# Supplementary material for: Extensive Differences in Gene Expression Between Symbiotic and Aposymbiotic Cnidarians
Source: G3 (Bethesda). 2013 Dec 24;4(2):277–95. doi: 10.1534/g3.113.009084 (PMC3931562; doi:10.1534/g3.113.009084)
Supplement: Supporting Information [file supp_g3.113.009084_FileS2.xlsx]

## Sheet: +_+_swissprot
TopSort	Genomic Mapping	Genomic Read Count	Average RNA-Seq Reads Mapped	Fold Change	Log2 Fold Change	Contig Name	Annotation	e-value	% Similarity	# GO Terms	GO Terms	Enzyme Codes
Cnidarian	Cnidarian	15.5747	82.1535	Inf	Inf	Locus_64732_Transcript_1/1_Confidence_0.000_Length_5592	psbb_angev ame: full=photosystem ii cp47 chlorophyll apoprotein ame: full=psii 47 kda protein ame: full=protein cp-47	1.96207e-138	0.653	5	C:thylakoid membrane; C:membrane part; P:photosynthesis; C:plastid; P:generation of precursor metabolites and energy	-
Cnidarian	Cnidarian	15.9205	10.7675	Inf	Inf	Locus_78432_Transcript_1/1_Confidence_0.000_Length_2512	ssrd_mouse ame: full=translocon-associated protein subunit delta short=trap-delta ame: full=signal sequence receptor subunit delta short=ssr-delta flags: precursor	6.50172e-33	0.582	1	C:Sec61 translocon complex	-
Cnidarian	Cnidarian	17.9608	24.9269	Inf	Inf	Locus_115625_Transcript_2/2_Confidence_2.000_Length_2608	atpb_bigna ame: full=atp synthase subunit chloroplastic ame: full=atp synthase f1 sector subunit beta ame: full=f-atpase subunit beta	1.08577e-123	0.764	7	F:hydrogen ion transmembrane transporter activity; F:ATPase activity, coupled to transmembrane movement of ions; P:ATP synthesis coupled proton transport; F:nucleotide binding; C:chloroplast; C:proton-transporting two-sector ATPase complex, catalytic domain; C:plastid thylakoid membrane	-
Cnidarian	Cnidarian	34.965	15.0166	Inf	Inf	Locus_105055_Transcript_1/1_Confidence_0.000_Length_1696	aox1a_arath ame: full=alternative oxidase mitochondrial flags: precursor	5.47021e-62	0.6925	5	C:mitochondrial envelope; F:protein binding; F:alternative oxidase activity; C:membrane part; P:oxidation reduction	-
Cnidarian	Cnidarian	23.9254	12.7308	Inf	Inf	Locus_110966_Transcript_1/1_Confidence_0.000_Length_805	rs241_arath ame: full=40s ribosomal protein s24-1	1.95176e-30	0.713	22	C:vacuolar membrane; P:translational termination; P:insulin receptor signaling pathway; P:erythrocyte homeostasis; P:positive regulation of mitotic cell cycle; F:translation repressor activity; P:translational elongation; C:chloroplast; P:endocrine pancreas development; F:translation initiation factor activity; P:negative regulation of translational initiation; C:eukaryotic translation initiation…	-
Cnidarian	Cnidarian	15.2596	47.7231	Inf	Inf	Locus_45388_Transcript_1/1_Confidence_0.000_Length_3551	elf1_schpo ame: full=mrna export factor elf1	5.18316e-172	0.477	5	C:intracellular membrane-bounded organelle; P:cellular metabolic process; P:primary metabolic process; F:binding; C:cytoplasmic part	-
Cnidarian	Cnidarian	66.3065	16.8183	Inf	Inf	Locus_36456_Transcript_1/1_Confidence_0.000_Length_1695	sc5ab_rabit ame: full=sodium myo-inositol cotransporter 2 short=na(+) myo-inositol cotransporter 2 ame: full=sodium-dependent glucose cotransporter ame: full=sodium glucose cotransporter kst1 short=rkst1 ame: full=sodium myo-inositol transporter 2 short=smit2 ame: full=solute carrier family 5 member 11	2.59319e-104	0.765	14	P:transmembrane transport; P:sodium ion transport; P:apoptosis; F:myo-inositol:sodium symporter activity; P:carbohydrate metabolic process; C:brush border membrane; P:metanephros development; P:glucose transport; F:glucose:sodium symporter activity; C:cell-cell junction; F:protein binding; C:apical plasma membrane; P:intestinal absorption; C:integral to plasma membrane	-
Cnidarian	Cnidarian	15.6713	17.7141	Inf	Inf	Locus_88490_Transcript_1/1_Confidence_0.000_Length_5890	ef1a_helvi ame: full=elongation factor 1-alpha short=ef-1-alpha	2.19433e-70	0.5655	4	P:translation; F:binding; C:cytoplasmic part; P:regulation of cellular process	-
Cnidarian	Cnidarian	48.1797	17.3078	Inf	Inf	Locus_79264_Transcript_1/1_Confidence_0.000_Length_4041	myef2_human ame: full=myelin expression factor 2 short=mef-2 short= -2 ame: full=mst156	1.01861e-46	0.4895	11	C:Golgi apparatus; F:single-stranded RNA binding; C:nucleolus; P:myotube differentiation; C:catalytic step 2 spliceosome; F:protein domain specific binding; P:cellular macromolecule biosynthetic process; C:nuclear matrix; C:paraspeckles; P:alternative nuclear mRNA splicing, via spliceosome; P:neuron differentiation	-
Cnidarian	Cnidarian	78.7948	61.0984	Inf	Inf	Locus_58798_Transcript_1/1_Confidence_0.000_Length_3565	sc6a6_bovin ame: full=sodium- and chloride-dependent taurine transporter ame: full=solute carrier family 6 member 6	1.08588e-169	0.715	29	F:taurine binding; P:sodium ion export; P:creatine transport; F:taurine:sodium symporter activity; P:cellular hyperosmotic response; P:cofactor transport; P:neurotransmitter secretion; C:membrane fraction; P:response to organic substance; F:neurotransmitter binding; C:integral to membrane; P:muscle contraction; C:cytoplasm; F:gamma-aminobutyric acid:sodium symporter activity; F:beta-alanine trans…	-
Cnidarian	Cnidarian	64.6512	10.8592	Inf	Inf	Locus_79371_Transcript_1/1_Confidence_0.000_Length_2322	mgat2_pig ame: full=alpha- -mannosyl-glycoprotein 2-beta-n-acetylglucosaminyltransferase ame: full=beta- -n-acetylglucosaminyltransferase ii ame: full= c-t ii short=gnt-ii ame: full=mannoside acetylglucosaminyltransferase 2 ame: full=n-glycosyl-oligosaccharide-glycoprotein n-acetylglucosaminyltransferase ii	1.92468e-108	0.4875	14	C:Golgi membrane; F:acetyltransferase activity; P:oligosaccharide metabolic process; C:membrane fraction; F:2-acylglycerol O-acyltransferase activity; F:alpha-1,6-mannosylglycoprotein 2-beta-N-acetylglucosaminyltransferase activity; P:intestinal absorption; P:triglyceride biosynthetic process; P:diacylglycerol biosynthetic process; F:sugar binding; F:transaminase activity; P:cellular amino acid m…	EC:2.3.1.22; EC:2.4.1.143; EC:2.6.1.0
Cnidarian	Cnidarian	63.9496	12.7926	Inf	Inf	Locus_91986_Transcript_1/1_Confidence_0.000_Length_1145	rs31_arath ame: full=40s ribosomal protein s3-1	8.96382e-76	0.783	38	C:vacuolar membrane; P:determination of adult lifespan; P:translational termination; P:translational initiation; C:ruffle membrane; F:damaged DNA binding; P:activation of caspase activity; P:growth; F:protein kinase binding; P:response to salt stress; P:translational elongation; F:iron-sulfur cluster binding; C:chloroplast; P:endocrine pancreas development; P:negative regulation of DNA repair; P:…	EC:3.2.2.23
Cnidarian	Cnidarian	22.7221	11.2946	Inf	Inf	Locus_52267_Transcript_1/1_Confidence_0.000_Length_1984	scp51_arath ame: full=serine carboxypeptidase-like 51 flags: precursor	8.80306e-06	0.63	0	-
Cnidarian	Cnidarian	69.6302	11.7388	Inf	Inf	Locus_38745_Transcript_1/1_Confidence_0.000_Length_1338	aspp_aedae ame: full=lysosomal aspartic protease flags: precursor	3.36313e-16	0.783	16	F:peptide binding; P:lipid metabolic process; C:lysosome; P:branching involved in lung morphogenesis; C:soluble fraction; P:cell death; C:mitochondrion; C:extracellular space; P:autophagic vacuole assembly; C:endosome; P:proteolysis; C:melanosome; F:protein binding; F:aspartic-type endopeptidase activity; C:extracellular matrix; P:antigen processing and presentation of exogenous peptide antigen v…	EC:3.4.23.0
Cnidarian	Cnidarian	37.4227	19.0881	Inf	Inf	Locus_91574_Transcript_1/1_Confidence_0.000_Length_394	nrf6_caeel ame: full=nose resistant to fluoxetine protein 6 short=protein nrf-6 flags: precursor	6.15585e-12	0.55	0	-
Cnidarian	Cnidarian	38.9967	12.7847	Inf	Inf	Locus_94928_Transcript_1/1_Confidence_0.000_Length_5104	cep76_danre ame: full=centrosomal protein of 76 kda short=cep76	2.65495e-07	0.38	5	C:cytoplasm; C:cytoskeleton; C:microtubule organizing center; P:regulation of centriole replication; C:centriole
Cnidarian	Cnidarian	41.9082	16.1784	Inf	Inf	Locus_75943_Transcript_1/1_Confidence_0.000_Length_3326	esyt1_mouse ame: full=extended synaptotagmin-1 short=e-syt1 ame: full=membrane-bound c2 domain-containing protein	4.36719e-48	0.518	14	C:cytoplasmic vesicle membrane; P:regulation of secretion; P:neurotransmitter secretion; P:regulation of cell communication; P:regulation of cellular localization; C:membrane fraction; P:calcium ion-dependent exocytosis; F:protein dimerization activity; P:behavior; F:metal ion binding; P:regulation of signaling process; C:synaptic vesicle; C:perinuclear region of cytoplasm; C:secretory granule	-
Cnidarian	Cnidarian	31.7671	17.98	Inf	Inf	Locus_50880_Transcript_1/1_Confidence_0.000_Length_1717	aml3_arath ame: full=protein mei2-like 3 short=aml3 ame: full=mei2-like protein 3	1.1748e-19	0.58	5	P:positive regulation of growth; P:meristem development; F:nucleic acid binding; F:protein binding; P:positive regulation of meiosis	-
Cnidarian	Cnidarian	101.52	12.0288	Inf	Inf	Locus_86616_Transcript_1/1_Confidence_0.000_Length_738	chit1_human ame: full=chitotriosidase-1 ame: full=chitinase-1 flags: precursor	6.65579e-19	0.6025	13	F:carbohydrate binding; P:response to chemical stimulus; P:response to other organism; F:extracellular matrix structural constituent; C:extracellular space; P:chitin catabolic process; F:endochitinase activity; C:cytoplasm; P:positive regulation of chemokine secretion; P:female pregnancy; C:proteinaceous extracellular matrix; P:production of molecular mediator involved in inflammatory response; F…	-
Cnidarian	Cnidarian	28.7601	22.0462	Inf	Inf	Locus_32782_Transcript_1/1_Confidence_0.000_Length_2222	entp7_ponab ame: full=ectonucleoside triphosphate diphosphohydrolase 7 short=ntpdase 7	1.30506e-21	0.3995	8	F:nucleoside-triphosphatase activity; C:membrane; C:intracellular membrane-bounded organelle; P:heterocycle catabolic process; P:ribonucleoside diphosphate metabolic process; P:ribonucleotide catabolic process; P:purine ribonucleoside triphosphate metabolic process; C:cytoplasmic part	EC:3.6.1.15
Cnidarian	Cnidarian	130.139	35.3042	Inf	Inf	Locus_58805_Transcript_1/1_Confidence_0.000_Length_3113	sc6a6_bovin ame: full=sodium- and chloride-dependent taurine transporter ame: full=solute carrier family 6 member 6	1.88603e-170	0.716	29	F:taurine binding; P:sodium ion export; P:creatine transport; F:taurine:sodium symporter activity; P:cellular hyperosmotic response; P:cofactor transport; P:neurotransmitter secretion; C:membrane fraction; P:response to organic substance; F:neurotransmitter binding; C:integral to membrane; P:muscle contraction; C:cytoplasm; F:gamma-aminobutyric acid:sodium symporter activity; F:beta-alanine trans…	-
Cnidarian	Cnidarian	29.6732	26.4484	Inf	Inf	Locus_82777_Transcript_1/1_Confidence_0.000_Length_1323	rl5_thepa ame: full=60s ribosomal protein l5	6.99761e-83	0.7145	12	P:viral transcription; P:endocrine pancreas development; P:rRNA processing; P:ribosomal large subunit biogenesis; F:rRNA binding; F:structural constituent of ribosome; P:mRNA metabolic process; P:translational elongation; F:protein binding; P:translational termination; C:cytosolic large ribosomal subunit; C:nucleus	-
Cnidarian	Cnidarian	60.3596	11.0581	Inf	Inf	Locus_66293_Transcript_1/1_Confidence_0.000_Length_3091	spee_human ame: full=spermidine synthase short=spdsy ame: full=putrescine aminopropyltransferase	2.93136e-115	0.7355	7	F:non-membrane spanning protein tyrosine kinase activity; P:spermidine biosynthetic process; F:spermidine synthase activity; P:protein amino acid phosphorylation; F:ATP binding; C:cytosol; F:protein homodimerization activity	EC:2.7.10.2; EC:2.5.1.16
Cnidarian	Cnidarian	269.212	1179.78	1196.69	10.2248	Locus_102514_Transcript_1/1_Confidence_0.000_Length_1544	npc2_human ame: full=epididymal secretory protein e1 ame: full=human epididymis-specific protein 1 short=he1 ame: full=niemann-pick disease type c2 protein flags: precursor	2.22269e-14	0.519333	7	P:sterol homeostasis; P:lipid metabolic process; F:sterol binding; C:intracellular; P:intracellular sterol transport; P:cholesterol transport; P:cellular metabolic process	-
Cnidarian	Cnidarian	332.463	41.8308	280.3	8.13083	Locus_65596_Transcript_1/1_Confidence_0.000_Length_1906	aqp5_sheep ame: full=aquaporin-5 short=aqp-5	2.94531e-43	0.596	53	P:water transport; P:gene expression; P:camera-type eye morphogenesis; P:apoptosis; C:rough endoplasmic reticulum; P:response to glucagon stimulus; P:cellular response to estradiol stimulus; C:apical plasma membrane; P:carbon dioxide transport; C:lysosome; C:trans-Golgi network; F:water channel activity; C:basal plasma membrane; F:porin activity; P:response to glucocorticoid stimulus; P:cell volu…	-
Cnidarian	Cnidarian	781.313	51.2188	256.395	8.00222	Locus_91549_Transcript_1/1_Confidence_0.000_Length_4261	nrf6_caeel ame: full=nose resistant to fluoxetine protein 6 short=protein nrf-6 flags: precursor	1.84599e-38	0.49	7	F:transferase activity; F:hydrolase activity; C:integral to membrane; C:membrane; F:transferase activity, transferring acyl groups other than amino-acyl groups; F:transferase activity, transferring acyl groups; C:plasma membrane
Cnidarian	Cnidarian	285.208	201.912	240.423	7.90943	Locus_95010_Transcript_1/1_Confidence_0.000_Length_2394	tnr27_mouse ame: full=tumor necrosis factor receptor superfamily member 27 ame: full=x-linked ectodysplasin-a2 receptor short=eda-a2 receptor	9.54748e-10	0.422	2	C:cell part; P:signal transduction	-
Cnidarian	Cnidarian	182.639	664.63	188.795	7.56068	Locus_60777_Transcript_1/1_Confidence_0.000_Length_2968	rhbg_danre ame: full=ammonium transporter rh type b ame: full=rhesus blood group family type b glycoprotein short=rh family type b glycoprotein short=rh type b glycoprotein	3.11167e-98	0.6025	10	P:transepithelial ammonium transport; F:ammonium transmembrane transporter activity; F:ankyrin binding; F:ammonia transmembrane transporter activity; C:cytoplasmic vesicle; ; P:cellular ion homeostasis; C:apical plasma membrane; C:basolateral plasma membrane; C:integral to plasma membrane	-
Cnidarian	Cnidarian	145.97	20.4898	136.788	7.0958	Locus_87600_Transcript_1/1_Confidence_0.000_Length_2239	al3b1_human ame: full=aldehyde dehydrogenase family 3 member b1 ame: full=aldehyde dehydrogenase 7	9.08512e-148	0.679	22	P:response to hypoxia; P:central nervous system development; C:cytosol; P:lipid metabolic process; P:oxidation reduction; P:alcohol metabolic process; P:response to reactive oxygen species; C:mitochondrial inner membrane; P:formaldehyde metabolic process; P:epidermis development; F:3-chloroallyl aldehyde dehydrogenase activity; C:extrinsic to endoplasmic reticulum membrane; P:response to organic …	EC:1.2.1.3; EC:1.1.1.2
Cnidarian	Cnidarian	220.663	255.102	131.197	7.03559	Locus_125065_Transcript_1/1_Confidence_0.000_Length_4368	orct_drome ame: full=organic cation transporter protein	5.68547e-35	0.4845	18	P:amino acid transport; F:quaternary ammonium group transmembrane transporter activity; P:cellular nitrogen compound metabolic process; F:protein binding; P:homeostatic process; P:drug transport; C:integral to membrane; C:peroxisome; P:anatomical structure development; P:quaternary ammonium group transport; P:primary metabolic process; F:drug transmembrane transporter activity; P:transmembrane tr…	-
Cnidarian	Cnidarian	25.1239	16.5771	96.5291	6.59289	Locus_21440_Transcript_1/1_Confidence_0.000_Length_2477	pur91_yeast ame: full=bifunctional purine biosynthesis protein ade16 includes: ame: full=phosphoribosylaminoimidazolecarboxamide formyltransferase ame: full=5-aminoimidazole-4-carboxamide ribonucleotide formyltransferase ame: full=aicar transformylase includes: ame: full=imp cyclohydrolase ame: full=atic ame: full=imp synthase ame: full=inosinicase	1.85451e-157	0.5755	6	F:phosphoribosylaminoimidazolecarboxamide formyltransferase activity; C:cytosol; P:purine base metabolic process; F:IMP cyclohydrolase activity; P:purine ribonucleoside monophosphate biosynthetic process; F:protein homodimerization activity	EC:2.1.2.3; EC:3.5.4.10
Cnidarian	Cnidarian	55.1298	15.6728	77.7622	6.281	Locus_71575_Transcript_1/1_Confidence_0.000_Length_2566	sti1l_plaf7 ame: full=sti1-like protein	9.71024e-117	0.546	10	C:intracellular membrane-bounded organelle; C:protein complex; P:regulation of JAK-STAT cascade; F:chaperone binding; F:protein C-terminus binding; P:response to chemical stimulus; F:protein kinase binding; C:cytoplasm; P:response to stress; F:Hsp70 protein binding	-
Cnidarian	Cnidarian	261.4	12.2709	60.6662	5.92282	Locus_4200_Transcript_1/1_Confidence_0.000_Length_1654	s1c2a_rat ame: full=sulfotransferase 1c2a short=st1c2a short=rsult1c2a ame: full=sulfotransferase k2	4.0841e-46	0.5375	11	C:nuclear membrane; P:xenobiotic metabolic process; P:cellular biogenic amine metabolic process; P:flavonoid metabolic process; F:alcohol sulfotransferase activity; F:flavonol 3-sulfotransferase activity; C:cytoplasmic part; F:nucleotide binding; P:steroid metabolic process; P:thyroid hormone metabolic process; P:sulfation	EC:2.8.2.2; EC:2.8.2.25
Cnidarian	Cnidarian	29.3261	10.722	52.8823	5.72471	Locus_117150_Transcript_1/1_Confidence_0.000_Length_9250	dyha_chlre ame: full=dynein alpha flagellar outer arm ame: full=dhc alpha	0	0.562	9	C:cilium axoneme; C:protein complex; C:microtubule cytoskeleton; P:multicellular organismal process; F:motor activity; P:cellular component movement; C:microtubule-based flagellum; C:cytoplasm; C:cytoskeletal part	-
Cnidarian	Cnidarian	233.46	85.4111	44.1209	5.46339	Locus_66887_Transcript_1/1_Confidence_0.000_Length_5887	fa63b_human ame: full=protein fam63b	9.03012e-100	0.6135	9	P:cellular process; F:active transmembrane transporter activity; C:lysosome; P:oligopeptide transport; F:substrate-specific transmembrane transporter activity; F:oligopeptide transporter activity; P:metabolic process; C:membrane; P:amino acid transport	-
Cnidarian	Cnidarian	687.083	27.3677	41.4237	5.37238	Locus_102853_Transcript_1/1_Confidence_0.000_Length_3631	arf1_salba ame: full=adp-ribosylation factor 1	1.58516e-83	0.913	20	F:receptor signaling protein activity; C:Golgi membrane; F:protein binding; P:viral reproduction; F:GTP binding; P:cellular copper ion homeostasis; P:GTP catabolic process; P:intracellular protein transport; C:cytosol; P:regulation of defense response to virus by virus; P:small GTPase mediated signal transduction; F:transporter activity; P:post-Golgi vesicle-mediated transport; P:retrograde vesic…	-
Cnidarian	Cnidarian	261.756	564.494	41.0805	5.36038	Locus_77076_Transcript_1/1_Confidence_0.000_Length_2817	y928_metja ame: full= protein methyltransferase mj0928 ame: full=	9.71234e-09	0.488889	12	F:nucleic acid binding; F:methyltransferase activity; F:transferase activity; P:methylation; F:protein methyltransferase activity; P:protein amino acid methylation; P:tRNA processing; P:tRNA modification; F:tRNA (guanine-N7-)-methyltransferase activity; P:DNA methylation on adenine; C:intracellular; F:site-specific DNA-methyltransferase (adenine-specific) activity
Cnidarian	Cnidarian	103.768	153.166	40.5388	5.34123	Locus_78810_Transcript_1/1_Confidence_0.000_Length_2858	rla0_ransy ame: full=60s acidic ribosomal protein p0 ame: full=60s ribosomal protein l10e	2.00352e-102	0.808	16	P:viral transcription; P:endocrine pancreas development; F:RNA binding; P:DNA repair; F:structural constituent of ribosome; F:DNA-(apurinic or apyrimidinic site) lyase activity; P:mRNA metabolic process; P:translational elongation; P:ribosome biogenesis; F:protein binding; P:translational termination; P:interspecies interaction between organisms; C:lipid particle; C:cytosolic large ribosomal subu…	EC:4.2.99.18
Cnidarian	Cnidarian	251.085	381.98	39.212	5.29322	Locus_66885_Transcript_1/1_Confidence_0.000_Length_7923	fa63b_human ame: full=protein fam63b	1.2263e-99	0.6125	9	P:cellular process; F:active transmembrane transporter activity; C:lysosome; P:oligopeptide transport; F:substrate-specific transmembrane transporter activity; F:oligopeptide transporter activity; P:metabolic process; C:membrane; P:amino acid transport	-
Cnidarian	Cnidarian	13.7498	18.1644	35.5923	5.15349	Locus_64600_Transcript_1/1_Confidence_0.000_Length_5501	rl5_helan ame: full=60s ribosomal protein l5	1.44993e-83	0.789	9	P:hermaphrodite genitalia development; P:embryonic development ending in birth or egg hatching; P:body morphogenesis; P:nematode larval development; C:ribosome; F:5S rRNA binding; F:structural constituent of ribosome; P:positive regulation of growth rate; P:translation	-
Cnidarian	Cnidarian	435.323	64.5195	34.9537	5.12737	Locus_488_Transcript_1/1_Confidence_0.000_Length_2418	hsp70_xenla ame: full=heat shock 70 kda protein short=hsp70	0	0.8745	45	C:neuron projection; F:receptor binding; C:inclusion body; F:protein binding involved in protein folding; C:nuclear speck; P:cellular membrane organization; P:neurotransmitter secretion; F:protein N-terminus binding; C:melanosome; F:ADP binding; P:negative regulation of transcription, DNA-dependent; C:cytosol; P:negative regulation of cell proliferation; P:anti-apoptosis; C:cell surface; P:mRNA c…	-
Cnidarian	Cnidarian	540.497	10.6554	27.8796	4.80114	Locus_77179_Transcript_1/1_Confidence_0.000_Length_2164	scrb1_human ame: full=scavenger receptor class b member 1 short=srb1 ame: full=cd36 and limpii analogous 1 short=cla-1 ame: full=cd36 antigen-like 1 ame: full=collagen type i thrombospondin receptor-like 1 ame: full=sr-bi ame: cd_antigen=cd36	9.25035e-65	0.5005	38	C:cell surface; C:intracellular organelle part; P:apoptotic cell clearance; P:cellular biosynthetic process; P:phagocytosis, recognition; F:phospholipid binding; P:cellular macromolecule metabolic process; P:protein localization in organelle; P:positive regulation of developmental process; P:blood coagulation; P:regulation of metabolic process; C:membrane raft; P:cholesterol transport; C:intracel…	-
Cnidarian	Cnidarian	953.15	505.619	26.9572	4.7526	Locus_80527_Transcript_1/1_Confidence_0.000_Length_7780	bod1l_human ame: full=biorientation of chromosomes in cell division protein 1-like ame: full=protein fam44a	3.82834e-21	0.564286	2	C:chromosome; C:intracellular organelle part	-
Cnidarian	Cnidarian	51.092	25.5302	26.8823	4.74858	Locus_53137_Transcript_1/1_Confidence_0.000_Length_2137	arf_canal ame: full=adp-ribosylation factor	6.09709e-69	0.829	20	F:receptor signaling protein activity; C:Golgi membrane; F:protein binding; P:viral reproduction; F:GTP binding; P:cellular copper ion homeostasis; P:GTP catabolic process; P:intracellular protein transport; C:cytosol; P:regulation of defense response to virus by virus; P:small GTPase mediated signal transduction; F:transporter activity; P:post-Golgi vesicle-mediated transport; P:retrograde vesic…	-
Cnidarian	Cnidarian	178.326	141.506	22.2653	4.47673	Locus_78813_Transcript_1/1_Confidence_0.000_Length_2124	sc5d_mouse ame: full=lathosterol oxidase ame: full=c-5 sterol desaturase ame: full=delta -sterol 5-desaturase ame: full=lathosterol 5-desaturase ame: full=sterol-c5-desaturase	1.50986e-19	0.4695	3	F:oxidoreductase activity; C:membrane; P:sterol biosynthetic process	-
Cnidarian	Cnidarian	42.178	17.7196	21.3222	4.41429	Locus_104795_Transcript_1/1_Confidence_0.000_Length_3067	pank2_arath ame: full=pantothenate kinase 2 ame: full=pantothenic acid kinase 2	7.34928e-26	0.5135	7	P:primary metabolic process; C:mitochondrion; C:nucleolus; P:coenzyme biosynthetic process; P:cellular nitrogen compound metabolic process; P:water-soluble vitamin metabolic process; F:kinase activity	-
Cnidarian	Cnidarian	48.9259	13.0857	19.5313	4.28771	Locus_104667_Transcript_1/1_Confidence_0.000_Length_2917	mppb_arath ame: full=probable mitochondrial-processing peptidase subunit beta ame: full=beta-mpp flags: precursor	1.92393e-76	0.576	9	P:translation; P:response to stimulus; C:ribosome; P:electron transport chain; F:binding; C:mitochondrial respiratory chain; F:structural constituent of ribosome; P:cellular respiration; F:catalytic activity	-
Cnidarian	Cnidarian	176.635	38.3743	19.4181	4.27933	Locus_86787_Transcript_1/1_Confidence_0.000_Length_2821	gtr8_human ame: full=solute carrier family facilitated glucose transporter member 8 ame: full=glucose transporter type 8 short=glut-8 ame: full=glucose transporter type x1	4.27022e-89	0.578	8	P:male meiosis I; P:trehalose transport; P:sucrose transport; C:synaptic vesicle; P:lactose transport; C:plasma membrane part; F:trehalose transmembrane transporter activity; P:maltose transport	-
Cnidarian	Cnidarian	273.45	30.1561	18.7877	4.23172	Locus_21232_Transcript_1/1_Confidence_0.000_Length_1414	nat16_human ame: full= n-acetyltransferase 16	1.5252e-06	0.65	4	P:metabolic process; F:N-acetyltransferase activity; F:transferase activity, transferring acyl groups; F:transferase activity
Cnidarian	Cnidarian	204.88	410.68	18.579	4.2156	Locus_121558_Transcript_1/1_Confidence_0.000_Length_1822	muc5b_human ame: full=mucin-5b short=muc-5b ame: full=cervical mucin ame: full=high molecular weight salivary mucin mg1 ame: full=mucin-5 subtype tracheobronchial ame: full=sublingual gland mucin flags: precursor	1.80514e-34	0.4855	9	C:membrane; P:response to organic substance; F:protein dimerization activity; C:proteinaceous extracellular matrix; P:blood coagulation; P:cellular component organization; P:response to endogenous stimulus; P:cellular process; C:secretory granule	-
Cnidarian	Cnidarian	129.419	38.7691	18.4687	4.20701	Locus_8815_Transcript_1/1_Confidence_1.000_Length_1104	tfdp1_bovin ame: full=transcription factor dp-1	1.68623e-23	0.532	10	P:S phase of mitotic cell cycle; F:transcription cofactor activity; P:apoptosis; C:transcription factor complex; P:epidermis development; F:DNA binding; F:transcription factor activity; F:protein domain specific binding; F:transcription factor binding; P:positive regulation of transcription, DNA-dependent	-
Cnidarian	Cnidarian	249.598	339.381	18.4303	4.204	Locus_20573_Transcript_1/1_Confidence_0.000_Length_2551	yl126_yeast ame: full= glutamine amidotransferase ylr126c	3.30096e-16	0.482	11	F:ligase activity; P:biosynthetic process; F:nucleotide binding; P:GMP biosynthetic process; F:ATP binding; F:catalytic activity; P:glutamine metabolic process; F:GMP synthase (glutamine-hydrolyzing) activity; P:purine nucleotide biosynthetic process; F:transferase activity; F:hydrolase activity
Cnidarian	Cnidarian	133.671	15.5009	18.0178	4.17135	Locus_17003_Transcript_1/1_Confidence_1.000_Length_1036	tfdp2_human ame: full=transcription factor dp-2 ame: full=e2f dimerization partner 2	1.34657e-19	0.511	5	P:interphase of mitotic cell cycle; P:regulation of transcription, DNA-dependent; F:protein binding; P:organ development; C:nucleoplasm	-
Cnidarian	Cnidarian	321.572	614.46	17.1491	4.10006	Locus_94899_Transcript_1/1_Confidence_0.000_Length_3999	plbl2_bovin ame: full= phospholipase b-like 2 ame: full=lama-like protein 2 ame: full=lamina ancestor homolog 2 ame: full=phospholipase b domain-containing protein 2 flags: precursor	1.29989e-86	0.542105	7	F:hydrolase activity; C:lysosomal lumen; P:lipid catabolic process; C:extracellular region; F:molecular_function; P:biological_process; C:cellular_component
Cnidarian	Cnidarian	77.1913	21.3186	15.2289	3.92874	Locus_44927_Transcript_1/1_Confidence_0.000_Length_1547	rs5_cicar ame: full=40s ribosomal protein s5	2.58387e-79	0.836	23	C:vacuolar membrane; P:determination of adult lifespan; P:translational termination; P:translational initiation; P:mitotic spindle elongation; F:protein binding; P:growth; P:regulation of translational fidelity; C:chloroplast; C:cell wall; P:endocrine pancreas development; P:embryonic development ending in birth or egg hatching; P:nematode larval development; C:microtubule associated complex; F:s…	-
Cnidarian	Cnidarian	28.6314	15.2482	13.839	3.79067	Locus_98545_Transcript_1/1_Confidence_0.000_Length_3659	rla0_ransy ame: full=60s acidic ribosomal protein p0 ame: full=60s ribosomal protein l10e	3.10061e-103	0.7865	16	P:viral transcription; P:endocrine pancreas development; F:RNA binding; P:DNA repair; F:structural constituent of ribosome; F:DNA-(apurinic or apyrimidinic site) lyase activity; P:mRNA metabolic process; P:translational elongation; P:ribosome biogenesis; F:protein binding; P:translational termination; P:interspecies interaction between organisms; C:lipid particle; C:cytosolic large ribosomal subu…	EC:4.2.99.18
Cnidarian	Cnidarian	238.21	17.3217	13.6293	3.76864	Locus_105556_Transcript_1/1_Confidence_0.000_Length_1662	1a1d_thema ame: full= 1-aminocyclopropane-1-carboxylate deaminase short=acc deaminase	2.03637e-45	0.4995	1	F:catalytic activity	-
Cnidarian	Cnidarian	209.797	851.53	13.4012	3.74429	Locus_95925_Transcript_1/1_Confidence_0.000_Length_3121	dhe3_bactn ame: full=glutamate dehydrogenase short=gdh ame: full=nad h-utilizing glutamate dehydrogenase	2.7324e-169	0.74	5	F:glutamate dehydrogenase [NAD(P)+] activity; C:cell part; P:cellular amino acid metabolic process; F:nucleotide binding; P:oxidation reduction	EC:1.4.1.3
Cnidarian	Cnidarian	157.349	28.481	13.0032	3.7008	Locus_16345_Transcript_2/3_Confidence_4.000_Length_1467	actp2_acteq ame: full=equinatoxin-2 ame: full=equinatoxin ii short= ii short= flags: precursor	2.43021e-55	0.703529	5	P:hemolysis of cells in other organism; P:ion transport; P:cellular process; C:integral to membrane; C:other organism membrane	-
Cnidarian	Cnidarian	535.393	62.9921	12.8363	3.68216	Locus_12006_Transcript_1/1_Confidence_0.000_Length_1953	viaat_xenla ame: full=vesicular inhibitory amino acid transporter ame: full=gaba and glycine transporter ame: full=solute carrier family 32 member 1 ame: full=vesicular gaba transporter short=xviaat	7.94098e-60	0.478	14	P:neutral amino acid transport; C:inhibitory synapse; F:L-amino acid transmembrane transporter activity; P:aging; P:neurotransmitter transport; C:dendrite; C:neuron projection terminus; P:synaptic transmission; C:synaptic vesicle; F:neutral amino acid transmembrane transporter activity; P:ion transport; C:clathrin coated vesicle membrane; P:transmembrane transport; F:cation transmembrane transpor…	-
Cnidarian	Cnidarian	139.38	202.579	12.5153	3.64562	Locus_70726_Transcript_1/1_Confidence_0.000_Length_3375	amt1_caeel ame: full= ammonium transporter 1	1.67882e-63	0.5715	11	C:plasmodesma; P:protein polymerization; ; P:lateral root formation; P:response to abscisic acid stimulus; ; P:methylammonium transport; F:high affinity secondary active ammonium transmembrane transporter activity; P:response to nematode; C:nucleus; C:plasma membrane	-
Cnidarian	Cnidarian	168.589	56.9499	12.3411	3.6254	Locus_86800_Transcript_1/1_Confidence_0.000_Length_3511	gtr8_human ame: full=solute carrier family facilitated glucose transporter member 8 ame: full=glucose transporter type 8 short=glut-8 ame: full=glucose transporter type x1	9.24843e-89	0.58	8	P:male meiosis I; P:trehalose transport; P:sucrose transport; C:synaptic vesicle; P:lactose transport; C:plasma membrane part; F:trehalose transmembrane transporter activity; P:maltose transport	-
Cnidarian	Cnidarian	284.622	125.318	12.1656	3.60474	Locus_37559_Transcript_1/1_Confidence_0.000_Length_4148	pk2l2_mouse ame: full=polycystic kidney disease 2-like 2 protein ame: full=polycystin-2l2 ame: full=polycystin-l2	3.26769e-40	0.4465	16	C:intracellular organelle part; P:regulation of localization; C:intracellular non-membrane-bounded organelle; C:cell projection part; P:anatomical structure morphogenesis; F:cation channel activity; C:plasma membrane part; P:reproductive process; F:protein binding; P:regulation of cellular process; C:cilium; P:cell adhesion; P:pattern specification process; P:response to stimulus; C:cytoplasmic p…	-
Cnidarian	Cnidarian	357.721	1668.87	11.1057	3.47322	Locus_53322_Transcript_1/1_Confidence_0.000_Length_6311	klh20_bovin ame: full=kelch-like protein 20	8.21438e-107	0.5725	14	P:cytoskeleton organization; P:proteasomal ubiquitin-dependent protein catabolic process; F:interferon-gamma binding; C:PML body; C:Golgi apparatus; C:nucleolus; P:response to stimulus; C:cell surface; F:ubiquitin-protein ligase activity; P:protein ubiquitination; C:cytoskeleton; P:negative regulation of apoptosis; C:Cul3-RING ubiquitin ligase complex; P:multicellular organismal process	EC:6.3.2.19
Cnidarian	Cnidarian	242.747	71.1866	10.9814	3.45699	Locus_65589_Transcript_1/1_Confidence_0.000_Length_2544	aqp5_sheep ame: full=aquaporin-5 short=aqp-5	7.52593e-37	0.589	36	P:water transport; P:gene expression; C:intracellular organelle part; P:camera-type eye morphogenesis; P:cellular response to estradiol stimulus; C:apical plasma membrane; P:carbon dioxide transport; F:water channel activity; C:basal plasma membrane; P:organelle organization; F:porin activity; C:endoplasmic reticulum; P:response to glucocorticoid stimulus; C:protein complex; P:saliva secretion; P…	-
Cnidarian	Cnidarian	105.407	15.226	10.7487	3.42609	Locus_112075_Transcript_1/1_Confidence_0.000_Length_2029	erg6_klula ame: full=sterol 24-c-methyltransferase ame: full=delta -sterol c-methyltransferase	5.96758e-34	0.4765	7	P:cellular process; P:multicellular organismal process; C:cytoplasmic part; P:steroid biosynthetic process; P:small molecule metabolic process; F:methyltransferase activity; P:developmental process	EC:2.1.1.0
Cnidarian	Cnidarian	48.2291	12.1682	10.4325	3.38301	Locus_72522_Transcript_1/1_Confidence_0.000_Length_3734	kif1a_human ame: full=kinesin-like protein kif1a ame: full=axonal transporter of synaptic vesicles ame: full=microtubule-based motor kif1a ame: full=unc-104- and kif1a-related protein short=hunc-104	3.79906e-56	0.5075	19	P:endosome transport; F:microtubule motor activity; P:cell development; F:phosphoinositide binding; P:receptor metabolic process; P:cellular catabolic process; P:synaptic vesicle transport; P:transmembrane receptor protein tyrosine kinase signaling pathway; C:protein complex; C:cytoskeletal part; P:anatomical structure morphogenesis; P:microtubule-based transport; P:intracellular protein transpor…	-
Cnidarian	Cnidarian	245.316	59.5116	10.3856	3.37651	Locus_107469_Transcript_1/1_Confidence_0.000_Length_2772	gp143_mouse ame: full=g-protein coupled receptor 143 ame: full=moa1 ame: full=ocular albinism type 1 protein homolog	4.57187e-11	0.395	5	C:intracellular membrane-bounded organelle; P:pigmentation; C:cytoplasmic part; P:signal transduction; C:membrane	-
Cnidarian	Cnidarian	206.14	792.106	10.3295	3.3687	Locus_15095_Transcript_1/1_Confidence_0.000_Length_4184	mthr_mouse ame: full=methylenetetrahydrofolate reductase	0	0.615	6	P:blood circulation; P:folic acid metabolic process; F:protein binding; P:methionine biosynthetic process; C:cytosol; F:methylenetetrahydrofolate reductase (NADPH) activity	EC:1.5.1.20
Cnidarian	Cnidarian	304.252	65.7608	9.72703	3.282	Locus_125660_Transcript_1/1_Confidence_1.000_Length_1623	nphp3_human ame: full=nephrocystin-3	1.09379e-11	0.549	14	P:maintenance of organ identity; C:cilium; F:protein binding; P:convergent extension; ; P:left/right pattern formation; P:negative regulation of Wnt receptor signaling pathway through beta-catenin; P:photoreceptor cell maintenance; C:cytoplasm; P:heart looping; F:microtubule motor activity; P:lipid metabolic process; C:microtubule associated complex; P:microtubule-based movement	-
Cnidarian	Cnidarian	205.525	10.9363	9.27513	3.21337	Locus_51354_Transcript_1/1_Confidence_0.000_Length_932	cp2g1_rabit ame: full=cytochrome p450 2g1 ame: full=cypiig1 ame: full=cytochrome p450 olfactive ame: full=cytochrome p450-nmb	2.04407e-08	0.586	9	P:drug catabolic process; P:oxidation reduction; F:metal ion binding; P:response to chemical stimulus; P:cellular amide metabolic process; F:testosterone 16-alpha-hydroxylase activity; P:steroid metabolic process; P:small molecule metabolic process; C:cell part	-
Cnidarian	Cnidarian	253.48	33.5897	8.85277	3.14613	Locus_65866_Transcript_1/1_Confidence_0.000_Length_1340	nrp2_mouse ame: full=neuropilin-2 ame: full=vascular endothelial cell growth factor 165 receptor 2 flags: precursor	6.13368e-26	0.479	12	P:regulation of localization; C:axon part; P:blood coagulation; C:platelet alpha granule; P:axonogenesis; P:chemotaxis; C:plasma membrane; F:protein binding; P:positive regulation of cellular process; P:cellular component movement; P:vesicle-mediated transport; C:extracellular region part	-
Cnidarian	Cnidarian	1382.14	74.4188	8.78374	3.13483	Locus_70723_Transcript_1/1_Confidence_0.000_Length_11458	amt1_caeel ame: full= ammonium transporter 1	1.58776e-31	0.479	4	P:cellular process; P:response to stimulus; P:transport; C:membrane	-
Cnidarian	Cnidarian	29.9677	14.7577	8.73319	3.12651	Locus_82943_Transcript_1/1_Confidence_0.000_Length_3732	rs7_xenla ame: full=40s ribosomal protein s7 ame: full=40s ribosomal protein s8	5.20216e-73	0.849	26	P:transmembrane transport; C:microtubule organizing center; P:viral transcription; P:endocrine pancreas development; F:RNA binding; P:cytokinesis; C:nucleolus; P:regulation of cell cycle; P:hemopoiesis; P:rRNA processing; P:growth; F:structural constituent of ribosome; P:mRNA metabolic process; P:translational elongation; C:cytosolic small ribosomal subunit; C:90S preribosome; P:ribosomal small s…	-
Cnidarian	Cnidarian	219.111	18.5841	8.64125	3.11124	Locus_65867_Transcript_1/1_Confidence_0.000_Length_2503	ptprf_danre ame: full=receptor-type tyrosine-protein phosphatase f flags: precursor	3.94753e-123	0.575	55	P:transforming growth factor beta receptor signaling pathway; C:cell surface; P:negative regulation of transcription, DNA-dependent; P:hippocampus development; P:negative regulation of angiogenesis; P:cellular response to reactive oxygen species; F:alpha-catenin binding; C:growth cone; P:positive regulation of dendrite morphogenesis; P:spinal cord development; C:intermediate filament cytoskeleton…	-
Cnidarian	Cnidarian	184.875	1388.85	8.20902	3.03721	Locus_34159_Transcript_1/1_Confidence_0.000_Length_4109	pisd_ponab ame: full=phosphatidylserine decarboxylase proenzyme contains: ame: full=phosphatidylserine decarboxylase alpha chain contains: ame: full=phosphatidylserine decarboxylase beta chain	7.59059e-90	0.605	10	P:sulfate ion homeostasis; C:mitochondrion; P:regulation of transcription, DNA-dependent; P:UV protection; P:circadian rhythm; F:DNA photolyase activity; P:photoreactive repair; F:transcription factor activity; P:cellular response to phosphate starvation; C:nucleus	-
Cnidarian	Cnidarian	194.425	42.1729	7.98898	2.99801	Locus_91749_Transcript_1/1_Confidence_0.000_Length_730	tgfa_pig ame: full=protransforming growth factor alpha contains: ame: full=transforming growth factor alpha short=tgf-alpha ame: full=egf-like tgf short=etgf ame: full=tgf type 1 flags: precursor	2.58333e-07	0.485	5	F:protein binding; C:cell part; P:regulation of protein amino acid phosphorylation; P:signal transduction; P:positive regulation of cellular process	-
Cnidarian	Cnidarian	340.814	283.863	7.8263	2.96833	Locus_90154_Transcript_1/1_Confidence_0.000_Length_2606	bglr_felca ame: full=beta-glucuronidase flags: precursor	1.4486e-160	0.5115	7	C:soluble fraction; C:microsome; F:sugar binding; F:cation binding; P:glycosaminoglycan catabolic process; F:beta-glucuronidase activity; C:lysosome	EC:3.2.1.31
Cnidarian	Cnidarian	181.765	17.2012	7.81673	2.96657	Locus_70679_Transcript_1/1_Confidence_0.000_Length_3794	amt1_caeel ame: full= ammonium transporter 1	1.06941e-98	0.5295	5	P:transmembrane transport; P:response to stimulus; F:ammonium transmembrane transporter activity; P:ammonium transport; C:membrane	-
Cnidarian	Cnidarian	232.935	125.383	7.60577	2.92709	Locus_25544_Transcript_1/1_Confidence_0.000_Length_1362	arh_mouse ame: full=low density lipoprotein receptor adapter protein 1 ame: full=autosomal recessive hypercholesterolemia protein homolog	3.12393e-09	0.4975	10	F:protein binding; C:intracellular membrane-bounded organelle; P:positive regulation of biological process; P:receptor-mediated endocytosis; P:lipid metabolic process; C:protein complex; P:regulation of cellular process; C:intracellular organelle part; C:plasma membrane part; C:cytoplasmic part	-
Cnidarian	Cnidarian	96.1062	17.4777	7.56061	2.9185	Locus_82143_Transcript_1/1_Confidence_0.000_Length_2910	kcrt_oncmy ame: full=creatine testis isozyme	3.19707e-172	0.854	14	P:phosphocreatine biosynthetic process; F:creatine kinase activity; C:cytosol; C:cytoskeleton; C:mitochondrion; P:cell projection organization; C:flagellar axoneme; P:cellular chloride ion homeostasis; P:brain development; F:ATP binding; C:cilium; P:phosphorylation; P:creatine metabolic process; C:membrane	EC:2.7.3.2
Cnidarian	Cnidarian	117.885	19.1796	7.47944	2.90293	Locus_34886_Transcript_1/1_Confidence_1.000_Length_588	accn3_human ame: full=amiloride-sensitive cation channel 3 ame: full=acid-sensing ion channel 3 short=asic3 short=hasic3 ame: full=neuronal amiloride-sensitive cation channel 3 ame: full=testis sodium channel 1 short=ht 1	7.13292e-14	0.501	20	P:response to chemical stimulus; F:protein binding; ; P:regulation of transport; P:blood circulation; P:regulation of system process; C:integral to membrane; P:detection of mechanical stimulus involved in sensory perception; C:cell projection part; C:dendrite; F:sodium channel activity; P:signal transduction; P:synaptic transmission; P:sensory perception of pain; P:nervous system development; P:c…	-
Cnidarian	Cnidarian	196.425	1967.03	7.45474	2.89816	Locus_45451_Transcript_1/1_Confidence_0.000_Length_2990	lsd2_drome ame: full=lipid storage droplets surface-binding protein 2 short=lsd2	2.30617e-08	0.434	5	P:cellular process; P:transport; C:intracellular membrane-bounded organelle; C:cytoplasmic part; P:lipid localization	-
Cnidarian	Cnidarian	174.223	32.2626	7.33029	2.87387	Locus_52043_Transcript_1/1_Confidence_0.000_Length_4605	muc4_human ame: full=mucin-4 short=muc-4 ame: full=ascites sialoglycoprotein short=asgp ame: full=pancreatic adenocarcinoma mucin ame: full=testis mucin ame: full=tracheobronchial mucin contains: ame: full=mucin-4 alpha chain ame: full=ascites sialoglycoprotein 1 short=asgp-1 contains: ame: full=mucin-4 beta chain ame: full=ascites sialoglycoprotein 2 short=asgp-2 flags: precursor	7.77747e-75	0.4525	11	P:cellular response to stimulus; P:negative regulation of biological process; P:cellular component assembly; P:localization; C:plasma membrane part; F:protein binding; P:regulation of cellular process; P:regulation of response to stimulus; P:cell adhesion; P:response to stress; C:extracellular matrix	-
Cnidarian	Cnidarian	206.391	24.5618	7.17249	2.84247	Locus_24953_Transcript_1/1_Confidence_2.000_Length_958	ovch2_bufja ame: full=ovochymase-2 ame: full=oviductal protease ame: full=oviductin flags: precursor	5.48749e-49	0.5685	13	F:protein binding; P:plasminogen activation; F:serine-type endopeptidase activity; F:sodium channel regulator activity; C:extracellular space; C:integral to membrane; C:endoplasmic reticulum membrane; P:cellular sodium ion homeostasis; P:inflammatory response; P:positive regulation of fibrinolysis; P:proteolysis; C:plasma membrane;	EC:3.4.21.0
Cnidarian	Cnidarian	210.55	43.149	6.87129	2.78058	Locus_70695_Transcript_1/1_Confidence_0.000_Length_1152	yblh_schpo ame: full=uncharacterized protein	8.89137e-15	0.75	0	-
Cnidarian	Cnidarian	145.475	32.0655	6.63971	2.73112	Locus_37405_Transcript_3/3_Confidence_1.000_Length_1938	matn4_mouse ame: full=matrilin-4 short=mat-4 flags: precursor	4.51847e-15	0.4745	6	P:cell adhesion; P:multicellular organismal process; F:protein binding; P:biological regulation; C:proteinaceous extracellular matrix; C:cell part	-
Cnidarian	Cnidarian	142.395	283.085	6.53827	2.70891	Locus_294_Transcript_1/1_Confidence_0.000_Length_2217	sera_ponab ame: full=d-3-phosphoglycerate dehydrogenase short=3-pgdh	1.11087e-105	0.5915	7	P:central nervous system development; F:binding; P:growth; F:phosphoglycerate dehydrogenase activity; P:protein homotetramerization; C:plasma membrane; P:L-serine biosynthetic process	EC:1.1.1.95
Cnidarian	Cnidarian	228.534	128.998	6.45521	2.69046	Locus_4948_Transcript_2/3_Confidence_1.000_Length_1566	chac1_danre ame: full=cation transport regulator-like protein 1	5.72734e-42	0.563846	3	C:cytosol; P:apoptosis in response to endoplasmic reticulum stress; F:protein binding	-
Cnidarian	Cnidarian	145.687	1340.31	6.41328	2.68106	Locus_70728_Transcript_1/1_Confidence_0.000_Length_6906	amt1_caeel ame: full= ammonium transporter 1	5.50967e-72	0.5525	6	C:plasmodesma; ; P:methylammonium transport; F:high affinity secondary active ammonium transmembrane transporter activity; P:response to nematode; C:plasma membrane	-
Cnidarian	Cnidarian	235.56	41.1065	6.31351	2.65844	Locus_128028_Transcript_1/1_Confidence_0.000_Length_1179	rost_drome ame: full=protein rolling stone	1.11939e-12	0.42	0	-
Cnidarian	Cnidarian	125.784	26.5882	6.23697	2.64085	Locus_27451_Transcript_1/1_Confidence_1.000_Length_855	epha4_chick ame: full=ephrin type-a receptor 4 ame: full=eph-like kinase 8 short=ek8 short=cek8 flags: precursor	3.46453e-28	0.4665	25	F:ephrin receptor activity; P:apoptosis; P:regulation of cell projection organization; P:axonogenesis; P:positive regulation of cellular process; P:organ development; C:synapse; P:regulation of cellular response to stress; P:chemotaxis; P:central nervous system development; P:tissue development; P:blood vessel morphogenesis; C:endosome; C:neuron projection; P:anatomical structure formation involv…	-
Cnidarian	Cnidarian	107.71	605.692	6.1902	2.62999	Locus_120701_Transcript_1/1_Confidence_0.000_Length_2375	fad5_morap ame: full=delta fatty acid desaturase short=delta-5 fatty acid desaturase	5.67908e-39	0.5555	8	F:transition metal ion binding; C:membrane; C:intracellular membrane-bounded organelle; P:response to organic substance; P:unsaturated fatty acid metabolic process; P:fatty acid biosynthetic process; F:oxidoreductase activity, acting on paired donors, with oxidation of a pair of donors resulting in the reduction of molecular oxygen to two molecules of water; P:response to nutrient levels	EC:1.14.19.0
Cnidarian	Cnidarian	181.53	265.204	5.9475	2.57228	Locus_2130_Transcript_2/3_Confidence_1.000_Length_3185	aqp3_pig ame: full=aquaporin-3 ame: full=aquaglyceroporin-3	1.24961e-68	0.6225	33	C:cell-cell junction; P:response to mercury ion; C:macromolecular complex; P:excretion; P:regulation of keratinocyte differentiation; P:amine transport; C:intracellular membrane-bounded organelle; P:response to vitamin D; F:pyrimidine transmembrane transporter activity; P:renal water absorption; P:response to retinoic acid; C:microsome; P:response to calcium ion; P:immune response; P:odontogenesi…	-
Cnidarian	Cnidarian	295.308	54.1683	5.88866	2.55794	Locus_95114_Transcript_1/1_Confidence_0.000_Length_2405	mot10_mouse ame: full=monocarboxylate transporter 10 short=mct 10 ame: full=aromatic amino acid transporter 1 ame: full=solute carrier family 16 member 10 ame: full=t-type amino acid transporter 1	2.74534e-65	0.5155	6	C:intracellular organelle; C:plasma membrane part; P:ion transport; F:thyroid hormone transmembrane transporter activity; P:thyroid hormone transport; P:cellular metabolic process	-
Cnidarian	Cnidarian	29.2822	27.974	5.86052	2.55103	Locus_93896_Transcript_1/1_Confidence_0.000_Length_2759	rl13_human ame: full=60s ribosomal protein l13 ame: full=breast basic conserved protein 1	1.49591e-43	0.6685	19	P:mitotic spindle elongation; P:viral transcription; P:endocrine pancreas development; C:cell wall; F:RNA binding; C:nucleolus; C:plasmodesma; P:growth; F:structural constituent of ribosome; P:mRNA metabolic process; P:translational elongation; C:vacuolar membrane; P:nematode larval development; F:protein binding; P:translational termination; P:embryonic development ending in birth or egg hatchin…	-
Cnidarian	Cnidarian	97.8906	13.0178	5.84896	2.54818	Locus_121366_Transcript_6/6_Confidence_1.000_Length_1240	cr3l2_rat ame: full=cyclic amp-responsive element-binding protein 3-like protein 2 short=camp-responsive element-binding protein 3-like protein 2 ame: full=sci-related protein ra69 contains: ame: full=processed cyclic amp-responsive element-binding protein 3-like protein 2	5.5664e-18	0.667	12	P:response to endoplasmic reticulum stress; F:cAMP response element binding; P:chondrocyte differentiation; C:intracellular organelle part; C:membrane part; F:protein binding; C:organelle membrane; P:ER to Golgi vesicle-mediated transport; C:endomembrane system; P:positive regulation of transcription, DNA-dependent; C:endoplasmic reticulum; C:nucleus	-
Cnidarian	Cnidarian	184.339	4004.11	5.76834	2.52816	Locus_47631_Transcript_1/1_Confidence_0.000_Length_7470	arhg7_human ame: full=rho guanine nucleotide exchange factor 7 ame: full=beta-pix ame: full=cool-1 ame: full=pak-interacting exchange factor beta ame: full=p85	6.28229e-122	0.5075	17	C:focal adhesion; C:growth cone; P:regulation of signal transduction; P:transmembrane receptor protein tyrosine kinase signaling pathway; P:primary metabolic process; P:positive regulation of apoptosis; F:metal ion binding; P:cellular component organization; P:small molecule metabolic process; P:regulation of catalytic activity; P:small GTPase mediated signal transduction; C:mitochondrion; F:prot…	-
Cnidarian	Cnidarian	296.921	114.878	5.72677	2.51772	Locus_66307_Transcript_1/1_Confidence_0.000_Length_2127	aa2br_chick ame: full=adenosine receptor a2b ame: full=adenosine receptor 2b	1.85201e-17	0.449	24	P:negative regulation of multicellular organismal process; P:regulation of system process; P:positive regulation of catalytic activity; F:G-protein coupled receptor activity; P:defense response; P:neurological system process; P:regulation of cAMP biosynthetic process; P:secretion by cell; P:positive regulation of secretion; P:macromolecule metabolic process; P:regulation of cellular localization;…	-
Cnidarian	Cnidarian	571.838	808.703	5.72188	2.51649	Locus_89704_Transcript_1/1_Confidence_0.000_Length_5238	acsl4_human ame: full=long-chain-fatty-acid-- ligase 4 ame: full=long-chain acyl- synthetase 4 short=lacs 4	0	0.5875	20	C:chloroplast envelope; F:acetate-CoA ligase activity; P:dendritic spine development; P:response to interleukin-15; P:embryonic process involved in female pregnancy; P:learning or memory; C:endoplasmic reticulum membrane; C:mitochondrial membrane; C:peroxisome; F:fatty-acyl-CoA synthase activity; P:fatty acid biosynthetic process; P:triglyceride biosynthetic process; P:brain development; C:neuron…	EC:6.2.1.1; EC:2.3.1.86; EC:6.2.1.3
Cnidarian	Cnidarian	1764.86	726.932	5.68798	2.50792	Locus_85862_Transcript_1/1_Confidence_0.000_Length_3798	dhcr7_mouse ame: full=7-dehydrocholesterol reductase short=7-dhc reductase ame: full=sterol delta -reductase	2.21831e-120	0.5865	15	P:lung development; C:nuclear outer membrane; F:7-dehydrocholesterol reductase activity; P:regulation of cholesterol biosynthetic process; P:multicellular organism growth; C:nuclear pore; C:microsome; P:cell differentiation; F:protein binding; P:post-embryonic development; P:regulation of cell proliferation; C:integral to organelle membrane; P:blood vessel development; C:endoplasmic reticulum mem…	EC:1.3.1.21
Cnidarian	Cnidarian	240.93	41.0756	5.66628	2.5024	Locus_95962_Transcript_1/1_Confidence_0.000_Length_939	ubp1_bovin ame: full=ubiquitin carboxyl-terminal hydrolase 1 ame: full=deubiquitinating enzyme 1 ame: full=ubiquitin thiolesterase 1 ame: full=ubiquitin-specific-processing protease 1	3.74616e-26	0.49	8	F:cysteine-type endopeptidase activity; C:nucleoplasm; F:protein binding; P:response to UV; F:ubiquitin-specific protease activity; P:regulation of DNA repair; F:ubiquitin thiolesterase activity;	EC:3.4.22.0; EC:3.1.2.15
Cnidarian	Cnidarian	16.7017	23.1039	5.59766	2.48482	Locus_60300_Transcript_1/1_Confidence_0.000_Length_5256	rl32_drome ame: full=60s ribosomal protein l32 ame: full=ribosomal protein 49	1.78963e-33	0.854	8	P:viral transcription; P:endocrine pancreas development; F:structural constituent of ribosome; P:mRNA metabolic process; P:translational elongation; P:ribosome biogenesis; P:translational termination; C:cytosolic large ribosomal subunit	-
Cnidarian	Cnidarian	217.633	464.664	5.55276	2.47321	Locus_58176_Transcript_1/1_Confidence_0.000_Length_2640	mec2_caeel ame: full=mechanosensory protein 2	5.93026e-69	0.751	12	C:protein complex; C:cytoskeleton; P:mechanosensory behavior; P:actin cytoskeleton reorganization; P:protein homooligomerization; C:melanosome; P:excretion; C:neuron projection membrane; C:cell-cell junction; F:protein binding; C:membrane raft; C:integral to plasma membrane	-
Cnidarian	Cnidarian	179.601	81.7381	5.52124	2.46499	Locus_4651_Transcript_1/1_Confidence_0.000_Length_2592	ino1a_xenla ame: full=inositol-3-phosphate synthase 1-a short=ips 1-a ame: full=myo-inositol-1-phosphate synthase a short=mi-1-p synthase a short=mip synthase a	0	0.8005	6	C:cytoplasm; P:embryonic development ending in seed dormancy; P:phospholipid biosynthetic process; F:inositol-3-phosphate synthase activity; P:inositol biosynthetic process; F:nucleotide binding	EC:5.5.1.4
Cnidarian	Cnidarian	488.437	11.2414	5.10067	2.35069	Locus_104053_Transcript_1/1_Confidence_0.000_Length_1241	s39a3_bovin ame: full=zinc transporter zip3 ame: full=solute carrier family 39 member 3 ame: full=zrt- and irt-like protein 3 short=zip-3	2.48132e-42	0.512	5	F:zinc ion transmembrane transporter activity; F:zinc ion binding; P:zinc ion transport; P:ion transmembrane transport; C:plasma membrane	-
Cnidarian	Cnidarian	152.602	19.6144	5.08474	2.34617	Locus_94836_Transcript_1/1_Confidence_0.000_Length_409	plbl2_rat ame: full= phospholipase b-like 2 ame: full=lama-like protein 2 ame: full=lamina ancestor homolog 2 ame: full=phospholipase b domain-containing protein 2 flags: precursor	7.87004e-23	0.49125	7	F:hydrolase activity; C:lysosomal lumen; P:lipid catabolic process; F:molecular_function; P:biological_process; C:extracellular region; C:cellular_component
Cnidarian	Cnidarian	263.503	34.2783	5.08404	2.34598	Locus_117488_Transcript_1/1_Confidence_1.000_Length_1258	dnaj1_drome ame: full= protein homolog 1 short=droj1	9.51051e-82	0.58	13	C:cytosol; F:heat shock protein binding; P:apoptosis; P:chaperone cofactor-dependent protein refolding; F:metal ion binding; P:DNA replication; P:response to heat; P:spermatogenesis; P:negative regulation of transcription from RNA polymerase II promoter; F:ATP binding; F:unfolded protein binding; P:response to unfolded protein; C:nucleus	-
Cnidarian	Cnidarian	192.48	212.588	5.04225	2.33407	Locus_45908_Transcript_1/1_Confidence_0.000_Length_5654	col12_human ame: full=collectin-12 ame: full=collectin placenta protein 1 short=cl-p1 short=hcl-p1 ame: full=nurse cell scavenger receptor 2 ame: full=scavenger receptor class a member 4 ame: full=scavenger receptor with c-type lectin	2.5744e-19	0.498	33	C:cytoplasmic vesicle; C:multivesicular body; C:rough endoplasmic reticulum; P:immune response; P:embryonic organ morphogenesis; F:monosaccharide binding; C:fibrillar collagen; P:opsonization; P:response to glucocorticoid stimulus; F:receptor activity; P:defense response; P:regulation of liquid surface tension; F:lipopolysaccharide binding; C:extracellular space; P:sensory perception; P:signal tr…	-
Cnidarian	Cnidarian	190.498	18.8156	4.92543	2.30025	Locus_87591_Transcript_1/1_Confidence_0.000_Length_3677	al3b1_human ame: full=aldehyde dehydrogenase family 3 member b1 ame: full=aldehyde dehydrogenase 7	2.60883e-142	0.6725	22	P:response to hypoxia; P:central nervous system development; C:cytosol; P:lipid metabolic process; P:oxidation reduction; P:alcohol metabolic process; P:response to reactive oxygen species; C:mitochondrial inner membrane; P:formaldehyde metabolic process; P:epidermis development; F:3-chloroallyl aldehyde dehydrogenase activity; C:extrinsic to endoplasmic reticulum membrane; P:response to organic …	EC:1.2.1.3; EC:1.1.1.2
Cnidarian	Cnidarian	350.086	28.8023	4.89625	2.29168	Locus_91551_Transcript_1/1_Confidence_0.000_Length_5047	nrf6_caeel ame: full=nose resistant to fluoxetine protein 6 short=protein nrf-6 flags: precursor	8.02191e-65	0.44	7	F:transferase activity; F:hydrolase activity; C:integral to membrane; C:membrane; F:transferase activity, transferring acyl groups other than amino-acyl groups; F:transferase activity, transferring acyl groups; C:plasma membrane
Cnidarian	Cnidarian	207.779	10.7596	4.81472	2.26745	Locus_71704_Transcript_1/1_Confidence_0.000_Length_4719	znt1_mouse ame: full=zinc transporter 1 short= -1 ame: full=solute carrier family 30 member 1	4.53584e-70	0.571	24	P:negative regulation of calcium ion import; P:response to glucose stimulus; P:negative regulation of zinc ion import; C:cytoplasmic vesicle membrane; P:cellular response to zinc ion; P:cellular calcium ion homeostasis; P:detoxification of cadmium ion; P:cadmium ion transmembrane transport; P:positive regulation of vulval development; C:integral to membrane; C:Golgi apparatus; P:lipid storage; P:…	-
Cnidarian	Cnidarian	222.418	420.724	4.78229	2.2577	Locus_57256_Transcript_1/1_Confidence_0.000_Length_3961	serc_mouse ame: full=phosphoserine aminotransferase short=psat ame: full=endometrial progesterone-induced protein short=epip ame: full=phosphohydroxythreonine aminotransferase	1.96089e-127	0.7225	5	F:pyridoxal phosphate binding; F:O-phospho-L-serine:2-oxoglutarate aminotransferase activity; P:cofactor biosynthetic process; P:L-serine biosynthetic process; P:pyridoxine biosynthetic process	EC:2.6.1.52
Cnidarian	Cnidarian	214.166	544.04	4.70606	2.23452	Locus_1884_Transcript_4/5_Confidence_1.000_Length_3150	co5a1_rat ame: full=collagen alpha-1 chain flags: precursor	1.37805e-35	0.504	12	P:skeletal system development; P:tissue development; F:structural molecule activity; F:protein binding; C:basement membrane; P:cell adhesion; P:extracellular matrix organization; P:response to stimulus; P:macromolecule biosynthetic process; P:eye morphogenesis; C:collagen; P:cell migration	-
Cnidarian	Cnidarian	279.073	164.016	4.67062	2.22361	Locus_106552_Transcript_1/1_Confidence_0.000_Length_5907	ubc12_schpo ame: full=nedd8-conjugating enzyme ubc12 ame: full=rub1-conjugating enzyme ame: full=rub1-protein ligase ame: full=ubiquitin carrier protein 12	7.84948e-19	0.5465	10	P:CAAX-box protein maturation; F:endopeptidase activity; P:protein neddylation; P:response to auxin stimulus; F:NEDD8 ligase activity; F:protein binding; P:cellular protein localization; P:protein processing; C:endoplasmic reticulum; P:embryonic development	-
Cnidarian	Cnidarian	23.5541	21.5771	4.58554	2.19709	Locus_82936_Transcript_1/1_Confidence_0.000_Length_3402	rs7_xenla ame: full=40s ribosomal protein s7 ame: full=40s ribosomal protein s8	2.30647e-72	0.8625	28	P:hemopoiesis; P:translational termination; F:protein binding; C:microtubule organizing center; P:growth; P:translational elongation; C:chloroplast; C:cell wall; P:endocrine pancreas development; C:nucleolus; P:embryonic development ending in birth or egg hatching; P:regulation of cell cycle; P:nematode larval development; C:mitochondrial small ribosomal subunit; F:transporter activity; F:structu…	-
Cnidarian	Cnidarian	125.026	127.588	4.54002	2.1827	Locus_55453_Transcript_1/1_Confidence_0.000_Length_1912	ga45g_mouse ame: full=growth arrest and dna damage-inducible protein gadd45 gamma ame: full=cytokine-responsive protein cr6	6.2228e-09	0.54125	6	P:regulation of cell cycle; P:negative regulation of protein kinase activity; P:activation of MAPKK activity; P:cell differentiation; F:protein binding; P:multicellular organismal development	-
Cnidarian	Cnidarian	155.327	150.086	4.44462	2.15206	Locus_6966_Transcript_1/1_Confidence_0.000_Length_1850	dscam_human ame: full=down syndrome cell adhesion molecule ame: full=chd2 flags: precursor	2.50181e-15	0.41625	9	P:anatomical structure morphogenesis; P:response to chemical stimulus; F:protein binding; C:membrane; P:regulation of biological quality; P:cellular metabolic process; P:neuron projection development; P:regulation of neurogenesis; P:positive regulation of cellular process	-
Cnidarian	Cnidarian	223.967	150.551	4.30748	2.10684	Locus_20217_Transcript_1/1_Confidence_0.000_Length_2260	met7b_human ame: full=methyltransferase-like protein 7b flags: precursor	5.04044e-37	0.568333	1	C:cell part	-
Cnidarian	Cnidarian	195.969	12.9433	4.27625	2.09635	Locus_12003_Transcript_1/1_Confidence_0.000_Length_1657	alth1_plaf7 ame: full= e3 ubiquitin-protein ligase protein pff1365c	1.85898e-06	0.45	6	F:ligase activity; C:integral to membrane; C:membrane; F:acid-amino acid ligase activity; P:protein modification process; C:intracellular
Cnidarian	Cnidarian	171.856	127.455	4.22134	2.0777	Locus_11708_Transcript_1/1_Confidence_0.000_Length_1966	gtr8_human ame: full=solute carrier family facilitated glucose transporter member 8 ame: full=glucose transporter type 8 short=glut-8 ame: full=glucose transporter type x1	1.07343e-88	0.5555	10	P:response to stimulus; P:male meiosis I; P:trehalose transport; P:sucrose transport; C:synaptic vesicle; P:lactose transport; C:plasma membrane part; F:trehalose transmembrane transporter activity; C:vacuolar membrane; P:maltose transport	-
Cnidarian	Cnidarian	176.855	128.503	4.19	2.06695	Locus_4012_Transcript_1/1_Confidence_0.000_Length_2074	elov4_mouse ame: full=elongation of very long chain fatty acids protein 4 ame: full=3-keto acyl- synthase elovl4	9.82682e-24	0.473	5	P:very-long-chain fatty acid metabolic process; P:fatty acid elongation, unsaturated fatty acid; F:transferase activity; C:membrane part; C:endoplasmic reticulum	-
Cnidarian	Cnidarian	142.172	30.2032	4.13002	2.04615	Locus_34717_Transcript_1/1_Confidence_1.000_Length_975	klkb1_mouse ame: full=plasma kallikrein ame: full=fletcher factor ame: full=kininogenin ame: full=plasma prekallikrein contains: ame: full=plasma kallikrein heavy chain contains: ame: full=plasma kallikrein light chain flags: precursor	9.02245e-47	0.575	21	P:response to nicotine; F:protein binding; P:plasminogen activation; P:response to food; F:serine-type endopeptidase activity; F:sodium channel regulator activity; C:extracellular space; C:lysosome; P:response to cytokine stimulus; P:response to peptide hormone stimulus; P:inflammatory response; P:protein catabolic process; P:positive regulation of fibrinolysis; P:proteolysis; P:response to toxin…	EC:3.4.21.0
Cnidarian	Cnidarian	339.325	30.2917	4.08019	2.02863	Locus_116369_Transcript_1/1_Confidence_0.000_Length_1380	opsd1_patye ame: full= gq-coupled ame: full=gq-rhodopsin	7.30225e-30	0.471	4	P:detection of light stimulus; P:signal transduction; ; C:membrane	-
Cnidarian	Cnidarian	467.943	43.1457	4.03558	2.01278	Locus_90171_Transcript_1/1_Confidence_0.000_Length_3667	bglr_pig ame: full=beta-glucuronidase flags: precursor	0	0.5275	7	C:soluble fraction; C:microsome; F:sugar binding; F:cation binding; P:glycosaminoglycan catabolic process; F:beta-glucuronidase activity; C:lysosome	EC:3.2.1.31
Cnidarian	Cnidarian	244.114	12.1885	4.02802	2.01007	Locus_12231_Transcript_1/1_Confidence_1.000_Length_447	rexo4_xenla ame: full=rna exonuclease 4 ame: full=exonuclease xpmc2 ame: full=prevents mitotic catastrophe 2 protein	4.53832e-20	0.6155	8	P:RNA metabolic process; P:response to ionizing radiation; C:nucleolus; P:DNA damage response, signal transduction by p53 class mediator resulting in induction of apoptosis; F:protein binding; F:exonuclease activity; P:gene expression; C:nucleoplasm	-
Cnidarian	Cnidarian	137.713	261.576	3.96632	1.9878	Locus_59368_Transcript_1/1_Confidence_0.000_Length_4547	wdr76_xenla ame: full=wd repeat-containing protein 76	6.95534e-68	0.5915	1	C:cell part	-
Cnidarian	Cnidarian	182.122	78.5878	3.93222	1.97535	Locus_101012_Transcript_1/1_Confidence_0.000_Length_4137	acea_bachd ame: full=isocitrate lyase short=icl short=isocitrase short=isocitratase	2.74955e-164	0.642	13	P:pathogenesis; P:glyoxylate cycle; C:cytosol; P:cellular response to hypoxia; P:response to acid; P:response to fatty acid; P:maintenance of symbiont tolerance to host environment; P:tricarboxylic acid cycle; F:isocitrate lyase activity; F:methylisocitrate lyase activity; P:response to host immune response; P:response to acetate; C:plasma membrane	EC:4.1.3.1; EC:4.1.3.30
Cnidarian	Cnidarian	114.389	241.056	3.91355	1.96848	Locus_70690_Transcript_1/1_Confidence_0.000_Length_2601	metx_strmk ame: full=homoserine o-acetyltransferase ame: full=homoserine o-trans-acetylase short=hta short=homoserine transacetylase	8.08666e-95	0.6375	1	F:transferase activity, transferring acyl groups	-
Cnidarian	Cnidarian	289.018	298.935	3.90924	1.96689	Locus_21472_Transcript_1/1_Confidence_0.000_Length_3818	ari9_arath ame: full=probable e3 ubiquitin-protein ligase ari9 ame: full=ariadne-like protein ari9 ame: full=protein ariadne homolog 9	7.12784e-26	0.4405	2	F:ligase activity; F:binding	-
Cnidarian	Cnidarian	287.122	51.2663	3.90134	1.96397	Locus_31170_Transcript_1/1_Confidence_1.000_Length_1068	bag4_human ame: full=bag family molecular chaperone regulator 4 short=bag-4 ame: full=bcl-2-associated athanogene 4 ame: full=silencer of death domains	2.31902e-06	0.45	10	F:receptor signaling protein activity; P:cellular response to tumor necrosis factor; C:nucleus; P:anti-apoptosis; C:cytoplasm; C:nucleolus; F:chaperone binding; P:protein folding; C:cytosol; C:plasma membrane
Cnidarian	Cnidarian	118.012	13.2977	3.89647	1.96217	Locus_121366_Transcript_3/6_Confidence_1.000_Length_1465	cr3l2_human ame: full=cyclic amp-responsive element-binding protein 3-like protein 2 short=camp-responsive element-binding protein 3-like protein 2 ame: full=bbf2 human homolog on chromosome 7 contains: ame: full=processed cyclic amp-responsive element-binding protein 3-like protein 2	7.60112e-17	0.6975	12	P:response to endoplasmic reticulum stress; F:cAMP response element binding; P:chondrocyte differentiation; C:intracellular organelle part; C:membrane part; F:protein binding; C:organelle membrane; P:ER to Golgi vesicle-mediated transport; C:endomembrane system; P:positive regulation of transcription, DNA-dependent; C:endoplasmic reticulum; C:nucleus	-
Cnidarian	Cnidarian	90.681	1148.71	3.87202	1.95309	Locus_26166_Transcript_1/1_Confidence_0.000_Length_8266	acac_chick ame: full=acetyl- carboxylase short=acc includes: ame: full=biotin carboxylase	0	0.6545	26	P:root development; P:positive regulation of cellular metabolic process; P:fatty acid elongation; F:acetyl-CoA carboxylase activity; P:protein homotetramerization; P:lipid homeostasis; P:energy reserve metabolic process; C:Golgi apparatus; C:cytosol; P:triglyceride biosynthetic process; P:acetyl-CoA metabolic process; P:response to organic cyclic substance; P:regulation of fatty acid oxidation; P…	EC:6.4.1.2
Cnidarian	Cnidarian	1040.55	46.3333	3.82155	1.93416	Locus_103419_Transcript_1/1_Confidence_0.000_Length_1964	mot4_chick ame: full=monocarboxylate transporter 4 short=mct 4 ame: full=solute carrier family 16 member 3	9.53968e-29	0.429	7	P:cellular process; P:ion transport; F:secondary active transmembrane transporter activity; C:membrane part; P:monocarboxylic acid transport; F:monocarboxylic acid transmembrane transporter activity; C:plasma membrane	-
Cnidarian	Cnidarian	79.443	39.3079	3.81336	1.93106	Locus_92540_Transcript_1/1_Confidence_0.000_Length_2742	serc_niteu ame: full=phosphoserine aminotransferase ame: full=phosphohydroxythreonine aminotransferase short=psat	1.0122e-103	0.6625	4	C:chloroplast stroma; F:O-phospho-L-serine:2-oxoglutarate aminotransferase activity; C:cytosol; P:L-serine biosynthetic process	EC:2.6.1.52
Cnidarian	Cnidarian	716.511	311.354	3.72166	1.89595	Locus_84722_Transcript_1/1_Confidence_0.000_Length_3989	cah2_trihk ame: full=carbonic anhydrase 2 ame: full=carbonate dehydratase ii ame: full=carbonic anhydrase ii short=ca-ii	1.83893e-32	0.5775	5	F:zinc ion binding; C:cytoplasm; P:response to stimulus; P:anatomical structure development; C:apical part of cell	-
Cnidarian	Cnidarian	182.452	20.7547	3.70658	1.89009	Locus_49094_Transcript_1/1_Confidence_0.000_Length_2807	znt1_mouse ame: full=zinc transporter 1 short= -1 ame: full=solute carrier family 30 member 1	2.58671e-70	0.571	24	P:negative regulation of calcium ion import; P:response to glucose stimulus; P:negative regulation of zinc ion import; C:cytoplasmic vesicle membrane; P:cellular response to zinc ion; P:cellular calcium ion homeostasis; P:detoxification of cadmium ion; P:cadmium ion transmembrane transport; P:positive regulation of vulval development; C:integral to membrane; C:Golgi apparatus; P:lipid storage; P:…	-
Cnidarian	Cnidarian	975.343	387.511	3.69634	1.8861	Locus_80843_Transcript_1/1_Confidence_0.000_Length_4813	dcbd2_rat ame: full= cub and lccl domain-containing protein 2 ame: full=endothelial and smooth muscle cell-derived neuropilin-like protein flags: precursor	2.58577e-12	0.49	15	F:catalytic activity; P:blood coagulation; P:organ development; C:plasma membrane part; P:axonogenesis; P:signal transduction; P:regulation of cellular component organization; P:response to organic substance; C:cytoplasm; F:protein binding; P:positive regulation of cellular process; P:blood vessel morphogenesis; P:vesicle-mediated transport; P:locomotion; C:extracellular region part	-
Cnidarian	Cnidarian	89.8288	63.3437	3.69034	1.88375	Locus_116940_Transcript_1/1_Confidence_0.000_Length_2122	nagab_chick ame: full=alpha-n-acetylgalactosaminidase ame: full=alpha-galactosidase b	7.78623e-117	0.5755	17	F:receptor binding; F:alpha-galactosidase activity; C:membrane; P:oligosaccharide metabolic process; P:glycosphingolipid catabolic process; C:lysosome; P:gastrulation with mouth forming second; C:Golgi apparatus; C:extracellular region; F:alpha-N-acetylgalactosaminidase activity; P:bone mineralization; P:glycosylceramide catabolic process; P:galactomannan catabolic process; P:response to drug; P:…	EC:3.2.1.22; EC:3.2.1.49
Cnidarian	Cnidarian	154.662	794.959	3.69029	1.88373	Locus_81845_Transcript_1/1_Confidence_0.000_Length_5048	rint1_mouse ame: full=rad50-interacting protein 1 ame: full=rad50 interactor 1 short=rint-1	5.09553e-136	0.5225	5	P:transport; F:protein binding; P:G2/M transition DNA damage checkpoint; C:membrane; C:endoplasmic reticulum	-
Cnidarian	Cnidarian	156.229	104.873	3.64837	1.86725	Locus_48344_Transcript_1/1_Confidence_0.000_Length_4740	vnn1_bovin ame: full=pantetheinase ame: full=pantetheine hydrolase ame: full=vascular non-inflammatory molecule 1 short=vanin-1 flags: precursor	7.6671e-118	0.548824	5	P:system development; P:pantothenate metabolic process; F:pantetheine hydrolase activity; C:intrinsic to membrane; P:inflammatory response	EC:3.5.1.92
Cnidarian	Cnidarian	161.996	11.4323	3.6456	1.86615	Locus_117653_Transcript_1/1_Confidence_0.000_Length_1087	pebph_mimiv ame: full=phosphatidylethanolamine-binding protein homolog r644	1.43918e-11	0.499444	6	P:positive regulation of seed germination; P:response to abscisic acid stimulus; P:cellular process; C:cytoplasmic part; C:nucleus; F:binding	-
Cnidarian	Cnidarian	251.477	16.5484	3.62101	1.85639	Locus_126411_Transcript_1/1_Confidence_0.000_Length_3726	psa_human ame: full=puromycin-sensitive aminopeptidase short=psa ame: full=cytosol alanyl aminopeptidase short=aap-s	0	0.565	17	P:protein polyubiquitination; F:serine-type peptidase activity; C:organelle part; F:zinc ion binding; P:multicellular organismal development; C:vesicle; P:antigen processing and presentation of peptide antigen via MHC class I; C:extracellular region; C:cytosol; P:localization; P:cellular response to hypoxia; C:apical part of cell; P:proteolysis; C:endoplasmic reticulum; C:plasma membrane part; C:…	-
Cnidarian	Cnidarian	159.411	109.736	3.61015	1.85206	Locus_4650_Transcript_1/1_Confidence_1.000_Length_3181	ino1a_xenla ame: full=inositol-3-phosphate synthase 1-a short=ips 1-a ame: full=myo-inositol-1-phosphate synthase a short=mi-1-p synthase a short=mip synthase a	0	0.8005	6	C:cytoplasm; P:embryonic development ending in seed dormancy; P:phospholipid biosynthetic process; F:inositol-3-phosphate synthase activity; P:inositol biosynthetic process; F:nucleotide binding	EC:5.5.1.4
Cnidarian	Cnidarian	253.827	633.104	3.59743	1.84697	Locus_89460_Transcript_1/1_Confidence_0.000_Length_2934	neul4_xentr ame: full=neuralized-like protein 4	1.50607e-20	0.478889	4	P:cellular process; P:anatomical structure development; P:multicellular organismal development; C:cell part	-
Cnidarian	Cnidarian	2989.68	12.6575	3.55731	1.83079	Locus_47566_Transcript_1/1_Confidence_0.000_Length_992	mp20_drome ame: full=muscle-specific protein 20	7.9326e-14	0.543	12	P:wound healing; P:negative regulation of cell migration; P:negative regulation of phagocytosis; P:hemopoiesis; P:regulation of actin filament-based process; P:cytoskeleton organization; C:stress fiber; F:protein binding; P:positive regulation of gene expression; P:regulation of cell proliferation; P:cellular response to mechanical stimulus; C:membrane	-
Cnidarian	Cnidarian	64.1058	23.7954	3.49281	1.80439	Locus_15231_Transcript_1/1_Confidence_0.000_Length_3078	eno_plaf7 ame: full=enolase ame: full=2-phospho-d-glycerate hydro-lyase ame: full=2-phosphoglycerate dehydratase	1.85892e-178	0.8045	20	P:response to virus; C:phosphopyruvate hydratase complex; C:apoplast; P:response to salt stress; C:chloroplast; P:negative regulation of transcription, DNA-dependent; F:phosphopyruvate hydratase activity; P:glycolysis; F:DNA binding; P:negative regulation of cell growth; F:magnesium ion binding; P:response to cadmium ion; P:response to light stimulus; C:mitochondrial envelope; P:response to cold;…	EC:4.2.1.11
Cnidarian	Cnidarian	256.298	221.103	3.48859	1.80264	Locus_24070_Transcript_2/2_Confidence_2.000_Length_2633	ank3_human ame: full=ankyrin-3 short=ank-3 ame: full=ankyrin-g	3.05881e-41	0.483	6	P:cellular process; C:nuclear lumen; C:intracellular non-membrane-bounded organelle; F:protein binding; C:cytoplasm; C:plasma membrane	-
Cnidarian	Cnidarian	173.525	97.0549	3.48237	1.80007	Locus_4911_Transcript_1/1_Confidence_0.000_Length_2934	ermp1_human ame: full=endoplasmic reticulum metallopeptidase 1 ame: full=felix-ina	8.6572e-93	0.51	2	P:ovarian follicle development; C:endoplasmic reticulum	-
Cnidarian	Cnidarian	465.183	845.561	3.47111	1.7954	Locus_92492_Transcript_1/1_Confidence_0.000_Length_2125	fads2_human ame: full=fatty acid desaturase 2 ame: full=delta fatty acid desaturase short=d6d short=delta desaturase short=delta-6 desaturase	5.51531e-46	0.471	7	C:membrane; C:intracellular membrane-bounded organelle; P:response to organic substance; P:unsaturated fatty acid metabolic process; P:fatty acid biosynthetic process; F:oxidoreductase activity, acting on paired donors, with oxidation of a pair of donors resulting in the reduction of molecular oxygen to two molecules of water; P:response to nutrient levels	EC:1.14.19.0
Cnidarian	Cnidarian	129.702	747.088	3.44224	1.78335	Locus_50131_Transcript_1/1_Confidence_0.000_Length_7449	meth_bovin ame: full=methionine synthase ame: full=5-methyltetrahydrofolate--homocysteine methyltransferase ame: full=vitamin-b12 dependent methionine synthase short=ms	0	0.7015	23	P:regulation of cell proliferation; F:protein binding; F:zinc ion binding; F:methionine synthase activity; F:template for synthesis of G-rich strand of telomere DNA activity; P:positive regulation of telomere maintenance via telomerase; F:homocysteine S-methyltransferase activity; P:post-embryonic development; P:multicellular organismal aging; P:methionine biosynthetic process; C:telomerase holoe…	EC:2.1.1.13; EC:2.1.1.10
Cnidarian	Cnidarian	398.896	47.027	3.4145	1.77167	Locus_82623_Transcript_1/1_Confidence_0.000_Length_5707	pgdh_cavpo ame: full=15-hydroxyprostaglandin dehydrogenase short=15-pgdh ame: full=prostaglandin dehydrogenase 1	1.41724e-41	0.5075	14	F:protein binding; P:transforming growth factor beta receptor signaling pathway; F:NAD binding; P:prostaglandin metabolic process; ; P:negative regulation of cell cycle; C:cytoplasm; C:nucleolus; P:estrous cycle phase; P:female pregnancy; F:prostaglandin E receptor activity; F:15-hydroxyprostaglandin dehydrogenase (NAD+) activity; P:parturition; P:ovulation	EC:1.1.1.141
Cnidarian	Cnidarian	247.283	752.911	3.40049	1.76574	Locus_56440_Transcript_1/1_Confidence_0.000_Length_3966	s2611_mouse ame: full=sodium-independent sulfate anion transporter ame: full=solute carrier family 26 member 11	1.27422e-126	0.526	7	C:lysosomal membrane; C:integral to membrane; F:anion transmembrane transporter activity; P:sulfate transport; C:endoplasmic reticulum; C:Golgi apparatus; C:plasma membrane	-
Cnidarian	Cnidarian	138.479	15.1056	3.36397	1.75016	Locus_98398_Transcript_1/1_Confidence_0.000_Length_2698	gtr1_pig ame: full=solute carrier family facilitated glucose transporter member 1 ame: full=glucose transporter type erythrocyte brain short=glut-1	1.17986e-88	0.664	34	F:xenobiotic transporter activity; C:cell-cell junction; P:hexose transmembrane transport; P:cellular response to insulin stimulus; P:water-soluble vitamin metabolic process; P:response to ethanol; C:microsome; P:energy reserve metabolic process; P:regulation of insulin secretion; C:insulin-responsive compartment; C:coated pit; P:response to osmotic stress; P:carbohydrate metabolic process; C:sar…	-
Cnidarian	Cnidarian	207.63	1239.96	3.32836	1.73481	Locus_108304_Transcript_1/1_Confidence_0.000_Length_4126	acod_cypca ame: full=acyl- desaturase ame: full=delta -desaturase short=delta-9 desaturase ame: full=fatty acid desaturase ame: full=stearoyl- desaturase	1.25431e-100	0.6385	8	P:myelination; F:stearoyl-CoA 9-desaturase activity; P:fatty acid biosynthetic process; P:oxidation reduction; C:microsome; C:membrane part; F:iron ion binding; C:endoplasmic reticulum	EC:1.14.19.1
Cnidarian	Cnidarian	158.933	151.125	3.28483	1.71582	Locus_39428_Transcript_1/1_Confidence_0.000_Length_4174	rs8_thepa ame: full=40s ribosomal protein s8	9.31806e-19	0.525	13	P:translation; P:localization; P:system development; P:RNA metabolic process; C:intracellular membrane-bounded organelle; ; P:reproduction; ; C:intracellular organelle part; P:viral reproduction; P:cellular component organization; C:cytosolic ribosome; C:membrane	-
Cnidarian	Cnidarian	272.973	68.412	3.23098	1.69197	Locus_78792_Transcript_1/1_Confidence_0.000_Length_2562	npff2_rat ame: full=neuropeptide ff receptor 2 ame: full=g-protein coupled receptor 74 ame: full=neuropeptide g-protein coupled receptor	7.88188e-26	0.4925	16	P:organ development; P:neurological system process; C:plasma membrane; C:cytoplasm; P:nervous system development; P:muscle contraction; F:neuropeptide Y receptor activity; F:protein binding; P:G-protein signaling, coupled to cAMP nucleotide second messenger; P:response to steroid hormone stimulus; P:cell-cell signaling; P:regulation of biological quality; P:regulation of adenylate cyclase activit…	-
Cnidarian	Cnidarian	255.462	265.116	3.22852	1.69087	Locus_18763_Transcript_1/1_Confidence_2.000_Length_4111	gdf11_mouse ame: full=growth differentiation factor 11 short=gdf-11 ame: full=bone morphogenetic protein 11 short=bmp-11 flags: precursor	1.55935e-26	0.4325	12	P:tissue development; F:receptor binding; P:anatomical structure morphogenesis; P:organ development; P:cellular macromolecule biosynthetic process; P:cell differentiation; P:negative regulation of cellular process; P:positive regulation of cellular process; P:response to stimulus; P:regulation of multicellular organismal process; P:negative regulation of developmental process; C:extracellular reg…	-
Cnidarian	Cnidarian	315.016	14.0321	3.2186	1.68643	Locus_87547_Transcript_1/1_Confidence_0.000_Length_2288	fmo2_gorgo ame: full=dimethylaniline monooxygenase 2 ame: full=dimethylaniline oxidase 2 ame: full=fmo 1b1 ame: full=pulmonary flavin-containing monooxygenase 2 short=fmo 2	1.31635e-93	0.5685	7	C:endoplasmic reticulum part; F:flavin-containing monooxygenase activity; P:response to chemical stimulus; P:NADPH oxidation; P:toxin metabolic process; P:organic acid metabolic process; C:membrane	EC:1.14.13.8
Cnidarian	Cnidarian	161.916	93.9282	3.20875	1.68201	Locus_49092_Transcript_1/1_Confidence_0.000_Length_3822	znt1_mouse ame: full=zinc transporter 1 short= -1 ame: full=solute carrier family 30 member 1	3.61332e-70	0.571	24	P:negative regulation of calcium ion import; P:response to glucose stimulus; P:negative regulation of zinc ion import; C:cytoplasmic vesicle membrane; P:cellular response to zinc ion; P:cellular calcium ion homeostasis; P:detoxification of cadmium ion; P:cadmium ion transmembrane transport; P:positive regulation of vulval development; C:integral to membrane; C:Golgi apparatus; P:lipid storage; P:…	-
Cnidarian	Cnidarian	660.923	52.9336	3.17495	1.66673	Locus_91253_Transcript_1/1_Confidence_0.000_Length_4320	p55g_mouse ame: full=phosphatidylinositol 3-kinase regulatory subunit gamma short=pi3-kinase regulatory subunit gamma short=pi3k regulatory subunit gamma short= ns-3-kinase regulatory subunit gamma ame: full=phosphatidylinositol 3-kinase 55 kda regulatory subunit gamma short=pi3-kinase subunit p55-gamma short= ns-3-kinase regulatory subunit p55-gamma ame: full=p55pik	1.39313e-09	0.4	1	P:cell surface receptor linked signaling pathway	-
Cnidarian	Cnidarian	155.494	66.6108	3.17444	1.6665	Locus_15916_Transcript_1/1_Confidence_0.000_Length_2361	mfs12_human ame: full=major facilitator superfamily domain-containing protein 12	8.99872e-37	0.488889	1	P:transport	-
Cnidarian	Cnidarian	139.622	94.2155	3.12909	1.64574	Locus_83467_Transcript_1/1_Confidence_0.000_Length_2537	ppil6_human ame: full=peptidyl-prolyl cis-trans isomerase-like 6 short=ppiase ame: full=cyclophilin-like protein ppil6 ame: full=rotamase ppil6	5.51448e-64	0.6125	9	C:cytosol; F:heat shock protein binding; P:protein peptidyl-prolyl isomerization; P:RNA splicing; C:intermediate filament cytoskeleton; F:peptidyl-prolyl cis-trans isomerase activity; F:cyclosporin A binding; C:nucleoplasm; C:plasma membrane	EC:5.2.1.8
Cnidarian	Cnidarian	888.016	12.9965	3.11038	1.63709	Locus_103593_Transcript_1/1_Confidence_0.000_Length_2340	cp17a_ictpu ame: full=steroid 17-alpha-hydroxylase lyase ame: full=cypxvii ame: full=cytochrome p450 17a1 ame: full=cytochrome p450-c17 short=cytochrome p450c17	1.0619e-76	0.579	18	P:steroid metabolic process; P:multicellular organismal development; C:microsome; P:cellular lipid metabolic process; P:secondary metabolic process; P:fat-soluble vitamin metabolic process; P:drug metabolic process; F:oxidoreductase activity, acting on paired donors, with incorporation or reduction of molecular oxygen; F:monooxygenase activity; C:membrane part; P:xenobiotic metabolic process; P:h…	-
Cnidarian	Cnidarian	250.458	180.346	3.07546	1.6208	Locus_107540_Transcript_1/1_Confidence_0.000_Length_2524	co1a1_bovin ame: full=collagen alpha-1 chain ame: full=alpha-1 type i collagen flags: precursor	6.13948e-15	0.5255	30	P:regulation of gene expression; P:embryonic organ morphogenesis; P:skin development; C:fibrillar collagen; P:sensory organ development; P:protein localization; P:cellular macromolecule metabolic process; ; P:cell migration; P:macromolecule biosynthetic process; P:cell morphogenesis involved in differentiation; P:sensory perception; P:embryonic skeletal system development; P:regulation of cellula…	-
Cnidarian	Cnidarian	1408.87	832.506	3.04062	1.60437	Locus_50152_Transcript_1/1_Confidence_0.000_Length_4425	idhc_sheep ame: full=isocitrate dehydrogenase cytoplasmic short=idh ame: full=cytosolic nadp-isocitrate dehydrogenase ame: full=idp ame: full=nadp(+)-specific icdh ame: full=oxalosuccinate decarboxylase	0	0.755	22	P:response to oxidative stress; P:glyoxylate cycle; C:cytosol; F:NAD or NADH binding; P:response to steroid hormone stimulus; P:2-oxoglutarate metabolic process; C:soluble fraction; C:mitochondrial inner membrane; P:female gonad development; C:plastid; P:glutathione metabolic process; P:tricarboxylic acid cycle; P:response to organic cyclic substance; F:isocitrate dehydrogenase (NADP+) activity; …	EC:1.1.1.42
Cnidarian	Cnidarian	215.827	989.637	3.03378	1.60112	Locus_91447_Transcript_1/1_Confidence_0.000_Length_4641	marh1_human ame: full=e3 ubiquitin-protein ligase march1 ame: full=membrane-associated ring finger protein 1 ame: full=membrane-associated ring-ch protein i short=march-i ame: full=ring finger protein 171	7.72183e-14	0.539	7	C:lysosome; F:binding; C:cytoplasmic vesicle; F:ubiquitin-protein ligase activity; P:protein ubiquitination; C:endosome membrane; C:endoplasmic reticulum	EC:6.3.2.19
Cnidarian	Cnidarian	76.2378	289.819	3.01115	1.59031	Locus_32106_Transcript_1/1_Confidence_2.000_Length_2246	f262_human ame: full=6-phosphofructo-2-kinase fructose- -biphosphatase 2 short=6pf-2-k fru- -p2ase 2 short=pfk fbpase 2 ame: full=6pf-2-k fru- -p2ase heart-type isozyme includes: ame: full=6-phosphofructo-2-kinase includes: ame: full=fructose- -bisphosphatase	6.81748e-119	0.7205	17	P:gluconeogenesis; P:response to glucose stimulus; P:lactate metabolic process; P:intracellular protein kinase cascade; F:fructose-2,6-bisphosphate 2-phosphatase activity; F:nucleotide binding; F:protein kinase binding; P:regulation of glycolysis; P:pyruvate metabolic process; P:energy reserve metabolic process; C:6-phosphofructo-2-kinase/fructose-2,6-biphosphatase 1 complex; P:positive regulatio…	EC:3.1.3.46; EC:2.7.1.105
Cnidarian	Cnidarian	163.951	21.6988	3.00641	1.58804	Locus_19590_Transcript_1/1_Confidence_1.000_Length_1428	pxdnl_human ame: full=peroxidasin-like protein ame: full=cardiac peroxidase ame: full=vascular peroxidase 2 flags: precursor	7.35559e-25	0.4875	28	P:negative chemotaxis; P:apoptosis; P:tube development; P:axon guidance; P:primary metabolic process; P:olfactory bulb interneuron development; F:receptor activity; F:metal ion binding; P:cellular macromolecule metabolic process; P:cell migration; F:oxidoreductase activity; C:axon; C:plasma membrane part; P:response to oxidative stress; P:regulation of neuron projection development; C:proteinaceo…	-
Cnidarian	Cnidarian	174.319	2096.99	3.0052	1.58746	Locus_43123_Transcript_1/1_Confidence_0.000_Length_4939	srp14_mouse ame: full=signal recognition particle 14 kda protein short=srp14	5.87877e-20	0.669	6	C:cytosol; C:signal recognition particle, endoplasmic reticulum targeting; F:RNA binding; P:protein targeting to ER; P:response to drug; P:cotranslational protein targeting to membrane	-
Cnidarian	Cnidarian	487.429	439.814	2.99813	1.58406	Locus_104234_Transcript_1/1_Confidence_0.000_Length_4360	glna_mouse ame: full=glutamine synthetase short=gs ame: full=glutamate decarboxylase ame: full=glutamate--ammonia ligase	3.32378e-152	0.7735	11	C:cytosol; P:response to glucose stimulus; P:neurotransmitter uptake; C:mitochondrion; F:glutamate decarboxylase activity; F:identical protein binding; P:glutamine biosynthetic process; F:ATP binding; F:glutamate-ammonia ligase activity; P:cell proliferation; C:Golgi apparatus	EC:4.1.1.15; EC:6.3.1.2
Cnidarian	Cnidarian	194.447	25.6275	2.99252	1.58136	Locus_98485_Transcript_1/1_Confidence_0.000_Length_545	gtr8_rat ame: full=solute carrier family facilitated glucose transporter member 8 ame: full=glucose transporter type 8 short=glut-8 ame: full=glucose transporter type x1	1.08747e-10	0.625	7	P:male meiosis I; C:integral to membrane; C:synaptic vesicle; F:substrate-specific transmembrane transporter activity; P:response to chemical stimulus; P:carbohydrate transport; C:plasma membrane	-
Cnidarian	Cnidarian	146.603	24.9263	2.99175	1.58099	Locus_124684_Transcript_1/1_Confidence_0.000_Length_1942	pv1_xenla ame: full=homeobox protein ame: full=posterior-ventral 1 transcription factor	1.27824e-09	0.5215	58	F:protein self-association; F:androgen receptor activity; F:estrogen receptor binding; P:spleen development; P:androgen receptor signaling pathway; P:positive regulation of protein amino acid phosphorylation; ; P:determination of bilateral symmetry; ; P:branching morphogenesis of a tube; P:axonogenesis; F:protein heterodimerization activity; ; P:positive regulation of cell division; P:skeletal sy…	-
Cnidarian	Cnidarian	143.611	21.3132	2.96794	1.56946	Locus_25415_Transcript_1/1_Confidence_1.000_Length_1196	gapr1_human ame: full=golgi-associated plant pathogenesis-related protein 1 short=gapr-1 short=golgi-associated pr-1 protein ame: full=glioma pathogenesis-related protein 2 short= 2	3.90843e-21	0.469	3	P:defense response; C:intracellular membrane-bounded organelle; C:cytoplasmic part	-
Cnidarian	Cnidarian	1442.31	2048.33	2.96282	1.56697	Locus_101327_Transcript_1/1_Confidence_0.000_Length_7106	bat1_rat ame: full=b( +)-type amino acid transporter 1 short=b( +)at ame: full=glycoprotein-associated amino acid transporter +at1 ame: full=solute carrier family 7 member 9	1.99226e-117	0.646	17	P:neutral amino acid transport; F:protein binding; P:multicellular organismal development; P:L-cystine transport; P:organic cation transport; F:organic cation transmembrane transporter activity; P:protein complex assembly; P:leukocyte migration; C:cytoplasm; P:blood coagulation; P:amino acid transmembrane transport; P:cellular amino acid metabolic process; F:peptide antigen binding; P:response to…	-
Cnidarian	Cnidarian	191.502	58.1762	2.90902	1.54053	Locus_10395_Transcript_2/4_Confidence_1.000_Length_2330	ytbe_bacsu ame: full=uncharacterized oxidoreductase	1.50473e-52	0.574	1	F:oxidoreductase activity	-
Cnidarian	Cnidarian	161.447	1191.66	2.89172	1.53193	Locus_30668_Transcript_1/1_Confidence_1.000_Length_3233	bckd_human ame: full= mitochondrial ame: full=branched-chain alpha-ketoacid dehydrogenase kinase short=bckd-kinase short=bckdhkin flags: precursor	1.06357e-107	0.5435	17	C:nuclear lumen; P:cell surface receptor linked signaling pathway; C:membrane; F:[3-methyl-2-oxobutanoate dehydrogenase (acetyl-transferring)] kinase activity; P:positive regulation of biological process; P:pyruvate metabolic process; P:regulation of cellular metabolic process; P:cellular response to organic substance; F:protein dimerization activity; P:protein amino acid phosphorylation; F:prote…	EC:2.7.11.4; EC:2.7.11.0
Cnidarian	Cnidarian	187.858	16.8222	2.8795	1.52582	Locus_12997_Transcript_1/1_Confidence_1.000_Length_915	foh1b_human ame: full= n-acetylated-alpha-linked acidic dipeptidase short=naaladase ame: full=cell growth-inhibiting gene 26 protein ame: full=prostate-specific membrane antigen-like protein ame: full= folate hydrolase 1b	2.67899e-21	0.529091	5	F:peptidase activity, acting on L-amino acid peptides; P:metabolic process; C:cytoplasm; C:membrane; C:nucleus	-
Cnidarian	Cnidarian	2244.73	71.9253	2.86787	1.51998	Locus_106694_Transcript_1/1_Confidence_0.000_Length_1800	acsl5_human ame: full=long-chain-fatty-acid-- ligase 5 ame: full=long-chain acyl- synthetase 5 short=lacs 5	5.40335e-116	0.6515	44	P:response to gravity; P:response to ozone; P:phospholipid biosynthetic process; P:long-chain fatty-acyl-CoA biosynthetic process; P:response to nutrient; C:soluble fraction; P:response to glucose stimulus; P:response to cholesterol; P:neuroblast proliferation; P:long-chain fatty acid metabolic process; P:defense response to fungus; C:cytosol; P:response to organic cyclic substance; C:plasmodesma…	EC:6.2.1.1; EC:6.2.1.3
Cnidarian	Cnidarian	179.671	26.6687	2.86017	1.5161	Locus_24536_Transcript_1/1_Confidence_0.000_Length_1353	mot10_rat ame: full=monocarboxylate transporter 10 short=mct 10 ame: full=aromatic amino acid transporter 1 ame: full=solute carrier family 16 member 10 ame: full=t-type amino acid transporter 1	1.13496e-27	0.4495	4	F:secondary active transmembrane transporter activity; F:carboxylic acid transmembrane transporter activity; C:membrane; P:amino acid transport	-
Cnidarian	Cnidarian	66.0369	37.6579	2.85208	1.51201	Locus_116941_Transcript_1/1_Confidence_0.000_Length_1557	nagab_chick ame: full=alpha-n-acetylgalactosaminidase ame: full=alpha-galactosidase b	9.8021e-111	0.5715	18	F:receptor binding; F:alpha-galactosidase activity; C:membrane; P:oligosaccharide metabolic process; P:glycosphingolipid catabolic process; C:lysosome; P:gastrulation with mouth forming second; C:Golgi apparatus; C:extracellular region; F:alpha-N-acetylgalactosaminidase activity; P:bone mineralization; P:glycosylceramide catabolic process; P:galactomannan catabolic process; F:sugar binding; P:res…	EC:3.2.1.22; EC:3.2.1.49
Cnidarian	Cnidarian	250.674	143.055	2.83422	1.50295	Locus_1875_Transcript_2/2_Confidence_1.000_Length_2107	prs23_mouse ame: full=serine protease 23 flags: precursor	8.72e-36	0.486364	2	F:catalytic activity; C:intracellular membrane-bounded organelle	-
Cnidarian	Cnidarian	159.822	103.022	2.83415	1.50292	Locus_53567_Transcript_1/1_Confidence_0.000_Length_3645	s26a4_mouse ame: full=pendrin ame: full=sodium-independent chloride iodide transporter ame: full=solute carrier family 26 member 4	5.45302e-100	0.545	14	F:antiporter activity; F:chloride transmembrane transporter activity; P:regulation of pH; C:integral to membrane; P:chloride transport; P:ossification; P:regulation of protein localization; P:transmembrane transport; P:sulfate transport; P:iodide transport; F:sulfate transmembrane transporter activity; F:iodide transmembrane transporter activity; C:apical plasma membrane; P:system process	-
Cnidarian	Cnidarian	445.028	87.6003	2.83073	1.50117	Locus_48072_Transcript_1/1_Confidence_0.000_Length_1805	asmt_chick ame: full=acetylserotonin o-methyltransferase ame: full=hydroxyindole o-methyltransferase short=hiomt	3.47035e-46	0.464	4	P:cellular biosynthetic process; F:O-methyltransferase activity; P:cellular nitrogen compound metabolic process; F:S-adenosylmethionine-dependent methyltransferase activity	-
Cnidarian	Cnidarian	178.447	67.1767	2.80294	1.48694	Locus_128853_Transcript_1/1_Confidence_0.000_Length_2285	ach1_drome ame: full=acetylcholine receptor subunit alpha-like 1 flags: precursor	2.06084e-38	0.526	26	P:protein complex assembly; P:cell development; P:membrane depolarization; F:receptor activity; F:extracellular ligand-gated ion channel activity; P:regulation of muscle contraction; P:organ development; P:regulation of signaling process; P:neuromuscular synaptic transmission; P:signal transduction; C:synapse part; C:plasma membrane; P:secretion by cell; P:nervous system development; P:regulation…	-
Cnidarian	Cnidarian	291.988	89.1621	2.8005	1.48568	Locus_19792_Transcript_1/1_Confidence_0.000_Length_2659	casr_mouse ame: full=extracellular calcium-sensing receptor short= ame: full=parathyroid cell calcium-sensing receptor short=p 1 flags: precursor	7.6244e-40	0.4325	25	P:regulation of transport; P:regulation of nucleotide metabolic process; P:synaptic transmission; F:G-protein coupled receptor activity; C:cell projection part; P:learning or memory; C:axon; P:sensory perception; P:regulation of signaling process; C:synapse part; P:purine nucleotide metabolic process; P:regulation of cell communication; P:regulation of catalytic activity; F:glutamate receptor act…	-
Cnidarian	Cnidarian	245.689	26.5384	2.77165	1.47075	Locus_35663_Transcript_1/1_Confidence_0.000_Length_1870	ggh_human ame: full=gamma-glutamyl hydrolase ame: full=conjugase ame: full=gh ame: full=gamma-glu-x carboxypeptidase flags: precursor	2.43492e-42	0.5775	57	F:transcription factor activity; F:gamma-glutamyl-peptidase activity; P:negative regulation of neurogenesis; P:estrogen receptor signaling pathway; P:morphogenesis of a branching structure; P:response to insulin stimulus; P:positive regulation of cell proliferation; P:protein kinase B signaling cascade; P:androgen receptor signaling pathway; P:negative regulation of epithelial cell proliferation;…	EC:3.4.19.9
Cnidarian	Cnidarian	168.793	35.1278	2.77164	1.47074	Locus_32671_Transcript_1/1_Confidence_0.000_Length_1652	lox5_human ame: full=arachidonate 5-lipoxygenase short=5-lo short=5-lipoxygenase	1.45257e-35	0.493	12	P:tissue development; C:membrane; C:cytoplasm; P:response to stimulus; P:organ development; F:oxidoreductase activity, acting on single donors with incorporation of molecular oxygen, incorporation of two atoms of oxygen; P:fatty acid biosynthetic process; C:nuclear envelope; F:iron ion binding; P:leukotriene metabolic process; C:membrane-enclosed lumen; P:negative regulation of cellular process	EC:1.13.11.0
Cnidarian	Cnidarian	178.672	1046.73	2.76181	1.46561	Locus_114964_Transcript_1/1_Confidence_0.000_Length_6531	pigh_mouse ame: full=phosphatidylinositol n-acetylglucosaminyltransferase subunit h ame: full=phosphatidylinositol-glycan biosynthesis class h protein short=pig-h	6.45067e-14	0.545	6	P:GPI anchor biosynthetic process; C:mitochondrion; C:nucleolus; P:post-translational protein modification; C:glycosylphosphatidylinositol-N-acetylglucosaminyltransferase (GPI-GnT) complex; F:catalytic activity	-
Cnidarian	Cnidarian	242.272	47.4472	2.74622	1.45745	Locus_128735_Transcript_1/1_Confidence_1.000_Length_1687	drd1l_oremo ame: full=d -like dopamine receptor	7.39429e-35	0.4855	15	P:positive regulation of catalytic activity; P:localization; P:transmission of nerve impulse; P:regulation of nitrogen compound metabolic process; P:small molecule metabolic process; P:learning; P:regulation of primary metabolic process; P:regulation of cellular metabolic process; P:cellular ion homeostasis; F:G-protein coupled amine receptor activity; P:G-protein signaling, coupled to cAMP nucle…	-
Cnidarian	Cnidarian	130.491	314.923	2.73227	1.4501	Locus_29097_Transcript_1/1_Confidence_0.000_Length_1669	rab24_mouse ame: full=ras-related protein rab-24 ame: full=rab-16	3.96497e-65	0.616	25	P:regulation of endocytosis; C:membrane raft; ; F:GTP-dependent protein binding; P:regulation of biological quality; P:endosome organization; C:membrane fraction; F:GTP binding; P:protein transport; P:GTP catabolic process; P:positive regulation of exocytosis; C:cytosol; C:ruffle; C:endocytic vesicle; P:small GTPase mediated signal transduction; C:early endosome; P:autophagy; C:endomembrane syste…	-
Cnidarian	Cnidarian	186.971	1321.95	2.73083	1.44934	Locus_68338_Transcript_1/1_Confidence_0.000_Length_2494	egr1_danre ame: full=early growth response protein 1 short=egr-1 ame: full=zinc finger protein krox-24	2.52344e-45	0.7895	41	P:brain segmentation; P:regulation of long-term neuronal synaptic plasticity; P:response to insulin stimulus; P:regulation of ossification; P:Schwann cell differentiation; F:double-stranded DNA binding; F:ubiquitin protein ligase binding; P:response to glucose stimulus; P:interleukin-1-mediated signaling pathway; P:positive regulation of glomerular metanephric mesangial cell proliferation; C:nucl…	-
Cnidarian	Cnidarian	122.832	76.6151	2.72903	1.44839	Locus_64317_Transcript_1/1_Confidence_0.000_Length_1768	dcup_danre ame: full=uroporphyrinogen decarboxylase short=upd short=uro-d	2.18102e-85	0.655	17	P:response to mercury ion; C:cytosol; F:ferrous iron binding; P:heme biosynthetic process; C:microtubule cytoskeleton; C:nucleolus; P:response to ethanol; P:liver development; P:response to iron ion; P:response to fungicide; F:uroporphyrinogen decarboxylase activity; P:response to organic cyclic substance; P:cellular response to arsenic; P:response to estradiol stimulus; P:uroporphyrinogen III me…	EC:4.1.1.37
Cnidarian	Cnidarian	236.667	21.8734	2.71427	1.44056	Locus_28179_Transcript_1/1_Confidence_1.000_Length_836	mfsd6_human ame: full=major facilitator superfamily domain-containing protein 6 ame: full=macrophage mhc class i receptor 2 homolog	1.11496e-15	0.508	5	C:integral to membrane; C:membrane; P:transmembrane transport; F:receptor activity; F:molecular_function
Cnidarian	Cnidarian	205.728	5019.22	2.70005	1.43299	Locus_76979_Transcript_1/1_Confidence_0.000_Length_5849	npt2b_human ame: full=sodium-dependent phosphate transport protein 2b short=sodium-phosphate transport protein 2b ame: full=na(+)-dependent phosphate cotransporter 2b ame: full= i3b ame: full=sodium phosphate cotransporter 2b short=na(+) pi cotransporter 2b short= i-2b ame: full=solute carrier family 34 member 2	1.57532e-112	0.643	35	P:response to fructose stimulus; P:negative regulation of protein amino acid dephosphorylation; P:response to mercury ion; P:sodium ion export; P:positive regulation of dephosphorylation; P:negative regulation of transcription from RNA polymerase II promoter; P:cellular phosphate ion homeostasis; F:mitogen-activated protein kinase kinase binding; P:phosphate transmembrane transport; P:response to…	-
Cnidarian	Cnidarian	267.437	26.3263	2.69869	1.43226	Locus_128850_Transcript_1/1_Confidence_0.000_Length_3480	fbl4_arath ame: full=f-box lrr-repeat protein 4 short= 4	1.35369e-07	0.482857	1	P:ubiquitin-dependent protein catabolic process	-
Cnidarian	Cnidarian	178.97	31.6723	2.69139	1.42835	Locus_10118_Transcript_2/3_Confidence_2.000_Length_1184	mog2a_xenla ame: full=2-acylglycerol o-acyltransferase 2-a ame: full=acyl- :monoacylglycerol acyltransferase 2-a short=mgat2-a ame: full=monoacylglycerol o-acyltransferase 2-a	7.90338e-75	0.6475	9	F:diacylglycerol O-acyltransferase activity; C:integral to membrane; F:2-acylglycerol O-acyltransferase activity; F:acetyltransferase activity; C:microsome; P:triglyceride biosynthetic process; P:diacylglycerol biosynthetic process; C:endoplasmic reticulum membrane; P:intestinal absorption	EC:2.3.1.20; EC:2.3.1.22
Cnidarian	Cnidarian	744.689	179.137	2.67673	1.42047	Locus_49700_Transcript_1/1_Confidence_0.000_Length_3684	dzip3_human ame: full=e3 ubiquitin-protein ligase dzip3 ame: full=daz-interacting protein 3 ame: full=rna-binding ubiquitin ligase of 138 kda short=hrul138	1.06662e-10	0.52	1	F:binding	-
Cnidarian	Cnidarian	582.618	51.4606	2.66513	1.4142	Locus_62298_Transcript_1/1_Confidence_0.000_Length_2299	tenr_chick ame: full=tenascin-r short=tn-r ame: full=restrictin flags: precursor	1.03802e-13	0.608	24	F:integrin binding; P:response to chemical stimulus; P:response to external stimulus; C:membrane; P:positive regulation of transmission of nerve impulse; P:regulation of biological quality; F:antigen binding; P:axonogenesis; F:calcium-dependent protein binding; P:locomotion; P:cell-cell adhesion; C:extracellular space; P:negative regulation of cell adhesion; P:regulation of neuron projection deve…	-
Cnidarian	Cnidarian	54.1264	14.1408	2.6532	1.40774	Locus_14085_Transcript_1/1_Confidence_0.000_Length_4013	herc4_mouse ame: full=probable e3 ubiquitin-protein ligase herc4 ame: full=hect domain and rcc1-like domain-containing protein 4	4.705e-153	0.5785	6	F:transferase activity; C:cytoplasm; P:response to stimulus; F:acid-amino acid ligase activity; P:regulation of biological process; P:protein modification process	EC:6.3.2.0
Cnidarian	Cnidarian	267.923	37.7221	2.63954	1.40029	Locus_36889_Transcript_1/1_Confidence_2.000_Length_1510	gapr1_human ame: full=golgi-associated plant pathogenesis-related protein 1 short=gapr-1 short=golgi-associated pr-1 protein ame: full=glioma pathogenesis-related protein 2 short= 2	4.06504e-21	0.4935	4	P:multi-organism process; P:defense response; P:response to biotic stimulus; C:cell part	-
Cnidarian	Cnidarian	224.536	902.653	2.6333	1.39687	Locus_59436_Transcript_1/1_Confidence_0.000_Length_3894	ppr3b_danre ame: full=protein phosphatase 1 regulatory subunit 3b	1.20441e-20	0.5055	7	P:regulation of glycogen metabolic process; F:protein phosphatase regulator activity; F:protein binding; C:cytoplasmic part; C:cell fraction; F:phosphoprotein phosphatase activity; P:glycogen biosynthetic process	EC:3.1.3.16
Cnidarian	Cnidarian	130.64	161.122	2.63194	1.39613	Locus_350_Transcript_1/1_Confidence_0.000_Length_1759	co6a5_human ame: full=collagen alpha-5 chain ame: full=collagen alpha-1 chain ame: full=von willebrand factor a domain-containing protein 4 flags: precursor	2.20283e-21	0.444	5	P:cellular process; P:response to stimulus; C:plasma membrane part; P:immune system process; C:extracellular matrix	-
Cnidarian	Cnidarian	107.718	1578.06	2.62426	1.39191	Locus_58173_Transcript_1/1_Confidence_0.000_Length_3797	klf11_human ame: full=krueppel-like factor 11 ame: full=transforming growth factor-beta-inducible early growth response protein 2 short=tgfb-inducible early growth response protein 2 short=tieg-2	8.31027e-51	0.721	31	P:transforming growth factor beta receptor signaling pathway; F:protein homodimerization activity; P:positive regulation of cell proliferation; F:protein C-terminus binding; P:skeletal system development; P:bone mineralization; F:double-stranded DNA binding; P:somatic stem cell maintenance; P:chordate embryonic development; P:regulation of erythrocyte differentiation; ; ; F:transcription factor b…	-
Cnidarian	Cnidarian	392.558	542.743	2.62108	1.39016	Locus_105077_Transcript_1/1_Confidence_0.000_Length_6184	npc2_drome ame: full=protein npc2 homolog ame: full=niemann pick type c2 protein homolog flags: precursor	5.16564e-21	0.469	12	P:response to virus; P:cholesterol efflux; F:sulfotransferase activity; F:cholesterol binding; C:lysosome; C:Golgi apparatus; P:ecdysteroid biosynthetic process; P:glycosaminoglycan metabolic process; P:sulfur metabolic process; P:intracellular cholesterol transport; F:enzyme binding; P:cholesterol homeostasis	EC:2.8.2.0
Cnidarian	Cnidarian	200.689	36.4586	2.61877	1.38889	Locus_14475_Transcript_1/1_Confidence_0.000_Length_2084	pon1_mouse ame: full=serum paraoxonase arylesterase 1 short=pon 1 ame: full=aromatic esterase 1 short=a-esterase 1 ame: full=serum aryldialkylphosphatase 1	5.77809e-32	0.54375	22	P:phosphatidylcholine metabolic process; P:positive regulation of binding; P:positive regulation of transporter activity; C:spherical high-density lipoprotein particle; P:organophosphate catabolic process; C:microsome; P:positive regulation of cholesterol efflux; P:response to organophosphorus; C:lysosome; F:calcium ion binding; F:phospholipid binding; F:aryldialkylphosphatase activity; P:carboxy…	EC:3.1.8.1; EC:3.1.1.2
Cnidarian	Cnidarian	779.6	270.834	2.5935	1.3749	Locus_6633_Transcript_3/3_Confidence_4.000_Length_7038	pol_foamv ame: full=pro-pol polyprotein ame: full=pr125pol contains: ame: full=protease reverse transcriptase ribonuclease h ame: full=p87pro-rt-r contains: ame: full=protease reverse transcriptase ame: full=p65pro-rt contains: ame: full=ribonuclease h short=rnase h contains: ame: full=integrase short=in ame: full=p42in	5.36251e-06	0.43	22	P:DNA recombination; F:RNA binding; F:hydrolase activity; F:ribonuclease H activity; F:nucleic acid binding; C:host cell cytoplasm; F:metal ion binding; P:RNA-dependent DNA replication; F:aspartic-type endopeptidase activity; C:virion; F:peptidase activity; C:host cell nucleus; F:RNA-directed DNA polymerase activity; P:metabolic process; F:DNA-directed DNA polymerase activity; F:catalytic activit…
Cnidarian	Cnidarian	229.871	218.383	2.55088	1.35099	Locus_11390_Transcript_1/1_Confidence_0.000_Length_4686	s12a2_human ame: full=solute carrier family 12 member 2 ame: full=basolateral na-k-cl symporter ame: full=bumetanide-sensitive sodium- -chloride cotransporter 1	0	0.606	18	C:cytosol; ; P:transepithelial ammonium transport; P:renal sodium ion absorption; P:potassium ion transport; P:chemical homeostasis; P:growth; ; F:ammonia transmembrane transporter activity; P:transepithelial chloride transport; F:sodium:potassium:chloride symporter activity; C:membrane fraction; ; P:excretion; C:apical plasma membrane; P:kidney development; P:mammary gland duct morphogenesis; C:…	-
Cnidarian	Cnidarian	113.23	10.8869	2.54713	1.34887	Locus_8185_Transcript_1/1_Confidence_0.000_Length_4770	arsi_rat ame: full=arylsulfatase i short=asi flags: precursor	1.37541e-82	0.479	4	P:cellular process; C:intracellular membrane-bounded organelle; F:sulfuric ester hydrolase activity; C:cytoplasmic part	EC:3.1.6.0
Cnidarian	Cnidarian	139.943	122.078	2.5366	1.3429	Locus_12954_Transcript_1/1_Confidence_0.000_Length_2841	scrk_bacsu ame: full= fructokinase ame: full=glucomannan utilization protein e	1.35911e-34	0.494	9	F:transferase activity; P:phosphorylation; F:nucleotide binding; P:polysaccharide catabolic process; F:ATP binding; F:kinase activity; P:carbohydrate metabolic process; F:metal ion binding; F:fructokinase activity
Cnidarian	Cnidarian	210.073	79.2625	2.53397	1.3414	Locus_25506_Transcript_1/1_Confidence_1.000_Length_1080	meox2_rat ame: full=homeobox protein mox-2 ame: full=growth arrest-specific homeobox ame: full=mesenchyme homeobox 2	3.1724e-19	0.73	14	P:limb development; P:somite specification; P:angiogenesis; P:anterior/posterior axis specification, embryo; P:positive regulation of transcription from RNA polymerase II promoter; F:sequence-specific DNA binding; P:skeletal muscle tissue development; F:transcription factor activity; ; P:palate development; C:cytoplasm; P:blood circulation; F:chromatin binding; C:nucleus	-
Cnidarian	Cnidarian	121.826	606.818	2.50906	1.32714	Locus_23809_Transcript_1/1_Confidence_0.000_Length_5475	rptor_human ame: full=regulatory-associated protein of mtor short=raptor ame: full=p150 target of rapamycin -scaffold protein	0	0.592778	25	P:positive regulation of endothelial cell proliferation; P:insulin receptor signaling pathway; P:positive regulation of transcription from RNA polymerase III promoter; P:embryonic development ending in seed dormancy; F:nucleotide binding; F:protein kinase binding; ; C:lysosome; P:cellular response to nutrient levels; C:cytosol; P:cell cycle arrest; C:dendrite; ; C:neuronal cell body; P:positive r…	-
Cnidarian	Cnidarian	181.109	374.903	2.50805	1.32657	Locus_115961_Transcript_2/2_Confidence_1.000_Length_1730	slmo2_pig ame: full=protein slowmo homolog 2	3.42461e-43	0.585	4	P:spermatogenesis; P:larval locomotory behavior; P:peristalsis; C:mitochondrion	-
Cnidarian	Cnidarian	428.88	99.3918	2.50329	1.32382	Locus_105585_Transcript_1/1_Confidence_0.000_Length_3582	1a1d_thema ame: full= 1-aminocyclopropane-1-carboxylate deaminase short=acc deaminase	7.32887e-49	0.511	1	F:catalytic activity	-
Cnidarian	Cnidarian	100.84	115.338	2.49666	1.32	Locus_13788_Transcript_1/1_Confidence_0.000_Length_1435	armet_droan ame: full=mesencephalic astrocyte-derived neurotrophic factor homolog ame: full=manf cdnf-like protein flags: precursor	2.88862e-45	0.758421	4	C:extracellular space; C:endoplasmic reticulum; P:multicellular organismal development; C:perinuclear region of cytoplasm	-
Cnidarian	Cnidarian	183.687	6989.47	2.48005	1.31037	Locus_64618_Transcript_1/1_Confidence_0.000_Length_4182	smc5_xenla ame: full=structural maintenance of chromosomes protein 5 short=smc protein 5 short=smc-5	9.75038e-101	0.481111	3	F:binding; C:intracellular part;	-
Cnidarian	Cnidarian	107.935	13.3762	2.4349	1.28386	Locus_13657_Transcript_1/1_Confidence_1.000_Length_919	imsp1_venph ame: full=insoluble matrix shell protein 1 short=imsp1	5.81122e-16	0.47	1	C:extracellular region
Cnidarian	Cnidarian	208.15	1540.57	2.43161	1.28191	Locus_52403_Transcript_1/1_Confidence_0.000_Length_5327	vwde_human ame: full=von willebrand factor d and egf domain-containing protein flags: precursor	4.56416e-26	0.5275	61	P:morphogenesis of an epithelial sheet; P:positive regulation of osteoclast differentiation; P:bone remodeling; P:positive regulation of apoptosis; P:negative regulation of fat cell differentiation; ; P:axonogenesis; P:digestive system development; P:cell differentiation in spinal cord; P:hypochord development; P:cell cycle arrest; ; C:apical part of cell; P:auditory receptor cell differentiation…	-
Cnidarian	Cnidarian	163.025	76.2648	2.42265	1.27659	Locus_31318_Transcript_1/1_Confidence_0.000_Length_2019	anr54_human ame: full=ankyrin repeat domain-containing protein 54	5.01023e-49	0.6005	16	P:macromolecule localization; C:plastid; P:nucleocytoplasmic transport; P:regulation of protein kinase activity; P:regulation of intracellular protein kinase cascade; F:metal ion binding; F:protein kinase regulator activity; C:midbody; P:positive regulation of erythrocyte differentiation; F:protein complex binding; P:regulation of apoptosis; C:plasma membrane; C:nucleus; P:in utero embryonic deve…	-
Cnidarian	Cnidarian	138.191	11.5085	2.42207	1.27624	Locus_120948_Transcript_1/1_Confidence_0.000_Length_1890	cd151_rat ame: full=cd151 antigen ame: full=platelet-endothelial tetraspan antigen 3 short=peta-3 ame: cd_antigen=cd151	4.21294e-34	0.5255	4	P:cellular process; P:response to stimulus; P:biological regulation; C:endosome membrane	-
Cnidarian	Cnidarian	192.499	78.2322	2.41396	1.2714	Locus_52257_Transcript_1/1_Confidence_0.000_Length_1783	vgfr1_mouse ame: full=vascular endothelial growth factor receptor 1 short=vegfr-1 ame: full=embryonic receptor kinase 2 ame: full=fms-like tyrosine kinase 1 short=flt-1 ame: full=tyrosine-protein kinase receptor flt flags: precursor	5.73722e-09	0.393333	10	P:cellular macromolecule metabolic process; F:kinase activity; P:response to chemical stimulus; P:positive regulation of biological process; C:cell part; P:phosphorylation; P:signal transduction; P:primary metabolic process; P:blood vessel morphogenesis; F:binding	-
Cnidarian	Cnidarian	151.163	144.406	2.41103	1.26965	Locus_18297_Transcript_1/1_Confidence_0.000_Length_4585	mmel1_human ame: full=membrane metallo-endopeptidase-like 1 ame: full=membrane metallo-endopeptidase-like 2 ame: full=nep2 ame: full=neprilysin ii short=nepii ame: full=neprilysin-2 short=nep2 short=nl2 contains: ame: full=membrane metallo-endopeptidase-like soluble form ame: full=neprilysin-2 secreted short=nep2	1.83767e-84	0.496	22	F:endopeptidase activity; P:cellular macromolecule metabolic process; P:peptide catabolic process; F:protein binding; C:cytoplasmic membrane-bounded vesicle; P:hormone metabolic process; P:blood circulation; C:extracellular region; C:Golgi apparatus; P:organ development; P:cell communication; F:metal ion binding; P:protein processing; C:intrinsic to membrane; C:organelle membrane; P:embryonic dev…	-
Cnidarian	Cnidarian	152.688	252.795	2.40853	1.26815	Locus_11677_Transcript_1/2_Confidence_7.000_Length_3391	ab27g_arath ame: full=abc transporter g family member 27 short=abc transporter short= 27 ame: full=probable white-brown complex homolog protein 28 short= 28	7.32606e-67	0.661	22	C:chloroplast envelope; P:response to folic acid; P:response to water deprivation; P:embryonic process involved in female pregnancy; P:cellular iron ion homeostasis; P:transpiration; C:membrane fraction; P:urate metabolic process; P:response to salt stress; P:response to iron ion; P:drug transmembrane transport; P:response to glucocorticoid stimulus; F:heme transporter activity; F:xenobiotic-tran…	EC:3.6.3.44
Cnidarian	Cnidarian	79.9302	1237.38	2.40505	1.26607	Locus_66644_Transcript_1/1_Confidence_0.000_Length_4525	cpt1a_human ame: full=carnitine o-palmitoyltransferase liver isoform short=cpt1-l ame: full=carnitine o-palmitoyltransferase liver isoform short=cpt i short=cpti-l ame: full=carnitine palmitoyltransferase 1a	0	0.5935	9	P:fatty acid beta-oxidation; F:protein binding; C:microsome; C:peroxisome; P:response to stimulus; C:mitochondrial outer membrane; P:regulation of fatty acid oxidation; F:carnitine O-palmitoyltransferase activity; P:carnitine shuttle	EC:2.3.1.21
Cnidarian	Cnidarian	223.315	667.562	2.39926	1.26259	Locus_125665_Transcript_2/8_Confidence_1.000_Length_4534	ccd75_danre ame: full=coiled-coil domain-containing protein 75	1.31611e-42	0.5305	5	P:cellular process; P:transport; P:biological regulation; P:multicellular organismal development; C:membrane	-
Cnidarian	Cnidarian	29.9334	303.951	2.39466	1.25982	Locus_118011_Transcript_1/6_Confidence_1.000_Length_1649	adk_phypa ame: full=adenosine kinase short=ak ame: full=adenosine 5 -phosphotransferase	5.41817e-91	0.640769	19	C:vacuolar membrane; C:apoplast; F:nucleotide binding; F:protein serine/threonine/tyrosine kinase activity; C:chloroplast; P:purine base metabolic process; C:cytosol; P:AMP biosynthetic process; P:signal transduction; P:response to cadmium ion; F:adenosine kinase activity; C:plasmodesma; P:response to trehalose-6-phosphate stimulus; C:plasma membrane; F:copper ion binding; C:nucleus; P:adenosine …	EC:2.7.112.1; EC:2.7.1.20; EC:2.7.4.3
Cnidarian	Cnidarian	104.5	14.7369	2.39097	1.2576	Locus_75363_Transcript_1/1_Confidence_0.000_Length_675	rab13_bovin ame: full=ras-related protein rab-13 flags: precursor	7.47803e-11	0.621	17	P:cell adhesion; C:cytoplasmic membrane-bounded vesicle; F:nucleotide binding; P:positive regulation of cell projection organization; F:TPR domain binding; P:GTP catabolic process; C:extrinsic to plasma membrane; P:exocytosis; C:Golgi apparatus; P:intracellular protein transport; P:anatomical structure development; P:positive regulation of adrenocorticotropin secretion; C:perinuclear region of cy…	-
Cnidarian	Cnidarian	70.2835	245.667	2.38547	1.25427	Locus_78512_Transcript_1/1_Confidence_0.000_Length_3382	mog2b_xenla ame: full=2-acylglycerol o-acyltransferase 2-b ame: full=acyl- :monoacylglycerol acyltransferase 2-b short=mgat2-b ame: full=monoacylglycerol o-acyltransferase 2-b	8.88736e-81	0.6675	10	F:diacylglycerol O-acyltransferase activity; C:integral to membrane; F:2-acylglycerol O-acyltransferase activity; F:acetyltransferase activity; P:monoacylglycerol metabolic process; C:microsome; P:triglyceride biosynthetic process; P:diacylglycerol biosynthetic process; C:endoplasmic reticulum membrane; P:intestinal absorption	EC:2.3.1.20; EC:2.3.1.22
Cnidarian	Cnidarian	215.644	62.9731	2.38232	1.25237	Locus_56451_Transcript_1/1_Confidence_0.000_Length_1683	osbp1_mouse ame: full=oxysterol-binding protein 1	4.3249e-43	0.665	23	C:cytosol; P:response to endoplasmic reticulum stress; F:phosphatidylinositol binding; F:phosphatidylinositol-4-phosphate binding; C:mitochondrion; P:endoplasmic reticulum organization; C:Golgi membrane; P:cell morphogenesis; P:mitochondrion morphogenesis; P:heart morphogenesis; F:oxysterol binding; F:protein binding; F:kinase activity; P:signal transduction; P:ceramide metabolic process; C:perin…	-
Cnidarian	Cnidarian	259.917	173.76	2.38028	1.25113	Locus_32255_Transcript_1/1_Confidence_1.000_Length_1808	rost_drome ame: full=protein rolling stone	7.83767e-06	0.42	0	-
Cnidarian	Cnidarian	113.994	24.4517	2.37951	1.25066	Locus_8158_Transcript_1/1_Confidence_0.000_Length_2242	wlsb_xenla ame: full=protein wntless homolog b short=xwntless ame: full=integral membrane protein gpr177-b flags: precursor	4.92337e-85	0.666316	25	F:signal transducer activity; P:regulation of protein secretion; C:cytoplasmic vesicle membrane; P:positive regulation of Wnt receptor signaling pathway through beta-catenin; C:Golgi membrane; P:signal release; P:pronephros development; ; P:camera-type eye development; P:compound eye morphogenesis; P:cuticle pattern formation; C:integral to membrane; C:endoplasmic reticulum membrane; P:positive r…	-
Cnidarian	Cnidarian	138.692	393.284	2.37271	1.24654	Locus_56206_Transcript_1/1_Confidence_0.000_Length_3138	thim_rat ame: full=3-ketoacyl- mitochondrial ame: full=acetyl- acyltransferase ame: full=beta-ketothiolase ame: full=mitochondrial 3-oxoacyl- thiolase	4.71902e-145	0.6795	8	F:acetyl-CoA C-acyltransferase activity; C:mitochondrial inner membrane; P:acetyl-CoA metabolic process; P:anti-apoptosis; P:fatty acid beta-oxidation; F:protein binding; C:mitochondrial matrix; P:cholesterol biosynthetic process	EC:2.3.1.16
Cnidarian	Cnidarian	228.087	56.1448	2.37129	1.24567	Locus_122534_Transcript_1/1_Confidence_1.000_Length_2894	ace_human ame: full=angiotensin-converting enzyme short=ace ame: full=dipeptidyl carboxypeptidase i ame: full=kininase ii ame: cd_antigen=cd143 contains: ame: full=angiotensin-converting soluble form flags: precursor	8.69505e-154	0.595789	41	P:angiotensin catabolic process in blood; P:positive regulation of neurogenesis; P:response to virus; P:response to lipopolysaccharide; F:peptide hormone binding; P:peptide catabolic process; F:zinc ion binding; F:drug binding; F:chloride ion binding; P:kidney development; P:regulation of vasodilation; P:heart development; C:membrane fraction; P:angiotensin-mediated drinking behavior; P:eating be…	EC:3.4.15.0
Cnidarian	Cnidarian	673.756	40.8292	2.37028	1.24505	Locus_97965_Transcript_1/1_Confidence_0.000_Length_1677	tba1d_bovin ame: full=tubulin alpha-1d chain	0	0.9825	20	C:tubulin complex; P:mitotic spindle organization; P:cytoskeleton-dependent intracellular transport; P:mitotic cell cycle spindle assembly checkpoint; F:GTP binding; P:GTP catabolic process; C:cytosol; C:astral microtubule; F:protein heterodimerization activity; F:protein domain specific binding; P:protein polymerization; C:centrosome; P:antimicrobial humoral response; C:lipid particle; F:GTPase …	-
Cnidarian	Cnidarian	481.801	34.6734	2.36677	1.24292	Locus_9413_Transcript_1/1_Confidence_0.000_Length_2043	cipkp_arath ame: full=cbl-interacting serine threonine-protein kinase 25 ame: full=snf1-related kinase ame: full=sos2-like protein kinase pks25	1.25852e-23	0.4935	12	F:protein binding; C:intracellular membrane-bounded organelle; P:axonogenesis; P:protein amino acid autophosphorylation; P:localization; F:protein serine/threonine kinase activity; P:signal transduction; P:response to abiotic stimulus; C:pre-autophagosomal structure membrane; P:response to stress; P:regulation of autophagy; P:response to nutrient levels	EC:2.7.11.0
Cnidarian	Cnidarian	209.805	78.5079	2.34879	1.23192	Locus_37788_Transcript_1/1_Confidence_0.000_Length_2657	hcn4_rabit ame: full=potassium sodium hyperpolarization-activated cyclic nucleotide-gated channel 4 ame: full=hyperpolarization-activated cation channel 4 short=hac-4	8.76801e-129	0.651	22	F:potassium channel activity; P:apical protein localization; C:dendritic shaft; P:response to chemical stimulus; F:PDZ domain binding; C:membrane fraction; P:retinal cone cell development; P:muscle contraction; F:purine ribonucleotide binding; C:neuronal cell body; ; F:cyclic nucleotide binding; P:positive regulation of heart contraction; P:regulation of synaptic transmission; C:voltage-gated pot…	-
Cnidarian	Cnidarian	486.375	70.2766	2.34778	1.2313	Locus_36770_Transcript_1/1_Confidence_0.000_Length_3720	ppr42_macfa ame: full=protein phosphatase 1 regulatory subunit 42 ame: full=leucine-rich repeat-containing protein 67	3.82073e-24	0.524	12	C:nuclear lumen; F:protein binding; C:membrane; P:multicellular organismal development; P:regulation of molecular function; P:regulation of protein metabolic process; F:cysteine-type peptidase activity; C:nuclear envelope; P:apoptosis; P:positive regulation of cellular process; P:protein modification process; C:cell projection	-
Cnidarian	Cnidarian	1257.63	44.6064	2.34606	1.23024	Locus_51964_Transcript_1/1_Confidence_0.000_Length_2100	risc_human ame: full=retinoid-inducible serine carboxypeptidase ame: full=serine carboxypeptidase 1 flags: precursor	1.2548e-34	0.5235	3	F:serine-type carboxypeptidase activity; P:retinoic acid metabolic process; C:cytosol	EC:3.4.16.0
Cnidarian	Cnidarian	193.547	287.906	2.34499	1.22958	Locus_28362_Transcript_1/1_Confidence_0.000_Length_2282	rbp_chick ame: full=riboflavin-binding protein short=rbp contains: ame: full=riboflavin-binding plasma form contains: ame: full=riboflavin-binding yolk major form contains: ame: full=riboflavin-binding yolk minor form flags: precursor	7.31823e-36	0.494	5	P:cellular process; F:vitamin transporter activity; P:nitrogen compound transport; C:membrane part; P:vitamin transport	-
Cnidarian	Cnidarian	133.561	729.525	2.3423	1.22793	Locus_12229_Transcript_1/1_Confidence_0.000_Length_6614	pan2_chick ame: full=pab-dependent poly -specific ribonuclease subunit 2 ame: full=inactive ubiquitin carboxyl-terminal hydrolase 52	0	0.589	41	F:transcription factor activity; F:L-ascorbate:sodium symporter activity; P:natural killer cell differentiation; F:protein homodimerization activity; P:nuclear-transcribed mRNA poly(A) tail shortening; C:apical plasma membrane; P:Peyer's patch development; C:basal plasma membrane; P:B cell activation; C:brush border; P:water-soluble vitamin metabolic process; F:dehydroascorbic acid transporter ac…	EC:3.1.13.4
Cnidarian	Cnidarian	109.149	233.485	2.33573	1.22387	Locus_58812_Transcript_1/1_Confidence_0.000_Length_4773	dldh_human ame: full=dihydrolipoyl mitochondrial ame: full=dihydrolipoamide dehydrogenase ame: full=glycine cleavage system l protein flags: precursor	0	0.7815	37	C:acrosomal matrix; F:taurine binding; P:sperm capacitation; P:sodium ion export; F:FAD binding; F:dihydrolipoyl dehydrogenase activity; P:gastrulation; F:NAD or NADH binding; F:taurine:sodium symporter activity; P:regulation of acetyl-CoA biosynthetic process from pyruvate; C:mitochondrial matrix; P:neurotransmitter secretion; C:flagellum; P:mitochondrial electron transport, NADH to ubiquinone; …	EC:1.8.1.4
Cnidarian	Cnidarian	1556.99	1180.91	2.32185	1.21528	Locus_89078_Transcript_1/1_Confidence_0.000_Length_7052	dpol_hpbdc ame: full=protein p includes: ame: full=dna-directed dna polymerase includes: ame: full=rna-directed dna polymerase includes: ame: full=ribonuclease h	6.34599e-07	0.433333	1	F:catalytic activity	-
Cnidarian	Cnidarian	202.154	45.2071	2.3113	1.2087	Locus_29111_Transcript_1/1_Confidence_0.000_Length_1554	ofut2_mouse ame: full=gdp-fucose protein o-fucosyltransferase 2 ame: full=peptide-o-fucosyltransferase 2 short=o- -2 flags: precursor	3.20484e-53	0.678	8	P:oviposition; P:spermatogenesis; P:body morphogenesis; F:peptide-O-fucosyltransferase activity; P:vulval development; P:embryonic development ending in birth or egg hatching; P:O-glycan processing; C:endoplasmic reticulum	EC:2.4.1.221
Cnidarian	Cnidarian	189.613	56.1879	2.31014	1.20798	Locus_12001_Transcript_1/1_Confidence_1.000_Length_2845	dus12_rat ame: full=dual specificity protein phosphatase 12 ame: full=glucokinase-associated dual specificity phosphatase short=gkap	4.34229e-65	0.547	21	C:endoplasmic reticulum; P:transmembrane receptor protein tyrosine kinase signaling pathway; P:positive regulation of apoptosis; P:response to nitrosative stress; P:response to organic cyclic substance; F:protein tyrosine/threonine phosphatase activity; P:regulation of JNK cascade; F:kinase binding; P:negative regulation of protein amino acid phosphorylation; P:inactivation of MAPK activity; P:ne…	-
Cnidarian	Cnidarian	135.233	161.754	2.30806	1.20668	Locus_31490_Transcript_1/1_Confidence_1.000_Length_1965	eki_nemve ame: full=probable ethanolamine kinase	2.62069e-111	0.52	7	P:phosphatidylethanolamine biosynthetic process; P:multicellular organism growth; P:placenta development; P:post-embryonic development; F:ethanolamine kinase activity; F:nucleotide binding; P:in utero embryonic development	EC:2.7.1.82
Cnidarian	Cnidarian	3019.61	38.1899	2.30082	1.20215	Locus_45899_Transcript_1/1_Confidence_0.000_Length_1460	ppac2_bovin ame: full=presqualene diphosphate phosphatase ame: full=phosphatidic acid phosphatase type 2 domain-containing protein 2	7.80813e-30	0.617778	2	C:membrane; C:intracellular membrane-bounded organelle	-
Cnidarian	Cnidarian	125.819	55.4171	2.29694	1.19971	Locus_82157_Transcript_1/1_Confidence_0.000_Length_2638	cacp_colli ame: full=carnitine o-acetyltransferase short=carnitine acetylase ame: full=carnitine acetyltransferase short=cat short= flags: precursor	4.74004e-151	0.546	12	P:system development; P:response to chemical stimulus; P:energy derivation by oxidation of organic compounds; P:locomotory behavior; C:membrane; P:establishment of localization in cell; P:regulation of neurotransmitter levels; F:carnitine O-acetyltransferase activity; P:fatty acid beta-oxidation using acyl-CoA oxidase; C:peroxisomal matrix; P:fatty acid transport; C:mitochondrion	EC:2.3.1.7
Cnidarian	Cnidarian	340.445	40.3587	2.29352	1.19756	Locus_117911_Transcript_1/1_Confidence_0.000_Length_2771	hoxx_braja ame: full=hydrogenase maturation factor hoxx	2.30488e-71	0.457	2	F:catalytic activity; P:cellular metabolic process	-
Cnidarian	Cnidarian	254.382	23.3242	2.25302	1.17186	Locus_87537_Transcript_1/1_Confidence_0.000_Length_1024	fmo2_rat ame: full=dimethylaniline monooxygenase 2 ame: full=dimethylaniline oxidase 2 ame: full=pulmonary flavin-containing monooxygenase 2 short=fmo 2	1.71941e-51	0.5275	6	F:monooxygenase activity; C:membrane part; F:nucleotide binding; F:coenzyme binding; P:cellular metabolic process; C:endoplasmic reticulum	-
Cnidarian	Cnidarian	144.311	150.015	2.24794	1.1686	Locus_122485_Transcript_1/1_Confidence_1.000_Length_1202	serb_ponab ame: full=phosphoserine phosphatase short=psp short=pspase ame: full=o-phosphoserine phosphohydrolase	1.68391e-72	0.597692	14	P:axon guidance; P:response to testosterone stimulus; F:calcium ion binding; P:dephosphorylation; P:response to nutrient levels; P:behavioral response to ethanol; P:peripheral nervous system development; F:magnesium ion binding; C:synaptosome; F:phosphoserine phosphatase activity; F:protein homodimerization activity; C:cytoplasm; P:response to mechanical stimulus; P:L-serine biosynthetic process	EC:3.1.3.3
Cnidarian	Cnidarian	121.291	208.367	2.24437	1.16631	Locus_82295_Transcript_1/1_Confidence_0.000_Length_1589	syvc_rat ame: full=valine--trna ligase ame: full=valyl-trna synthetase short=	2.13983e-44	0.68	6	C:cytosol; F:valine-tRNA ligase activity; P:valyl-tRNA aminoacylation; C:mitochondrion; P:translational elongation; F:ATP binding	EC:6.1.1.9
Cnidarian	Cnidarian	259.694	129.929	2.24198	1.16477	Locus_22837_Transcript_1/1_Confidence_1.000_Length_2893	leng9_human ame: full=leukocyte receptor cluster member 9	5.83549e-33	0.616667	2	F:protein kinase A binding; C:cytoplasmic part	-
Cnidarian	Cnidarian	93.7679	18.2214	2.22852	1.15609	Locus_112709_Transcript_1/1_Confidence_0.000_Length_1532	syn1_mouse ame: full=synapsin-1 ame: full=synapsin i	6.12859e-49	0.57	4	F:cytoskeletal protein binding; C:synaptic vesicle; P:neurotransmitter secretion; F:nucleotide binding	-
Cnidarian	Cnidarian	182.825	2092.61	2.20499	1.14077	Locus_116209_Transcript_1/1_Confidence_0.000_Length_4106	s2538_xenla ame: full=solute carrier family 25 member 38	1.38864e-75	0.609	4	P:heme biosynthetic process; P:erythrocyte differentiation; P:hemoglobin metabolic process; C:membrane	-
Cnidarian	Cnidarian	718.533	18.3658	2.20258	1.13919	Locus_106598_Transcript_1/1_Confidence_0.000_Length_1190	dscl1_mouse ame: full=down syndrome cell adhesion molecule-like protein 1 homolog flags: precursor	9.57999e-12	0.4495	25	C:neuron projection; P:axon guidance; P:brain development; P:transmembrane receptor protein tyrosine kinase signaling pathway; P:primary metabolic process; F:receptor binding; P:positive regulation of apoptosis; P:dendrite development; C:insoluble fraction; F:ion binding; P:cellular macromolecule metabolic process; P:localization; P:positive regulation of cell projection organization; C:plasma me…	EC:3.1.3.16
Cnidarian	Cnidarian	220.009	1573.52	2.20181	1.13869	Locus_34830_Transcript_4/4_Confidence_1.000_Length_4625	hnf4a_rat ame: full=hepatocyte nuclear factor 4-alpha short=hnf-4-alpha ame: full=nuclear receptor subfamily 2 group a member 1 ame: full=transcription factor 14 short=tcf-14 ame: full=transcription factor hnf-4	4.23947e-113	0.6735	41	P:ornithine metabolic process; F:transcription activator binding; P:regulation of transcription from RNA polymerase II promoter by nuclear hormone receptor; F:protein homodimerization activity; P:xenobiotic metabolic process; F:steroid binding; P:heart development; P:response to glucose stimulus; P:regulation of growth hormone receptor signaling pathway; F:receptor binding; P:small molecule biosy…	-
Cnidarian	Cnidarian	458.162	127.816	2.19857	1.13656	Locus_92817_Transcript_1/1_Confidence_0.000_Length_1938	cj011_mouse ame: full=leucine-rich repeat-containing protein c10orf11 homolog	1.71702e-14	0.496	16	F:molecular_function; P:biological_process; C:cellular_component; C:spliceosomal complex; P:RNA splicing; P:mRNA processing; C:nucleus; C:cilium; C:cell projection; C:microtubule; C:cytoplasm; F:motor activity; C:dynein complex; C:flagellum; C:flagellar axoneme; C:cytoskeleton
Cnidarian	Cnidarian	126.59	34.9792	2.19726	1.13571	Locus_26261_Transcript_3/3_Confidence_1.000_Length_1337	y8631_dicdi ame: full= udp-sugar transporter ddb_g0278631	1.15054e-32	0.462	9	P:cellular process; C:intracellular membrane-bounded organelle; P:multicellular organismal process; C:intracellular organelle part; C:cytoplasmic part; C:organelle membrane; C:endomembrane system; P:carbohydrate transport; P:developmental process	-
Cnidarian	Cnidarian	214.175	116.846	2.19263	1.13266	Locus_27501_Transcript_1/1_Confidence_3.000_Length_1379	entp1_human ame: full=ectonucleoside triphosphate diphosphohydrolase 1 short=ntpdase 1 ame: full=ecto-atp diphosphohydrolase 1 short=ecto-atpdase 1 short=ecto-atpase 1 ame: full=ecto-apyrase ame: full=lymphoid cell activation antigen ame: cd_antigen=cd39	1.15702e-43	0.451	14	P:pyrimidine ribonucleotide metabolic process; F:nucleoside-triphosphatase activity; P:ribonucleoside diphosphate catabolic process; P:pyrimidine ribonucleoside metabolic process; C:Golgi apparatus; P:response to stimulus; C:organelle membrane; P:purine ribonucleotide catabolic process; C:intracellular organelle part; P:ribonucleoside triphosphate catabolic process; P:biological regulation; P:pur…	EC:3.6.1.15; EC:3.6.1.6
Cnidarian	Cnidarian	33.0029	87.271	2.19214	1.13234	Locus_18748_Transcript_1/1_Confidence_0.000_Length_2912	rir2c_arath ame: full=ribonucleoside-diphosphate reductase small chain c ame: full=ribonucleoside-diphosphate reductase tso2 subunit ame: full=ribonucleotide reductase small subunit c	4.22921e-132	0.804	24	F:transition metal ion binding; C:nucleoplasm; F:protein binding; P:pyrimidine base metabolic process; P:kidney development; P:deoxyribonucleoside triphosphate metabolic process; P:renal system process; P:protein heterotetramerization; F:ribonucleoside-diphosphate reductase activity; C:cytosol; P:positive regulation of cell proliferation; C:nuclear envelope; P:regulation of cell cycle; P:nucleoba…	EC:1.17.4.1
Cnidarian	Cnidarian	252.423	29.8308	2.16414	1.11379	Locus_35857_Transcript_1/1_Confidence_1.000_Length_1279	bcal2_arath ame: full=branched-chain-amino-acid aminotransferase-like protein 2	7.32892e-13	0.43	3	P:metabolic process; F:catalytic activity; C:cellular_component
Cnidarian	Cnidarian	234.157	33.7261	2.15791	1.10963	Locus_113430_Transcript_1/1_Confidence_0.000_Length_1636	aces_bunfa ame: full=acetylcholinesterase short=a flags: precursor	1.43227e-43	0.4895	19	C:intracellular organelle part; F:cholinesterase activity; C:neuron projection; P:receptor metabolic process; C:endoplasmic reticulum; P:regulation of signaling process; C:synapse part; P:regulation of neuron projection development; P:neurotransmitter catabolic process; P:biosynthetic process; P:neuron projection morphogenesis; F:protein binding; P:response to chemical stimulus; P:cell morphogene…	EC:3.1.1.8
Cnidarian	Cnidarian	236.718	16.4359	2.15381	1.10689	Locus_34294_Transcript_1/1_Confidence_0.000_Length_1138	nagt1_human ame: full=sodium-dependent glucose transporter 1	3.77224e-42	0.494615	2	F:transmembrane transporter activity; P:carbohydrate transport	-
Cnidarian	Cnidarian	384.283	116.46	2.14647	1.10196	Locus_105085_Transcript_1/1_Confidence_0.000_Length_2918	npc2_drome ame: full=protein npc2 homolog ame: full=niemann pick type c2 protein homolog flags: precursor	9.39971e-15	0.5975	8	P:response to virus; P:cholesterol efflux; C:lysosome; P:ecdysteroid biosynthetic process; P:intracellular cholesterol transport; F:enzyme binding; F:cholesterol binding; P:cholesterol homeostasis	-
Cnidarian	Cnidarian	166.604	259.551	2.14637	1.1019	Locus_62554_Transcript_1/1_Confidence_0.000_Length_2830	sc6a1_rat ame: full=sodium- and chloride-dependent gaba transporter 1 short=gat-1 ame: full=solute carrier family 6 member 1	1.35488e-143	0.6455	43	C:cell surface; F:neurotransmitter binding; C:synaptosome; P:cellular water homeostasis; P:creatine metabolic process; P:response to lead ion; P:negative regulation of synaptic transmission, GABAergic; P:gland development; P:sodium ion transport; F:choline transmembrane transporter activity; P:dopamine metabolic process; F:receptor binding; F:gamma-aminobutyric acid:sodium symporter activity; P:r…	-
Cnidarian	Cnidarian	202.294	333.805	2.14562	1.10139	Locus_11787_Transcript_1/3_Confidence_1.000_Length_1857	glym_human ame: full=serine mitochondrial short=shmt ame: full=glycine hydroxymethyltransferase ame: full=serine methylase flags: precursor	2.48165e-172	0.7535	34	P:L-serine biosynthetic process; P:purine base biosynthetic process; P:photorespiration; C:apoplast; C:stromule; P:protein homotetramerization; F:glycine hydroxymethyltransferase activity; C:mitochondrial intermembrane space; C:cytosolic ribosome; F:methyltransferase activity; P:glycine biosynthetic process from serine; F:amino acid binding; C:microtubule cytoskeleton; C:mitochondrial inner membr…	EC:2.1.2.1; EC:2.1.1.0
Cnidarian	Cnidarian	274.838	543.706	2.13352	1.09324	Locus_41476_Transcript_1/1_Confidence_0.000_Length_3388	rdr1_orysj ame: full=probable rna-dependent rna polymerase 1 short= 1	5.83948e-40	0.435	4	P:response to virus; P:multicellular organismal process; P:posttranscriptional gene silencing by RNA; P:response to organic substance	-
Cnidarian	Cnidarian	1237.88	349.063	2.12863	1.08993	Locus_66140_Transcript_1/1_Confidence_0.000_Length_3756	lrc8c_mouse ame: full=leucine-rich repeat-containing protein 8c ame: full=protein ad158	7.31069e-07	0.39	4	C:integral to membrane; C:endoplasmic reticulum; C:membrane; C:endoplasmic reticulum membrane
Cnidarian	Cnidarian	162.244	38.4228	2.12034	1.0843	Locus_62495_Transcript_1/1_Confidence_0.000_Length_1693	tyr3_caeel ame: full= tyrosinase-like protein tyr-3 flags: precursor	1.19418e-08	0.4	1	F:protein binding
Cnidarian	Cnidarian	247.116	253.31	2.12001	1.08407	Locus_14922_Transcript_1/1_Confidence_0.000_Length_2406	acha3_bovin ame: full=neuronal acetylcholine receptor subunit alpha-3 flags: precursor	8.23991e-78	0.5385	31	P:protein complex assembly; P:cognition; P:regulation of synaptic transmission; ; P:DNA repair; P:negative regulation of biological process; P:regulation of anatomical structure morphogenesis; P:behavioral response to nicotine; P:membrane depolarization; P:ion transport; F:nicotinic acetylcholine-activated cation-selective channel activity; P:regulation of muscle contraction; ; P:response to hypo…	-
Cnidarian	Cnidarian	205.402	200.968	2.11987	1.08397	Locus_97639_Transcript_1/1_Confidence_0.000_Length_4765	abcf2_bovin ame: full=atp-binding cassette sub-family f member 2	0	0.6705	19	P:transport; P:translational initiation; C:nucleoplasm; F:protein binding; C:ATP-binding cassette (ABC) transporter complex; P:positive regulation of translation; F:ribosome binding; C:cytosol; C:nuclear envelope; C:polysomal ribosome; F:transporter activity; P:response to cadmium ion; C:mitochondrial envelope; F:ATPase activity; P:ATP catabolic process; F:translation activator activity; C:plasma…	EC:3.6.1.3
Cnidarian	Cnidarian	642.856	220.981	2.11527	1.08084	Locus_76581_Transcript_1/1_Confidence_0.000_Length_3922	y1760_myctu ame: full= diacyglycerol o-acyltransferase rv1760 mt1809 ame: full= triacylglycerol synthase rv1760 mt1809	1.34074e-19	0.41	2	P:lipid metabolic process; F:transferase activity	-
Cnidarian	Cnidarian	134.548	619.645	2.11485	1.08055	Locus_57027_Transcript_1/1_Confidence_0.000_Length_4667	ddx23_human ame: full=probable atp-dependent rna helicase ddx23 ame: full=100 kda u5 snrnp-specific protein ame: full=dead box protein 23 ame: full=prp28 homolog ame: full=u5-100kd	0	0.712	9	F:ATP-dependent RNA helicase activity; F:nucleic acid binding; F:ATP binding; F:protein binding; P:cis assembly of pre-catalytic spliceosome; C:U5 snRNP; C:catalytic step 2 spliceosome; C:nucleoplasm; C:cytoplasm	-
Cnidarian	Cnidarian	204.28	127.722	2.11419	1.0801	Locus_31143_Transcript_1/1_Confidence_0.000_Length_2873	calub_danre ame: full=calumenin-b flags: precursor	4.72289e-43	0.563	11	P:axon regeneration in the peripheral nervous system; P:camera-type eye development; F:calcium ion binding; F:enzyme binding; F:enzyme inhibitor activity; P:response to organic cyclic substance; C:microsome; C:endoplasmic reticulum lumen; P:negative regulation of catalytic activity; P:in utero embryonic development; P:blood coagulation	-
Cnidarian	Cnidarian	137.824	19.4215	2.113	1.07929	Locus_61377_Transcript_1/1_Confidence_0.000_Length_2997	043r_frg3g ame: full=uncharacterized protein 043r	5.31649e-13	0.415	3	C:host cell membrane; C:integral to membrane; C:membrane
Cnidarian	Cnidarian	159.083	30.5371	2.10901	1.07657	Locus_75351_Transcript_1/1_Confidence_0.000_Length_1633	ttp_sheep ame: full=tristetraprolin short=ttp ame: full=zinc finger protein 36 homolog short=zfp-36	2.14998e-07	0.495882	5	P:regulation of gene expression; C:cytoplasm; P:positive regulation of RNA metabolic process; F:RNA binding; P:nuclear-transcribed mRNA poly(A) tail shortening	-
Cnidarian	Cnidarian	185.989	390.674	2.10572	1.07431	Locus_18277_Transcript_1/1_Confidence_0.000_Length_2933	tnf12_human ame: full=tumor necrosis factor ligand superfamily member 12 ame: full=apo3 ligand ame: full=tnf-related weak inducer of apoptosis short=tweak contains: ame: full=tumor necrosis factor ligand superfamily member membrane form contains: ame: full=tumor necrosis factor ligand superfamily member secreted form	1.11952e-07	0.45	4	P:positive regulation of biological process; F:protein binding; P:regulation of cellular process; C:cell part	-
Cnidarian	Cnidarian	178.552	43.392	2.10377	1.07298	Locus_37499_Transcript_1/1_Confidence_0.000_Length_2247	mot10_human ame: full=monocarboxylate transporter 10 short=mct 10 ame: full=aromatic amino acid transporter 1 ame: full=solute carrier family 16 member 10 ame: full=t-type amino acid transporter 1	5.69469e-49	0.481	8	P:cellular process; P:hormone transport; C:plasma membrane part; P:ion transport; F:secondary active transmembrane transporter activity; P:monocarboxylic acid transport; F:monocarboxylic acid transmembrane transporter activity; P:amino acid transport	-
Cnidarian	Cnidarian	243.265	805.698	2.10171	1.07156	Locus_51175_Transcript_1/1_Confidence_0.000_Length_2213	asns_crigr ame: full=asparagine synthetase ame: full=glutamine-dependent asparagine synthetase	1.97943e-179	0.6195	10	C:cytosol; P:positive regulation of mitotic cell cycle; P:response to hormone stimulus; C:soluble fraction; P:response to abiotic stimulus; P:cellular response to glucose starvation; P:asparagine biosynthetic process; F:nucleotide binding; F:asparagine synthase (glutamine-hydrolyzing) activity; P:negative regulation of apoptosis	EC:6.3.5.4
Cnidarian	Cnidarian	229.178	22.4652	2.09409	1.06632	Locus_8938_Transcript_1/1_Confidence_1.000_Length_1246	efgm_nemve ame: full=elongation factor mitochondrial short=ef-gmt ame: full=elongation factor g mitochondrial short=mef-g 1 ame: full=elongation factor g1 flags: precursor	4.91307e-115	0.7655	6	F:translation elongation factor activity; P:mitochondrial translational elongation; C:mitochondrion; P:GTP catabolic process; F:GTPase activity; F:GTP binding	-
Cnidarian	Cnidarian	456.913	94.3777	2.09171	1.06468	Locus_2032_Transcript_1/1_Confidence_6.000_Length_2596	lrrx1_dicdi ame: full= leucine-rich repeat-containing protein ddb_g0290503	6.31991e-15	0.4055	24	P:establishment of localization; P:cellular localization; P:primary metabolic process; C:protein complex; P:chromosome segregation; P:protein localization; C:actin cytoskeleton; C:cytoskeletal part; P:anatomical structure morphogenesis; P:cellular metabolic process; P:organ development; F:nucleoside-triphosphatase activity; P:microtubule cytoskeleton organization; F:protein binding; P:cell differ…	EC:3.6.1.15
Cnidarian	Cnidarian	105.641	495.446	2.09146	1.06451	Locus_119719_Transcript_2/3_Confidence_1.000_Length_3145	t214a_xenla ame: full=transmembrane protein 214-a	3.58519e-68	0.478333	5	C:integral to membrane; C:membrane; F:molecular_function; P:biological_process; C:cellular_component
Cnidarian	Cnidarian	191.1	152.827	2.08948	1.06315	Locus_17426_Transcript_1/2_Confidence_1.000_Length_2680	ggt1_human ame: full=gamma-glutamyltranspeptidase 1 short=ggt 1 ame: full=gamma-glutamyltransferase 1 ame: cd_antigen=cd224 contains: ame: full=gamma-glutamyltranspeptidase 1 heavy chain contains: ame: full=gamma-glutamyltranspeptidase 1 light chain flags: precursor	2.57799e-128	0.5505	14	F:protein binding; F:gamma-glutamyltransferase activity; P:response to organic substance; P:spermatogenesis; C:extracellular region; F:metal ion binding; P:xenobiotic metabolic process; P:positive regulation of cellular process; P:inflammatory response; P:leukotriene biosynthetic process; P:glutathione biosynthetic process; C:integral to plasma membrane; F:prenyltransferase activity; C:anchored t…	EC:2.3.2.2
Cnidarian	Cnidarian	132.268	336.12	2.08866	1.06257	Locus_23022_Transcript_1/1_Confidence_7.000_Length_2841	folc_human ame: full=folylpolyglutamate mitochondrial ame: full=folylpoly-gamma-glutamate synthetase short=fpgs ame: full=tetrahydrofolylpolyglutamate synthase short=tetrahydrofolate synthase flags: precursor	8.85641e-135	0.5405	6	C:cytosol; P:folic acid metabolic process; F:ligase activity; P:tetrahydrofolylpolyglutamate biosynthetic process; P:nucleobase, nucleoside, nucleotide and nucleic acid metabolic process; C:mitochondrial matrix	-
Cnidarian	Cnidarian	214.139	235.435	2.0856	1.06046	Locus_59720_Transcript_1/1_Confidence_0.000_Length_7263	ssr5_rat ame: full=somatostatin receptor type 5 short=ss-5-r short=ss5-r short=ss5r	4.83241e-18	0.4505	25	P:regulation of cell migration; P:regulation of system process; P:positive regulation of cell proliferation; P:response to abiotic stimulus; P:synaptic transmission; P:second-messenger-mediated signaling; P:response to organic cyclic substance; P:regulation of blood pressure; P:metal ion homeostasis; P:learning or memory; P:regulation of signaling process; P:excretion; C:cytoplasm; P:positive reg…	-
Cnidarian	Cnidarian	168.933	6110.1	2.08463	1.05979	Locus_59796_Transcript_1/1_Confidence_0.000_Length_5813	sap_bovin ame: full=proactivator polypeptide contains: ame: full=saposin-a ame: full=protein a contains: ame: full=saposin-b ame: full=cerebroside sulfate activator short=csact ame: full=dispersin ame: full=sphingolipid activator protein 1 short=sap-1 ame: full=sulfatide gm1 activator contains: ame: full=saposin-c ame: full=a1 activator ame: full=co-beta-glucosidase ame: full=glucosylceramidase a…	2.81407e-45	0.4655	10	P:transport; C:vacuole; P:regulation of biological quality; P:response to organic substance; P:lipid metabolic process; P:response to stress; P:cellular process; C:extracellular region part; P:developmental process; P:multicellular organismal process	-
Cnidarian	Cnidarian	74.4724	184.305	2.07668	1.05428	Locus_59641_Transcript_1/1_Confidence_0.000_Length_2073	cf192_mouse ame: full=mfs-type transporter c6orf192 homolog	1.1874e-61	0.458182	10	P:monoamine transport; P:response to chemical stimulus; C:membrane; C:cytoplasmic membrane-bounded vesicle; P:regulation of biological quality; P:neurotransmitter transport; P:establishment of localization in cell; F:transmembrane transporter activity; P:synaptic transmission; F:binding	-
Cnidarian	Cnidarian	167.285	1794.65	2.07515	1.05321	Locus_109202_Transcript_1/1_Confidence_0.000_Length_4164	bat1_rat ame: full=b( +)-type amino acid transporter 1 short=b( +)at ame: full=glycoprotein-associated amino acid transporter +at1 ame: full=solute carrier family 7 member 9	8.1108e-99	0.6175	18	F:peptide antigen binding; F:L-cystine transmembrane transporter activity; C:dendrite; P:D-serine transport; F:toxin transporter activity; P:L-cystine transport; P:cellular amino acid metabolic process; P:amino acid transmembrane transport; P:leukocyte migration; F:serine transmembrane transporter activity; P:protein complex assembly; F:protein binding; F:organic cation transmembrane transporter …	-
Cnidarian	Cnidarian	287.134	157.327	2.07191	1.05096	Locus_19951_Transcript_1/1_Confidence_1.000_Length_4048	fzd5_human ame: full=frizzled-5 short=fz-5 short=hfz5 ame: full= 5 flags: precursor	3.41509e-26	0.5105	41	F:PDZ domain binding; P:Wnt receptor signaling pathway through beta-catenin; C:early endosome; P:embryonic axis specification; P:female gonad development; C:late endosome; P:regulation of transcription from RNA polymerase II promoter; C:endocytic vesicle; P:regulation of developmental process; P:purine nucleotide metabolic process; P:cellular component movement; ; F:Wnt receptor activity; P:imagi…	-
Cnidarian	Cnidarian	255.392	411.982	2.0713	1.05054	Locus_96816_Transcript_1/1_Confidence_0.000_Length_1750	jph1_mouse ame: full=junctophilin-1 short=jp-1 ame: full=junctophilin type 1	1.71783e-58	0.612	19	P:positive regulation of ryanodine-sensitive calcium-release channel activity; P:regulation of cardiac muscle tissue development; F:protein binding; C:junctional sarcoplasmic reticulum membrane; F:calcium-release channel activity; P:memory; C:microsome; P:calcium ion transport into cytosol; P:locomotion; P:regulation of neuronal synaptic plasticity; C:integral to membrane; P:pollination; F:struct…	-
Cnidarian	Cnidarian	162.82	21.0213	2.06659	1.04725	Locus_88991_Transcript_1/1_Confidence_0.000_Length_2862	acha7_rat ame: full=neuronal acetylcholine receptor subunit alpha-7 flags: precursor	1.22546e-75	0.5945	50	P:regulation of dendrite morphogenesis; P:negative regulation of inflammatory response; F:protein homodimerization activity; C:apical plasma membrane; P:response to inorganic substance; P:positive regulation of cell proliferation; F:toxin binding; P:negative regulation of interleukin-1 beta production; P:behavioral response to ethanol; C:postsynaptic density; P:B cell activation; P:behavioral res…	-
Cnidarian	Cnidarian	144.79	158.433	2.06436	1.04569	Locus_32357_Transcript_3/4_Confidence_1.000_Length_2739	vps4b_mouse ame: full=vacuolar protein sorting-associated protein 4b ame: full=suppressor of k(+) transport growth defect 1 short=protein skd1	4.79213e-73	0.6525	31	P:protein hexamerization; P:endosome to lysosome transport via multivesicular body sorting pathway; C:lysosome; F:protein C-terminus binding; C:midbody; C:endoplasmic reticulum; C:vacuolar membrane; C:ESCRT III complex; C:cytosol; P:ATP catabolic process; P:intracellular cholesterol transport; P:cytokinesis, completion of separation; P:protein homooligomerization; P:ER to Golgi vesicle-mediated t…	EC:3.6.4.3
Cnidarian	Cnidarian	25.9315	19.9638	2.06421	1.04559	Locus_100842_Transcript_1/1_Confidence_0.000_Length_3939	ef1a0_xenla ame: full=elongation factor 1- somatic form short=ef-1-alpha-s	1.07915e-118	0.6335	10	P:response to inorganic substance; C:cytosol; F:translation elongation factor activity; C:eukaryotic translation elongation factor 1 complex; P:translational elongation; P:anti-apoptosis; F:protein binding; C:neuronal cell body; C:nucleus; F:GTP binding	-
Cnidarian	Cnidarian	148.515	36.0166	2.05773	1.04105	Locus_29571_Transcript_1/1_Confidence_2.000_Length_1924	nek3_human ame: full=serine threonine-protein kinase nek3 ame: full=hspk 36 ame: full=never in mitosis a-related kinase 3 short= -related protein kinase 3	1.53751e-23	0.4815	19	C:cytoskeleton; C:intracellular organelle part; P:apoptosis; F:protein kinase activity; P:cellular response to stimulus; P:cell projection morphogenesis; P:response to abiotic stimulus; P:neuron projection development; P:localization; P:regulation of autophagy; P:cellular carbohydrate biosynthetic process; C:Golgi apparatus; F:protein binding; P:response to chemical stimulus; P:oligosaccharide bi…	-
Cnidarian	Cnidarian	178.278	32.3308	2.05484	1.03903	Locus_15048_Transcript_1/1_Confidence_0.000_Length_2167	klkb1_mouse ame: full=plasma kallikrein ame: full=fletcher factor ame: full=kininogenin ame: full=plasma prekallikrein contains: ame: full=plasma kallikrein heavy chain contains: ame: full=plasma kallikrein light chain flags: precursor	3.5456e-40	0.537	9	F:protein binding; P:zymogen activation; C:membrane; P:positive regulation of biological process; P:regulation of fibrinolysis; C:extracellular region; C:cytoplasm; F:peptidase activity; P:cellular process	-
Cnidarian	Cnidarian	137.361	135.128	2.05269	1.03752	Locus_130837_Transcript_1/1_Confidence_1.000_Length_3126	gabr2_human ame: full=gamma-aminobutyric acid type b receptor subunit 2 short=gaba-b receptor 2 short=gaba-b-r2 short=gaba-br2 short=gababr2 short=gb2 ame: full=g-protein coupled receptor 51 ame: full=hg20 flags: precursor	2.63539e-71	0.4755	21	F:signal transducer activity; C:neuron projection; F:protein binding; P:signal release; C:intracellular membrane-bounded organelle; P:negative regulation of secretion; P:negative regulation of amine transport; P:regulation of cell communication; P:regulation of cellular localization; C:cell fraction; C:cell projection part; C:membrane part; P:signal transduction; P:regulation of signaling process…	-
Cnidarian	Cnidarian	196.041	509.917	2.05163	1.03677	Locus_64143_Transcript_1/1_Confidence_0.000_Length_3837	bmp1_xenla ame: full=bone morphogenetic protein 1 short=bmp-1 flags: precursor	1.31189e-11	0.4995	14	F:endopeptidase activity; F:protein binding; P:positive regulation of biological process; P:cartilage development; P:cell development; P:eye development; C:membrane part; P:signal transduction; P:primary metabolic process; P:organ morphogenesis; F:metallopeptidase activity; P:macromolecule metabolic process; P:dorsal/ventral pattern formation; P:embryonic morphogenesis	-
Cnidarian	Cnidarian	264.601	814.84	2.05043	1.03593	Locus_14877_Transcript_3/3_Confidence_1.000_Length_2198	s2536_danre ame: full=solute carrier family 25 member 36-a	1.27031e-69	0.538	5	P:transport; C:mitochondrion; C:organelle inner membrane; C:plastid; P:response to estradiol stimulus	-
Cnidarian	Cnidarian	143.568	306.921	2.04767	1.03398	Locus_46718_Transcript_1/1_Confidence_0.000_Length_2812	selo_mouse ame: full=selenoprotein o short=	0	0.5935	0	-
Cnidarian	Cnidarian	229.81	26.6126	2.04487	1.03201	Locus_111554_Transcript_1/1_Confidence_0.000_Length_5201	fuco2_mouse ame: full=plasma alpha-l-fucosidase ame: full=alpha-l-fucoside fucohydrolase 2 short=alpha-l-fucosidase 2 flags: precursor	4.75181e-28	0.467857	2	P:carbohydrate metabolic process; F:hydrolase activity, acting on glycosyl bonds	-
Cnidarian	Cnidarian	190.817	264.655	2.0421	1.03005	Locus_121622_Transcript_1/1_Confidence_0.000_Length_4417	aln1_dicdi ame: full=probable allantoinase 1	1.30919e-79	0.567	4	F:transition metal ion binding; F:hydrolase activity, acting on carbon-nitrogen (but not peptide) bonds, in cyclic amides; P:heterocycle metabolic process; P:cellular nitrogen compound metabolic process	EC:3.5.2.0
Cnidarian	Cnidarian	246.949	592.288	2.0362	1.02588	Locus_78381_Transcript_1/1_Confidence_0.000_Length_2425	pgrc1_ponab ame: full=membrane-associated progesterone receptor component 1	2.80852e-17	0.572632	8	C:cytosol; P:steroid hormone mediated signaling pathway; F:binding; C:nucleolus; C:cell surface; F:steroid hormone receptor activity; C:membrane; C:endoplasmic reticulum	-
Cnidarian	Cnidarian	88.3474	20.7415	2.03424	1.02449	Locus_105800_Transcript_1/1_Confidence_0.000_Length_3349	brd7_mouse ame: full=bromodomain-containing protein 7 ame: full=75 kda bromodomain protein	8.5331e-68	0.529	21	C:MOZ/MORF histone acetyltransferase complex; P:regulation of transcription from RNA polymerase II promoter; P:histone H3 acetylation; C:cytosol; F:transcription cofactor activity; F:transcription factor binding; P:platelet activation; P:positive regulation of cellular protein metabolic process; C:plasma membrane; P:platelet degranulation; F:N-acetyltransferase activity; P:transcription initiatio…	-
Cnidarian	Cnidarian	89.6861	45.0247	2.02886	1.02067	Locus_71601_Transcript_1/1_Confidence_0.000_Length_1156	tecr_bovin ame: full=trans- -enoyl- reductase short=ter ame: full=synaptic glycoprotein sc2	6.93042e-68	0.5375	11	P:fatty acid elongation; P:steroid metabolic process; C:integral to endoplasmic reticulum membrane; P:development of primary sexual characteristics; P:benzene and derivative metabolic process; F:oxidoreductase activity, acting on the CH-CH group of donors; P:organ development; P:triglyceride biosynthetic process; P:very-long-chain fatty acid biosynthetic process; P:long-chain fatty-acyl-CoA biosy…	-
Cnidarian	Cnidarian	170.539	35.509	2.02756	1.01975	Locus_112122_Transcript_1/1_Confidence_0.000_Length_1498	fmr1_antel ame: full=antho-rfamide neuropeptides type 1 contains: ame: full=antho-rfamide flags: precursor	3.98533e-53	0.67	2	P:neuropeptide signaling pathway; C:extracellular region
Cnidarian	Cnidarian	102.662	40.1538	2.02721	1.01949	Locus_101000_Transcript_1/1_Confidence_0.000_Length_2398	erg4_yeast ame: full=delta(24(24 ))-sterol reductase ame: full=c-24 sterol reductase ame: full=sterol delta(24 )-reductase	2.02526e-68	0.4585	6	F:binding; C:integral to membrane; F:oxidoreductase activity, acting on the CH-CH group of donors, NAD or NADP as acceptor; P:multicellular organismal development; C:nuclear envelope; P:sterol biosynthetic process	EC:1.3.1.0
Cnidarian	Cnidarian	207.995	47.6164	2.02689	1.01927	Locus_12548_Transcript_1/1_Confidence_1.000_Length_852	lph_rabit ame: full=lactase-phlorizin hydrolase ame: full=lactase-glycosylceramidase includes: ame: full=lactase includes: ame: full=phlorizin hydrolase flags: precursor	2.71624e-41	0.555	14	P:cellular response to salt stress; C:cytosol; C:integral to membrane; C:plasmodesma; F:beta-galactosidase activity; C:plasma membrane part; P:glycoside catabolic process; F:glycosylceramidase activity; P:glycosylceramide catabolic process; P:cellular response to cold; F:beta-glucosidase activity; ; C:endoplasmic reticulum; P:response to organic substance	EC:3.2.1.23; EC:3.2.1.62; EC:3.2.1.21
Cnidarian	Cnidarian	259.935	26.1003	2.02575	1.01846	Locus_78485_Transcript_1/1_Confidence_0.000_Length_1390	traf3_mouse ame: full=tnf receptor-associated factor 3 ame: full=cd40 receptor-associated factor 1 short=craf1 ame: full=trafamn	1.06869e-12	0.437778	11	P:cellular macromolecule metabolic process; P:regulation of primary metabolic process; P:regulation of molecular function; P:regulation of cellular metabolic process; P:regulation of response to stimulus; C:cytoplasm; P:signal transduction; F:binding; P:regulation of macromolecule metabolic process; P:multicellular organismal process; P:protein metabolic process	-
Cnidarian	Cnidarian	252.382	26.9238	2.02294	1.01646	Locus_3476_Transcript_1/1_Confidence_2.000_Length_1465	mot12_mouse ame: full=monocarboxylate transporter 12 short=mct 12 ame: full=solute carrier family 16 member 12	4.04147e-18	0.431	5	P:cellular process; F:carboxylic acid transmembrane transporter activity; P:carboxylic acid transport; C:membrane part; C:plasma membrane	-
Cnidarian	Cnidarian	350.523	23.1595	2.02169	1.01557	Locus_112659_Transcript_1/1_Confidence_0.000_Length_2022	fcnv1_cerry ame: full=ryncolin-1 flags: precursor	2.6505e-58	0.6325	10	P:system development; F:receptor binding; C:membrane; P:positive regulation of biological process; P:regulation of multicellular organismal process; P:transmembrane receptor protein tyrosine kinase signaling pathway; P:neurological system process; C:secretory granule; C:extracellular region part; P:response to oxidative stress	-
Cnidarian	Cnidarian	105.402	288.811	2.0192	1.01379	Locus_37293_Transcript_1/1_Confidence_0.000_Length_2724	syg_ponab ame: full=glycine--trna ligase ame: full=diadenosine tetraphosphate synthetase short=ap-4-a synthetase ame: full=glycyl-trna synthetase short=	0	0.6555	10	C:cytosol; C:soluble fraction; P:diadenosine tetraphosphate biosynthetic process; F:protein dimerization activity; F:nucleotide binding; P:tRNA aminoacylation for protein translation; C:mitochondrial matrix; C:secretory granule; P:response to cadmium ion; F:glycine-tRNA ligase activity	EC:6.1.1.14
Cnidarian	Cnidarian	1003.8	402.152	2.01393	1.01001	Locus_64274_Transcript_1/1_Confidence_0.000_Length_4239	pol4_drome ame: full=retrovirus-related pol polyprotein from transposon 412 includes: ame: full=protease includes: ame: full=reverse transcriptase includes: ame: full=endonuclease	2.04408e-13	0.475	9	P:response to chemical stimulus; P:cellular metabolic process; F:hydrolase activity; P:organ development; C:intrinsic to membrane; F:lyase activity; C:endoplasmic reticulum; C:plasma membrane part; F:binding	-
Cnidarian	Cnidarian	187.663	110.191	2.01369	1.00984	Locus_3731_Transcript_2/2_Confidence_1.000_Length_3353	ece2_mouse ame: full=endothelin-converting enzyme 2 short=ece-2 includes: ame: full=methyltransferase-like region includes: ame: full=endothelin-converting enzyme 2 region	9.54895e-144	0.571	27	P:calcitonin catabolic process; P:embryonic digit morphogenesis; P:bradykinin catabolic process; C:cytoplasmic vesicle membrane; F:zinc ion binding; P:neuropeptide signaling pathway; P:ear development; P:substance P catabolic process; P:heart development; C:membrane fraction; C:extracellular space; C:Weibel-Palade body; C:integral to membrane; P:positive regulation of receptor recycling; P:endoth…	EC:3.4.24.0
Cnidarian	Cnidarian	247.468	1603.15	2.00972	1.00699	Locus_51861_Transcript_1/1_Confidence_0.000_Length_2774	grp78_chick ame: full=78 kda glucose-regulated protein short=grp-78 ame: full=heat shock 70 kda protein 5 ame: full=immunoglobulin heavy chain-binding protein short= flags: precursor	0	0.903	37	C:cell surface; C:endoplasmic reticulum chaperone complex; F:chaperone binding; F:unfolded protein binding; P:negative regulation of transforming growth factor beta receptor signaling pathway; F:ubiquitin protein ligase binding; P:cerebellum structural organization; C:midbody; C:endoplasmic reticulum lumen; P:ATP catabolic process; P:platelet activation; P:positive regulation of protein ubiquitin…	EC:3.6.1.3
Cnidarian	Cnidarian	1058.92	142.314	2.00909	1.00654	Locus_60611_Transcript_1/1_Confidence_0.000_Length_2430	htxa_psest ame: full=probable alpha-ketoglutarate-dependent hypophosphite dioxygenase	7.87618e-44	0.4755	9	P:cellular process; P:lipid metabolic process; F:binding; C:intracellular membrane-bounded organelle; P:ion transport; C:intracellular organelle part; C:cytoplasmic part; F:catalytic activity; C:membrane	-
Cnidarian	Cnidarian	132.869	33.0696	2.00789	1.00568	Locus_34421_Transcript_1/1_Confidence_1.000_Length_890	b4gn4_mouse ame: full=n-acetyl-beta-glucosaminyl-glycoprotein 4-beta-n-acetylgalactosaminyltransferase 1 short=n c-t1 ame: full=beta- -n-acetylgalactosaminyltransferase iv short=beta4 c-t4 short=beta4 ct4	2.28635e-54	0.498333	8	P:chondroitin sulfate proteoglycan biosynthetic process; P:polysaccharide biosynthetic process; C:intracellular; F:acetylgalactosaminyltransferase activity; P:cellular carbohydrate metabolic process; P:multicellular organismal process; P:nitrogen compound metabolic process; C:membrane	-
Cnidarian	Cnidarian	132.445	76.8251	2.00057	1.00041	Locus_91235_Transcript_1/1_Confidence_0.000_Length_6765	ggt1_rat ame: full=gamma-glutamyltranspeptidase 1 short=ggt 1 ame: full=gamma-glutamyltransferase 1 ame: cd_antigen=cd224 contains: ame: full=gamma-glutamyltranspeptidase 1 heavy chain contains: ame: full=gamma-glutamyltranspeptidase 1 light chain flags: precursor	3.13087e-104	0.5245	12	F:protein binding; F:gamma-glutamyltransferase activity; P:sulfur compound biosynthetic process; P:response to organic substance; P:spermatogenesis; C:intrinsic to plasma membrane; C:integral to membrane; P:cellular amino acid biosynthetic process; P:regulation of biological process; P:inflammatory response; P:glutathione metabolic process; P:leukotriene biosynthetic process	EC:2.3.2.2
Cnidarian	Cnidarian	234.569	83.0411	1.99224	0.994393	Locus_6504_Transcript_1/1_Confidence_0.000_Length_2129	fxl13_mouse ame: full=f-box lrr-repeat protein 13 ame: full=f-box and leucine-rich repeat protein 13	3.38299e-11	0.4685	5	P:cellular response to stimulus; P:organ development; P:ubiquitin-dependent protein catabolic process; C:ubiquitin ligase complex; P:positive regulation of cellular process	-
Cnidarian	Cnidarian	147.065	149.793	1.98978	0.992606	Locus_65074_Transcript_1/1_Confidence_0.000_Length_3210	tll2_mouse ame: full=tolloid-like protein 2 flags: precursor	1.61289e-23	0.501	30	P:steroid metabolic process; C:cytoplasmic vesicle; C:cell surface; C:intracellular organelle part; P:transmembrane receptor protein tyrosine kinase signaling pathway; C:protein complex; P:embryonic development; C:cell projection part; P:cellular macromolecule metabolic process; C:axon; P:protein metabolic process; P:epithelium development; C:intracellular membrane-bounded organelle; P:endothelia…	-
Cnidarian	Cnidarian	127.753	41.1911	1.98214	0.987056	Locus_49414_Transcript_1/1_Confidence_0.000_Length_3799	hxb6_human ame: full=homeobox protein hox-b6 ame: full=homeobox protein hox- ame: full=homeobox protein hox-2b ame: full=homeobox protein hu-2	1.09644e-18	0.7365	19	P:angiogenesis; P:mammary gland development; P:negative regulation of transcription from RNA polymerase II promoter; P:negative regulation of leukocyte migration; P:embryonic forelimb morphogenesis; P:negative regulation of keratinocyte differentiation; P:negative regulation of monocyte differentiation; P:hindbrain development; C:cytoplasm; C:transcription factor complex; P:negative regulation of…	-
Cnidarian	Cnidarian	189.866	1082.12	1.97411	0.981206	Locus_46303_Transcript_1/1_Confidence_0.000_Length_3607	smyd4_chick ame: full=set and mynd domain-containing protein 4	5.27446e-55	0.4945	7	P:transcription, DNA-dependent; F:protein binding; F:histone-lysine N-methyltransferase activity; C:cytoplasm; P:peptidyl-lysine methylation; P:negative regulation of cellular process; P:histone lysine methylation	EC:2.1.1.43
Cnidarian	Cnidarian	231.591	1301.56	1.97204	0.979692	Locus_105631_Transcript_1/1_Confidence_0.000_Length_9620	sc6a1_rat ame: full=sodium- and chloride-dependent gaba transporter 1 short=gat-1 ame: full=solute carrier family 6 member 1	8.71234e-124	0.649	35	P:monoamine transport; P:glycine transport; P:sodium ion export; P:response to sucrose stimulus; F:protein binding; P:negative regulation of synaptic transmission, GABAergic; P:creatine transport; P:response to organic nitrogen; P:cofactor transport; P:neurotransmitter secretion; P:learning; C:synaptosome; F:neurotransmitter binding; P:response to calcium ion; P:muscle contraction; F:gamma-aminob…	-
Cnidarian	Cnidarian	1192.59	363.284	1.97123	0.979099	Locus_42926_Transcript_1/1_Confidence_0.000_Length_2264	lrc58_xentr ame: full=leucine-rich repeat-containing protein 58	1.66509e-64	0.527	19	P:generation of neurons; P:compound eye development; P:establishment or maintenance of apical/basal cell polarity; P:regulation of Ras protein signal transduction; P:cell migration; C:plasma membrane part; C:cell-cell junction; F:protein binding; P:cell junction assembly; P:response to chemical stimulus; P:imaginal disc morphogenesis; P:negative regulation of cellular process; C:synapse; P:cell c…	-
Cnidarian	Cnidarian	158.7	74.8048	1.9704	0.978487	Locus_68526_Transcript_1/1_Confidence_0.000_Length_3044	hgnat_human ame: full=heparan-alpha-glucosaminide n-acetyltransferase ame: full=transmembrane protein 76	1.0659e-93	0.575	4	P:lysosomal transport; F:transferase activity, transferring acyl groups; C:lysosomal membrane; P:protein oligomerization	-
Cnidarian	Cnidarian	128.466	5070.53	1.95861	0.96983	Locus_100701_Transcript_1/1_Confidence_0.000_Length_3993	atf5_rat ame: full=cyclic amp-dependent transcription factor atf-5 short=camp-dependent transcription factor atf-5 ame: full=activating transcription factor 5 ame: full=transcription factor atfx	2.26552e-06	0.61	14	C:transcription factor complex; P:negative regulation of neurogenesis; P:negative regulation of astrocyte differentiation; F:sequence-specific DNA binding; F:transcription factor activity; C:nucleus; P:anti-apoptosis; P:regulation of cell cycle; C:cytoplasm; P:regulation of transcription from RNA polymerase II promoter; F:protein dimerization activity; P:regulation of transcription, DNA-dependent…
Cnidarian	Cnidarian	175.743	174.438	1.95459	0.966864	Locus_68742_Transcript_1/1_Confidence_0.000_Length_1879	gpx1_schma ame: full=glutathione peroxidase short=gpx	2.44385e-50	0.722	5	P:phospholipid metabolic process; P:response to stress; F:glutathione peroxidase activity; C:mitochondrion; P:oxidation reduction	EC:1.11.1.9
Cnidarian	Cnidarian	205.345	67.6146	1.95308	0.965752	Locus_68016_Transcript_1/1_Confidence_0.000_Length_4078	fbn2_human ame: full=fibrillin-2 flags: precursor	6.00265e-63	0.4975	13	C:microfibril; P:anatomical structure morphogenesis; P:skeletal system development; C:basement membrane; F:protein binding; P:cellular protein localization; P:transmembrane receptor protein serine/threonine kinase signaling pathway; P:positive regulation of biological process; P:heart development; F:extracellular matrix structural constituent; C:extracellular space; F:calcium ion binding; C:plasm…	-
Cnidarian	Cnidarian	151.809	130.162	1.95206	0.964997	Locus_33077_Transcript_1/1_Confidence_0.000_Length_1899	tpk1_bovin ame: full=thiamin pyrophosphokinase 1 ame: full=thiamine pyrophosphokinase 1	8.21345e-54	0.558	9	P:protein K11-linked ubiquitination; P:thiamin metabolic process; C:anaphase-promoting complex; C:cytosol; P:mitosis; P:regulation of ubiquitin-protein ligase activity during mitotic cell cycle; F:protein phosphatase binding; P:negative regulation of cellular process; F:thiamin diphosphokinase activity	EC:2.7.6.2
Cnidarian	Cnidarian	173.245	39.9747	1.95186	0.96485	Locus_31259_Transcript_1/1_Confidence_2.000_Length_1596	gapr1_human ame: full=golgi-associated plant pathogenesis-related protein 1 short=gapr-1 short=golgi-associated pr-1 protein ame: full=glioma pathogenesis-related protein 2 short= 2	8.51491e-17	0.5	12	C:membrane; C:Golgi apparatus; C:Golgi membrane; C:extracellular region; P:response to biotic stimulus; P:defense response; P:killing of cells of another organism; P:defense response to fungus; C:cell wall; F:molecular_function; P:systemic acquired resistance; P:response to vitamin B1
Cnidarian	Cnidarian	156.101	291.116	1.95065	0.963953	Locus_124687_Transcript_1/1_Confidence_0.000_Length_2955	prpx_horvu ame: full=pathogen-related protein	7.78966e-25	0.525	56	F:protein self-association; F:androgen receptor activity; F:estrogen receptor binding; P:spleen development; P:androgen receptor signaling pathway; P:positive regulation of protein amino acid phosphorylation; ; P:determination of bilateral symmetry; ; P:branching morphogenesis of a tube; P:axonogenesis; F:protein heterodimerization activity; ; P:positive regulation of cell division; P:skeletal sy…	-
Cnidarian	Cnidarian	170.071	253.992	1.94248	0.957897	Locus_31898_Transcript_3/3_Confidence_3.000_Length_2133	abhd3_bovin ame: full=abhydrolase domain-containing protein 3	4.18854e-86	0.5365	1	C:membrane	-
Cnidarian	Cnidarian	90.8248	29.8686	1.93918	0.955445	Locus_46817_Transcript_1/1_Confidence_0.000_Length_740	atox1_human ame: full=copper transport protein atox1 ame: full=metal transport protein atx1	7.94065e-12	0.70625	6	P:copper ion transport; F:copper-dependent protein binding; P:response to oxidative stress; P:cellular copper ion homeostasis; F:copper chaperone activity; C:cytosol	-
Cnidarian	Cnidarian	262.737	157.243	1.93849	0.95493	Locus_26626_Transcript_1/1_Confidence_0.000_Length_2818	lrc63_mouse ame: full=leucine-rich repeat-containing protein 63	2.61443e-46	0.519	8	P:system development; P:apoptosis; F:protein binding; P:regulation of cellular process; P:reproductive process; C:cytoplasm; P:embryonic development;	-
Cnidarian	Cnidarian	220.491	191.063	1.93829	0.954785	Locus_24760_Transcript_4/4_Confidence_1.000_Length_2752	acha7_chick ame: full=neuronal acetylcholine receptor subunit alpha-7 flags: precursor	1.2523e-77	0.55	46	P:negative regulation of inflammatory response; F:protein homodimerization activity; C:apical plasma membrane; P:positive regulation of cell proliferation; F:toxin binding; P:negative regulation of interleukin-1 beta production; P:behavioral response to ethanol; P:B cell activation; P:behavioral response to nicotine; P:response to food; P:membrane depolarization; P:negative regulation of tumor ne…	-
Cnidarian	Cnidarian	227.583	58.9875	1.93203	0.950115	Locus_102307_Transcript_1/1_Confidence_0.000_Length_2395	fz10a_xenla ame: full=frizzled-10-a short=fz-10a short=xfz10-a flags: precursor	5.79225e-07	0.473333	34	F:transmembrane receptor activity; C:integral to membrane; C:membrane; F:G-protein coupled receptor activity; P:multicellular organismal development; P:cell surface receptor linked signaling pathway; P:signal transduction; F:receptor activity; F:signal transducer activity; P:G-protein coupled receptor protein signaling pathway; P:Wnt receptor signaling pathway; C:plasma membrane; C:cell surface; …
Cnidarian	Cnidarian	152.5	63.6541	1.93124	0.949531	Locus_118611_Transcript_2/2_Confidence_1.000_Length_1894	hmcn1_human ame: full=hemicentin-1 ame: full=fibulin-6 short=fibl-6 flags: precursor	9.14766e-21	0.492	30	P:positive regulation of response to stimulus; P:regulation of response to external stimulus; P:positive regulation of multicellular organismal process; P:regulation of angiogenesis; P:positive regulation of cell migration; P:cell surface receptor linked signaling pathway; ; P:regulation of cytokine production; P:regulation of endothelial cell migration; F:extracellular matrix binding; P:response…	-
Cnidarian	Cnidarian	218.645	62.3298	1.92869	0.947623	Locus_59642_Transcript_1/1_Confidence_0.000_Length_2348	cf192_mouse ame: full=mfs-type transporter c6orf192 homolog	7.13645e-10	0.58	3	C:integral to membrane; C:membrane; P:transmembrane transport
Cnidarian	Cnidarian	162.241	416.341	1.9285	0.947479	Locus_10404_Transcript_1/1_Confidence_0.000_Length_4016	bcas3_human ame: full=breast carcinoma-amplified sequence 3 ame: full=gaob1	1.66705e-166	0.536667	4	C:nucleus; F:molecular_function; P:biological_process; C:cellular_component
Cnidarian	Cnidarian	277.066	24.6986	1.92743	0.946682	Locus_127064_Transcript_1/1_Confidence_1.000_Length_1601	muc19_human ame: full=mucin-19 short=muc-19 flags: precursor	2.02825e-10	0.39	1	C:extracellular region
Cnidarian	Cnidarian	153.701	2418.01	1.92384	0.943986	Locus_60857_Transcript_1/1_Confidence_0.000_Length_11399	glt1_schpo ame: full= glutamate synthase ame: full=nadph-gogat	0	0.623	4	F:glutamate synthase activity, NADH or NADPH as acceptor; C:plastid; P:cellular amino acid metabolic process; F:protein binding	-
Cnidarian	Cnidarian	322.873	40.4361	1.92222	0.942771	Locus_120922_Transcript_1/1_Confidence_1.000_Length_1298	tc1db_xenla ame: full=tctex1 domain-containing protein 1-b	1.60606e-07	0.595	0	-
Cnidarian	Cnidarian	330.984	87.1477	1.91992	0.94105	Locus_106458_Transcript_1/1_Confidence_0.000_Length_2322	lrx5_arath ame: full=leucine-rich repeat extensin-like protein 5 short= 5 short=lrr extensin5 ame: full=cell wall hydroxyproline-rich glycoprotein flags: precursor	5.57709e-07	0.3725	15	F:extracellular matrix structural constituent; P:fibril organization; C:fibril; P:digestion; P:cell adhesion; C:extracellular region; P:GTP catabolic process; P:translational initiation; F:nucleotide binding; C:cytoplasm; P:translation; F:GTP binding; C:intracellular; F:translation initiation factor activity; F:GTPase activity
Cnidarian	Cnidarian	239.89	121.254	1.91664	0.938581	Locus_114076_Transcript_1/1_Confidence_0.000_Length_3933	fbn2_human ame: full=fibrillin-2 flags: precursor	7.5399e-63	0.5075	11	P:anatomical structure morphogenesis; P:skeletal system development; P:cell surface receptor linked signaling pathway; F:structural molecule activity; F:protein binding; P:positive regulation of biological process; P:organ development; C:proteinaceous extracellular matrix; C:membrane part; C:extracellular matrix part; C:plasma membrane	-
Cnidarian	Cnidarian	157.388	76.5679	1.9079	0.931985	Locus_122089_Transcript_2/2_Confidence_9.000_Length_2200	octl_drome ame: full=organic cation transporter-like protein	9.10364e-68	0.493	15	P:amino acid transport; F:quaternary ammonium group transmembrane transporter activity; P:monoamine transport; F:protein binding; P:regulation of biological quality; P:drug transport; C:integral to membrane; P:sexual reproduction; P:quaternary ammonium group transport; P:histamine transport; P:transmembrane transport; C:plasma membrane part; P:reproductive process; P:developmental process; P:syst…	-
Cnidarian	Cnidarian	247.934	371.717	1.9052	0.929939	Locus_92895_Transcript_1/1_Confidence_0.000_Length_3282	cpt1a_mouse ame: full=carnitine o-palmitoyltransferase liver isoform short=cpt1-l ame: full=carnitine o-palmitoyltransferase liver isoform short=cpt i short=cpti-l ame: full=carnitine palmitoyltransferase 1a	1.39294e-155	0.524	8	P:fatty acid beta-oxidation; F:protein binding; P:long-chain fatty acid transport; C:microsome; P:establishment of localization in cell; C:mitochondrial membrane; P:regulation of fatty acid oxidation; F:carnitine O-palmitoyltransferase activity	EC:2.3.1.21
Cnidarian	Cnidarian	262.043	876.544	1.90374	0.928836	Locus_89069_Transcript_1/1_Confidence_0.000_Length_8152	karg_antja ame: full=arginine kinase short=ak	7.00032e-66	0.5655	5	F:arginine kinase activity; C:mitochondrion; P:phosphocreatine metabolic process; P:phosphorylation; C:membrane	EC:2.7.3.3
Cnidarian	Cnidarian	200.149	232.672	1.90343	0.928601	Locus_103468_Transcript_1/1_Confidence_0.000_Length_1601	elk1_mouse ame: full=ets domain-containing protein elk-1	1.2248e-23	0.621	22	P:negative regulation of mammary gland epithelial cell proliferation; F:transcription corepressor activity; P:nerve growth factor receptor signaling pathway; F:protein binding; P:regulation of branching involved in mammary gland duct morphogenesis; P:Toll signaling pathway; P:toll-like receptor 4 signaling pathway; P:toll-like receptor 2 signaling pathway; F:ligand-regulated transcription factor …	-
Cnidarian	Cnidarian	191.816	98.3893	1.90226	0.927711	Locus_8516_Transcript_1/1_Confidence_0.000_Length_1411	rerg_bovin ame: full=ras-related and estrogen-regulated growth inhibitor	9.50906e-25	0.5625	30	; F:GTP-dependent protein binding; P:regulation of keratinocyte proliferation; P:post-embryonic camera-type eye development; P:axonogenesis; P:epithelial cell morphogenesis; ; F:GTP binding; P:odontogenesis of dentine-containing tooth; P:GTP catabolic process; C:cytosol; P:negative regulation of cell proliferation; P:keratinocyte development; P:regulation of lipid metabolic process; P:small GTPas…	-
Cnidarian	Cnidarian	135.841	36.2389	1.89622	0.923124	Locus_11538_Transcript_1/1_Confidence_0.000_Length_1122	bmp1_xenla ame: full=bone morphogenetic protein 1 short=bmp-1 flags: precursor	1.97102e-27	0.5095	17	P:transport; F:protein binding; P:steroid metabolic process; C:intracellular membrane-bounded organelle; P:positive regulation of biological process; P:cartilage development; P:response to stimulus; C:membrane part; P:cell differentiation; P:small molecule metabolic process; F:metallopeptidase activity; C:intracellular organelle part; P:dorsal/ventral pattern formation; P:macromolecule metabolic …	-
Cnidarian	Cnidarian	206.378	491.1	1.89592	0.922901	Locus_107500_Transcript_1/1_Confidence_0.000_Length_2977	b2cl1_rat ame: full=bcl-2-like protein 1 short=bcl2-l-1 ame: full=apoptosis regulator bcl-x	3.09535e-13	0.56	89	P:male gonad development; P:negative regulation of molecular function; P:response to cytokine stimulus; P:regulation of signaling process; P:positive regulation of caspase activity; P:response to wounding; F:protease binding; P:ovarian follicle development; P:tube development; P:regulation of calcium ion transport; P:cellular calcium ion homeostasis; P:cellular process regulating host cell cycle …	-
Cnidarian	Cnidarian	254.764	104.241	1.89513	0.922296	Locus_27687_Transcript_1/1_Confidence_1.000_Length_2285	gg6l4_human ame: full= golgin subfamily a member 6-like protein 4	1.44048e-07	0.461429	21	F:transferase activity; P:phosphorylation; F:protein serine/threonine kinase activity; F:protein kinase activity; P:response to DNA damage stimulus; P:protein amino acid phosphorylation; F:nucleotide binding; C:cytoplasm; F:ATP binding; F:kinase activity; P:G2/M transition DNA damage checkpoint; P:DNA repair; P:positive regulation of stress-activated MAPK cascade; F:transferase activity, transfer…
Cnidarian	Cnidarian	160.897	28.8137	1.88995	0.918345	Locus_110065_Transcript_1/1_Confidence_0.000_Length_2155	nek8_danre ame: full=serine threonine-protein kinase nek8 ame: full=never in mitosis a-related kinase 8 short= -related protein kinase 8	2.36783e-28	0.5275	13	P:response to virus; F:transferase activity, transferring phosphorus-containing groups; F:protein kinase binding; P:phosphorylation; ; P:protein ubiquitination; P:regulation of biological process; F:small conjugating protein ligase activity; P:immune system process; P:defense response; P:cell cycle; C:mitochondrion; F:guanyl-nucleotide exchange factor activity	-
Cnidarian	Cnidarian	184.006	681.273	1.88767	0.91661	Locus_12947_Transcript_1/1_Confidence_0.000_Length_4607	vldlr_rat ame: full=very low-density lipoprotein receptor short=vldl receptor short=vldl-r flags: precursor	3.76537e-162	0.5415	42	P:steroid metabolic process; C:cell surface; C:endocytic vesicle; F:very-low-density lipoprotein receptor activity; P:heart development; P:establishment of localization in cell; C:brush border; F:metal ion binding; P:cerebral cortex development; P:ventral spinal cord development; P:protein transport; P:cellular response to hypoxia; C:endomembrane system; C:extracellular space; P:regulation of hyd…	-
Cnidarian	Cnidarian	123.516	248.311	1.88533	0.914817	Locus_81450_Transcript_1/1_Confidence_0.000_Length_5519	co5a1_mouse ame: full=collagen alpha-1 chain flags: precursor	1.40474e-78	0.4265	16	P:cell development; P:cellular response to stimulus; P:tissue development; P:skeletal system development; C:fibrillar collagen; ; C:anchoring collagen; P:cell migration; P:response to external stimulus; P:macromolecule metabolic process; F:protein binding; P:response to chemical stimulus; P:positive regulation of cellular process; P:cell adhesion; ; P:organ morphogenesis	-
Cnidarian	Cnidarian	146.824	298.778	1.88253	0.912674	Locus_25564_Transcript_1/1_Confidence_1.000_Length_3092	erf3a_human ame: full=eukaryotic peptide chain release factor gtp-binding subunit erf3a short=eukaryotic peptide chain release factor subunit 3a short=erf3a ame: full=g1 to s phase transition protein 1 homolog	0	0.731	10	C:cytosol; F:translation release factor activity; P:protein amino acid methylation; P:GTP catabolic process; F:protein binding; F:GTPase activity; P:G1/S transition of mitotic cell cycle; P:translational termination; P:nuclear-transcribed mRNA catabolic process, nonsense-mediated decay; F:GTP binding	-
Cnidarian	Cnidarian	593.367	359.137	1.88163	0.91198	Locus_69033_Transcript_1/1_Confidence_0.000_Length_4713	hmcn2_mouse ame: full=hemicentin-2 flags: precursor	1.68268e-32	0.466	48	P:mitosis; P:ion homeostasis; P:sensory perception; C:intracellular membrane-bounded organelle; P:lens development in camera-type eye; P:response to wounding; P:regulation of transcription from RNA polymerase II promoter; P:neuron projection development; F:transmembrane receptor protein tyrosine kinase activity; P:regulation of neuron differentiation; P:positive regulation of kinase activity; P:o…	EC:2.7.10.1
Cnidarian	Cnidarian	137.281	197.054	1.88076	0.911314	Locus_24480_Transcript_1/1_Confidence_0.000_Length_2506	ppp5_human ame: full=serine threonine-protein phosphatase 5 short=pp5 ame: full=protein phosphatase t short=pp-t short=ppt	4.99615e-126	0.6305	31	F:signal transducer activity; P:positive regulation of I-kappaB kinase/NF-kappaB cascade; C:neuron projection; P:regulation of MAP kinase activity; P:protein amino acid dephosphorylation; C:soluble fraction; F:metal ion binding; C:cytosol; C:nucleoplasm; P:transcription, DNA-dependent; P:negative regulation of MAPKKK cascade; C:integral to endoplasmic reticulum membrane; P:red or far-red light si…	-
Cnidarian	Cnidarian	140.61	412.642	1.88041	0.911049	Locus_21370_Transcript_1/2_Confidence_1.000_Length_2558	sysc_rat ame: full=serine--trna cytoplasmic ame: full=seryl-trna synthetase short= ame: full=seryl-trna(ser sec) synthetase	0	0.662	8	C:cytosol; F:serine-tRNA ligase activity; F:RNA binding; C:mitochondrion; P:seryl-tRNA aminoacylation; P:tRNA processing; F:ATP binding; P:response to cadmium ion	EC:6.1.1.11
Cnidarian	Cnidarian	223.112	64.1594	1.87511	0.906973	Locus_32989_Transcript_1/1_Confidence_2.000_Length_1651	g7c_bovin ame: full=protein g7c flags: precursor	5.37106e-06	0.46	1	C:extracellular region
Cnidarian	Cnidarian	138.534	39.8488	1.8733	0.905584	Locus_37557_Transcript_1/1_Confidence_1.000_Length_1805	lamb1_mouse ame: full=laminin subunit beta-1 ame: full=laminin b1 chain ame: full=laminin-1 subunit beta ame: full=laminin-10 subunit beta ame: full=laminin-12 subunit beta ame: full=laminin-2 subunit beta ame: full=laminin-6 subunit beta ame: full=laminin-8 subunit beta flags: precursor	1.45386e-169	0.532	23	P:cellular response to stimulus; P:visual perception; P:signaling; P:axon guidance; F:receptor binding; C:extracellular space; C:laminin-3 complex; P:positive regulation of epithelial cell proliferation; P:odontogenesis; P:regulation of developmental process; P:epithelium development; P:epidermis development; C:cell projection; P:substrate adhesion-dependent cell spreading; C:laminin-1 complex; C…	-
Cnidarian	Cnidarian	278.907	269.779	1.86948	0.902637	Locus_119575_Transcript_1/1_Confidence_1.000_Length_4094	gnpta_human ame: full=n-acetylglucosamine-1-phosphotransferase subunits alpha beta ame: full= c-1-phosphotransferase subunits alpha beta ame: full=stealth protein gnptab ame: full=udp-n-acetylglucosamine-1-phosphotransferase subunits alpha beta contains: ame: full=n-acetylglucosamine-1-phosphotransferase subunit alpha contains: ame: full=n-acetylglucosamine-1-phosphotransferase subunit beta flags…	0	0.6225	6	F:transferase activity, transferring phosphorus-containing groups; P:biosynthetic process; P:carbohydrate metabolic process; P:chondrocyte development; P:embryonic cranial skeleton morphogenesis; C:cell part	-
Cnidarian	Cnidarian	225.09	220.035	1.86813	0.901597	Locus_116248_Transcript_1/1_Confidence_2.000_Length_2092	scub3_mouse ame: full=signal cub and egf-like domain-containing protein 3 flags: precursor	1.88158e-06	0.46	7	P:protein homooligomerization; F:molecular_function; F:calcium ion binding; C:cell surface; P:protein heterooligomerization; C:extracellular region; F:protein binding
Cnidarian	Cnidarian	252.267	496.623	1.86333	0.897885	Locus_2355_Transcript_1/1_Confidence_0.000_Length_1253	secg_dicdi ame: full=ankyrin ph and sec7 domain containing protein secg	2.2187e-14	0.5415	12	F:spectrin binding; C:spectrin-associated cytoskeleton; C:intracellular membrane-bounded organelle; C:basolateral plasma membrane; ; F:protein domain specific binding; P:signal transduction; P:establishment of protein localization; P:nervous system development; F:catalytic activity; C:cytoplasmic part; F:cytoskeletal adaptor activity	-
Cnidarian	Cnidarian	201.489	646.602	1.86228	0.897069	Locus_51028_Transcript_1/1_Confidence_0.000_Length_1549	mypt1_danre ame: full=protein phosphatase 1 regulatory subunit 12a ame: full=myosin phosphatase-targeting subunit 1 short=myosin phosphatase target subunit 1 ame: full=protein phosphatase myosin-binding subunit	8.48918e-14	0.533	16	P:nucleocytoplasmic transport; P:regulation of protein kinase activity; C:glyoxysome; P:regulation of intracellular protein kinase cascade; F:lead ion binding; F:protein kinase regulator activity; C:midbody; P:positive regulation of erythrocyte differentiation; F:acyl-CoA binding; P:dephosphorylation; P:response to lead ion; F:protein complex binding; C:endoplasmic reticulum; C:plasma membrane; C…	-
Cnidarian	Cnidarian	170.587	513.881	1.85955	0.894955	Locus_96254_Transcript_1/1_Confidence_0.000_Length_3507	rnf24_human ame: full=ring finger protein 24	2.03378e-11	0.6635	11	C:cytosol; C:lysosomal membrane; F:metal ion binding; C:late endosome membrane; F:ubiquitin-protein ligase activity; F:protein binding; P:protein autoubiquitination; C:membrane part; C:endomembrane system; C:endoplasmic reticulum; C:Golgi apparatus	EC:6.3.2.19
Cnidarian	Cnidarian	142.856	166.097	1.85356	0.890299	Locus_8104_Transcript_1/1_Confidence_0.000_Length_1845	ocdh_mizye ame: full=octopine dehydrogenase short=	3.23823e-39	0.508182	5	F:binding; P:primary metabolic process; F:oxidoreductase activity; P:small molecule metabolic process; P:cellular metabolic process	-
Cnidarian	Cnidarian	210.456	85.3491	1.85339	0.890167	Locus_129417_Transcript_1/1_Confidence_0.000_Length_1138	yd115_plaf7 ame: full=uncharacterized protein pfd1115c	7.40213e-06	0.5	3	F:molecular_function; C:integral to membrane; C:membrane
Cnidarian	Cnidarian	2342.2	117.236	1.85318	0.890002	Locus_80400_Transcript_1/1_Confidence_0.000_Length_3455	cc111_human ame: full=coiled-coil domain-containing protein 111	1.84657e-57	0.57	7	P:DNA replication; P:DNA replication, synthesis of RNA primer; F:DNA primase activity; F:molecular_function; P:transcription, DNA-dependent; P:biological_process; C:cellular_component
Cnidarian	Cnidarian	142.273	191.289	1.85159	0.888765	Locus_75366_Transcript_1/1_Confidence_0.000_Length_2839	rdh7_mouse ame: full=retinol dehydrogenase 7 ame: full=cis-retinol 3alpha-hydroxysterol short-chain dehydrogenase isozyme 2 ame: full=cis-retinol androgen dehydrogenase type 2 short=crad-2	2.72251e-51	0.592	16	P:progesterone metabolic process; F:retinol dehydrogenase activity; F:alcohol dehydrogenase (NAD) activity; C:integral to endoplasmic reticulum membrane; C:microsome; P:androgen metabolic process; F:electron carrier activity; P:retinol metabolic process; P:cellular ketone body metabolic process; P:anatomical structure development; P:9-cis-retinoic acid biosynthetic process; P:catabolic process; F…	EC:1.1.1.105; EC:1.1.1.1; EC:1.1.1.239; EC:1.1.1.30
Cnidarian	Cnidarian	179.071	59.5578	1.8484	0.886278	Locus_10325_Transcript_1/1_Confidence_0.000_Length_2012	chdh_mouse ame: full=choline mitochondrial short=cdh short=chd flags: precursor	0	0.698	5	F:FAD binding; C:mitochondrial inner membrane; P:glycine betaine biosynthetic process from choline; F:choline dehydrogenase activity; P:oxidation reduction	EC:1.1.99.1
Cnidarian	Cnidarian	164.375	250.712	1.84477	0.883442	Locus_24280_Transcript_4/4_Confidence_1.000_Length_1570	vegfc_mouse ame: full=vascular endothelial growth factor c short=vegf-c ame: full=flt4 ligand short=flt4-l ame: full=vascular endothelial growth factor-related protein short=vrp flags: precursor	6.19157e-12	0.404286	8	P:cellular response to stimulus; P:response to chemical stimulus; P:multicellular organismal development; P:locomotion; P:localization; P:anatomical structure development; F:growth factor receptor binding; P:positive regulation of cellular process	-
Cnidarian	Cnidarian	125.203	302.338	1.84009	0.879773	Locus_85106_Transcript_1/1_Confidence_0.000_Length_1353	csrp3_bovin ame: full=cysteine and glycine-rich protein 3 ame: full=cysteine-rich protein 3 short=crp3	1.64153e-10	0.671765	11	P:regulation of the force of heart contraction; C:Z disc; F:structural constituent of muscle; P:sarcomere organization; P:cellular calcium ion homeostasis; P:skeletal muscle tissue development; F:protein binding; C:actin cytoskeleton; P:blood vessel remodeling; P:cardiac muscle tissue development; C:nucleus	-
Cnidarian	Cnidarian	289.097	52.2846	1.83979	0.879543	Locus_18311_Transcript_1/1_Confidence_1.000_Length_1569	nalp3_bovin ame: full= lrr and pyd domains-containing protein 3	1.01567e-22	0.397	25	P:regulation of protein transport; P:defense response to bacterium; C:intracellular; P:regulation of macromolecule biosynthetic process; P:positive regulation of catalytic activity; P:response to molecule of bacterial origin; P:apoptosis; P:toll-like receptor signaling pathway; P:positive regulation of MAPKKK cascade; P:inflammatory response; P:interleukin-1 production; P:positive regulation of c…	-
Cnidarian	Cnidarian	264.329	186.927	1.83875	0.878727	Locus_118528_Transcript_1/1_Confidence_0.000_Length_1425	zswm2_human ame: full=e3 ubiquitin-protein ligase zswim2 ame: full=mekk1-related protein x short=mex ame: full=zz-type zinc finger-containing protein 2 ame: full=zinc finger swim domain-containing protein 2	1.54263e-06	0.55	10	F:metal ion binding; P:regulation of apoptosis; F:ligase activity; F:zinc ion binding; F:protein self-association; P:protein polyubiquitination; F:ubiquitin-protein ligase activity; F:molecular_function; P:biological_process; C:cellular_component
Cnidarian	Cnidarian	251.457	167.686	1.83788	0.878043	Locus_13988_Transcript_1/1_Confidence_1.000_Length_3391	lips_human ame: full=hormone-sensitive lipase short=hsl	1.73565e-84	0.5785	7	P:lipid catabolic process; P:cellular macromolecule metabolic process; ; F:protein binding; C:cytoplasmic part; P:small molecule metabolic process; C:membrane	EC:3.1.1.0
Cnidarian	Cnidarian	538.491	69.052	1.83654	0.876987	Locus_125747_Transcript_1/1_Confidence_0.000_Length_2369	lshr_chick ame: full=lutropin-choriogonadotropic hormone receptor short=lh cg-r ame: full=luteinizing hormone receptor short=lsh-r	3.45901e-12	0.431	5	P:G-protein coupled receptor protein signaling pathway; F:protein-hormone receptor activity; C:cell part; P:gonad development; P:reproductive process in a multicellular organism	-
Cnidarian	Cnidarian	116.517	45.0631	1.83576	0.876375	Locus_49778_Transcript_1/1_Confidence_0.000_Length_2988	pdip2_mouse ame: full=polymerase delta-interacting protein 2	1.54786e-113	0.6155	3	F:protein binding, bridging; P:mitochondrion morphogenesis; C:mitochondrial nucleoid	-
Cnidarian	Cnidarian	175.769	55.3827	1.83387	0.87489	Locus_8364_Transcript_1/1_Confidence_0.000_Length_2544	lrrx1_dicdi ame: full= leucine-rich repeat-containing protein ddb_g0290503	6.87036e-06	0.4	0	-
Cnidarian	Cnidarian	248.818	133.031	1.83228	0.873642	Locus_12601_Transcript_1/1_Confidence_0.000_Length_2903	kcna3_rat ame: full=potassium voltage-gated channel subfamily a member 3 ame: full=rck3 ame: full=rgk5 ame: full=voltage-gated potassium channel subunit ame: full=voltage-gated potassium channel subunit kv3	1.09681e-55	0.5625	10	P:protein oligomerization; C:dendrite; C:voltage-gated potassium channel complex; F:delayed rectifier potassium channel activity; C:juxtaparanode region of axon; ; F:protein binding; F:outward rectifier potassium channel activity; C:neuronal cell body; C:apical plasma membrane	-
Cnidarian	Cnidarian	163.143	63.9536	1.82922	0.871232	Locus_26508_Transcript_1/2_Confidence_1.000_Length_2802	nas14_caeel ame: full=zinc metalloproteinase nas-14 ame: full=nematode astacin 14 flags: precursor	5.99013e-43	0.5545	15	P:positive regulation of BMP signaling pathway; P:embryonic caudal fin morphogenesis; C:vesicle; P:determination of ventral identity; P:blood vessel development; P:embryonic hemopoiesis; P:endothelial cell development; C:extracellular region; C:cytoplasm; P:positive regulation of cartilage development; F:metal ion binding; F:metalloendopeptidase activity; P:proteolysis; P:mesoderm formation; F:co…	EC:3.4.24.0
Cnidarian	Cnidarian	166.081	904.401	1.82418	0.867246	Locus_122150_Transcript_1/2_Confidence_1.000_Length_2011	insi2_rat ame: full=insulin-induced gene 2 protein short=insig-2	5.01452e-41	0.631053	16	P:palate development; P:ER-nuclear sterol response pathway; P:cellular response to insulin stimulus; C:SREBP-SCAP-Insig complex; P:cell proliferation; P:response to fatty acid; P:cranial suture morphogenesis; P:inner ear morphogenesis; P:cholesterol biosynthetic process; P:middle ear morphogenesis; P:negative regulation of steroid biosynthetic process; P:triglyceride metabolic process; P:negative…	-
Cnidarian	Cnidarian	237.736	27.3451	1.82351	0.866714	Locus_77689_Transcript_1/1_Confidence_0.000_Length_2621	oct4_arath ame: full=organic cation carnitine transporter 4 short= 4	3.24312e-51	0.501	19	F:PDZ domain binding; C:brush border membrane; F:carnitine transporter activity; P:drug transport; P:cellular metabolic process; C:peroxisome; C:intrinsic to membrane; P:carnitine transport; P:anatomical structure development; F:cation:cation antiporter activity; P:sodium-dependent organic cation transport; P:primary metabolic process; P:quorum sensing during interaction with host; P:small molecu…	-
Cnidarian	Cnidarian	170.727	54.7568	1.82336	0.866603	Locus_22882_Transcript_1/1_Confidence_1.000_Length_1617	tmps3_mouse ame: full=transmembrane protease serine 3	1.61161e-39	0.531	7	P:response to stimulus; P:regulation of biological quality; F:serine-type peptidase activity; P:multicellular organismal process; C:membrane part; C:endoplasmic reticulum; C:plasma membrane	-
Cnidarian	Cnidarian	234.959	41.0582	1.82325	0.866509	Locus_5832_Transcript_1/1_Confidence_0.000_Length_1736	cp3a4_human ame: full=cytochrome p450 3a4 ame: full=albendazole monooxygenase ame: full=albendazole sulfoxidase ame: full=cypiiia3 ame: full=cypiiia4 ame: full=cytochrome p450 3a3 ame: full=cytochrome p450 hlp ame: full=cytochrome p450 nf-25 ame: full=cytochrome p450-pcn1 ame: full=nifedipine oxidase ame: full=quinine 3-monooxygenase ame: full=taurochenodeoxycholate 6-alpha-hydroxylase	1.93514e-70	0.534	11	P:drug catabolic process; P:oxidation reduction; F:oxidoreductase activity, acting on paired donors, with incorporation or reduction of molecular oxygen; P:response to chemical stimulus; P:steroid metabolic process; P:cellular lipid metabolic process; P:small molecule metabolic process; C:cytoplasm; F:iron ion binding; C:membrane; F:steroid hydroxylase activity	-
Cnidarian	Cnidarian	106.175	2350.72	1.82247	0.865894	Locus_92830_Transcript_1/1_Confidence_0.000_Length_3156	lgmn_bovin ame: full=legumain ame: full=asparaginyl endopeptidase ame: full= cysteine 1 flags: precursor	1.39639e-112	0.584	10	F:peptidase activity; P:response to acid; F:protein serine/threonine kinase activity; C:lysosomal lumen; P:vitamin D metabolic process; P:proteolysis; C:late endosome; P:negative regulation of multicellular organism growth; C:apical part of cell; P:negative regulation of neuron apoptosis	EC:2.7.11.0
Cnidarian	Cnidarian	242.384	561.113	1.81723	0.861745	Locus_38977_Transcript_1/1_Confidence_0.000_Length_1525	mafb_danre ame: full=transcription factor short=maf-b ame: full=transcription factor val ame: full=valentino	1.79051e-16	0.6335	23	C:chromatin; P:response to glucose stimulus; P:negative regulation of transcription from RNA polymerase II promoter; P:negative regulation of erythrocyte differentiation; P:nitric oxide mediated signal transduction; P:lens fiber cell differentiation; ; P:cell development; C:cytoplasm; F:protein heterodimerization activity; P:cytokine production; P:regionalization; P:brain development; P:inner ear…	-
Cnidarian	Cnidarian	296.993	92.0929	1.81265	0.858103	Locus_50993_Transcript_1/1_Confidence_0.000_Length_4674	tlr1_drome ame: full=tachykinin-like peptides receptor 86c short=nkd	8.28148e-32	0.4745	19	P:G-protein coupled receptor protein signaling pathway; P:signal release; P:regulation of biological quality; P:regulation of transport; P:blood circulation; P:regulation of system process; F:tachykinin receptor activity; P:response to organic cyclic substance; P:response to abiotic stimulus; P:response to alkaloid; P:neurological system process; P:positive regulation of multicellular organismal …	-
Cnidarian	Cnidarian	150.47	934.327	1.81068	0.856528	Locus_58683_Transcript_1/1_Confidence_0.000_Length_4709	g3p_cotja ame: full=glyceraldehyde-3-phosphate dehydrogenase short=gapdh ame: full=peptidyl-cysteine s-nitrosylase gapdh	6.87079e-127	0.854	17	C:cytosol; F:NAD or NADH binding; P:oxidation reduction; ; P:protein stabilization; P:nuclear membrane fusion; F:protein binding; ; F:glyceraldehyde-3-phosphate dehydrogenase (phosphorylating) activity; P:glycolysis; P:neuron apoptosis; P:gluconeogenesis; C:perinuclear region of cytoplasm; F:NADP or NADPH binding; P:negative regulation of apoptosis; C:membrane; C:nucleus	EC:1.2.1.12
Cnidarian	Cnidarian	440.934	735.518	1.80823	0.85458	Locus_112842_Transcript_1/1_Confidence_0.000_Length_8860	adr1_human ame: full=adiponectin receptor protein 1 ame: full=progestin and adipoq receptor family member i	2.43997e-72	0.5865	13	F:protein kinase binding; P:hormone-mediated signaling pathway; C:integral to membrane; F:protein heterodimerization activity; P:cytokine-mediated signaling pathway; P:cell junction assembly; F:hormone binding; P:positive regulation of signal transduction; F:identical protein binding; P:fatty acid oxidation; F:receptor activity; C:plasma membrane part; C:cytoplasmic part	-
Cnidarian	Cnidarian	171.334	256.618	1.80338	0.850707	Locus_14466_Transcript_1/1_Confidence_1.000_Length_3075	efc10_mouse ame: full=ef-hand calcium-binding domain-containing protein 10	6.24992e-17	0.645	1	P:regulation of biological process	-
Cnidarian	Cnidarian	216.184	71.6321	1.80299	0.850389	Locus_99666_Transcript_1/1_Confidence_0.000_Length_4172	klc_drome ame: full=kinesin light chain short=klc	1.53826e-13	0.433	8	C:protein complex; P:multicellular organismal process; C:cell projection; F:protein binding; P:microtubule-based process; P:regulation of cellular process; F:catalytic activity; C:cytoskeletal part	-
Cnidarian	Cnidarian	391.149	55.6238	1.79805	0.846431	Locus_70616_Transcript_1/1_Confidence_0.000_Length_2226	cnt3b_human ame: full=contactin-associated 3b ame: full=cell recognition molecule caspr3b flags: precursor	2.38777e-15	0.4895	18	C:cell surface; C:main axon; C:protein complex; P:neuron projection development; P:cerebral cortex development; P:localization; P:cell recognition; P:anatomical structure morphogenesis; C:intracellular membrane-bounded organelle; C:plasma membrane part; C:integral to membrane; F:protein binding; P:response to chemical stimulus; P:cellular membrane organization; P:positive regulation of cellular p…	-
Cnidarian	Cnidarian	124.778	87.6254	1.79709	0.845663	Locus_82158_Transcript_1/1_Confidence_0.000_Length_2880	cacp_colli ame: full=carnitine o-acetyltransferase short=carnitine acetylase ame: full=carnitine acetyltransferase short=cat short= flags: precursor	5.24363e-151	0.5475	12	P:system development; P:response to chemical stimulus; P:energy derivation by oxidation of organic compounds; P:locomotory behavior; C:membrane; P:establishment of localization in cell; P:regulation of neurotransmitter levels; F:carnitine O-acetyltransferase activity; P:fatty acid beta-oxidation using acyl-CoA oxidase; C:peroxisomal matrix; P:fatty acid transport; C:mitochondrion	EC:2.3.1.7
Cnidarian	Cnidarian	201.365	306.521	1.79338	0.842683	Locus_96684_Transcript_1/1_Confidence_0.000_Length_860	mlc2_drome ame: full=myosin-2 essential light chain ame: full=myosin ii essential light chain ame: full=non-muscle myosin essential light chain	9.87905e-23	0.5855	10	P:cellular process; F:structural constituent of muscle; C:contractile fiber part; C:myofibril; C:myosin complex; P:muscle organ development; F:myosin heavy chain binding; F:motor activity; F:actin-dependent ATPase activity; P:muscle contraction	-
Cnidarian	Cnidarian	193.829	73.2211	1.7923	0.841811	Locus_120787_Transcript_1/2_Confidence_1.000_Length_2230	mot10_mouse ame: full=monocarboxylate transporter 10 short=mct 10 ame: full=aromatic amino acid transporter 1 ame: full=solute carrier family 16 member 10 ame: full=t-type amino acid transporter 1	6.70405e-34	0.4475	8	P:cellular process; P:regulation of biological quality; C:intracellular organelle; F:secondary active transmembrane transporter activity; F:carboxylic acid transmembrane transporter activity; C:membrane part; C:plasma membrane; P:amino acid transport	-
Cnidarian	Cnidarian	123.968	33.5916	1.79229	0.841804	Locus_29215_Transcript_1/1_Confidence_0.000_Length_974	kcp_xenla ame: full=kielin chordin-like protein ame: full=cysteine-rich motor neuron 2 protein short=crim-2 ame: full=kielin flags: precursor	5.33876e-15	0.423	4	P:system development; C:cell part; P:regulation of cellular process; F:binding	-
Cnidarian	Cnidarian	124.072	149.66	1.78783	0.83821	Locus_29484_Transcript_1/1_Confidence_0.000_Length_3656	if2g_chick ame: full=eukaryotic translation initiation factor 2 subunit 3 ame: full=eukaryotic translation initiation factor 2 subunit gamma short=eif-2-gamma	0	0.8135	23	P:translational initiation; F:protein binding; F:zinc ion binding; P:chromatin silencing at centromere; P:histone H3-K9 methylation; F:histone methyltransferase activity (H3-K9 specific); P:female germ-line stem cell division; C:polytene chromosome chromocenter; F:GTP binding; P:GTP catabolic process; F:translation initiation factor activity; C:cytosol; P:DNA methylation; C:chromosome, centromeri…	-
Cnidarian	Cnidarian	237.469	59.8548	1.78619	0.836889	Locus_125943_Transcript_1/1_Confidence_0.000_Length_884	ptps_poere ame: full=6-pyruvoyl tetrahydrobiopterin synthase short=ptp synthase short=ptps	3.17692e-32	0.722222	12	P:central nervous system development; C:mitochondrion; C:transcription factor complex; P:tetrahydrobiopterin biosynthetic process; P:pteridine biosynthetic process; F:6-pyruvoyltetrahydropterin synthase activity; P:cellular amino acid metabolic process; P:periodic partitioning by pair rule gene; F:sequence-specific DNA binding; F:transcription factor activity; F:protein homodimerization activity;…	EC:4.2.3.12
Cnidarian	Cnidarian	214.723	48.6352	1.77831	0.830509	Locus_115939_Transcript_1/1_Confidence_1.000_Length_1125	p5cr1_bovin ame: full=pyrroline-5-carboxylate reductase mitochondrial short=p5c reductase 1 short=p5cr 1	2.92271e-63	0.6485	8	C:cell wall; P:response to salt stress; F:identical protein binding; P:response to heat; P:cellular response to oxidative stress; C:mitochondrial matrix; P:proline biosynthetic process; F:pyrroline-5-carboxylate reductase activity	EC:1.5.1.2
Cnidarian	Cnidarian	180.527	152.957	1.77784	0.830125	Locus_1049_Transcript_1/1_Confidence_0.000_Length_1364	y1101_syny3 ame: full=universal stress protein slr1101 short=usp slr1101	2.65251e-08	0.5375	4	P:response to stress; F:ATP binding; C:cytoplasm; F:nucleotide binding
Cnidarian	Cnidarian	237.685	213.711	1.77759	0.829922	Locus_95204_Transcript_1/1_Confidence_0.000_Length_5296	dpf3_chick ame: full=zinc finger protein dpf3 ame: full=zinc finger protein cer-d4	2.2448e-33	0.792	20	F:histone binding; C:nBAF complex; F:zinc ion binding; F:histone acetyltransferase activity; C:SWI/SNF complex; C:MOZ/MORF histone acetyltransferase complex; P:negative regulation of transcription, DNA-dependent; C:nucleosome; C:nucleolus; P:induction of apoptosis by extracellular signals; P:cardiac muscle tissue morphogenesis; F:transcription coactivator activity; C:centrosome; F:DNA binding; P:…	EC:2.3.1.48
Cnidarian	Cnidarian	120.212	480.864	1.77709	0.829517	Locus_54053_Transcript_1/1_Confidence_0.000_Length_5757	at2a2_pig ame: full=sarcoplasmic endoplasmic reticulum calcium atpase 2 short=serca2 short=sr ca(2+)-atpase 2 ame: full=calcium pump 2 ame: full=calcium-transporting atpase sarcoplasmic reticulum slow twitch skeletal muscle isoform ame: full=endoplasmic reticulum class 1 2 ca(2+) atpase	0	0.814	42	F:calcium-transporting ATPase activity; F:protein homodimerization activity; P:relaxation of skeletal muscle; P:response to peptide hormone stimulus; F:protein C-terminus binding; P:apoptosis in response to endoplasmic reticulum stress; P:response to endoplasmic reticulum stress; P:positive regulation of fast-twitch skeletal muscle fiber contraction; P:carbohydrate transmembrane transport; C:H zo…	EC:3.6.3.8
Cnidarian	Cnidarian	169.92	39.4377	1.77411	0.827098	Locus_34588_Transcript_1/1_Confidence_1.000_Length_1408	s35b1_danre ame: full=solute carrier family 35 member b1	1.64676e-77	0.6255	10	F:UDP-galactose transmembrane transporter activity; C:microsome; C:intracellular organelle part; C:membrane part; C:organelle membrane; P:signal transduction; C:endomembrane system; ; C:endoplasmic reticulum; C:Golgi apparatus	-
Cnidarian	Cnidarian	238.871	1074.23	1.77346	0.826568	Locus_101701_Transcript_1/1_Confidence_0.000_Length_2585	sar1b_bovin ame: full=gtp-binding protein sar1b	2.04926e-82	0.8195	27	F:signal transducer activity; P:G-protein coupled receptor protein signaling pathway; P:reproduction; C:ER to Golgi transport vesicle membrane; C:sarcoplasmic reticulum; P:growth; P:receptor-mediated endocytosis; P:antigen processing and presentation of peptide antigen via MHC class I; F:GTP binding; C:endoplasmic reticulum membrane; P:GTP catabolic process; P:molting cycle, collagen and cuticuli…	-
Cnidarian	Cnidarian	168.764	111.392	1.77312	0.826289	Locus_128091_Transcript_1/1_Confidence_0.000_Length_1885	octl_drome ame: full=organic cation transporter-like protein	6.21052e-70	0.519	18	P:amino acid transport; F:quaternary ammonium group transmembrane transporter activity; F:protein binding; P:homeostatic process; C:intracellular membrane-bounded organelle; P:drug transport; P:cellular metabolic process; C:intrinsic to membrane; F:secondary active transmembrane transporter activity; P:anatomical structure development; P:quaternary ammonium group transport; P:primary metabolic pr…	-
Cnidarian	Cnidarian	228.291	46.8322	1.77225	0.825583	Locus_119860_Transcript_1/1_Confidence_43.000_Length_1854	sc5ab_mouse ame: full=sodium myo-inositol cotransporter 2 short=na(+) myo-inositol cotransporter 2 ame: full=sodium-dependent glucose cotransporter ame: full=sodium glucose cotransporter kst1 ame: full=sodium myo-inositol transporter 2 short=smit2 ame: full=solute carrier family 5 member 11	3.87444e-125	0.643	10	P:transmembrane transport; P:intestinal D-glucose absorption; P:carbohydrate metabolic process; C:brush border membrane; P:metanephros development; F:glucose:sodium symporter activity; C:cell-cell junction; F:protein binding; C:apical plasma membrane; C:integral to plasma membrane	-
Cnidarian	Cnidarian	107.262	41.1004	1.76594	0.82044	Locus_28150_Transcript_1/1_Confidence_1.000_Length_1512	p4htm_mouse ame: full=transmembrane prolyl 4-hydroxylase short=p4h-tm ame: full=hypoxia-inducible factor prolyl hydroxylase 4 short=hif-ph4 short=hif-prolyl hydroxylase 4 short=hph-4	3.65226e-54	0.427647	3	F:binding; F:oxidoreductase activity; C:endoplasmic reticulum	-
Cnidarian	Cnidarian	372.866	37.2303	1.7658	0.820325	Locus_14999_Transcript_1/1_Confidence_1.000_Length_1368	gr101_lymst ame: full=g-protein coupled receptor grl101 flags: precursor	2.00556e-72	0.527	25	P:positive regulation of calcium ion transport into cytosol; P:regulation of hormone biosynthetic process; P:ovarian follicle development; P:negative regulation of biological process; F:hormone binding; P:establishment of localization in cell; P:activation of adenylate cyclase activity by G-protein signaling pathway; P:spermatogenesis; P:secretion; P:positive regulation of cellular biosynthetic p…	-
Cnidarian	Cnidarian	272.007	75.2281	1.76572	0.820255	Locus_122769_Transcript_1/1_Confidence_1.000_Length_1304	hsp17_caeel ame: full=heat shock protein hsp- hsp-	2.66427e-10	0.621	31	C:cell surface; P:glucose metabolic process; F:protein homodimerization activity; P:camera-type eye morphogenesis; F:unfolded protein binding; P:response to abiotic stimulus; P:protein amino acid lipidation; P:response to hydrogen peroxide; P:embryonic development; P:endoplasmic reticulum unfolded protein response; P:protein homooligomerization; P:anti-apoptosis; C:actin filament bundle; P:positi…	-
Cnidarian	Cnidarian	207.634	564.565	1.76159	0.816878	Locus_35665_Transcript_3/3_Confidence_1.000_Length_3104	wibg_xentr ame: full=partner of y14 and mago ame: full=protein wibg homolog	1.11293e-21	0.652857	9	C:exon-exon junction complex; F:RNA binding; C:nucleolus; F:ribosome binding; P:positive regulation of translation; F:protein binding; C:nucleoplasm; C:cytoplasm; P:nuclear-transcribed mRNA catabolic process, nonsense-mediated decay	-
Cnidarian	Cnidarian	195.886	63.2726	1.75977	0.815385	Locus_129018_Transcript_2/2_Confidence_1.000_Length_2050	p4htm_human ame: full=transmembrane prolyl 4-hydroxylase short=p4h-tm ame: full=hypoxia-inducible factor prolyl hydroxylase 4 short=hif-ph4 short=hif-prolyl hydroxylase 4 short=hph-4	1.21207e-50	0.407857	4	F:binding; C:intracellular membrane-bounded organelle; F:oxidoreductase activity; C:cytoplasmic part	-
Cnidarian	Cnidarian	126.743	572.042	1.75921	0.814929	Locus_91092_Transcript_1/1_Confidence_0.000_Length_3602	sahh_caeel ame: full=adenosylhomocysteinase short= cyase ame: full=protein dumpy-14 ame: full=s-adenosyl-l-homocysteine hydrolase	1.59313e-152	0.8455	19	C:cytosol; F:copper ion binding; P:oxidation reduction; P:xenobiotic metabolic process; P:S-adenosylhomocysteine catabolic process; F:adenosylhomocysteinase activity; P:secretion by cell; F:protein self-association; P:methylation; F:ketol-acid reductoisomerase activity; P:cellular amino acid biosynthetic process; C:melanosome; P:body morphogenesis; P:nematode larval development; P:locomotion; P:r…	EC:3.3.1.1; EC:1.1.1.86
Cnidarian	Cnidarian	503.983	149.632	1.75681	0.812955	Locus_69870_Transcript_1/1_Confidence_0.000_Length_2964	galt2_mouse ame: full=polypeptide n-acetylgalactosaminyltransferase 2 ame: full=polypeptide c transferase 2 short= c-t2 short=pp- ase 2 ame: full=protein-udp acetylgalactosaminyltransferase 2 ame: full=udp- c:polypeptide n-acetylgalactosaminyltransferase 2 contains: ame: full=polypeptide n-acetylgalactosaminyltransferase 2 soluble form	1.14528e-84	0.622	10	P:protein amino acid O-linked glycosylation via serine; C:Golgi lumen; P:protein amino acid O-linked glycosylation via threonine; F:manganese ion binding; C:integral to Golgi membrane; F:polypeptide N-acetylgalactosaminyltransferase activity; C:Golgi stack; P:immunoglobulin biosynthetic process; F:protein binding; C:perinuclear region of cytoplasm	EC:2.4.1.41
Cnidarian	Cnidarian	294.019	1951.07	1.75582	0.812143	Locus_42573_Transcript_1/1_Confidence_0.000_Length_3301	hsp90_brupa ame: full=heat shock protein 90	0	0.8965	35	C:brush border membrane; F:GTP binding; F:CTP binding; F:protein serine/threonine kinase activity; F:protein homodimerization activity; P:cellular response to organic cyclic substance; P:protein refolding; F:UTP binding; F:unfolded protein binding; C:apical plasma membrane; P:axon guidance; P:positive regulation of nitric oxide biosynthetic process; P:cellular chaperone-mediated protein complex a…	EC:2.7.11.0; EC:3.6.1.3
Cnidarian	Cnidarian	222.957	97.9809	1.75271	0.809588	Locus_65816_Transcript_1/1_Confidence_0.000_Length_2558	ch048_human ame: full=uncharacterized protein c8orf48	1.43914e-11	0.45	1	F:protein binding
Cnidarian	Cnidarian	179.44	73.6862	1.75248	0.809398	Locus_13900_Transcript_1/1_Confidence_0.000_Length_2403	pgbm_human ame: full=basement membrane-specific heparan sulfate proteoglycan core protein short=hspg ame: full=perlecan short=plc contains: ame: full=endorepellin contains: ame: full=lg3 peptide flags: precursor	2.44307e-122	0.4425	19	P:generation of neurons; F:protein C-terminus binding; C:cell part; P:synaptic transmission; P:primary metabolic process; P:striated muscle tissue development; P:protein localization; P:cellular macromolecule metabolic process; C:extracellular space; P:striated muscle cell development; C:basement membrane; ; P:signal transduction; P:synapse organization; P:cartilage development; P:endochondral bo…	-
Cnidarian	Cnidarian	187.525	166.801	1.75224	0.809199	Locus_6946_Transcript_1/1_Confidence_0.000_Length_1644	qor1_ecoli ame: full=quinone oxidoreductase 1 ame: full=nadph:quinone reductase 1 ame: full=zeta-crystallin homolog protein	1.63886e-55	0.52	6	F:RNA binding; C:intracellular membrane-bounded organelle; F:oxidoreductase activity; C:cytoplasmic part; F:NADP or NADPH binding; P:cellular metabolic process	-
Cnidarian	Cnidarian	40.7324	38.477	1.75204	0.809038	Locus_98624_Transcript_1/1_Confidence_0.000_Length_2906	rs16_hetfo ame: full=40s ribosomal protein s16	9.68709e-28	0.7895	17	P:mitotic spindle elongation; P:viral transcription; P:endocrine pancreas development; C:cell wall; F:RNA binding; C:nucleolus; C:plasmodesma; P:rRNA processing; F:structural constituent of ribosome; P:mRNA metabolic process; P:translational elongation; C:cytosolic small ribosomal subunit; P:ribosomal small subunit biogenesis; P:translational termination; C:chloroplast; C:lipid particle; C:membra…	-
Cnidarian	Cnidarian	245.667	123.33	1.74906	0.806576	Locus_5072_Transcript_1/1_Confidence_1.000_Length_2329	trim2_bovin ame: full=tripartite motif-containing protein 2 ame: full=e3 ubiquitin-protein ligase trim2	3.62329e-14	0.448	2	F:protein binding; C:cytoplasm	-
Cnidarian	Cnidarian	286.468	236.31	1.74761	0.805386	Locus_78060_Transcript_1/1_Confidence_0.000_Length_2316	nudt4_mouse ame: full=diphosphoinositol polyphosphate phosphohydrolase 2 short=dipp-2 ame: full=diadenosine 5 - -hexaphosphate hydrolase 2 ame: full=nucleoside diphosphate-linked moiety x motif 4 short=nudix motif 4	4.37143e-36	0.6165	12	P:phosphatidylinositol metabolic process; P:cell-cell signaling; F:ADP-sugar diphosphatase activity; P:diadenosine polyphosphate catabolic process; P:regulation of RNA export from nucleus; F:magnesium ion binding; P:cyclic nucleotide metabolic process; P:cyclic-nucleotide-mediated signaling; P:diphosphoinositol polyphosphate catabolic process; C:cytoplasm; P:calcium-mediated signaling; F:diphosph…	EC:3.6.1.21; EC:3.6.1.52
Cnidarian	Cnidarian	759.437	276.562	1.74636	0.804354	Locus_52353_Transcript_1/1_Confidence_0.000_Length_2806	syyc_danre ame: full=tyrosine--trna cytoplasmic ame: full=tyrosyl-trna synthetase short=	0	0.716	12	C:cytosol; P:apoptosis; C:soluble fraction; F:signal transducer activity; C:extracellular space; F:ATP binding; P:tyrosyl-tRNA aminoacylation; P:signal transduction; F:interleukin-8 receptor binding; F:tRNA binding; F:tyrosine-tRNA ligase activity; C:nucleus	EC:6.1.1.1
Cnidarian	Cnidarian	146.443	170.951	1.74348	0.801972	Locus_89116_Transcript_1/1_Confidence_0.000_Length_1891	cnn3_rat ame: full=calponin-3 ame: full= acidic isoform ame: full= non-muscle isoform	1.27438e-14	0.5225	7	C:actin cytoskeleton; F:microtubule binding; C:neuronal cell body; C:protein complex; C:postsynaptic density; P:negative regulation of ATPase activity; P:multicellular organismal process	-
Cnidarian	Cnidarian	190.483	56.2964	1.74034	0.799371	Locus_14001_Transcript_1/1_Confidence_0.000_Length_1337	fkb14_mouse ame: full=peptidyl-prolyl cis-trans isomerase fkbp14 short=ppiase fkbp14 ame: full=fk506-binding protein 14 short=fkbp-14 ame: full=rotamase flags: precursor	2.93261e-28	0.602	5	P:peptidyl-proline modification; F:protein binding; F:calcium ion binding; F:isomerase activity; C:endoplasmic reticulum	-
Cnidarian	Cnidarian	132.293	100.571	1.73996	0.799053	Locus_83491_Transcript_1/1_Confidence_0.000_Length_3567	ppil6_human ame: full=peptidyl-prolyl cis-trans isomerase-like 6 short=ppiase ame: full=cyclophilin-like protein ppil6 ame: full=rotamase ppil6	9.82669e-54	0.6025	9	C:cytosol; F:heat shock protein binding; P:protein peptidyl-prolyl isomerization; P:RNA splicing; C:intermediate filament cytoskeleton; F:peptidyl-prolyl cis-trans isomerase activity; F:cyclosporin A binding; C:nucleoplasm; C:plasma membrane	EC:5.2.1.8
Cnidarian	Cnidarian	199.346	264.089	1.7396	0.798759	Locus_117080_Transcript_1/1_Confidence_0.000_Length_2332	twk7_caeel ame: full=t family of potassium channels protein 7	1.37685e-13	0.472	11	F:ion channel activity; F:calcium-activated potassium channel activity; C:integral to membrane; ; C:membrane; P:potassium ion transport; F:potassium channel activity; P:ion transport; C:plasma membrane; P:transport; F:protein binding
Cnidarian	Cnidarian	3503.45	129.395	1.73859	0.797915	Locus_80402_Transcript_1/1_Confidence_0.000_Length_2894	bok_chick ame: full=bcl-2-related ovarian killer protein	3.67211e-19	0.495	38	P:immune response; P:anatomical structure morphogenesis; P:male gonad development; P:response to organic cyclic substance; F:BH domain binding; P:response to virus; C:mitochondrial membrane; P:cellular membrane organization; P:positive regulation of catalytic activity; P:regulation of protein localization; P:anti-apoptosis; P:response to gamma radiation; P:cellular metabolic process; P:germ cell …	-
Cnidarian	Cnidarian	1814.27	79.5125	1.73637	0.796073	Locus_26072_Transcript_1/1_Confidence_1.000_Length_1175	prdm6_human ame: full= histone-lysine n-methyltransferase prdm6 ame: full=pr domain zinc finger protein 6 ame: full=pr domain-containing protein 6	1.38949e-47	0.6355	7	C:nucleoplasm; P:multicellular organismal development; P:regulation of transcription, DNA-dependent; C:nucleolus; F:metal ion binding; F:RNA binding; F:transcription factor activity	-
Cnidarian	Cnidarian	228.742	48.1394	1.73543	0.795292	Locus_25666_Transcript_2/2_Confidence_1.000_Length_1368	kcnd3_rat ame: full=potassium voltage-gated channel subfamily d member 3 ame: full=voltage-gated potassium channel subunit	2.54715e-43	0.552	13	P:protein heterooligomerization; P:cell-cell signaling; P:regulation of action potential; P:regulation of transport; C:synaptosome; F:A-type (transient outward) potassium channel activity; F:protein heterodimerization activity; C:cell surface; C:neuronal cell body; ; C:postsynaptic density; P:regulation of cellular process; C:voltage-gated potassium channel complex	-
Cnidarian	Cnidarian	169.445	132.994	1.72915	0.790064	Locus_27362_Transcript_1/1_Confidence_0.000_Length_3114	sem5a_human ame: full=semaphorin-5a ame: full=semaphorin-f short=sema f flags: precursor	1.1192e-13	0.538	30	P:positive regulation of response to stimulus; P:regulation of response to external stimulus; P:branching morphogenesis of a tube; C:membrane part; P:apoptosis; P:positive regulation of cell migration; P:angiogenesis; F:metal ion binding; P:regulation of endothelial cell migration; P:cellular macromolecule metabolic process; P:blood coagulation; ; C:plasma membrane; P:regulation of signal transdu…	-
Cnidarian	Cnidarian	154.661	309.318	1.7281	0.789184	Locus_106461_Transcript_1/1_Confidence_0.000_Length_2656	fzd1_mouse ame: full=frizzled-1 short=fz-1 short=mfz1 flags: precursor	5.11929e-28	0.6225	50	C:cell surface; P:regulation of actin cytoskeleton organization; F:protein homodimerization activity; C:synaptosome; P:negative regulation of cell-substrate adhesion; P:somatic stem cell division; P:convergent extension involved in gastrulation; P:positive regulation of JUN kinase activity; P:satellite cell maintenance involved in skeletal muscle regeneration; P:gonad development; P:dorsal/ventra…	-
Cnidarian	Cnidarian	179.443	47.6833	1.72806	0.789157	Locus_24925_Transcript_2/2_Confidence_1.000_Length_1881	gbrb3_human ame: full=gamma-aminobutyric acid receptor subunit beta-3 ame: full=gaba receptor subunit beta-3 flags: precursor	1.43272e-50	0.516	19	C:synapse part; F:chloride channel activity; P:G-protein coupled receptor protein signaling pathway; P:neuron development; P:nerve-nerve synaptic transmission; P:response to external stimulus; F:protein binding; F:amine binding; P:regulation of system process; F:extracellular ligand-gated ion channel activity; C:integral to membrane; P:inner ear development; C:intracellular; P:sensory perception;…	-
Cnidarian	Cnidarian	170.45	80.1438	1.72709	0.788344	Locus_1113_Transcript_1/1_Confidence_1.000_Length_1810	tmps6_mouse ame: full=transmembrane protease serine 6 ame: full=matriptase-2	7.76348e-46	0.495	6	P:regulation of biological process; F:serine-type peptidase activity; C:membrane part; P:protein processing; P:blood coagulation; C:plasma membrane	-
Cnidarian	Cnidarian	232.76	181.3	1.72497	0.786574	Locus_21582_Transcript_1/1_Confidence_0.000_Length_2345	cp3a8_macfa ame: full=cytochrome p450 3a8 ame: full=cypiiia8 ame: full=cytochrome p-450-mk2 ame: full=cytochrome p450-mknf2	1.71884e-80	0.575	22	F:demethylase activity; F:caffeine oxidase activity; F:testosterone 6-beta-hydroxylase activity; P:steroid catabolic process; P:oxidative demethylation; P:alkaloid catabolic process; P:exogenous drug catabolic process; P:heterocycle metabolic process; P:response to nutrient; F:oxidoreductase activity, acting on paired donors, with incorporation or reduction of molecular oxygen; F:steroid binding;…	-
Cnidarian	Cnidarian	248.888	57.5046	1.72311	0.785013	Locus_120169_Transcript_1/1_Confidence_9.000_Length_1864	hrh2_rat ame: full=histamine h2 receptor short=h2r short=hh2r ame: full=gastric receptor i	4.03472e-13	0.439	18	P:elevation of cytosolic calcium ion concentration; P:negative regulation of multicellular organismal process; P:synaptic transmission; P:second-messenger-mediated signaling; P:regulation of heart contraction; P:cellular macromolecule metabolic process; P:negative regulation of signaling process; P:activation of phospholipase C activity; P:response to organic substance; P:positive regulation of i…	-
Cnidarian	Cnidarian	49.8953	43.1869	1.72267	0.784642	Locus_46435_Transcript_1/1_Confidence_0.000_Length_2841	nucg_caeel ame: full=endonuclease mitochondrial short=endo g ame: full=ced-3 protease suppressor 6 flags: precursor	1.64606e-64	0.600667	8	P:positive regulation of apoptosis; P:response to antibiotic; C:mitochondrion; P:DNA fragmentation involved in apoptosis; F:endodeoxyribonuclease activity; F:protein binding; P:response to tumor necrosis factor; P:in utero embryonic development	-
Cnidarian	Cnidarian	170.461	550.243	1.71853	0.781177	Locus_49156_Transcript_1/1_Confidence_0.000_Length_6236	mdr1_human ame: full=multidrug resistance protein 1 ame: full=atp-binding cassette sub-family b member 1 ame: full=p-glycoprotein 1 ame: cd_antigen=cd243	2.52113e-108	0.5435	26	P:system development; F:bile acid transmembrane transporter activity; P:tissue development; F:protein binding; P:drug transport; P:cellular metabolic process; F:efflux transmembrane transporter activity; P:response to steroid hormone stimulus; P:bile acid and bile salt transport; C:Golgi apparatus; P:cell development; C:cell surface; P:lipid metabolic process; P:stem cell proliferation; P:auxin p…	-
Cnidarian	Cnidarian	150.25	273.9	1.7145	0.777785	Locus_623_Transcript_4/4_Confidence_2.000_Length_2115	mfgm_human ame: full=lactadherin ame: full=breast epithelial antigen ba46 ame: full=hmfg ame: full=mfgm ame: full=milk fat globule-egf factor 8 short=mfg-e8 ame: full=sed1 contains: ame: full=lactadherin short form contains: ame: full=medin flags: precursor	3.13205e-17	0.5305	25	; P:regulation of ossification; P:tissue development; P:positive regulation of cell proliferation; P:positive regulation of molecular function; P:regulation of cellular component movement; F:transmembrane receptor protein tyrosine kinase activity; P:cell migration; P:organ development; P:regulation of locomotion; C:plasma membrane part; P:axonogenesis; P:regulation of cellular component organizat…	EC:2.7.10.1
Cnidarian	Cnidarian	211.729	66.5668	1.71314	0.776639	Locus_22290_Transcript_1/1_Confidence_1.000_Length_2290	ddx49_mouse ame: full=probable atp-dependent rna helicase ddx49 ame: full=dead box protein 49	4.37879e-97	0.6635	15	P:megagametogenesis; P:positive regulation of growth rate; F:nucleic acid binding; P:apoptosis; C:nucleolus; P:rRNA processing; P:hermaphrodite genitalia development; P:RNA splicing; P:body morphogenesis; P:nematode larval development; F:protein binding; F:nucleotide binding; F:helicase activity; P:embryonic development ending in birth or egg hatching;	-
Cnidarian	Cnidarian	226.017	98.3947	1.71191	0.775607	Locus_35784_Transcript_1/1_Confidence_0.000_Length_3236	rcc1_human ame: full=regulator of chromosome condensation ame: full=cell cycle regulatory protein ame: full=chromosome condensation protein 1	1.10178e-104	0.5065	21	P:reproduction; C:nucleoplasm; F:histone binding; P:multicellular organismal development; P:viral reproduction; F:nucleosomal DNA binding; P:mitotic spindle organization; C:nuclear membrane; F:ligase activity; P:spindle assembly; C:nucleolus; P:regulation of mitosis; P:chromosome segregation; P:regulation of S phase of mitotic cell cycle; F:Ran guanyl-nucleotide exchange factor activity; P:protei…	-
Cnidarian	Cnidarian	204.855	236.059	1.71144	0.775211	Locus_104402_Transcript_1/1_Confidence_0.000_Length_5206	metk1_mouse ame: full=s-adenosylmethionine synthase isoform type-1 short= et synthase 1 ame: full=methionine adenosyltransferase 1 short=mat 1	9.60356e-138	0.8185	28	P:determination of adult lifespan; P:RNA interference; P:protein homotetramerization; P:negative regulation of vulval development; F:methionine adenosyltransferase activity; P:positive regulation of growth rate; P:negative regulation of multicellular organism growth; P:positive regulation of multicellular organism growth; F:amino acid binding; P:positive regulation of locomotion; F:ADP binding; C…	EC:2.5.1.6
Cnidarian	Cnidarian	300.18	693.091	1.70908	0.773218	Locus_112089_Transcript_1/1_Confidence_0.000_Length_2472	notc2_rat ame: full=neurogenic locus notch homolog protein 2 short=notch 2 contains: ame: full=notch 2 extracellular truncation contains: ame: full=notch 2 intracellular domain flags: precursor	4.91002e-17	0.35	17	C:intracellular membrane-bounded organelle; P:organ development; P:pattern specification process; P:immune system process; P:negative regulation of cell differentiation; P:positive regulation of cell differentiation; P:neuron differentiation; P:chordate embryonic development; P:epithelium development; P:anatomical structure formation involved in morphogenesis; P:transcription, DNA-dependent; P:re…	-
Cnidarian	Cnidarian	367.332	134.068	1.70735	0.771756	Locus_103418_Transcript_1/1_Confidence_0.000_Length_2314	mot10_human ame: full=monocarboxylate transporter 10 short=mct 10 ame: full=aromatic amino acid transporter 1 ame: full=solute carrier family 16 member 10 ame: full=t-type amino acid transporter 1	2.47458e-31	0.417	5	P:cellular process; F:carboxylic acid transmembrane transporter activity; P:carboxylic acid transport; C:membrane part; C:plasma membrane	-
Cnidarian	Cnidarian	217.773	112.768	1.70685	0.771333	Locus_85274_Transcript_1/1_Confidence_0.000_Length_1159	tfam_human ame: full=transcription factor mitochondrial short=mttfa ame: full=mitochondrial transcription factor 1 short= 1 ame: full=transcription factor 6 short=tcf-6 ame: full=transcription factor 6-like 2 flags: precursor	3.87962e-10	0.469091	7	C:intracellular organelle lumen; P:regulation of transcription, DNA-dependent; P:mitochondrion organization; F:binding; C:nucleus; P:transcription from RNA polymerase I promoter; C:mitochondrion	-
Cnidarian	Cnidarian	119.505	112.203	1.70677	0.771265	Locus_120269_Transcript_1/1_Confidence_0.000_Length_4411	s6a18_mouse ame: full=sodium-dependent neutral amino acid transporter b at3 ame: full=sodium- and chloride-dependent transporter xtrp2 ame: full=solute carrier family 6 member 18 ame: full=system b neutral amino acid transporter at3	2.06298e-117	0.588	27	P:response to sucrose stimulus; P:neutral amino acid transport; P:cellular nitrogen compound metabolic process; F:protein binding; P:negative regulation of synaptic transmission, GABAergic; P:response to organic nitrogen; P:learning; C:synaptosome; P:response to calcium ion; P:neurotransmitter transport; C:integral to membrane; P:hyperosmotic response; F:gamma-aminobutyric acid:sodium symporter a…	-
Cnidarian	Cnidarian	230.096	88.4976	1.70482	0.769623	Locus_104092_Transcript_1/1_Confidence_0.000_Length_4817	ugdh_ponab ame: full=udp-glucose 6-dehydrogenase short=udp-glc dehydrogenase short=udp- short=udpgdh	8.22335e-168	0.688	30	P:smoothened signaling pathway; P:heparan sulfate proteoglycan biosynthetic process, polysaccharide chain biosynthetic process; P:mesoderm migration; P:xenobiotic metabolic process; P:Wnt receptor signaling pathway; P:skeletal system development; C:extracellular matrix part; P:heart development; P:UDP-glucose metabolic process; P:chondroitin sulfate biosynthetic process; F:NAD or NADH binding; C:…	EC:1.1.1.22
Cnidarian	Cnidarian	116.64	40.6069	1.70414	0.769042	Locus_81610_Transcript_1/1_Confidence_0.000_Length_917	iah1_rat ame: full=isoamyl acetate-hydrolyzing esterase 1 homolog ame: full=hypertrophic agonist-responsive protein b64	6.13325e-42	0.56	9	P:lipid metabolic process; F:molecular_function; F:hydrolase activity, acting on ester bonds; F:hydrolase activity; P:biological_process; P:lipid catabolic process; C:cellular_component; F:carboxylesterase activity; C:cytosol
Cnidarian	Cnidarian	175.261	108.958	1.70251	0.767664	Locus_55916_Transcript_1/1_Confidence_0.000_Length_2005	ngbr_danre ame: full=nogo-b receptor short= ame: full=nuclear undecaprenyl pyrophosphate synthase 1 homolog flags: precursor	3.14972e-27	0.64	1	P:developmental process	-
Cnidarian	Cnidarian	191.144	45.1132	1.69581	0.761974	Locus_7483_Transcript_1/1_Confidence_1.000_Length_861	traf4_mouse ame: full=tnf receptor-associated factor 4 ame: full=cysteine-rich motif associated to ring and traf domains protein 1	4.14096e-29	0.4765	33	C:cytoskeleton; C:intracellular organelle part; F:ligase activity; P:positive regulation of cell proliferation; P:positive regulation of macromolecule biosynthetic process; F:lipid binding; P:positive regulation of transcription factor activity; P:activation of protein kinase activity; C:protein complex; F:receptor binding; P:positive regulation of apoptosis; P:positive regulation of MAP kinase a…	-
Cnidarian	Cnidarian	220.66	408.573	1.69542	0.76164	Locus_121618_Transcript_5/5_Confidence_2.000_Length_3720	smtn_mouse ame: full=smoothelin	5.16387e-21	0.618	15	P:peptidyl-serine phosphorylation; C:M band; P:negative regulation of vasodilation; F:structural constituent of muscle; F:protein phosphatase 1 binding; F:protein phosphatase regulator activity; P:positive regulation of vasoconstriction; P:response to activity; P:muscle organ morphogenesis; C:I band; P:smooth muscle contraction; F:actin binding; C:actin cytoskeleton; P:response to drug; C:nucleus	-
Cnidarian	Cnidarian	146.127	249.384	1.6951	0.761368	Locus_23923_Transcript_2/2_Confidence_1.000_Length_1592	eci2_human ame: full=enoyl- delta isomerase mitochondrial ame: full=drs-1 ame: full=delta -enoyl- isomerase short= -enoyl- isomerase ame: full=diazepam-binding inhibitor-related protein 1 short=dbi-related protein 1 ame: full=dodecenoyl- isomerase ame: full=hepatocellular carcinoma-associated antigen 88 ame: full=peroxisomal -trans-enoyl- isomerase short=peci ame: full=renal carcinoma antigen ny-…	8.84662e-107	0.5515	8	P:fatty acid beta-oxidation; F:protein binding; C:peroxisome; P:nucleobase, nucleoside, nucleotide and nucleic acid metabolic process; F:intramolecular oxidoreductase activity, transposing C=C bonds; F:lyase activity; P:multicellular organismal process; C:mitochondrion	EC:5.3.3.0
Cnidarian	Cnidarian	371.229	44.0017	1.69276	0.759376	Locus_11294_Transcript_1/1_Confidence_0.000_Length_1681	nat16_xentr ame: full= n-acetyltransferase 16	9.08128e-09	0.525	4	F:transferase activity; P:metabolic process; F:N-acetyltransferase activity; F:transferase activity, transferring acyl groups
Cnidarian	Cnidarian	475.152	69.4402	1.69233	0.759007	Locus_106682_Transcript_1/1_Confidence_0.000_Length_4455	ptpra_human ame: full=receptor-type tyrosine-protein phosphatase alpha short=protein-tyrosine phosphatase alpha short=r-ptp-alpha flags: precursor	4.94722e-111	0.5595	55	P:transforming growth factor beta receptor signaling pathway; C:cell surface; P:negative regulation of transcription, DNA-dependent; P:hippocampus development; P:somite specification; P:negative regulation of angiogenesis; P:homotypic cell-cell adhesion; P:cellular response to reactive oxygen species; C:growth cone; P:positive regulation of dendrite morphogenesis; P:spinal cord development; P:ret…	-
Cnidarian	Cnidarian	253.205	3895.13	1.69067	0.757592	Locus_12353_Transcript_1/1_Confidence_0.000_Length_9247	at2b3_human ame: full=plasma membrane calcium-transporting atpase 3 short=pmca3 ame: full=plasma membrane calcium atpase isoform 3 ame: full=plasma membrane calcium pump isoform 3	0	0.65	29	P:cerebellar cortex morphogenesis; F:calcium-transporting ATPase activity; F:protein C-terminus binding; C:plant-type vacuole membrane; P:negative regulation of programmed cell death; C:cytosol; P:cellular component organization; P:sensory perception of sound; P:response to salt stress; C:plasmodesma; P:platelet activation; P:defense response to bacterium; P:purine nucleotide metabolic process; P…	EC:3.6.3.8
Cnidarian	Cnidarian	125.952	97.5042	1.68937	0.756486	Locus_9081_Transcript_1/1_Confidence_0.000_Length_2245	cj011_mouse ame: full=leucine-rich repeat-containing protein c10orf11 homolog	2.229e-61	0.506923	3	C:nuclear part; P:cellular process; C:ribonucleoprotein complex	-
Cnidarian	Cnidarian	146.253	522.902	1.68837	0.755633	Locus_27783_Transcript_3/3_Confidence_1.000_Length_2263	ppt2a_xenla ame: full=lysosomal thioesterase ppt2-a short=ppt-2-a flags: precursor	2.12105e-35	0.581429	15	C:neuron projection; F:palmitoyl-(protein) hydrolase activity; P:regulation of biological quality; C:lysosome; P:behavior; P:organelle organization; P:apoptosis; P:endocytosis; P:cellular macromolecule catabolic process; P:neurological system process; P:protein modification process; P:regulation of cellular component organization; P:nervous system development; C:endoplasmic reticulum; P:negative …	EC:3.1.2.22
Cnidarian	Cnidarian	319.717	144.747	1.68808	0.755379	Locus_81279_Transcript_1/1_Confidence_0.000_Length_6631	s20a1_rat ame: full=sodium-dependent phosphate transporter 1 ame: full=phosphate transporter 1 short= -1 ame: full=rpho-1 ame: full=solute carrier family 20 member 1	1.53578e-71	0.7305	11	F:high affinity inorganic phosphate:sodium symporter activity; F:signal transducer activity; F:inorganic phosphate transmembrane transporter activity; F:receptor activity; C:membrane fraction; P:positive regulation of I-kappaB kinase/NF-kappaB cascade; P:phosphate transmembrane transport; P:phosphate metabolic process; P:sodium ion export; P:interspecies interaction between organisms; C:integral …	-
Cnidarian	Cnidarian	352.805	163.224	1.68736	0.754769	Locus_49690_Transcript_1/1_Confidence_0.000_Length_16702	sacs_human ame: full=sacsin ame: full= homolog subfamily c member 29 short=dnajc29	0	0.485	3	F:protein binding; P:cellular process; C:intracellular part	-
Cnidarian	Cnidarian	127.513	550.532	1.68595	0.753562	Locus_39206_Transcript_1/1_Confidence_0.000_Length_1175	gima8_rat ame: full=gtpase imap family member 8 ame: full=immune-associated nucleotide-binding protein 9 short=ian-9 ame: full=protein	7.96356e-11	0.451667	10	F:GTP binding; C:mitochondrion; F:nucleotide binding; C:endoplasmic reticulum; C:Golgi apparatus; P:response to bacterium; F:carbohydrate binding; F:molecular_function; P:biological_process; C:cellular_component
Cnidarian	Cnidarian	249.464	269.779	1.68512	0.752855	Locus_36867_Transcript_1/1_Confidence_2.000_Length_2941	wnt2_micmu ame: full=protein wnt-2 flags: precursor	5.84763e-73	0.5485	20	P:negative regulation of neuron differentiation; F:frizzled binding; P:positive regulation of fibroblast growth factor receptor signaling pathway; P:positive regulation of cell proliferation; P:tube development; C:cell part; ; P:negative regulation of glial cell differentiation; ; P:embryonic camera-type eye formation; P:morphogenesis of an epithelial sheet; P:camera-type eye photoreceptor cell d…	-
Cnidarian	Cnidarian	167.265	1255.61	1.68468	0.752475	Locus_116475_Transcript_1/1_Confidence_0.000_Length_2231	metk2_mouse ame: full=s-adenosylmethionine synthase isoform type-2 short= et synthase 2 ame: full=methionine adenosyltransferase 2 short=mat 2	4.32298e-166	0.851	28	P:determination of adult lifespan; P:RNA interference; P:protein homotetramerization; P:negative regulation of vulval development; F:methionine adenosyltransferase activity; P:positive regulation of growth rate; P:negative regulation of multicellular organism growth; P:positive regulation of multicellular organism growth; F:amino acid binding; P:positive regulation of locomotion; F:ADP binding; C…	EC:2.5.1.6
Cnidarian	Cnidarian	266.264	108.134	1.68434	0.752187	Locus_104773_Transcript_1/1_Confidence_0.000_Length_3696	mipo1_human ame: full=mirror-image polydactyly gene 1 protein	7.08126e-55	0.5	23	F:molecular_function; P:biological_process; C:cellular_component; F:actin binding; C:cell junction; C:tight junction; C:myosin complex; F:protein binding; F:motor activity; C:melanosome; P:cardiac muscle fiber development; P:axon guidance; P:skeletal muscle thick filament assembly; F:nucleotide binding; F:ATP binding; P:smooth muscle contraction; P:muscle contraction; F:calmodulin binding; P:elas…
Cnidarian	Cnidarian	190.539	265.416	1.68384	0.751759	Locus_288_Transcript_1/1_Confidence_1.000_Length_2534	sywc_human ame: full=tryptophan--trna cytoplasmic ame: full=interferon-induced protein 53 short=ifp53 ame: full=tryptophanyl-trna synthetase short= short=hwrs contains: ame: full=t1- contains: ame: full=t2-	5.73534e-154	0.7025	8	C:cytosol; C:soluble fraction; F:tryptophan-tRNA ligase activity; P:negative regulation of cell proliferation; P:tryptophanyl-tRNA aminoacylation; F:ATP binding; F:protein binding; P:regulation of angiogenesis	EC:6.1.1.2
Cnidarian	Cnidarian	173.033	62.3463	1.6836	0.751552	Locus_112157_Transcript_1/1_Confidence_0.000_Length_1926	fmr1_antel ame: full=antho-rfamide neuropeptides type 1 contains: ame: full=antho-rfamide flags: precursor	4.00871e-56	0.635	2	P:neuropeptide signaling pathway; C:extracellular region
Cnidarian	Cnidarian	156.782	493.743	1.68149	0.749739	Locus_49624_Transcript_1/1_Confidence_0.000_Length_1408	t53i2_human ame: full=tumor protein p53-inducible nuclear protein 2 ame: full=p53-inducible protein u short=pig-u	3.498e-11	0.603333	4	C:nucleolus; P:induction of apoptosis; P:cell cycle arrest; P:response to stress	-
Cnidarian	Cnidarian	272.623	107.19	1.68025	0.748675	Locus_125074_Transcript_1/1_Confidence_1.000_Length_2774	opsd1_patye ame: full= gq-coupled ame: full=gq-rhodopsin	1.12229e-25	0.489	5	P:detection of light stimulus; F:G-protein coupled receptor activity; P:signal transduction; F:photoreceptor activity; C:membrane	-
Cnidarian	Cnidarian	202.33	57.4555	1.67962	0.748131	Locus_17969_Transcript_1/1_Confidence_0.000_Length_2877	gapr1_human ame: full=golgi-associated plant pathogenesis-related protein 1 short=gapr-1 short=golgi-associated pr-1 protein ame: full=glioma pathogenesis-related protein 2 short= 2	5.08732e-21	0.4975	4	C:intracellular membrane-bounded organelle; C:cytoplasmic part; C:extracellular region; C:membrane	-
Cnidarian	Cnidarian	85.1343	83.5315	1.67889	0.747508	Locus_1946_Transcript_2/2_Confidence_1.000_Length_2890	efhb_human ame: full=ef-hand domain-containing family member b	9.35916e-07	0.43	3	F:calcium ion binding; P:signal transduction; C:proteinaceous extracellular matrix
Cnidarian	Cnidarian	81.3978	639.085	1.67794	0.746687	Locus_26221_Transcript_1/1_Confidence_0.000_Length_3457	gfpt1_rat ame: full=glucosamine--fructose-6-phosphate aminotransferase 1 ame: full=d-fructose-6-phosphate amidotransferase 1 ame: full=glutamine:fructose 6 phosphate amidotransferase 1 short=gfat 1 short=gfat1 ame: full=hexosephosphate aminotransferase 1	0	0.678	13	C:cytosol; P:protein amino acid N-linked glycosylation via asparagine; P:cell wall chitin biosynthetic process; P:glutamine metabolic process; P:post-translational protein modification; P:UDP-N-acetylglucosamine biosynthetic process; P:fructose 6-phosphate metabolic process; P:hyphal growth; P:response to drug; F:glutamine-fructose-6-phosphate transaminase (isomerizing) activity; P:energy reserve…	EC:2.6.1.16
Cnidarian	Cnidarian	107.99	180.164	1.67664	0.74557	Locus_129576_Transcript_1/1_Confidence_0.000_Length_2641	bace1_rat ame: full=beta-secretase 1 ame: full=aspartyl protease 2 short=asp2 short=asp 2 ame: full=beta-site amyloid precursor protein cleaving enzyme 1 short=beta-site app cleaving enzyme 1 ame: full=memapsin-2 ame: full=membrane-associated aspartic protease 2 flags: precursor	1.92102e-43	0.46	6	F:endopeptidase activity; C:membrane; C:Golgi apparatus; P:glycoprotein metabolic process; P:proteolysis; P:biological regulation	-
Cnidarian	Cnidarian	221.548	228.259	1.67413	0.743409	Locus_123108_Transcript_1/1_Confidence_0.000_Length_3569	ano4_bovin ame: full=anoctamin-4 ame: full=transmembrane protein 16d	9.52172e-166	0.5595	6	F:intracellular calcium activated chloride channel activity; P:activation of blood coagulation via clotting cascade; P:ion transport; ; C:cytoplasm; C:plasma membrane	-
Cnidarian	Cnidarian	206.914	3604.31	1.67269	0.742167	Locus_109479_Transcript_1/1_Confidence_0.000_Length_5203	slc31_human ame: full=neutral and basic amino acid transport protein rbat short=nbat ame: full=b( +)-type amino acid transport protein ame: full=d2h	9.84558e-50	0.528	7	P:cellular process; F:binding; F:hydrolase activity, hydrolyzing O-glycosyl compounds; P:metabolic process; C:cytoplasm; C:membrane; P:amino acid transport	EC:3.2.1.0
Cnidarian	Cnidarian	123.143	78.3918	1.67227	0.741805	Locus_62401_Transcript_1/1_Confidence_0.000_Length_1988	rdhe2_human ame: full=epidermal retinol dehydrogenase 2 short=ephd-2 short=rdh-e2 ame: full=retinal short-chain dehydrogenase reductase 2 short=retsdr2 ame: full=short-chain dehydrogenase reductase family 16c member 5	9.271e-64	0.584	17	C:integral to membrane of membrane fraction; P:sensory organ development; P:tissue development; F:retinol dehydrogenase activity; P:embryonic organ development; C:microsome; P:keratinocyte proliferation; C:integral to membrane; C:endoplasmic reticulum membrane; P:retinol metabolic process; P:biosynthetic process; P:visual perception; P:organ morphogenesis; P:retinal metabolic process; P:respirato…	EC:1.1.1.105
Cnidarian	Cnidarian	244.471	127.143	1.67195	0.741528	Locus_124608_Transcript_1/1_Confidence_0.000_Length_2809	pdi2_dicdi ame: full=protein disulfide-isomerase 2 short=pdi2 flags: precursor	9.34057e-20	0.6345	18	P:seed development; P:protein secretion; P:response to endoplasmic reticulum stress; P:response to salt stress; C:lytic vacuole within protein storage vacuole; C:plant-type cell wall; C:vacuolar membrane; C:cytoplasmic membrane-bounded vesicle; C:thylakoid; C:endoplasmic reticulum lumen; F:protein binding; P:regulation of programmed cell death; F:isomerase activity; P:response to zinc ion; C:chlo…	-
Cnidarian	Cnidarian	104.775	307.841	1.67177	0.741374	Locus_21317_Transcript_4/5_Confidence_2.000_Length_1792	zc3hf_xenla ame: full=zinc finger ccch domain-containing protein 15 ame: full=drg family-regulatory protein 1	1.87522e-68	0.724118	6	C:nucleolus; P:cytokine-mediated signaling pathway; F:nucleic acid binding; C:plasma membrane; F:zinc ion binding; C:mitochondrion	-
Cnidarian	Cnidarian	137.574	442.938	1.67119	0.740875	Locus_80293_Transcript_1/1_Confidence_0.000_Length_5197	wdr5_xentr ame: full=wd repeat-containing protein 5	8.99758e-11	0.423	14	P:histone modification; F:catalytic activity; P:regulation of signal transduction; P:cellular biosynthetic process; P:regulation of macromolecule metabolic process; P:small molecule metabolic process; C:cytoplasm; P:regulation of primary metabolic process; P:regulation of cellular metabolic process; P:regulation of cell communication; P:negative regulation of cellular process; C:histone methyltra…	-
Cnidarian	Cnidarian	179.352	168.138	1.67003	0.739872	Locus_50116_Transcript_1/1_Confidence_0.000_Length_5873	dmbtl_mouse ame: full= dmbt1-like protein flags: precursor	1.2428e-24	0.5115	11	P:transport; F:protein binding; C:membrane; C:extracellular space; F:hydrolase activity; C:cytoplasm; P:signal transduction; F:receptor activity; P:developmental process; C:extracellular matrix; P:cellular defense response	-
Cnidarian	Cnidarian	157.285	193.85	1.66944	0.739368	Locus_35266_Transcript_1/1_Confidence_1.000_Length_1416	cj057_human ame: full=transmembrane protein c10orf57	1.74599e-10	0.5	5	C:integral to membrane; C:membrane; F:molecular_function; P:biological_process; C:cellular_component
Cnidarian	Cnidarian	270.798	254.889	1.66709	0.737328	Locus_27215_Transcript_4/4_Confidence_1.000_Length_2868	tsn18_mouse ame: full=tetraspanin-18 short=tspan-18	8.96836e-10	0.494667	18	F:molecular_function; C:integral to membrane; C:membrane; P:biological_process; C:cellular_component; P:cellular component movement; P:cell adhesion; P:paranodal junction assembly; P:fusion of sperm to egg plasma membrane; P:negative regulation of cell proliferation; P:single fertilization; P:hemidesmosome assembly; P:cell junction assembly; C:cytosol; C:membrane fraction; C:integral to plasma me…
Cnidarian	Cnidarian	244.328	234.584	1.66496	0.735488	Locus_70677_Transcript_1/1_Confidence_0.000_Length_7060	amt1_caeel ame: full= ammonium transporter 1	2.3012e-57	0.5745	11	C:plasmodesma; P:protein polymerization; ; P:lateral root formation; P:response to abscisic acid stimulus; ; P:methylammonium transport; F:high affinity secondary active ammonium transmembrane transporter activity; P:response to nematode; C:nucleus; C:plasma membrane	-
Cnidarian	Cnidarian	214.491	969.329	1.66356	0.734271	Locus_51126_Transcript_1/1_Confidence_0.000_Length_1729	klf5_human ame: full=krueppel-like factor 5 ame: full=basic transcription element-binding protein 2 short=bte-binding protein 2 ame: full=colon krueppel-like factor ame: full=gc-box-binding protein 2 ame: full=intestinal-enriched krueppel-like factor ame: full=transcription factor bteb2	1.02873e-47	0.864	35	P:axon guidance; P:angiogenesis; P:mesodermal cell fate determination; P:negative regulation of transcription from RNA polymerase II promoter; F:transcription corepressor activity; F:zinc ion binding; P:cellular response to interleukin-1; P:cellular response to tumor necrosis factor; P:erythrocyte maturation; ; P:cellular response to hydrogen peroxide; P:dendrite morphogenesis; P:embryonic hemopo…	-
Cnidarian	Cnidarian	132.883	463.315	1.65389	0.725866	Locus_18344_Transcript_1/1_Confidence_0.000_Length_3840	syac_bommo ame: full=alanine--trna cytoplasmic ame: full=alanyl-trna synthetase short=	0	0.6605	18	P:protein folding; P:cerebellar Purkinje cell layer development; F:alanine-tRNA ligase activity; P:tRNA modification; F:amino acid binding; P:hair follicle development; C:cytosol; P:negative regulation of neuron apoptosis; P:response to amino acid stimulus; P:skin development; P:neuromuscular process controlling balance; F:aminoacyl-tRNA editing activity; P:alanyl-tRNA aminoacylation; F:tRNA bind…	EC:6.1.1.7
Cnidarian	Cnidarian	234.18	652.106	1.65333	0.725372	Locus_15091_Transcript_1/1_Confidence_0.000_Length_3733	lrr4_plaf7 ame: full=protein pfc0760c	8.28568e-11	0.447059	1	P:multicellular organismal development	-
Cnidarian	Cnidarian	126.507	97.7149	1.65298	0.725066	Locus_6300_Transcript_1/1_Confidence_0.000_Length_1594	haus4_human ame: full=haus augmin-like complex subunit 4	1.82036e-43	0.55	4	P:centrosome organization; C:HAUS complex; C:centrosome; P:spindle assembly	-
Cnidarian	Cnidarian	179.204	73.9648	1.65245	0.724606	Locus_7250_Transcript_1/1_Confidence_2.000_Length_2294	vwf_rat ame: full=von willebrand factor short=vwf	4.97421e-08	0.536667	1	F:protein binding	-
Cnidarian	Cnidarian	200.769	187.273	1.65186	0.724095	Locus_125822_Transcript_1/1_Confidence_0.000_Length_5119	fcnv3_cerry ame: full=ryncolin-3 flags: precursor	3.56046e-44	0.579	15	C:membrane; P:positive regulation of biological process; F:calcium-dependent protein binding; P:regulation of multicellular organismal process; P:signaling; P:localization; P:cell communication; F:metal ion binding; P:immune effector process; F:chitin binding; P:cellular component organization; P:neurological system process; P:regulation of cellular process; P:response to stress; C:extracellular …	-
Cnidarian	Cnidarian	1801.15	60.2573	1.65167	0.723922	Locus_51294_Transcript_1/1_Confidence_0.000_Length_3277	ck068_bovin ame: full=upf0696 protein c11orf68 homolog	1.59665e-26	0.654545	4	P:transcription, DNA-dependent; F:nucleic acid binding; F:protein binding; C:intracellular part	-
Cnidarian	Cnidarian	156.428	40.8453	1.65087	0.723225	Locus_126_Transcript_1/2_Confidence_1.000_Length_1225	rbsk_human ame: full=ribokinase	4.55228e-65	0.465	2	P:metabolic process; F:transferase activity, transferring phosphorus-containing groups	-
Cnidarian	Cnidarian	226.568	976.56	1.64998	0.722449	Locus_36717_Transcript_5/5_Confidence_2.000_Length_3968	bat1_rat ame: full=b( +)-type amino acid transporter 1 short=b( +)at ame: full=glycoprotein-associated amino acid transporter +at1 ame: full=solute carrier family 7 member 9	2.03904e-116	0.648	18	P:neutral amino acid transport; F:protein binding; P:multicellular organismal development; P:L-cystine transport; P:organic cation transport; F:organic cation transmembrane transporter activity; P:protein complex assembly; P:leukocyte migration; P:blood coagulation; P:amino acid transmembrane transport; P:cellular amino acid metabolic process; C:intracellular organelle; F:peptide antigen binding;…	-
Cnidarian	Cnidarian	197.958	82.0411	1.64989	0.722372	Locus_20526_Transcript_1/1_Confidence_0.000_Length_1504	sirt6_human ame: full=nad-dependent deacetylase sirtuin-6 ame: full=sir2-like protein 6	2.93016e-96	0.5545	13	C:nucleoplasm; F:NAD-dependent histone deacetylase activity (H3-K9 specific); F:protein binding; F:zinc ion binding; F:NAD binding; F:NAD(P)+-protein-arginine ADP-ribosyltransferase activity; P:histone deacetylation; C:nuclear telomeric heterochromatin; F:NAD+ ADP-ribosyltransferase activity; P:positive regulation of transcription on exit from mitosis; P:rRNA transcription; C:nucleolus organizer …	EC:3.5.1.98; EC:2.4.2.31; EC:2.4.2.30
Cnidarian	Cnidarian	182.489	268.497	1.64962	0.722137	Locus_116886_Transcript_1/2_Confidence_2.000_Length_3118	hps1_mouse ame: full=hermansky-pudlak syndrome 1 protein homolog	3.11009e-64	0.466667	2	P:cellular process; C:cytoplasm	-
Cnidarian	Cnidarian	37.3894	87.689	1.64938	0.721922	Locus_45079_Transcript_1/1_Confidence_0.000_Length_1605	fris_lymst ame: full=soma ferritin	5.71652e-13	0.5115	7	F:ferric iron binding; C:intracellular membrane-bounded organelle; P:oxidation reduction; F:ferroxidase activity; P:cellular iron ion homeostasis; C:cytoplasmic part; P:positive regulation of catalytic activity	EC:1.16.3.1
Cnidarian	Cnidarian	188.131	1755.83	1.6481	0.720801	Locus_129129_Transcript_1/1_Confidence_0.000_Length_2715	reep5_bovin ame: full=receptor expression-enhancing protein 5	3.17285e-41	0.6275	2	F:protein binding; C:integral to membrane	-
Cnidarian	Cnidarian	2881.22	62.8942	1.6457	0.718704	Locus_79880_Transcript_1/1_Confidence_0.000_Length_5090	syvc_rat ame: full=valine--trna ligase ame: full=valyl-trna synthetase short=	0	0.669	6	P:tRNA aminoacylation for protein translation; C:cytosol; F:valine-tRNA ligase activity; C:mitochondrion; F:nucleotide binding; P:translational elongation	EC:6.1.1.9
Cnidarian	Cnidarian	155.714	384.732	1.64422	0.717408	Locus_125092_Transcript_1/1_Confidence_0.000_Length_3092	vmp1_xentr ame: full=vacuole membrane protein 1 ame: full=transmembrane protein 49	2.65424e-116	0.741	4	C:vacuole; C:organelle membrane; P:cellular process; C:endoplasmic reticulum	-
Cnidarian	Cnidarian	281.801	103.857	1.643	0.716331	Locus_85109_Transcript_1/1_Confidence_0.000_Length_480	csrp1_bovin ame: full=cysteine and glycine-rich protein 1 ame: full=cysteine-rich protein 1 short=crp1	2.30249e-10	0.624	15	P:regulation of the force of heart contraction; C:Z disc; F:structural constituent of muscle; P:sarcomere organization; P:hemopoiesis; F:AT DNA binding; P:cellular calcium ion homeostasis; F:DNA bending activity; P:skeletal muscle tissue development; F:protein binding; C:actin cytoskeleton; P:blood vessel remodeling; P:positive regulation of cell proliferation; P:cardiac muscle tissue development…	-
Cnidarian	Cnidarian	182.017	75.8317	1.64016	0.713839	Locus_9291_Transcript_1/1_Confidence_1.000_Length_2464	aosl_pleho ame: full=allene oxide synthase-lipoxygenase protein includes: ame: full=allene oxide synthase ame: full=hydroperoxidehydrase includes: ame: full=arachidonate 8-lipoxygenase	6.57703e-30	0.423	14	P:fatty acid biosynthetic process; P:reproductive structure development; P:apoptosis; F:metal ion binding; P:organ development; P:icosanoid metabolic process; F:oxidoreductase activity, acting on single donors with incorporation of molecular oxygen, incorporation of two atoms of oxygen; P:response to chemical stimulus; C:nuclear envelope; P:negative regulation of cellular process; P:positive regu…	EC:1.13.11.0
Cnidarian	Cnidarian	215.059	255.576	1.63892	0.712749	Locus_102153_Transcript_1/1_Confidence_0.000_Length_1677	yrdc_mouse ame: full= domain-containing mitochondrial ame: full=ischemia reperfusion-inducible protein short=mirip flags: precursor	1.37856e-49	0.521	3	P:negative regulation of transport; C:membrane fraction; F:protein binding	-
Cnidarian	Cnidarian	169.831	193.824	1.63311	0.707624	Locus_64305_Transcript_1/1_Confidence_0.000_Length_2388	tf3b_mouse ame: full=transcription factor iiib 90 kda subunit short=tfiiib90 short=mtfiiib90 ame: full=b-related factor 1 short=brf-1	6.3964e-115	0.503	18	F:protein binding; F:zinc ion binding; F:AU-rich element binding; C:transcription factor TFIIIB complex; P:nuclear-transcribed mRNA catabolic process, deadenylation-dependent decay; P:regulation of mRNA stability; F:translation initiation factor activity; C:cytosol; P:rRNA transcription; P:transcription initiation from RNA polymerase III promoter; P:T cell differentiation in the thymus; F:DNA bin…	-
Cnidarian	Cnidarian	201.41	119.486	1.63123	0.705963	Locus_13092_Transcript_1/1_Confidence_1.000_Length_2833	folh1_rat ame: full=glutamate carboxypeptidase 2 ame: full=folate hydrolase 1 ame: full=folylpoly-gamma-glutamate carboxypeptidase short=fgcp ame: full=glutamate carboxypeptidase ii short=gcpii ame: full=membrane glutamate carboxypeptidase short=mgcp ame: full=n-acetylated-alpha-linked acidic dipeptidase i short=naaladase i ame: full=prostate-specific membrane antigen homolog ame: full=pteroylpol…	5.23349e-95	0.472	6	F:peptidase activity, acting on L-amino acid peptides; C:membrane; C:intracellular membrane-bounded organelle; C:cytoplasm; P:cellular process; P:metabolic process	-
Cnidarian	Cnidarian	306.791	90.5426	1.63079	0.70557	Locus_120370_Transcript_1/1_Confidence_0.000_Length_2023	aa2br_bovin ame: full=adenosine receptor a2b	4.13683e-19	0.446	26	F:adrenoceptor activity; P:positive regulation of catalytic activity; P:regulation of blood vessel size; P:immune system process; P:inflammatory response; P:positive regulation of transport; P:negative regulation of cellular process; P:cellular ion homeostasis; P:response to external stimulus; P:regulation of metal ion transport; P:purine nucleotide biosynthetic process; P:growth; P:positive regu…	-
Cnidarian	Cnidarian	156.84	320.406	1.63041	0.705232	Locus_58420_Transcript_1/1_Confidence_0.000_Length_1963	if2a_human ame: full=eukaryotic translation initiation factor 2 subunit 1 ame: full=eukaryotic translation initiation factor 2 subunit alpha short=eif-2-alpha short=eif-2a short=eif-2alpha	2.37134e-104	0.65	16	P:mitotic spindle elongation; F:translation initiation factor activity; P:formation of translation initiation ternary complex; C:cytosol; P:protein amino acid autophosphorylation; C:eukaryotic translation initiation factor 2 complex; C:stress granule; C:microtubule associated complex; C:eukaryotic translation initiation factor 2B complex; F:ribosome binding; P:regulation of translational initiati…	-
Cnidarian	Cnidarian	403.665	191.567	1.62941	0.704349	Locus_53326_Transcript_1/1_Confidence_0.000_Length_4630	s28a3_mouse ame: full=solute carrier family 28 member 3 ame: full=concentrative na(+)-nucleoside cotransporter 3 short=cnt 3 short=mcnt3	1.11206e-129	0.615	11	P:pyrimidine transport; P:pyrimidine nucleoside transport; P:purine nucleoside transmembrane transport; F:pyrimidine- and adenine-specific:sodium symporter activity; C:membrane fraction; P:protein localization at cell surface; F:purine-specific nucleoside:sodium symporter activity; P:retina homeostasis; C:apical plasma membrane; P:nucleobase, nucleoside and nucleotide metabolic process; C:integra…	-
Cnidarian	Cnidarian	52.1283	147.898	1.62589	0.701229	Locus_93340_Transcript_1/1_Confidence_0.000_Length_3749	mcm5_xentr ame: full=dna replication licensing factor mcm5	0	0.6775	25	C:chromatin; P:cell cycle checkpoint; F:protein binding; P:DNA unwinding involved in replication; P:resolution of meiotic recombination intermediates; P:chromosome condensation; P:regulation of DNA replication initiation; P:embryonic development ending in birth or egg hatching; P:DNA endoreduplication; P:S phase of mitotic cell cycle; F:DNA binding; C:pre-replicative complex; C:MCM complex; P:G1/…	EC:3.6.1.3
Cnidarian	Cnidarian	271.266	182.946	1.61983	0.695841	Locus_56442_Transcript_1/1_Confidence_0.000_Length_4499	s2611_mouse ame: full=sodium-independent sulfate anion transporter ame: full=solute carrier family 26 member 11	1.50692e-123	0.53	7	C:lysosomal membrane; C:integral to membrane; F:anion transmembrane transporter activity; P:sulfate transport; C:endoplasmic reticulum; C:Golgi apparatus; C:plasma membrane	-
Cnidarian	Cnidarian	261.53	89.6354	1.61923	0.695304	Locus_121201_Transcript_1/1_Confidence_2.000_Length_3358	nk2r_canfa ame: full=substance-k receptor short=skr ame: full=nk-2 receptor short=nk-2r ame: full=neurokinin a receptor ame: full=tachykinin receptor 2	1.24907e-26	0.5005	42	P:inflammatory response; P:multi-organism process; P:endocrine process; P:vascular process in circulatory system; C:neuron projection; P:positive regulation of cell proliferation; P:feeding behavior; P:response to mechanical stimulus; P:regulation of membrane potential; P:response to organic cyclic substance; P:sensory perception of pain; P:regulation of blood pressure; P:metal ion homeostasis; F…	-
Cnidarian	Cnidarian	133.243	78.3414	1.61907	0.695161	Locus_70687_Transcript_1/1_Confidence_0.000_Length_1040	amt1_caeel ame: full= ammonium transporter 1	1.22581e-28	0.4725	4	P:cellular process; P:response to stimulus; P:transport; C:membrane	-
Cnidarian	Cnidarian	156.217	60.2189	1.61567	0.69213	Locus_16023_Transcript_1/1_Confidence_0.000_Length_1737	fgop2_ponab ame: full=fgfr1 oncogene partner 2 homolog	2.82038e-37	0.64	3	C:cytosol; P:innate immune response; F:protein binding	-
Cnidarian	Cnidarian	168.767	660.16	1.61467	0.691242	Locus_111710_Transcript_1/1_Confidence_0.000_Length_4937	ptprd_mouse ame: full=receptor-type tyrosine-protein phosphatase delta short=protein-tyrosine phosphatase delta short=r-ptp-delta flags: precursor	4.36991e-07	0.47	0	-
Cnidarian	Cnidarian	75.854	387.18	1.61229	0.689111	Locus_110786_Transcript_1/1_Confidence_0.000_Length_1614	mtpn_chick ame: full=myotrophin ame: full=granule cell differentiation protein ame: full=protein v-1	3.05323e-14	0.557	25	P:gene expression; P:protein amino acid auto-ADP-ribosylation; C:organelle membrane; P:protein amino acid poly-ADP-ribosylation; P:negative regulation of DNA binding; C:pericentriolar material; C:basolateral plasma membrane; P:spindle organization; F:NAD+ ADP-ribosyltransferase activity; P:protein localization to chromosome, telomeric region; P:anatomical structure morphogenesis; C:nuclear chromo…	EC:2.4.2.30
Cnidarian	Cnidarian	235.261	886.785	1.61206	0.688905	Locus_124128_Transcript_1/1_Confidence_0.000_Length_3329	mylip_human ame: full=e3 ubiquitin-protein ligase mylip ame: full=inducible degrader of the ldl-receptor short=idol ame: full=myosin regulatory light chain interacting protein short=mir	1.29507e-100	0.5085	33	C:cytoskeleton; P:mesoderm development; P:response to low-density lipoprotein stimulus; P:chordate embryonic development; P:regulation of low-density lipoprotein receptor catabolic process; P:localization; C:cell junction; P:cell morphogenesis involved in differentiation; P:epithelium development; C:intracellular membrane-bounded organelle; P:cholesterol homeostasis; C:plasma membrane part; P:reg…	EC:6.3.2.19; EC:3.1.3.16
Cnidarian	Cnidarian	231.041	1246.66	1.60928	0.68642	Locus_64674_Transcript_1/1_Confidence_0.000_Length_3588	mk06_mouse ame: full=mitogen-activated protein kinase 6 short=map kinase 6 short=mapk 6 ame: full=extracellular signal-regulated kinase 3 short=erk-3	7.7652e-83	0.636	68	P:mitosis; P:epidermal growth factor receptor signaling pathway; P:interleukin-1-mediated signaling pathway; P:regulation of synaptic transmission; P:cellular response to reactive oxygen species; F:protein kinase binding; P:response to UV-B; P:activation of MAPKK activity; F:JUN kinase activity; P:adherens junction maintenance; F:phosphatase binding; P:imaginal disc-derived wing vein specificatio…	-
Cnidarian	Cnidarian	197.323	798.749	1.6063	0.683737	Locus_91935_Transcript_1/1_Confidence_0.000_Length_2902	octl_drome ame: full=organic cation transporter-like protein	3.63001e-67	0.518	17	P:amino acid transport; F:quaternary ammonium group transmembrane transporter activity; F:protein binding; P:homeostatic process; C:ribosome; P:translation; P:drug transport; C:peroxisome; F:anion transmembrane transporter activity; C:intrinsic to membrane; F:secondary active transmembrane transporter activity; P:quaternary ammonium group transport; F:structural constituent of ribosome; F:drug tr…	-
Cnidarian	Cnidarian	145.289	64.8385	1.60575	0.683248	Locus_30537_Transcript_1/1_Confidence_1.000_Length_2134	hells_mouse ame: full=lymphocyte-specific helicase ame: full=proliferation-associated snf2-like protein	0	0.585	50	; C:SWI/SNF complex; P:centromeric heterochromatin formation; C:centromeric heterochromatin; C:nuclear chromatin; P:chromatin silencing at rDNA; C:NURF complex; P:methylation-dependent chromatin silencing; P:dendrite morphogenesis; C:ACF complex; P:maintenance of DNA methylation; C:polytene chromosome; C:intermediate filament cytoskeleton; C:chromatin silencing complex; P:brain development; C:bra…	-
Cnidarian	Cnidarian	232.191	123.4	1.60569	0.683195	Locus_31324_Transcript_1/1_Confidence_0.000_Length_1628	traf3_mouse ame: full=tnf receptor-associated factor 3 ame: full=cd40 receptor-associated factor 1 short=craf1 ame: full=trafamn	5.35413e-75	0.466	32	P:positive regulation of protein homodimerization activity; F:ligase activity; P:positive regulation of I-kappaB kinase/NF-kappaB cascade; P:positive regulation of cell proliferation; P:positive regulation of macromolecule biosynthetic process; F:lipid binding; P:activation of protein kinase activity; C:protein complex; P:negative regulation of NF-kappaB transcription factor activity; P:positive …	-
Cnidarian	Cnidarian	279.351	165.962	1.60521	0.682763	Locus_126369_Transcript_1/1_Confidence_1.000_Length_3511	goga3_human ame: full=golgin subfamily a member 3 ame: full=golgi complex-associated protein of 170 kda short=gcp170 ame: full=golgin-160	8.11304e-77	0.42	25	P:cytoskeleton organization; P:microtubule-based process; P:establishment of localization in cell; C:protein complex; P:chromosome segregation; P:cellular macromolecule metabolic process; C:cytoskeletal part; P:actin filament-based process; P:regulation of macromolecule metabolic process; P:regulation of cellular component organization; P:regulation of primary metabolic process; P:regulation of c…	-
Cnidarian	Cnidarian	111.241	64.6525	1.60343	0.681161	Locus_89975_Transcript_1/1_Confidence_0.000_Length_4106	psba_hettr ame: full=photosystem q protein ame: full=32 kda thylakoid membrane protein ame: full=photosystem ii protein d1	6.80235e-71	0.803	12	P:transport; C:light-harvesting complex; C:integral to membrane; F:metal ion binding; P:response to herbicide; P:photosynthetic electron transport in photosystem II; C:cyanelle thylakoid membrane; F:oxidoreductase activity; C:chloroplast thylakoid membrane; C:photosystem II; C:plastid membrane; F:electron transporter, transferring electrons within the cyclic electron transport pathway of photosyn…	-
Cnidarian	Cnidarian	170.745	63.4985	1.5992	0.677352	Locus_10958_Transcript_1/1_Confidence_0.000_Length_2288	lama_drome ame: full=laminin subunit alpha ame: full=laminin a chain flags: precursor	3.49637e-62	0.534	20	P:photoreceptor cell maintenance; P:embryonic development; P:sensory perception of sound; C:extracellular space; C:laminin-3 complex; P:odontogenesis; P:muscle organ development; P:epithelium development; P:axonogenesis; P:regulation of cell proliferation; P:substrate adhesion-dependent cell spreading; C:laminin-1 complex; C:laminin-10 complex; F:extracellular matrix structural constituent; P:mai…	-
Cnidarian	Cnidarian	273.839	235.277	1.59824	0.676486	Locus_100962_Transcript_1/1_Confidence_0.000_Length_3197	wnt7b_chick ame: full=protein wnt-7b flags: precursor	5.09506e-70	0.5745	115	P:positive regulation of fibroblast proliferation; P:mesonephric tubule development; P:morphogenesis of an epithelial sheet; P:palate development; P:epithelial to mesenchymal transition; P:embryonic axis specification; P:female gonad development; P:protein palmitoylation; P:establishment or maintenance of polarity of embryonic epithelium; P:anatomical structure regression; P:establishment of prot…	-
Cnidarian	Cnidarian	132.18	573.066	1.59692	0.675296	Locus_16085_Transcript_1/1_Confidence_1.000_Length_2834	acsa_mouse ame: full=acetyl-coenzyme a cytoplasmic ame: full=acetate-- ligase ame: full=acetyl- synthetase short=acs short= ame: full=acyl- synthetase short-chain family member 2 ame: full=acyl-activating enzyme	0	0.6905	7	C:nucleolus; F:AMP binding; P:xenobiotic metabolic process; P:ethanol oxidation; P:lipid biosynthetic process; F:acetate-CoA ligase activity; C:cytosol	EC:6.2.1.1
Cnidarian	Cnidarian	228.756	135.822	1.59692	0.675294	Locus_49815_Transcript_1/1_Confidence_0.000_Length_3456	s399b_xenla ame: full=zinc transporter zip9-b ame: full=solute carrier family 39 member 9-b ame: full=zrt- and irt-like protein 9-b short=zip-9-b	1.36627e-60	0.605	15	C:membrane; P:metal ion transport; F:metal ion transmembrane transporter activity; P:regulation of cell cycle process; C:microtubule; F:cytoskeletal protein binding; P:protein amino acid phosphorylation; F:protein serine/threonine kinase activity; F:ubiquitin protein ligase binding; C:centrosome; P:spindle assembly involved in mitosis; P:transmembrane transport; C:spindle pole; P:response to estr…	EC:2.7.11.0
Cnidarian	Cnidarian	184.726	273.616	1.59673	0.675118	Locus_11872_Transcript_1/1_Confidence_0.000_Length_7048	cdc45_xenla ame: full=cell division control protein 45 homolog	1.39605e-163	0.505	18	P:angiogenesis; C:nucleoplasm; F:protein binding; C:membrane; C:extracellular region; ; ; C:centrosome; P:S phase of mitotic cell cycle; P:signal transduction; P:cell differentiation; P:M/G1 transition of mitotic cell cycle; P:DNA replication checkpoint; P:regulation of transcription involved in G1/S-phase of mitotic cell cycle; P:nervous system development; F:chromatin binding; F:transmembrane r…	-
Cnidarian	Cnidarian	231.885	97.865	1.59668	0.675077	Locus_100544_Transcript_1/1_Confidence_0.000_Length_6839	nrf6_caeel ame: full=nose resistant to fluoxetine protein 6 short=protein nrf-6 flags: precursor	9.32431e-64	0.446667	7	F:transferase activity; F:hydrolase activity; C:integral to membrane; C:membrane; F:transferase activity, transferring acyl groups other than amino-acyl groups; F:transferase activity, transferring acyl groups; C:plasma membrane
Cnidarian	Cnidarian	195.872	1279.21	1.59659	0.67499	Locus_71805_Transcript_1/1_Confidence_0.000_Length_3395	rhdf1_danre ame: full=inactive rhomboid protein 1 short=irhom1 ame: full=rhomboid family member 1	1.77718e-121	0.535294	10	F:serine-type peptidase activity; P:regulation of protein secretion; P:proteolysis; C:intracellular organelle part; C:membrane part; C:organelle membrane; P:signal transduction; C:endomembrane system; C:Golgi apparatus; C:endoplasmic reticulum	-
Cnidarian	Cnidarian	134.312	161.243	1.59467	0.673258	Locus_116011_Transcript_1/1_Confidence_0.000_Length_3530	glgb_human ame: full= -alpha-glucan-branching enzyme ame: full=brancher enzyme ame: full=glycogen-branching enzyme	0	0.7295	10	C:cytosol; P:amylopectin biosynthetic process; F:cation binding; F:1,4-alpha-glucan branching enzyme activity; C:soluble fraction; F:hydrolase activity, hydrolyzing O-glycosyl compounds; C:chloroplast stroma; P:glucose metabolic process; F:sugar binding; P:glycogen biosynthetic process	EC:2.4.1.18; EC:3.2.1.0
Cnidarian	Cnidarian	211.883	559.533	1.59447	0.673076	Locus_7092_Transcript_1/1_Confidence_1.000_Length_2841	mtx2_human ame: full=metaxin-2 ame: full=mitochondrial outer membrane import complex protein 2	1.35282e-50	0.490667	4	F:protein binding; P:mitochondrial transport; C:membrane; C:mitochondrion	-
Cnidarian	Cnidarian	319.738	70.7086	1.59237	0.671176	Locus_84041_Transcript_1/1_Confidence_0.000_Length_1840	lin41_chick ame: full=tripartite motif-containing protein 71 ame: full=protein lin-41 homolog	1.50158e-28	0.45	5	P:system development; F:protein binding; C:cytoplasm; P:regulation of biological process; P:cellular process	-
Cnidarian	Cnidarian	79.0413	56.9723	1.5882	0.667391	Locus_95492_Transcript_1/1_Confidence_0.000_Length_6316	edem3_xenla ame: full=er degradation-enhancing alpha-mannosidase-like 3 flags: precursor	2.51495e-164	0.522	11	P:ER-associated protein catabolic process; P:protein folding; C:integral to endoplasmic reticulum membrane; F:alpha-mannosidase activity; F:mannosyl-oligosaccharide 1,2-alpha-mannosidase activity; P:anatomical structure development; C:cell projection; F:misfolded protein binding; P:post-translational protein modification; P:protein amino acid N-linked glycosylation via asparagine; P:multicellular…	EC:3.2.1.24; EC:3.2.1.113
Cnidarian	Cnidarian	254.714	127.635	1.58796	0.667177	Locus_123783_Transcript_1/1_Confidence_1.000_Length_2062	acap2_mouse ame: full=arf-gap with coiled- ank repeat and ph domain-containing protein 2 ame: full=centaurin-beta-2 short=cnt-b2	4.10902e-14	0.513	5	F:protein binding; F:transferase activity; C:cytoplasm; C:intracellular non-membrane-bounded organelle; P:cellular process	-
Cnidarian	Cnidarian	109.702	93.771	1.58685	0.666165	Locus_974_Transcript_1/1_Confidence_3.000_Length_1337	metb_helpy ame: full=cystathionine gamma-synthase short=cgs ame: full=o-succinylhomoserine -lyase	3.08992e-78	0.589	12	P:protein-pyridoxal-5-phosphate linkage via peptidyl-N6-pyridoxal phosphate-L-lysine; P:L-methionine biosynthetic process from L-homoserine via cystathionine; F:cystathionine gamma-lyase activity; P:hydrogen sulfide biosynthetic process; P:protein homotetramerization; P:embryonic development ending in birth or egg hatching; C:cytoplasm; F:pyridoxal phosphate binding; F:cystathionine gamma-synthas…	EC:4.4.1.1; EC:2.5.1.48
Cnidarian	Cnidarian	90.4066	540.234	1.58453	0.664056	Locus_78882_Transcript_1/1_Confidence_0.000_Length_4116	atad3_bovin ame: full=atpase family aaa domain-containing protein 3	0	0.6355	6	P:gamete generation; F:nucleoside-triphosphatase activity; C:mitochondrial inner membrane; P:reproductive cellular process; F:ATP binding; P:metabolic process	EC:3.6.1.15
Cnidarian	Cnidarian	216.209	193.132	1.58335	0.662982	Locus_12043_Transcript_1/1_Confidence_0.000_Length_4705	cpt2_mouse ame: full=carnitine o-palmitoyltransferase mitochondrial ame: full=carnitine palmitoyltransferase ii short=cpt ii flags: precursor	0	0.5575	7	P:fatty acid beta-oxidation; C:mitochondrial inner membrane; P:response to stimulus; P:regulation of fatty acid oxidation; P:synaptic transmission; F:carnitine O-palmitoyltransferase activity; P:carnitine shuttle	EC:2.3.1.21
Cnidarian	Cnidarian	1377.05	72.6619	1.5824	0.662111	Locus_97620_Transcript_1/1_Confidence_0.000_Length_2438	dhso_bovin ame: full=sorbitol dehydrogenase ame: full=l-iditol 2-dehydrogenase	9.18075e-101	0.6515	15	F:NAD or NADH binding; P:sperm motility; F:zinc ion binding; C:soluble fraction; C:mitochondrion; P:fructose biosynthetic process; P:L-xylitol catabolic process; C:extracellular space; F:L-iditol 2-dehydrogenase activity; C:membrane fraction; C:flagellum; P:sorbitol catabolic process; P:glucose metabolic process; F:sugar binding; C:membrane	EC:1.1.1.14
Cnidarian	Cnidarian	185.361	60.9371	1.57703	0.65721	Locus_25092_Transcript_1/1_Confidence_1.000_Length_1937	orct_drome ame: full=organic cation transporter protein	2.78461e-73	0.512	12	P:amino acid transport; F:quaternary ammonium group transmembrane transporter activity; P:response to chemical stimulus; F:protein binding; P:homeostatic process; C:peroxisome; C:intrinsic to membrane; F:secondary active transmembrane transporter activity; P:quaternary ammonium group transport; P:transmembrane transport; C:plasma membrane part; P:multicellular organismal process	-
Cnidarian	Cnidarian	82.5606	757.737	1.57699	0.657173	Locus_108541_Transcript_1/1_Confidence_0.000_Length_4087	acadv_bovin ame: full=very long-chain specific acyl- mitochondrial short=vlcad flags: precursor	0	0.6175	17	C:cytosol; F:acyl-CoA binding; P:temperature homeostasis; P:negative regulation of fatty acid oxidation; P:very-long-chain fatty acid catabolic process; C:mitochondrial inner membrane; C:dendrite; P:regulation of cholesterol metabolic process; P:fatty acid beta-oxidation using acyl-CoA dehydrogenase; C:mitochondrial nucleoid; F:long-chain-acyl-CoA dehydrogenase activity; F:very-long-chain-acyl-Co…	EC:1.3.99.13
Cnidarian	Cnidarian	155.927	122.993	1.57632	0.656564	Locus_9577_Transcript_1/1_Confidence_0.000_Length_1228	fa5_mouse ame: full=coagulation factor v ame: full=activated protein c cofactor contains: ame: full=coagulation factor v heavy chain contains: ame: full=coagulation factor v light chain flags: precursor	2.15914e-14	0.5565	23	C:cell surface; P:regulation of localization; P:striatum development; P:cellular localization; P:axon guidance; P:thalamus development; P:limbic system development; P:blood coagulation; C:extracellular space; C:platelet alpha granule; P:cell migration; P:vocalization behavior; C:early endosome; C:Golgi apparatus; C:voltage-gated potassium channel complex; P:transport; P:positive regulation of cel…	-
Cnidarian	Cnidarian	272.892	102.415	1.57497	0.655325	Locus_22123_Transcript_1/1_Confidence_3.000_Length_1868	clcc1_rat ame: full=chloride channel clic-like protein 1 ame: full=mid-1-related chloride channel protein 1 flags: precursor	1.02808e-16	0.538333	2	P:ion transport; C:endoplasmic reticulum	-
Cnidarian	Cnidarian	131.782	335.428	1.57462	0.655004	Locus_109959_Transcript_1/1_Confidence_0.000_Length_3572	imb1_human ame: full=importin subunit beta-1 ame: full=importin-90 ame: full=karyopherin subunit beta-1 ame: full=nuclear factor p97 ame: full=pore targeting complex 97 kda subunit short=ptac97	0	0.61	13	C:cytosol; F:protein transporter activity; F:zinc ion binding; P:DNA fragmentation involved in apoptosis; P:protein import into nucleus, translocation; C:nuclear pore; F:nuclear localization sequence binding; P:NLS-bearing substrate import into nucleus; F:protein domain specific binding; P:viral infectious cycle; C:nucleoplasm; P:viral genome transport in host cell; P:ribosomal protein import int…	-
Cnidarian	Cnidarian	211.061	119.067	1.57458	0.654971	Locus_89332_Transcript_1/1_Confidence_0.000_Length_2902	cnep1_xentr ame: full=ctd nuclear envelope phosphatase 1 ame: full=serine threonine-protein phosphatase dullard	1.3794e-66	0.6785	11	F:protein binding; P:negative regulation of BMP signaling pathway; P:regulation of transcription from RNA polymerase II promoter; P:nuclear envelope organization; C:endoplasmic reticulum membrane; C:nuclear envelope; P:imaginal disc-derived wing vein specification; P:cell differentiation; F:CTD phosphatase activity; P:nervous system development; P:protein amino acid dephosphorylation	-
Cnidarian	Cnidarian	724.923	179.515	1.56962	0.650416	Locus_110319_Transcript_1/1_Confidence_0.000_Length_8260	nrf6_caeel ame: full=nose resistant to fluoxetine protein 6 short=protein nrf-6 flags: precursor	3.77236e-59	0.496667	7	F:transferase activity; F:hydrolase activity; C:integral to membrane; C:membrane; F:transferase activity, transferring acyl groups other than amino-acyl groups; F:transferase activity, transferring acyl groups; C:plasma membrane
Cnidarian	Cnidarian	197.368	207.948	1.5688	0.64966	Locus_86602_Transcript_1/1_Confidence_0.000_Length_4646	fbn2_mouse ame: full=fibrillin-2 flags: precursor	7.53795e-102	0.4535	32	P:immune response; C:intracellular membrane-bounded organelle; P:organ morphogenesis; P:tissue morphogenesis; P:response to wounding; P:positive regulation of cell development; P:pattern specification process; P:protein transport; C:membrane; P:protein metabolic process; P:positive regulation of cell proliferation; P:negative regulation of cell differentiation; P:regulation of biological quality;…	-
Cnidarian	Cnidarian	182.43	2381.34	1.5657	0.646804	Locus_61232_Transcript_1/1_Confidence_0.000_Length_10812	thada_chick ame: full=thyroid adenoma-associated protein homolog	2.13309e-86	0.532	7	P:S phase of mitotic cell cycle; P:inner cell mass cell proliferation; P:DNA strand elongation involved in DNA replication; F:protein binding; C:cytoplasmic part; C:nucleoplasm; C:membrane	-
Cnidarian	Cnidarian	161.134	199.085	1.56292	0.644246	Locus_117323_Transcript_1/1_Confidence_0.000_Length_1933	calu_ponab ame: full=calumenin flags: precursor	2.66816e-92	0.6735	14	C:sarcoplasmic reticulum; P:axon regeneration in the peripheral nervous system; P:platelet activation; P:camera-type eye development; F:calcium ion binding; F:enzyme binding; F:enzyme inhibitor activity; P:response to organic cyclic substance; C:microsome; C:endoplasmic reticulum lumen; P:negative regulation of catalytic activity; P:platelet degranulation; P:in utero embryonic development; C:Golg…	-
Cnidarian	Cnidarian	185.506	279.502	1.56214	0.643524	Locus_122197_Transcript_1/1_Confidence_0.000_Length_1516	bacd3_human ame: full=btb poz domain-containing adapter for cul3-mediated degradation protein 3 ame: full=btb poz domain-containing protein kctd10 ame: full=potassium channel tetramerization domain-containing protein 10	9.78588e-108	0.7245	25	P:protein heterooligomerization; P:proteasomal ubiquitin-dependent protein catabolic process; C:vacuole; P:regulation of transcription, DNA-dependent; P:immune response; P:negative regulation of Rho protein signal transduction; C:nucleolus; F:GTP-Rho binding; F:protein domain specific binding; ; F:ubiquitin-protein ligase activity; P:regulation of ion transmembrane transport; P:protein ubiquitina…	EC:6.3.2.19
Cnidarian	Cnidarian	147.921	291.914	1.56039	0.641911	Locus_118784_Transcript_1/1_Confidence_0.000_Length_2069	cah7_human ame: full=carbonic anhydrase 7 ame: full=carbonate dehydratase vii ame: full=carbonic anhydrase vii short=ca-vii	1.77218e-49	0.5555	5	F:zinc ion binding; P:response to stimulus; F:carbonate dehydratase activity; C:apical part of cell; C:mitochondrion	EC:4.2.1.1
Cnidarian	Cnidarian	270.6	239.748	1.55958	0.641155	Locus_36701_Transcript_1/1_Confidence_1.000_Length_4695	nas4_caeel ame: full=zinc metalloproteinase nas-4 ame: full=nematode astacin 4 flags: precursor	3.25514e-44	0.562	15	P:positive regulation of BMP signaling pathway; F:protein binding; P:embryonic caudal fin morphogenesis; C:vesicle; P:determination of ventral identity; P:blood vessel development; P:embryonic hemopoiesis; P:endothelial cell development; C:extracellular region; P:positive regulation of cartilage development; F:metal ion binding; F:metalloendopeptidase activity; P:proteolysis; P:mesoderm formation…	EC:3.4.24.0
Cnidarian	Cnidarian	220.641	376.561	1.55926	0.640863	Locus_7254_Transcript_1/1_Confidence_0.000_Length_4814	gcy8e_drome ame: full=soluble guanylate cyclase 88e	3.56461e-171	0.5435	8	P:regulation of biological quality; F:phosphorus-oxygen lyase activity; P:response to oxygen levels; P:multicellular organismal process; F:ion binding; P:signal transduction; C:cytoplasm; P:response to stress	-
Cnidarian	Cnidarian	221.945	126.033	1.55885	0.64048	Locus_119320_Transcript_1/1_Confidence_2.000_Length_1451	meox1_ponpy ame: full=homeobox protein mox-1 ame: full=mesenchyme homeobox 1	6.78404e-26	0.684	16	P:angiogenesis; P:palate development; P:limb development; ; P:somite specification; P:humoral immune response; P:blood circulation; C:cytoplasm; P:skeletal muscle tissue development; F:sequence-specific DNA binding; F:transcription factor activity; P:positive regulation of transcription from RNA polymerase II promoter; P:dorsal/ventral pattern formation; F:chromatin binding; C:nucleus; P:neuron d…	-
Cnidarian	Cnidarian	228.343	985.515	1.55658	0.638378	Locus_117969_Transcript_1/1_Confidence_0.000_Length_2999	cuzd1_human ame: full=cub and zona pellucida-like domain-containing protein 1 short=cub and zp domain-containing protein 1 ame: full=transmembrane protein uo-44 flags: precursor	1.49304e-23	0.445	16	P:heart development; C:sarcomere; P:myofibril assembly; P:striated muscle tissue development; C:cytoplasmic vesicle membrane; P:cellular metabolic process; C:membrane part; P:nervous system development; F:protein binding; P:positive regulation of cellular process; P:developmental growth; P:locomotion; P:response to hormone stimulus; P:response to wounding; F:transferase activity; C:extracellular …	-
Cnidarian	Cnidarian	193.473	210.403	1.55589	0.63774	Locus_128220_Transcript_1/1_Confidence_0.000_Length_3754	p5cs_mouse ame: full=delta-1-pyrroline-5-carboxylate synthase short=p5cs ame: full=aldehyde dehydrogenase family 18 member a1 includes: ame: full=glutamate 5-kinase short=gk ame: full=gamma-glutamyl kinase includes: ame: full=gamma-glutamyl phosphate reductase short=gpr ame: full=glutamate-5-semialdehyde dehydrogenase ame: full=glutamyl-gamma-semialdehyde dehydrogenase	0	0.6785	16	P:response to oxidative stress; C:cytosol; P:positive regulation of growth rate; P:root development; C:mitochondrial inner membrane; P:response to desiccation; C:plasmodesma; P:hyperosmotic salinity response; F:glutamate-5-semialdehyde dehydrogenase activity; P:response to abscisic acid stimulus; F:nucleotide binding; P:receptor-mediated endocytosis; P:proline biosynthetic process; F:glutamate 5-…	EC:1.2.1.41; EC:2.7.2.11
Cnidarian	Cnidarian	868.297	64.0392	1.55361	0.63562	Locus_110582_Transcript_1/1_Confidence_0.000_Length_3165	acot4_human ame: full=acyl-coenzyme a thioesterase 4 short=acyl- thioesterase 4 ame: full=pte-2b ame: full=peroxisomal acyl coenzyme a thioester hydrolase ib ame: full=peroxisomal long-chain acyl- thioesterase ib short=pte-ib	3.26379e-69	0.57	24	P:response to hypoxia; C:cytosol; P:response to epidermal growth factor stimulus; P:butyrate metabolic process; P:response to hormone stimulus; P:dicarboxylic acid metabolic process; P:bile acid biosynthetic process; C:peroxisome; P:very-long-chain fatty acid catabolic process; P:glycine metabolic process; C:mitochondrion; P:taurine metabolic process; P:response to nutrient levels; P:acyl-CoA met…	EC:2.3.1.65; EC:3.1.2.2
Cnidarian	Cnidarian	153.604	383.448	1.55327	0.635304	Locus_10591_Transcript_1/1_Confidence_0.000_Length_2255	p4k2a_human ame: full=phosphatidylinositol 4-kinase type 2-alpha ame: full=phosphatidylinositol 4-kinase type ii-alpha	7.26813e-145	0.678125	15	C:exocytic vesicle; C:early endosome membrane; C:protein complex; P:basophil degranulation; C:synaptic vesicle membrane; F:protein complex binding; F:1-phosphatidylinositol 4-kinase activity; P:phosphatidylinositol biosynthetic process; C:microsome; C:membrane raft; F:magnesium ion binding; P:phosphoinositide phosphorylation; F:nucleotide binding; C:integral to plasma membrane; C:perikaryon	EC:2.7.1.67
Cnidarian	Cnidarian	182.113	2206.33	1.55177	0.633911	Locus_53468_Transcript_1/1_Confidence_0.000_Length_5331	dyi2_antcr ame: full=dynein intermediate chain ciliary	0	0.543	8	C:cilium axoneme; C:dynein complex; P:cell projection organization; C:microtubule; F:motor activity; F:protein binding; C:cytoplasmic part; C:chromosome	-
Cnidarian	Cnidarian	121.238	277.691	1.55128	0.63346	Locus_30296_Transcript_1/1_Confidence_0.000_Length_3612	lman1_cerae ame: full=protein ergic-53 ame: full=er-golgi intermediate compartment 53 kda protein ame: full=lectin mannose-binding 1 flags: precursor	8.30065e-109	0.555	20	C:ER to Golgi transport vesicle membrane; F:calcium ion binding; P:protein amino acid N-linked glycosylation via asparagine; P:protein folding; C:integral to membrane; F:mannose binding; C:ER-Golgi intermediate compartment; F:identical protein binding; P:post-translational protein modification; C:microsome; P:Golgi organization; P:ER to Golgi vesicle-mediated transport; F:unfolded protein binding…	-
Cnidarian	Cnidarian	159.988	79.0749	1.551	0.633199	Locus_65771_Transcript_1/1_Confidence_0.000_Length_4083	spc3_strpu ame: full=protein spec3	2.64454e-18	0.5475	1	C:membrane	-
Cnidarian	Cnidarian	273.833	253.737	1.54959	0.631885	Locus_37629_Transcript_1/1_Confidence_1.000_Length_2920	csk2b_danre ame: full=casein kinase ii subunit beta short=ck ii beta	4.76083e-59	0.617	26	P:axon guidance; P:regulation of DNA binding; C:cilium; F:receptor binding; P:adiponectin-mediated signaling pathway; C:protein kinase CK2 complex; P:photoperiodism, flowering; P:response to hermaphrodite contact; C:cytosol; P:negative regulation of cell proliferation; C:dendrite; F:protein domain specific binding; C:neuronal cell body; P:I-kappaB kinase/NF-kappaB cascade; F:protein serine/threon…	EC:2.7.11.0
Cnidarian	Cnidarian	246.418	262.586	1.54925	0.631566	Locus_44338_Transcript_1/1_Confidence_0.000_Length_1749	hmcn2_human ame: full=hemicentin-2 flags: precursor	1.51563e-22	0.47	11	P:response to stimulus; F:calcium ion binding; C:proteinaceous extracellular matrix; C:extracellular region; C:cell junction; C:basement membrane; F:molecular_function; C:cell cortex; P:biological_process; P:visual perception; C:cellular_component
Cnidarian	Cnidarian	184.951	236.331	1.54716	0.629623	Locus_4512_Transcript_1/1_Confidence_0.000_Length_2805	lchn_xenla ame: full=protein lchn	3.82963e-98	0.646	3	F:molecular_function; P:biological_process; C:cellular_component
Cnidarian	Cnidarian	160.085	60.0939	1.54556	0.628129	Locus_53162_Transcript_1/1_Confidence_0.000_Length_2112	kgp1_mouse ame: full=cgmp-dependent protein kinase 1 short=cgk 1 short=cgk1 ame: full=cgmp-dependent protein kinase i short=cgki	1.10691e-30	0.5695	16	P:dendrite development; P:neuron migration; P:transport; P:platelet activation; P:forebrain development; C:Golgi apparatus; C:cytosol; P:actin cytoskeleton organization; P:regulation of protein amino acid phosphorylation; F:ubiquitin protein ligase binding; C:centrosome; F:cGMP-dependent protein kinase activity; P:signal transduction; P:regulation of catalytic activity; C:plasma membrane; F:cGMP …	EC:2.7.11.12
Cnidarian	Cnidarian	158.874	72.4299	1.54555	0.628116	Locus_14485_Transcript_1/1_Confidence_0.000_Length_3843	cj112_human ame: full=mam and ldl-receptor class a domain-containing protein c10orf112	9.61141e-55	0.464	16	P:axon guidance; P:angiogenesis; P:vascular endothelial growth factor receptor signaling pathway; P:tissue development; C:anchored to membrane; P:regulation of multicellular organismal process; P:organ development; P:central nervous system neuron differentiation; P:cell recognition; F:receptor activity; C:extracellular region part; F:catalytic activity; C:plasma membrane; F:binding; P:cell migrat…	-
Cnidarian	Cnidarian	171.129	163.553	1.54551	0.628084	Locus_113361_Transcript_1/1_Confidence_0.000_Length_5786	ap3m1_human ame: full=ap-3 complex subunit mu-1 ame: full=ap-3 adapter complex mu3a subunit ame: full=adapter-related protein complex 3 mu-1 subunit ame: full=mu-adaptin 3a ame: full=mu3a-adaptin	2.78556e-178	0.6655	8	F:protein binding; C:clathrin adaptor complex; P:neurotransmitter secretion; C:lysosome; C:Golgi apparatus; P:vesicle-mediated transport; P:protein targeting to lysosome; C:clathrin coated vesicle membrane	-
Cnidarian	Cnidarian	595.131	115.595	1.54513	0.627724	Locus_10032_Transcript_1/1_Confidence_0.000_Length_2819	amra1_human ame: full=activating molecule in becn1-regulated autophagy protein 1	1.63579e-56	0.5155	10	F:protein binding; F:transferase activity; P:negative regulation of cell proliferation; C:histone methyltransferase complex; P:cell differentiation; P:autophagy; P:histone lysine methylation; C:cytoplasmic part; P:positive regulation of apoptosis; P:neural tube development	-
Cnidarian	Cnidarian	261.722	340.231	1.54469	0.627316	Locus_116162_Transcript_1/1_Confidence_0.000_Length_3497	pthd3_mouse ame: full=patched domain-containing protein 3 ame: full=rnd-type protein rndeu-3	2.60588e-67	0.469	27	P:smoothened signaling pathway; P:autophagy; P:cholesterol efflux; C:lysosome; C:endoplasmic reticulum; P:cellular component organization; P:cholesterol metabolic process; P:cholesterol homeostasis; P:system process; P:regulation of cell proliferation; C:integral to plasma membrane; P:macromolecule metabolic process; C:perinuclear region of cytoplasm; F:transmembrane receptor activity; F:protein …	-
Cnidarian	Cnidarian	278.388	955.729	1.54383	0.626518	Locus_126543_Transcript_1/1_Confidence_0.000_Length_5090	grm4_mouse ame: full=metabotropic glutamate receptor 4 short=m 4 flags: precursor	9.9933e-31	0.397	19	P:regulation of nucleotide metabolic process; C:neuron projection; P:synaptic transmission; P:secretion; P:learning or memory; P:sensory perception; P:regulation of signaling process; C:synapse part; P:purine nucleotide metabolic process; P:regulation of cell communication; P:regulation of catalytic activity; F:transmembrane receptor activity; F:protein binding; P:signal release; P:negative regul…	-
Cnidarian	Cnidarian	480.102	125.619	1.54167	0.624498	Locus_111292_Transcript_1/1_Confidence_0.000_Length_10624	cgt_human ame: full=2-hydroxyacylsphingosine 1-beta-galactosyltransferase ame: full=ceramide udp-galactosyltransferase ame: full=cerebroside synthase ame: full=udp-galactose-ceramide galactosyltransferase flags: precursor	2.26963e-40	0.545	13	F:retinoic acid binding; F:UDP-galactosyltransferase activity; P:steroid metabolic process; P:regulation of biological quality; C:membrane fraction; F:glucuronosyltransferase activity; C:mitochondrial inner membrane; P:xenobiotic metabolic process; ; P:catabolic process; P:cellular response to steroid hormone stimulus; P:nervous system development; P:sensory perception of smell	EC:2.4.1.17
Cnidarian	Cnidarian	304.69	507.192	1.54087	0.623743	Locus_6567_Transcript_1/1_Confidence_8.000_Length_5765	enoph_aedae ame: full=enolase-phosphatase e1 ame: full= -diketo-5-methylthio-1-phosphopentane phosphatase	2.72035e-16	0.397	4	P:cellular process; F:binding; C:intracellular membrane-bounded organelle; C:cytoplasmic part	-
Cnidarian	Cnidarian	341.068	327.236	1.53835	0.62138	Locus_118374_Transcript_1/1_Confidence_1.000_Length_2550	mtrr_rat ame: full=methionine synthase reductase short=msr	4.88902e-153	0.525	18	P:methionine metabolic process; P:apoptosis; F:oxidoreductase activity, acting on paired donors, with incorporation or reduction of molecular oxygen; P:cellular catabolic process; P:positive regulation of catalytic activity; F:oxidoreductase activity, oxidizing metal ions, NAD or NADP as acceptor; F:FAD binding; C:intracellular membrane-bounded organelle; P:regulation of primary metabolic process…	EC:1.16.1.0; EC:1.6.2.0
Cnidarian	Cnidarian	175.64	155.194	1.53832	0.621359	Locus_88814_Transcript_1/1_Confidence_0.000_Length_3229	dmtf1_mouse ame: full=cyclin-d-binding myb-like transcription factor 1 ame: full=cyclin-d-interacting myb-like protein 1 short=mdmp1	7.5964e-114	0.498	5	P:regulation of nucleobase, nucleoside, nucleotide and nucleic acid metabolic process; C:nucleolus; P:transcription, DNA-dependent; ; C:cytoplasm	-
Cnidarian	Cnidarian	230.356	1424.19	1.53709	0.620206	Locus_46118_Transcript_1/1_Confidence_0.000_Length_8793	sync_bovin ame: full=asparagine--trna cytoplasmic ame: full=asparaginyl-trna synthetase short=	0	0.647	29	P:asparaginyl-tRNA aminoacylation; F:caffeine oxidase activity; P:alkaloid catabolic process; F:testosterone 6-beta-hydroxylase activity; C:microsome; P:aging; C:endoplasmic reticulum membrane; C:cytosol; P:response to glucocorticoid stimulus; C:cell surface; F:oxidoreductase activity, acting on paired donors, with incorporation or reduction of molecular oxygen; F:nucleic acid binding; P:exogenou…	EC:6.1.1.22
Cnidarian	Cnidarian	193.265	415.141	1.53527	0.618492	Locus_975_Transcript_1/1_Confidence_0.000_Length_1912	cdcp2_human ame: full=cub domain-containing protein 2 flags: precursor	6.20838e-17	0.437	6	F:protein binding; P:cartilage development; P:regulation of biological process; F:peptidase activity; P:cellular process; P:metabolic process	-
Cnidarian	Cnidarian	230.566	153.24	1.53442	0.61769	Locus_117439_Transcript_1/1_Confidence_0.000_Length_2725	ptrd1_bovin ame: full= peptidyl-trna hydrolase ptrhd1 ame: full=peptidyl-trna hydrolase domain-containing protein 1	1.09838e-25	0.646667	1	F:hydrolase activity	-
Cnidarian	Cnidarian	107.279	216.135	1.53197	0.615388	Locus_120387_Transcript_1/1_Confidence_1.000_Length_2467	nac3_rat ame: full=sodium calcium exchanger 3 ame: full=na(+) ca(2+)-exchange protein 3 flags: precursor	7.18792e-69	0.5145	28	P:elevation of cytosolic calcium ion concentration; P:cell development; P:regulation of metal ion transport; P:cellular response to stimulus; P:regulation of system process; F:calcium:cation antiporter activity; P:signaling; P:response to nutrient; P:cytosolic calcium ion transport; P:sodium ion transport; P:heart development; C:protein complex; P:embryonic development; P:blood coagulation; C:pla…	-
Cnidarian	Cnidarian	182.691	272.029	1.53178	0.615208	Locus_109036_Transcript_1/1_Confidence_0.000_Length_6551	atla2_human ame: full=atlastin-2 ame: full=adp-ribosylation factor-like protein 6-interacting protein 2 short=arl-6-interacting protein 2 short=aip-2	1.68672e-163	0.638	19	P:regulation of microtubule depolymerization; P:axonogenesis; C:microsome; F:GTP binding; C:integral to membrane; P:GTP catabolic process; P:endoplasmic reticulum organization; P:Golgi organization; P:endoplasmic reticulum membrane fusion; P:ER to Golgi vesicle-mediated transport; C:cell projection; P:regulation of synaptic growth at neuromuscular junction; C:intrinsic to endoplasmic reticulum me…	EC:6.1.1.19
Cnidarian	Cnidarian	231.728	187.814	1.53157	0.615009	Locus_19689_Transcript_2/3_Confidence_1.000_Length_2152	acha6_human ame: full=neuronal acetylcholine receptor subunit alpha-6 flags: precursor	7.23447e-78	0.553	22	P:regulation of dendrite morphogenesis; P:cognition; P:DNA repair; P:behavioral response to nicotine; P:activation of transmembrane receptor protein tyrosine kinase activity; P:ion transport; F:nicotinic acetylcholine-activated cation-selective channel activity; P:regulation of excitatory postsynaptic membrane potential; P:regulation of smooth muscle contraction; P:regulation of acetylcholine sec…	-
Cnidarian	Cnidarian	193.301	191.307	1.53155	0.614988	Locus_55126_Transcript_1/1_Confidence_0.000_Length_3176	fkbp2_crynj ame: full=fk506-binding protein 2 ame: full=peptidyl-prolyl cis-trans isomerase short=ppiase ame: full=rotamase flags: precursor	3.20447e-32	0.641	7	C:endoplasmic reticulum lumen; F:FK506 binding; F:protein binding; F:calcium ion binding; P:protein peptidyl-prolyl isomerization; C:membrane part; F:peptidyl-prolyl cis-trans isomerase activity	EC:5.2.1.8
Cnidarian	Cnidarian	202.951	689.8	1.5298	0.613339	Locus_68357_Transcript_1/1_Confidence_0.000_Length_5204	ptss2_human ame: full=phosphatidylserine synthase 2 short=pss-2 short= er synthase 2 ame: full=serine-exchange enzyme ii	1.63041e-36	0.581667	1	C:cell part	-
Cnidarian	Cnidarian	167.516	76.8764	1.52977	0.613311	Locus_30429_Transcript_1/1_Confidence_0.000_Length_2585	glt13_rat ame: full=polypeptide n-acetylgalactosaminyltransferase 13 ame: full=polypeptide c transferase 13 short= c-t13 short=pp- ase 13 ame: full=protein-udp acetylgalactosaminyltransferase 13 ame: full=udp- c:polypeptide n-acetylgalactosaminyltransferase 13	2.63943e-130	0.619	10	P:protein amino acid O-linked glycosylation via serine; C:Golgi lumen; P:protein amino acid O-linked glycosylation via threonine; F:manganese ion binding; C:Golgi membrane; F:polypeptide N-acetylgalactosaminyltransferase activity; C:Golgi stack; P:immunoglobulin biosynthetic process; F:protein binding; C:perinuclear region of cytoplasm	EC:2.4.1.41
Cnidarian	Cnidarian	207.409	990.851	1.5286	0.612211	Locus_98228_Transcript_1/1_Confidence_0.000_Length_2526	rl30_brabe ame: full=60s ribosomal protein l30	6.33952e-34	0.8415	11	P:viral transcription; P:endocrine pancreas development; F:RNA binding; P:response to fungus; C:plasmodesma; F:structural constituent of ribosome; P:mRNA metabolic process; P:translational elongation; P:translational termination; C:cytosolic large ribosomal subunit; C:plasma membrane	-
Cnidarian	Cnidarian	289.722	72.3371	1.52666	0.610379	Locus_37397_Transcript_1/1_Confidence_1.000_Length_1501	mtr1l_sheep ame: full=melatonin-related receptor ame: full=g protein-coupled receptor 50 ame: full=h9	1.81459e-13	0.43	7	P:regulation of system process; P:metabolic process; F:G-protein coupled receptor activity; P:neurological system process; C:plasma membrane; C:membrane part; P:G-protein coupled receptor protein signaling pathway	-
Cnidarian	Cnidarian	189.957	341.499	1.52606	0.609811	Locus_43450_Transcript_1/1_Confidence_0.000_Length_2978	plcd4_ponab ame: full=1-phosphatidylinositol- -bisphosphate phosphodiesterase delta-4 ame: full=phosphoinositide phospholipase c-delta-4 ame: full=phospholipase c-delta-4 short=plc-delta-4	2.50296e-55	0.616	22	P:egg activation; C:membrane raft; F:phosphatidylinositol-4,5-bisphosphate binding; P:multicellular organismal development; F:phosphoinositide phospholipase C activity; P:response to organic nitrogen; P:elevation of cytosolic calcium ion concentration during G-protein signaling, coupled to IP3 second messenger (phospholipase C activating); F:GTPase activating protein binding; C:membrane fraction;…	EC:3.1.4.11
Cnidarian	Cnidarian	83.3048	188.651	1.52509	0.608896	Locus_26780_Transcript_1/2_Confidence_1.000_Length_2301	t120b_danre ame: full=transmembrane protein 120b	1.28798e-80	0.6415	2	C:mitochondrial inner membrane; P:mitochondrial fission	-
Cnidarian	Cnidarian	243.597	528.256	1.52421	0.608059	Locus_53112_Transcript_1/1_Confidence_0.000_Length_3994	ada1a_rat ame: full=alpha-1a adrenergic receptor ame: full=alpha-1a adrenoreceptor short=alpha-1a adrenoceptor ame: full=alpha-1c adrenergic receptor	1.27267e-41	0.517	21	P:elevation of cytosolic calcium ion concentration; P:primary metabolic process; P:cellular macromolecule metabolic process; P:negative regulation of signaling process; P:activation of phospholipase C activity; P:response to organic substance; C:membrane part; P:developmental process; P:muscle contraction; P:negative regulation of heart contraction; P:positive regulation of multicellular organism…	-
Cnidarian	Cnidarian	246.022	239.63	1.52299	0.60691	Locus_102371_Transcript_1/1_Confidence_0.000_Length_729	dyl2_rat ame: full=dynein light chain cytoplasmic ame: full=dynein light chain lc8-type 2	5.90967e-44	0.8385	55	P:spermatid nucleus elongation; F:protein homodimerization activity; F:microtubule motor activity; P:autophagy; P:nematode larval development; P:salivary gland cell autophagic cell death; P:microtubule-based movement; P:neurotransmitter metabolic process; F:protein C-terminus binding; F:enzyme inhibitor activity; P:flagellum assembly; P:female gamete generation; C:cytosol; P:nerve growth factor r…	-
Cnidarian	Cnidarian	127.967	347.319	1.52283	0.606758	Locus_104643_Transcript_1/1_Confidence_0.000_Length_2225	rir2_danre ame: full=ribonucleoside-diphosphate reductase subunit m2 ame: full=ribonucleotide reductase protein r2 class i ame: full=ribonucleotide reductase small chain ame: full=ribonucleotide reductase small subunit	3.0119e-135	0.8305	25	F:transition metal ion binding; C:nucleoplasm; F:protein binding; P:pyrimidine base metabolic process; P:kidney development; P:deoxyribonucleoside triphosphate metabolic process; P:renal system process; P:protein heterotetramerization; C:nucleolus; F:ribonucleoside-diphosphate reductase activity; C:cytosol; P:positive regulation of cell proliferation; C:nuclear envelope; P:induction of apoptosis;…	EC:1.17.4.1
Cnidarian	Cnidarian	203.49	105.899	1.5226	0.60654	Locus_60287_Transcript_1/1_Confidence_0.000_Length_304	tba1_parli ame: full=tubulin alpha-1 chain	1.36692e-14	0.9625	18	P:'de novo' posttranslational protein folding; C:cytosol; P:thigmotaxis; C:axon; P:mechanosensory behavior; P:G2/M transition of mitotic cell cycle; P:cell division; P:protein polymerization; C:cytoplasmic microtubule; P:GTP catabolic process; P:microtubule-based movement; P:cytoskeleton-dependent intracellular transport; C:neuronal cell body; F:protein domain specific binding; F:GTPase activity;…	-
Cnidarian	Cnidarian	193.939	120.579	1.52225	0.606206	Locus_28323_Transcript_1/1_Confidence_0.000_Length_2873	wnt7b_chick ame: full=protein wnt-7b flags: precursor	3.633e-27	0.5755	59	P:negative regulation of smoothened signaling pathway; C:cell surface; P:negative regulation of neurogenesis; F:frizzled binding; P:positive regulation of fibroblast proliferation; P:reproductive structure development; P:oxygen homeostasis; P:developmental growth involved in morphogenesis; P:chorio-allantoic fusion; P:renal inner medulla development; P:embryonic placenta morphogenesis; P:regulati…	-
Cnidarian	Cnidarian	151.535	423.284	1.52135	0.605353	Locus_26955_Transcript_1/1_Confidence_1.000_Length_3344	adck5_mouse ame: full=uncharacterized aarf domain-containing protein kinase 5	1.62386e-143	0.538	4	F:kinase activity; C:cytoplasmic part; C:membrane;	-
Cnidarian	Cnidarian	111.306	341.554	1.52081	0.60484	Locus_15113_Transcript_1/1_Confidence_0.000_Length_4386	cj093_human ame: full=tpr repeat-containing protein c10orf93	2.5537e-51	0.53	1	F:binding
Cnidarian	Cnidarian	101.23	226.568	1.5189	0.603032	Locus_21724_Transcript_2/3_Confidence_1.000_Length_2878	glpk3_human ame: full= glycerol kinase 3 short=gk 3 short=glycerokinase 3 ame: full=atp:glycerol 3-phosphotransferase 3 ame: full=glycerol testis specific 1	0	0.7185	14	C:cytosol; F:histone binding; C:soluble fraction; P:response to ethanol; F:glycerol kinase activity; P:response to cold; C:mitochondrial outer membrane; P:carbohydrate phosphorylation; F:ATP binding; P:glycerol-3-phosphate biosynthetic process; P:triglyceride biosynthetic process; P:response to drug; F:galactokinase activity; C:nucleus	EC:2.7.1.30; EC:2.7.1.6
Cnidarian	Cnidarian	243.574	405.047	1.51571	0.599991	Locus_95120_Transcript_1/1_Confidence_0.000_Length_4267	mcfb_dicdi ame: full=mitochondrial substrate carrier family protein b	6.10264e-66	0.57	8	C:mitochondrion; P:photoprotection; C:chloroplast envelope; C:thylakoid membrane; P:coenzyme metabolic process; P:water-soluble vitamin metabolic process; P:photosystem II repair; F:ATP transmembrane transporter activity	-
Cnidarian	Cnidarian	148.648	230.787	1.5149	0.599225	Locus_66008_Transcript_1/1_Confidence_0.000_Length_3588	fad5_morap ame: full=delta fatty acid desaturase short=delta-5 fatty acid desaturase	1.32454e-82	0.5605	28	C:extrinsic to external side of plasma membrane; P:apoptosis; P:negative regulation of cell-substrate adhesion; P:tissue development; P:signaling; P:muscle cell differentiation; P:lipoprotein metabolic process; P:platelet activation; P:negative regulation of fibrinolysis; P:lipid metabolic process; P:organ development; P:receptor-mediated endocytosis; F:fibronectin binding; P:platelet degranulati…	EC:3.4.21.0
Cnidarian	Cnidarian	205.51	476.372	1.51395	0.59832	Locus_93155_Transcript_1/1_Confidence_0.000_Length_3905	rhcg_pantr ame: full=ammonium transporter rh type c ame: full=rhesus blood group family type c glycoprotein short=rh family type c glycoprotein short=rh type c glycoprotein	1.59088e-105	0.656	10	P:transepithelial ammonium transport; F:ammonium transmembrane transporter activity; F:ankyrin binding; F:ammonia transmembrane transporter activity; C:cytoplasmic vesicle; ; P:cellular ion homeostasis; C:apical plasma membrane; C:basolateral plasma membrane; C:integral to plasma membrane	-
Cnidarian	Cnidarian	173.515	216.212	1.51182	0.59629	Locus_20551_Transcript_1/1_Confidence_0.000_Length_2366	ccne_hempu ame: full=g1 s-specific cyclin-e	2.76703e-86	0.622	15	C:nucleoplasm; F:kinase activity; P:cell cycle checkpoint; F:protein binding; P:DNA replication initiation; C:microtubule cytoskeleton; P:response to steroid hormone stimulus; C:nucleolus; P:organ development; C:cytosol; P:regulation of mitosis; P:signal transduction; P:positive regulation of cellular process; F:cyclin-dependent protein kinase regulator activity; P:regulation of transcription inv…	-
Cnidarian	Cnidarian	213.85	65.7056	1.51084	0.595349	Locus_126597_Transcript_1/1_Confidence_1.000_Length_1884	lyam1_human ame: full=l-selectin ame: full=cd62 antigen-like family member l ame: full=leukocyte adhesion molecule 1 short=lam-1 ame: full=leukocyte surface antigen leu-8 ame: full=leukocyte-endothelial cell adhesion molecule 1 short=lecam1 ame: full=lymph node homing receptor ame: full=tq1 ame: full=gp90-mel ame: cd_antigen=cd62l flags: precursor	1.96286e-07	0.480769	6	P:cellular process; P:response to stimulus; P:immune system process; F:protein binding; P:biological regulation; C:membrane	-
Cnidarian	Cnidarian	918.786	399.992	1.51065	0.595169	Locus_52392_Transcript_1/1_Confidence_0.000_Length_4299	sc6a1_human ame: full=sodium- and chloride-dependent gaba transporter 1 short=gat-1 ame: full=solute carrier family 6 member 1	1.28131e-164	0.665	38	P:monoamine transport; P:glycine transport; P:response to sucrose stimulus; F:protein binding; P:negative regulation of synaptic transmission, GABAergic; P:creatine transport; P:response to organic nitrogen; P:neurotransmitter secretion; P:learning; C:synaptosome; F:neurotransmitter binding; P:response to calcium ion; C:integral to membrane; P:muscle contraction; C:cytoplasm; F:gamma-aminobutyric…	-
Cnidarian	Cnidarian	175.433	472.462	1.5083	0.592921	Locus_86475_Transcript_1/1_Confidence_0.000_Length_3287	s15a4_xenla ame: full=solute carrier family 15 member 4 ame: full=peptide transporter 4	1.20098e-98	0.5585	33	P:amino acid transport; C:membrane raft; C:vacuolar membrane; P:cholesterol efflux; F:protein binding; F:drug binding; F:oligopeptide transporter activity; C:brush border membrane; C:vesicle; C:membrane fraction; P:cellular response to low-density lipoprotein stimulus; P:cholesterol metabolic process; F:sterol transporter activity; C:lysosome; P:negative regulation of macroautophagy; C:Golgi appa…	-
Cnidarian	Cnidarian	352.891	105.38	1.50754	0.592194	Locus_62691_Transcript_1/1_Confidence_0.000_Length_3407	strap_chick ame: full=serine-threonine kinase receptor-associated protein	4.53738e-125	0.6335	12	F:kinase activity; P:negative regulation of transcription from RNA polymerase II promoter; F:receptor binding; P:negative regulation of transforming growth factor beta receptor signaling pathway; P:mRNA processing; C:spliceosomal complex; P:RNA splicing; F:identical protein binding; C:cell junction; F:receptor activity; C:plasma membrane; C:mitochondrion	-
Cnidarian	Cnidarian	229.268	83.9364	1.50694	0.591623	Locus_127145_Transcript_1/1_Confidence_1.000_Length_1891	lrc8b_human ame: full=leucine-rich repeat-containing protein 8b ame: full=t-cell activation leucine repeat-rich protein short=ta-lrrp	1.04493e-08	0.512	1	C:cell part	-
Cnidarian	Cnidarian	219.808	86.7767	1.50652	0.591218	Locus_14786_Transcript_1/5_Confidence_3.000_Length_896	mlc2_drome ame: full=myosin-2 essential light chain ame: full=myosin ii essential light chain ame: full=non-muscle myosin essential light chain	5.35424e-35	0.668	11	P:axon guidance; C:cytosol; F:structural constituent of muscle; F:microfilament motor activity; C:muscle myosin complex; C:myofibril; C:unconventional myosin complex; P:muscle filament sliding; F:myosin heavy chain binding; P:skeletal muscle tissue development; F:actin-dependent ATPase activity	-
Cnidarian	Cnidarian	171.75	109.985	1.50578	0.59051	Locus_39270_Transcript_1/1_Confidence_0.000_Length_773	ucri_rat ame: full=cytochrome b-c1 complex subunit mitochondrial ame: full=complex iii subunit 5 ame: full=cytochrome b-c1 complex subunit 5 ame: full=liver regeneration-related protein lrrgt00195 ame: full=rieske iron-sulfur protein short=risp ame: full=ubiquinol-cytochrome c reductase iron-sulfur subunit contains: ame: full=cytochrome b-c1 complex subunit 11 ame: full=complex iii subunit ix ame…	5.20679e-17	0.821	12	P:response to hormone stimulus; F:ubiquinol-cytochrome-c reductase activity; F:2 iron, 2 sulfur cluster binding; P:response to antibiotic; C:integral to membrane; F:metal ion binding; C:mitochondrial respiratory chain complex III; F:protein complex binding; P:respiratory electron transport chain; P:response to drug; P:ion transmembrane transport; P:proton transport	EC:1.10.2.2
Cnidarian	Cnidarian	245.302	313.232	1.50543	0.590177	Locus_36662_Transcript_12/22_Confidence_1.000_Length_3973	sc6a5_mouse ame: full=sodium- and chloride-dependent glycine transporter 2 short= -2 short= 2 ame: full=solute carrier family 6 member 5	2.36962e-64	0.576	31	P:monoamine transport; P:response to sucrose stimulus; P:cellular nitrogen compound metabolic process; F:protein binding; P:negative regulation of synaptic transmission, GABAergic; P:cellular hyperosmotic response; P:response to organic nitrogen; P:neurotransmitter secretion; F:creatine transporter activity; P:learning; C:synaptosome; P:response to calcium ion; C:integral to membrane; F:gamma-ami…	-
Cnidarian	Cnidarian	203.137	423.021	1.50322	0.588057	Locus_18223_Transcript_1/1_Confidence_0.000_Length_2508	mycn_chick ame: full=n-myc proto-oncogene protein	2.92382e-17	0.6045	8	P:anatomical structure morphogenesis; P:system development; C:nucleoplasm; F:protein binding; P:regulation of transcription from RNA polymerase II promoter; C:nucleolus; F:DNA binding; P:positive regulation of transcription, DNA-dependent	-
Cnidarian	Cnidarian	146.674	326.872	1.5003	0.585253	Locus_19286_Transcript_1/1_Confidence_0.000_Length_2865	vatf_rat ame: full=v-type proton atpase subunit f short=v-atpase subunit f ame: full=v-atpase 14 kda subunit ame: full=vacuolar proton pump subunit f	2.58218e-41	0.755	20	F:proton-transporting ATPase activity, rotational mechanism; P:reproduction; P:transferrin transport; F:protein binding; P:insulin receptor signaling pathway; P:cellular iron ion homeostasis; F:hydrogen-exporting ATPase activity, phosphorylative mechanism; P:growth; P:receptor-mediated endocytosis; F:hydrogen ion transporting ATP synthase activity, rotational mechanism; F:ATPase activity, uncoupl…	EC:3.6.3.6
Cnidarian	Cnidarian	153.998	142.176	1.49958	0.584556	Locus_126576_Transcript_1/1_Confidence_0.000_Length_1687	s17a9_human ame: full=solute carrier family 17 member 9	3.39518e-72	0.4835	6	P:transport; C:chloroplast envelope; F:inorganic anion transmembrane transporter activity; F:carbohydrate transmembrane transporter activity; F:secondary active transmembrane transporter activity; C:organelle membrane	-
Cnidarian	Cnidarian	71.71	88.2462	1.49657	0.581659	Locus_62773_Transcript_1/1_Confidence_0.000_Length_3403	csrn3_mouse ame: full=cysteine serine-rich nuclear protein 3 short=csrnp-3 ame: full=protein fam130a2 ame: full=tgf-beta-induced apoptosis protein 2 short=taip-2	2.09006e-29	0.695714	9	P:skeletal system morphogenesis; P:positive regulation of apoptosis; P:platelet-derived growth factor receptor signaling pathway; P:positive regulation of transcription from RNA polymerase II promoter; P:face morphogenesis; P:post-embryonic development; F:transcription factor activity; P:palate development; C:nucleus	-
Cnidarian	Cnidarian	25.0507	381.773	1.49588	0.580995	Locus_10847_Transcript_1/1_Confidence_1.000_Length_3108	eif3l_nemve ame: full=eukaryotic translation initiation factor 3 subunit l short=eif3l	0	0.78	6	C:eukaryotic translation initiation factor 3 complex; C:fibrillar center; P:translational initiation; C:nucleoplasm; F:protein binding; F:translation initiation factor activity	-
Cnidarian	Cnidarian	184.202	285.151	1.49536	0.58049	Locus_71869_Transcript_1/1_Confidence_0.000_Length_3521	djb11_rat ame: full= homolog subfamily b member 11 ame: full=er-associated dnaj ame: full=er-associated hsp40 co-chaperone ame: full=er-associated dnaj protein 3 short=erdj3 short=erj3p ame: full=liver regeneration-related protein lrrgt00084 flags: precursor	6.58557e-119	0.609	7	F:riboflavin transporter activity; P:mRNA modification; F:unfolded protein binding; P:riboflavin transport; C:endoplasmic reticulum; C:nucleus; C:integral to plasma membrane	-
Cnidarian	Cnidarian	140.336	818.561	1.49484	0.579987	Locus_96824_Transcript_1/1_Confidence_0.000_Length_3836	rl13a_macfa ame: full=60s ribosomal protein l13a	2.79163e-54	0.7625	13	P:viral transcription; P:endocrine pancreas development; C:nucleolus; P:bristle morphogenesis; C:plasmodesma; F:structural constituent of ribosome; P:mRNA metabolic process; P:translational elongation; P:Notch signaling pathway; P:translational termination; C:chloroplast; C:cytosolic large ribosomal subunit; C:membrane	-
Cnidarian	Cnidarian	123.28	343.072	1.49397	0.57915	Locus_19094_Transcript_1/1_Confidence_0.000_Length_1906	nags_human ame: full=n-acetylglutamate mitochondrial ame: full=amino-acid acetyltransferase contains: ame: full=n-acetylglutamate synthase long form contains: ame: full=n-acetylglutamate synthase short form contains: ame: full=n-acetylglutamate synthase conserved domain form flags: precursor	1.88708e-82	0.491	4	C:mitochondrion; P:cellular amino acid metabolic process; F:transferase activity; P:cellular nitrogen compound biosynthetic process	-
Cnidarian	Cnidarian	261.139	805.941	1.49308	0.578294	Locus_8649_Transcript_1/1_Confidence_1.000_Length_3359	dvr1_strpu ame: full=protein dvr-1 homolog flags: precursor	7.81345e-37	0.457	52	P:blood vessel development; ; P:embryonic organ morphogenesis; P:positive regulation of multicellular organismal process; P:branching morphogenesis of a tube; P:negative regulation of cellular metabolic process; P:regulation of ossification; ; P:bone mineralization; P:positive regulation of cell development; P:sensory organ development; P:cellular response to organic substance; P:skeletal system …	-
Cnidarian	Cnidarian	916.857	101.456	1.48983	0.575152	Locus_41819_Transcript_1/1_Confidence_0.000_Length_4041	hmcn1_human ame: full=hemicentin-1 ame: full=fibulin-6 short=fibl-6 flags: precursor	4.53385e-79	0.388	14	P:tissue development; P:heart development; C:sarcomere; P:myofibril assembly; F:transferase activity, transferring phosphorus-containing groups; P:cellular metabolic process; P:neuron development; F:protein binding; P:regulation of cellular process; P:response to chemical stimulus; P:locomotion; P:response to stress; P:organ morphogenesis; C:extracellular matrix	-
Cnidarian	Cnidarian	316.45	126.792	1.48653	0.571949	Locus_49180_Transcript_1/1_Confidence_0.000_Length_4310	ud12_mouse ame: full=udp-glucuronosyltransferase 1-2 short=udpgt 1-2 short=ugt1*2 short=ugt1-02 short= ame: full=bilirubin-specific udpgt ame: full=ugt1a2 flags: precursor	3.71558e-71	0.5305	22	P:pigment metabolic process; P:anatomical structure morphogenesis; F:UDP-galactosyltransferase activity; P:steroid metabolic process; P:regulation of biological quality; P:response to ethanol; C:membrane fraction; P:porphyrin metabolic process; F:protein dimerization activity; P:organ development; P:response to glucocorticoid stimulus; C:membrane part; P:xenobiotic metabolic process; ; F:lipid bi…	-
Cnidarian	Cnidarian	185.383	728.361	1.4864	0.571822	Locus_67926_Transcript_1/1_Confidence_0.000_Length_3518	bc2l2_mouse ame: full=bcl-2-like protein 2 short=bcl2-l-2 ame: full=apoptosis regulator bcl-w ame: full=c98	2.11273e-08	0.54125	50	P:anatomical structure morphogenesis; P:male gonad development; P:response to cytokine stimulus; P:positive regulation of apoptosis; P:cellular membrane organization; F:protease binding; P:regulation of calcium ion transport; P:regulation of developmental process; P:regulation of protein localization; P:protein polyubiquitination; F:protein heterodimerization activity; C:mitochondrial outer membr…	-
Cnidarian	Cnidarian	152.092	483.703	1.48638	0.571804	Locus_123152_Transcript_1/1_Confidence_1.000_Length_1650	rab23_human ame: full=ras-related protein rab-23 flags: precursor	9.60844e-72	0.5865	26	P:cellular macromolecule metabolic process; P:regulation of primary metabolic process; F:phosphatidylinositol-4,5-bisphosphate binding; P:neurotransmitter secretion; P:regulation of cellular metabolic process; P:positive regulation of locomotion; C:cell projection membrane; P:regulation of pharyngeal pumping; ; P:protein transport; C:Golgi apparatus; C:coated pit; P:endosome transport; P:signal t…	-
Cnidarian	Cnidarian	451.338	432.7	1.48527	0.570727	Locus_92031_Transcript_1/1_Confidence_0.000_Length_2347	dram2_mouse ame: full=dna damage-regulated autophagy modulator protein 2 ame: full=transmembrane protein 77	3.89778e-24	0.479	2	P:apoptosis; C:lysosome	-
Cnidarian	Cnidarian	194.666	1553.17	1.48484	0.57031	Locus_86906_Transcript_1/1_Confidence_0.000_Length_4226	star7_human ame: full= -related lipid transfer protein mitochondrial ame: full=gestational trophoblastic tumor protein 1 ame: full=start domain-containing protein 7 short= 7 flags: precursor	1.30557e-52	0.566667	4	F:phosphatidylcholine binding; C:cytoplasmic part; P:phospholipid transport; F:phosphatidylcholine transmembrane transporter activity	-
Cnidarian	Cnidarian	229.727	79.2792	1.48239	0.567926	Locus_85921_Transcript_1/1_Confidence_0.000_Length_3376	kalm_chick ame: full=anosmin-1 ame: full=kallmann syndrome protein homolog flags: precursor	5.48176e-14	0.413333	14	F:peptidase inhibitor activity; C:cell surface; P:cell adhesion; F:serine-type endopeptidase inhibitor activity; C:extracellular region; P:axon guidance; C:proteinaceous extracellular matrix; F:extracellular matrix structural constituent; P:chemotaxis; F:heparin binding; P:cellular component movement; C:plasma membrane; C:extracellular space; P:negative regulation of peptidase activity
Cnidarian	Cnidarian	124.783	200.846	1.48146	0.567021	Locus_19671_Transcript_1/1_Confidence_0.000_Length_2808	abce1_human ame: full=atp-binding cassette sub-family e member 1 ame: full=2 -5 -oligoadenylate-binding protein ame: full= 68 ame: full=rnase l inhibitor ame: full=ribonuclease 4 inhibitor short=rns4i	0	0.5735	13	P:response to virus; P:transport; P:RNA catabolic process; F:ribonuclease inhibitor activity; F:4 iron, 4 sulfur cluster binding; F:transmembrane transporter activity; F:electron carrier activity; F:metal ion binding; F:ATPase activity; P:ATP catabolic process; F:ATP binding; P:interspecies interaction between organisms; C:mitochondrion	EC:3.6.1.3
Cnidarian	Cnidarian	108.974	456.014	1.48082	0.566401	Locus_90354_Transcript_1/1_Confidence_0.000_Length_4100	pdpk1_rat ame: full=3-phosphoinositide-dependent protein kinase 1 ame: full=protein kinase b kinase short= kinase	2.46869e-157	0.634	44	P:water transport; P:activation of protein kinase B activity; F:phosphoinositide binding; P:positive regulation of establishment of protein localization in plasma membrane; F:ubiquitin protein ligase binding; P:synaptic transmission; F:phosphatidic acid binding; P:T cell costimulation; P:intracellular protein kinase cascade; C:cytosol; F:cAMP-dependent protein kinase inhibitor activity; P:nerve g…	-
Cnidarian	Cnidarian	171.251	110.511	1.47834	0.563977	Locus_102124_Transcript_1/1_Confidence_0.000_Length_2908	gt251_bovin ame: full=procollagen galactosyltransferase 1 ame: full=glycosyltransferase 25 family member 1 ame: full=hydroxylysine galactosyltransferase 1 flags: precursor	1.55476e-126	0.632	11	P:response to chemical stimulus; P:epidermis development; C:membrane; C:endoplasmic reticulum lumen; P:extracellular matrix organization; P:cellular component movement; F:transferase activity, transferring hexosyl groups; F:oxidoreductase activity, acting on paired donors, with incorporation or reduction of molecular oxygen, 2-oxoglutarate as one donor, and incorporation of one atom each of oxyge…	EC:2.4.1.0; EC:1.14.11.0
Cnidarian	Cnidarian	273.767	269.568	1.47755	0.563204	Locus_33030_Transcript_2/4_Confidence_4.000_Length_3379	prdm6_human ame: full= histone-lysine n-methyltransferase prdm6 ame: full=pr domain zinc finger protein 6 ame: full=pr domain-containing protein 6	8.97303e-41	0.6215	9	F:histone-lysine N-methyltransferase activity; P:histone methylation; P:negative regulation of transcription, DNA-dependent; F:nucleic acid binding; F:metal ion binding; P:negative regulation of smooth muscle cell differentiation; F:protein homodimerization activity; P:neurogenesis; C:nucleus	EC:2.1.1.43
Cnidarian	Cnidarian	165.755	253.161	1.47752	0.563177	Locus_30072_Transcript_1/1_Confidence_1.000_Length_4576	dmbt1_human ame: full=deleted in malignant brain tumors 1 protein ame: full=glycoprotein 340 short=gp-340 ame: full=hensin ame: full=salivary agglutinin short=sag ame: full=surfactant pulmonary-associated d-binding protein flags: precursor	5.39848e-161	0.45	10	C:membrane; C:extracellular region; P:anatomical structure development; C:cytoplasmic vesicle; F:peptidase activity; P:cellular process; P:defense response; F:binding; P:metabolic process; C:synapse	-
Cnidarian	Cnidarian	233.856	61.5585	1.47739	0.563053	Locus_24648_Transcript_1/1_Confidence_0.000_Length_1085	cml25_arath ame: full=probable calcium-binding protein cml25 ame: full=calmodulin-like protein 25	2.00821e-13	0.4995	5	C:intracellular membrane-bounded organelle; P:growth; F:protein binding; P:multicellular organismal development; C:cytoplasm	-
Cnidarian	Cnidarian	144.707	300.235	1.47704	0.562705	Locus_19346_Transcript_1/1_Confidence_0.000_Length_3319	ptss1_human ame: full=phosphatidylserine synthase 1 short=pss-1 short= er synthase 1 ame: full=serine-exchange enzyme i	4.4272e-109	0.608333	1	C:cell part	-
Cnidarian	Cnidarian	237.161	385.157	1.47685	0.562525	Locus_101300_Transcript_1/1_Confidence_0.000_Length_5284	psba_hettr ame: full=photosystem q protein ame: full=32 kda thylakoid membrane protein ame: full=photosystem ii protein d1	2.53842e-146	0.925	12	P:transport; C:light-harvesting complex; C:integral to membrane; P:response to herbicide; P:photosynthetic electron transport in photosystem II; C:cyanelle thylakoid membrane; F:oxidoreductase activity; C:chloroplast thylakoid membrane; C:photosystem II; C:plastid membrane; F:iron ion binding; F:electron transporter, transferring electrons within the cyclic electron transport pathway of photosynt…	-
Cnidarian	Cnidarian	173.3	119.684	1.47395	0.559691	Locus_32307_Transcript_1/1_Confidence_1.000_Length_2054	anr16_human ame: full=ankyrin repeat domain-containing protein 16	1.29361e-68	0.478	5	P:cellular process; C:intracellular non-membrane-bounded organelle; F:protein binding; C:cytoplasm; C:plasma membrane	-
Cnidarian	Cnidarian	133.649	286.274	1.47143	0.557218	Locus_89944_Transcript_1/1_Confidence_0.000_Length_1191	phc2_danre ame: full=polyhomeotic-like protein 2	2.69073e-30	0.593	15	C:chromatin; C:nucleoplasm; P:negative regulation of transcription from RNA polymerase II promoter; F:SAM domain binding; P:regulation of megakaryocyte differentiation; F:protein self-association; F:nucleosomal histone binding; C:nucleolus; F:metal ion binding; P:regulation of mitosis; F:identical protein binding; C:condensed chromosome; F:PH domain binding; P:chromatin modification; F:methylated…	-
Cnidarian	Cnidarian	208.323	125.281	1.4704	0.556211	Locus_16932_Transcript_1/1_Confidence_0.000_Length_2758	e2f7_mouse ame: full=transcription factor e2f7 short=e2f-7	3.35794e-22	0.74	10	P:regulation of transcription, DNA-dependent; C:transcription factor complex; P:negative regulation of cell proliferation; F:DNA binding; P:negative regulation of DNA endoreduplication; P:response to auxin stimulus; F:transcription factor activity; P:positive regulation of cell proliferation; F:protein homodimerization activity; C:cytoplasm	-
Cnidarian	Cnidarian	162.204	365.605	1.46902	0.554855	Locus_7480_Transcript_1/1_Confidence_0.000_Length_3505	lamb1_drome ame: full=laminin subunit beta-1 ame: full=laminin b1 chain flags: precursor	2.49632e-110	0.4645	17	P:cell surface receptor linked signaling pathway; C:cell-cell junction; P:branching involved in salivary gland morphogenesis; F:protein binding; P:cell adhesion; P:axonogenesis; C:laminin-3 complex; C:extracellular space; F:extracellular matrix structural constituent; C:cell part; P:establishment of epithelial cell apical/basal polarity; P:branching involved in lung morphogenesis; P:morphogenesis…	-
Cnidarian	Cnidarian	231.005	181.314	1.46763	0.553486	Locus_32430_Transcript_1/1_Confidence_0.000_Length_3049	hs12a_human ame: full=heat shock 70 kda protein 12a	2.62229e-100	0.4675	10	F:ATP binding; F:nucleotide binding; F:molecular_function; P:biological_process; C:cellular_component; F:unfolded protein binding; C:plastid; P:response to stress; C:chloroplast; P:protein folding
Cnidarian	Cnidarian	222.998	125.766	1.46762	0.553475	Locus_46907_Transcript_1/1_Confidence_0.000_Length_2438	traf2_mouse ame: full=tnf receptor-associated factor 2 ame: full=e3 ubiquitin-protein ligase traf2	2.34551e-88	0.4825	35	C:cytoskeleton; C:intracellular organelle part; P:positive regulation of protein homodimerization activity; F:ligase activity; P:positive regulation of I-kappaB kinase/NF-kappaB cascade; P:positive regulation of cell proliferation; P:positive regulation of macromolecule biosynthetic process; F:lipid binding; P:activation of protein kinase activity; C:protein complex; F:receptor binding; P:positiv…	-
Cnidarian	Cnidarian	251.095	404.319	1.46706	0.552928	Locus_20174_Transcript_2/2_Confidence_1.000_Length_3014	ehd3_human ame: full=eh domain-containing protein 3 ame: full=past homolog 3	0	0.6895	29	P:regulation of endocytosis; C:AP-2 adaptor complex; P:positive regulation of cholesterol storage; P:cellular response to growth factor stimulus; P:negative regulation of epidermal growth factor receptor signaling pathway; C:recycling endosome membrane; P:clathrin coat assembly; P:endocytic recycling; P:low-density lipoprotein particle clearance; P:pinocytosis; C:membrane fraction; F:GTP binding;…	-
Cnidarian	Cnidarian	189.23	780.647	1.46543	0.551325	Locus_40491_Transcript_1/1_Confidence_0.000_Length_7849	lrk1_caeel ame: full=leucine-rich repeat serine threonine-protein kinase 1 ame: full=leucine-rich ras-like kinase protein 1 ame: full=park8-related kinase	1.75718e-90	0.4645	18	C:intracellular organelle part; F:protein serine/threonine kinase activity; P:regulation of neurogenesis; P:regulation of cellular catabolic process; P:cellular component organization; P:regulation of JNK cascade; P:anatomical structure morphogenesis; P:organ development; C:intracellular membrane-bounded organelle; P:positive regulation of cellular protein metabolic process; F:nucleotide binding;…	EC:2.7.11.0
Cnidarian	Cnidarian	188.642	307.948	1.46463	0.550534	Locus_115248_Transcript_1/1_Confidence_0.000_Length_2869	gbrb_lymst ame: full=gamma-aminobutyric acid receptor subunit beta ame: full=gaba receptor flags: precursor	1.04602e-58	0.5655	15	C:synapse part; F:chloride channel activity; P:neuron development; F:protein binding; C:membrane fraction; F:inhibitory extracellular ligand-gated ion channel activity; C:integral to membrane; C:cytosol; P:inner ear development; P:signal transduction; P:synaptic transmission; F:GABA-A receptor activity; P:ion transport; P:transmembrane transport; C:plasma membrane	-
Cnidarian	Cnidarian	170.609	803.61	1.46322	0.549152	Locus_9321_Transcript_1/1_Confidence_0.000_Length_5721	ret_mouse ame: full=proto-oncogene tyrosine-protein kinase receptor ret ame: full=proto-oncogene c-ret contains: ame: full=soluble ret kinase fragment contains: ame: full=extracellular cell-membrane anchored ret cadherin 120 kda fragment flags: precursor	1.71732e-79	0.591	52	F:fibroblast growth factor 1 binding; P:embryonic organ morphogenesis; P:protein amino acid autophosphorylation; P:branching involved in prostate gland morphogenesis; P:positive regulation of multicellular organismal process; P:epithelial tube morphogenesis; P:axonogenesis; P:developmental maturation; ; P:positive regulation of MAP kinase activity; F:protein homodimerization activity; P:lung morp…	-
Cnidarian	Cnidarian	133.685	193.186	1.46169	0.54764	Locus_125740_Transcript_1/1_Confidence_0.000_Length_3735	rhg19_xenla ame: full=rho gtpase-activating protein 19 ame: full=rho-type gtpase-activating protein 19	4.50856e-41	0.5645	11	P:positive regulation of protein amino acid phosphorylation; P:positive regulation of protein binding; F:protein binding; P:endosome organization; P:lysosome organization; C:FHF complex; P:small GTPase mediated signal transduction; P:endosome to lysosome transport; C:HOPS complex; P:early endosome to late endosome transport; C:plasma membrane	-
Cnidarian	Cnidarian	186.103	587.277	1.46027	0.546237	Locus_41335_Transcript_1/1_Confidence_0.000_Length_2666	rang_human ame: full=ran-specific gtpase-activating protein ame: full=ran-binding protein 1 short= 1	1.64186e-50	0.686667	13	P:microtubule cytoskeleton organization; P:mitotic prometaphase; P:viral reproduction; P:regulation of glucose transport; F:Ran GTPase binding; F:GDP-dissociation inhibitor activity; C:cytosol; C:nuclear pore; P:carbohydrate metabolic process; P:signal transduction; P:protein sumoylation; P:transmembrane transport; P:protein import into nucleus	-
Cnidarian	Cnidarian	418.673	218.857	1.45843	0.544413	Locus_7422_Transcript_1/1_Confidence_0.000_Length_5131	tll1_danre ame: full=dorsal-ventral patterning tolloid-like protein 1 ame: full=mini fin protein flags: precursor	3.04286e-19	0.477	28	C:intracellular organelle part; P:regulation of localization; ; P:axon guidance; P:regulation of signal transduction; P:hemopoietic or lymphoid organ development; P:transmembrane receptor protein tyrosine kinase signaling pathway; C:protein complex; P:lipid metabolic process; P:cell migration; P:protein metabolic process; P:epithelium development; C:intracellular membrane-bounded organelle; C:cel…	-
Cnidarian	Cnidarian	175.907	1290.68	1.45791	0.543901	Locus_120345_Transcript_2/3_Confidence_1.000_Length_5193	pkh4b_human ame: full=pleckstrin homology domain-containing family g member 4b short=ph domain-containing family g member 4b	1.44728e-93	0.5685	11	F:transferase activity, transferring phosphorus-containing groups; F:protein binding; P:regulation of small GTPase mediated signal transduction; P:axonogenesis; P:phosphorylation; P:enzyme linked receptor protein signaling pathway; C:myofibril; C:cytoskeleton; P:apoptosis; C:plasma membrane; F:guanyl-nucleotide exchange factor activity	-
Cnidarian	Cnidarian	117.408	518.727	1.45757	0.543565	Locus_22060_Transcript_1/1_Confidence_0.000_Length_4426	tm9s4_rat ame: full=transmembrane 9 superfamily member 4 flags: precursor	0	0.602	3	C:intracellular membrane-bounded organelle; C:cytoplasmic part; C:integral to membrane	-
Cnidarian	Cnidarian	167.203	269.904	1.45586	0.541874	Locus_117865_Transcript_1/1_Confidence_0.000_Length_2761	letm1_human ame: full=letm1 and ef-hand domain-containing protein mitochondrial ame: full=leucine zipper-ef-hand-containing transmembrane protein 1 flags: precursor	2.97124e-103	0.721176	5	P:cristae formation; C:mitochondrial inner membrane; F:protein binding; F:calcium ion binding; C:integral to membrane	-
Cnidarian	Cnidarian	245.699	124.491	1.45584	0.541852	Locus_95804_Transcript_1/1_Confidence_0.000_Length_4392	znf91_human ame: full=zinc finger protein 91 ame: full=zinc finger protein hpf7 ame: full=zinc finger protein htf10	7.95035e-53	0.436	11	F:metal ion binding; P:regulation of transcription, DNA-dependent; F:zinc ion binding; C:nucleus; C:intracellular; F:transcription factor activity; F:DNA binding; F:nucleic acid binding; P:transcription, DNA-dependent; F:transcription corepressor activity; P:multicellular organismal development
Cnidarian	Cnidarian	270.419	237.095	1.45471	0.540734	Locus_5133_Transcript_1/1_Confidence_1.000_Length_4307	mi40b_xenla ame: full=mitochondrial intermembrane space import and assembly protein 40-b ame: full=coiled-coil-helix-coiled-coil-helix domain-containing protein 4-b	1.47359e-35	0.6895	3	C:mitochondrial envelope; P:transport; C:membrane	-
Cnidarian	Cnidarian	113.994	228.256	1.4546	0.540618	Locus_125843_Transcript_2/4_Confidence_1.000_Length_3037	mida_danre ame: full=protein mida mitochondrial flags: precursor	5.84245e-90	0.63	8	C:mitochondrion; F:chaperone binding; P:methylation; F:enzyme binding; P:positive regulation of ATPase activity; F:ATPase activator activity; P:mitochondrial respiratory chain complex I assembly; F:methyltransferase activity	EC:2.1.1.0
Cnidarian	Cnidarian	171.773	263.24	1.45299	0.539027	Locus_89865_Transcript_1/1_Confidence_0.000_Length_2851	nucb2_human ame: full=nucleobindin-2 ame: full=dna-binding protein nefa ame: full=gastric cancer antigen zg4 flags: precursor	1.04087e-50	0.6325	10	C:Golgi medial cisterna; C:extracellular space; C:nuclear outer membrane; C:plasma membrane; C:ER-Golgi intermediate compartment; F:calcium ion binding; C:cytosol; C:endoplasmic reticulum; F:tumor necrosis factor receptor binding; C:microtubule cytoskeleton	-
Cnidarian	Cnidarian	150.542	252.971	1.4527	0.538741	Locus_2338_Transcript_1/1_Confidence_0.000_Length_5401	s39ae_bovin ame: full=zinc transporter zip14 ame: full=solute carrier family 39 member 14 ame: full=zrt- and irt-like protein 14 short=zip-14 flags: precursor	1.09776e-43	0.652	9	C:lamellipodium membrane; C:Golgi apparatus; P:zinc ion transmembrane transport; P:response to zinc ion; C:organelle membrane; P:iron ion transport; C:endoplasmic reticulum; F:ferrous iron transmembrane transporter activity; F:zinc ion transmembrane transporter activity	-
Cnidarian	Cnidarian	230.243	333.072	1.4526	0.538634	Locus_29499_Transcript_1/1_Confidence_0.000_Length_3883	ing1_mouse ame: full=inhibitor of growth protein 1	1.60726e-49	0.68	25	P:negative regulation of transcription, DNA-dependent; C:MOZ/MORF histone acetyltransferase complex; P:histone H4-K12 acetylation; P:positive regulation of apoptosis; P:histone H3 acetylation; C:intracellular non-membrane-bounded organelle; P:histone H4-K5 acetylation; P:histone H2A acetylation; F:transcription coactivator activity; P:protein import into nucleus; P:DNA damage response, signal tra…	EC:2.3.1.48
Cnidarian	Cnidarian	182.508	233.702	1.45133	0.537377	Locus_11154_Transcript_1/1_Confidence_0.000_Length_2879	fa5v_oxysu ame: full=oscutarin-c non-catalytic subunit ame: full=venom coagulation factor va-like protein ame: full=venom prothrombin activator short=vpa contains: ame: full=oscutarin-c non-catalytic subunit heavy chain contains: ame: full=oscutarin-c non-catalytic subunit light chain flags: precursor	4.59614e-30	0.4855	13	P:regulation of localization; C:secretory granule; P:cellular component organization; F:protein binding; P:response to chemical stimulus; P:cell differentiation; P:positive regulation of cellular process; P:vesicle-mediated transport; P:locomotion; P:system development; P:response to wounding; C:membrane; C:extracellular region	-
Cnidarian	Cnidarian	237.188	199.464	1.44981	0.535863	Locus_31483_Transcript_1/1_Confidence_0.000_Length_2849	tmm19_ponab ame: full=transmembrane protein 19	8.48482e-61	0.577	64	P:mitochondrial fusion; P:male gonad development; P:response to cytokine stimulus; P:activation of immune response; P:ovarian follicle development; P:cellular response to UV; P:regulation of developmental process; P:cellular process regulating host cell cycle in response to virus; F:protein heterodimerization activity; C:mitochondrial outer membrane; ; P:in utero embryonic development; P:limb mor…	-
Cnidarian	Cnidarian	163.308	720.546	1.44922	0.535274	Locus_8091_Transcript_1/1_Confidence_1.000_Length_3160	gnpat_human ame: full=dihydroxyacetone phosphate acyltransferase short=dap-at short=dhap-at ame: full=acyl- :dihydroxyacetonephosphateacyltransferase ame: full=glycerone-phosphate o-acyltransferase	1.18889e-95	0.559	16	P:anatomical structure morphogenesis; F:O-acyltransferase activity; C:membrane; P:lipid biosynthetic process; P:cellular lipid metabolic process; P:response to fatty acid; C:peroxisome; P:organ development; P:response to starvation; P:response to drug; P:small molecule metabolic process; P:myelination; ; P:response to nutrient; P:cellular biosynthetic process; C:mitochondrion	-
Cnidarian	Cnidarian	161.576	238.859	1.44777	0.533837	Locus_11539_Transcript_1/1_Confidence_0.000_Length_5991	hmcn1_human ame: full=hemicentin-1 ame: full=fibulin-6 short=fibl-6 flags: precursor	3.15395e-108	0.449	8	P:anatomical structure morphogenesis; P:cell surface receptor linked signaling pathway; C:membrane; C:extracellular region; P:cell differentiation; P:nervous system development; F:transmembrane receptor activity; F:binding	-
Cnidarian	Cnidarian	414.995	162.807	1.44745	0.533513	Locus_80264_Transcript_1/1_Confidence_0.000_Length_5270	ethe1_human ame: full=protein mitochondrial ame: full=ethylmalonic encephalopathy protein 1 ame: full=hepatoma subtracted clone one protein flags: precursor	4.30928e-69	0.515	20	F:ATP-dependent helicase activity; C:nuclear lumen; P:response to abiotic stimulus; F:DNA helicase activity; P:cellular response to extracellular stimulus; F:metal ion binding; P:cell cycle process; P:cellular component organization; P:negative regulation of DNA metabolic process; F:structure-specific DNA binding; P:regulation of molecular function; P:aging; C:mitochondrion; F:protein binding; P:…	-
Cnidarian	Cnidarian	667.726	1820.26	1.4457	0.531768	Locus_101297_Transcript_1/1_Confidence_0.000_Length_8253	robo1_mouse ame: full=roundabout homolog 1 flags: precursor	5.75957e-92	0.4575	22	P:negative chemotaxis; P:apoptosis; P:tissue development; P:tube development; P:axon guidance; P:metabolic process; P:brain development; F:metal ion binding; P:cell migration; P:regulation of neuron projection development; P:negative regulation of response to stimulus; C:plasma membrane; C:membrane part; C:cytoplasm; F:identical protein binding; P:negative regulation of cellular process; P:cell s…	-
Cnidarian	Cnidarian	73.8913	323.014	1.44505	0.531115	Locus_29440_Transcript_1/1_Confidence_1.000_Length_4808	k0664_xentr ame: full=protein kiaa0664 homolog	0	0.6205	3	C:cytoplasm; F:binding; P:mitochondrion localization	-
Cnidarian	Cnidarian	189.799	383.957	1.44477	0.53084	Locus_1203_Transcript_1/1_Confidence_1.000_Length_5352	s35e3_bovin ame: full=solute carrier family 35 member e3	6.28211e-92	0.537	8	C:integral to membrane; F:pyrimidine nucleotide sugar transmembrane transporter activity; P:response to stimulus; P:signaling; P:cell communication; P:regulation of cellular process; P:pyrimidine nucleotide-sugar transport; P:multicellular organismal process	-
Cnidarian	Cnidarian	176.733	256.904	1.44159	0.52766	Locus_126133_Transcript_1/1_Confidence_0.000_Length_2496	znt9_danre ame: full=zinc transporter 9 short= -9 ame: full=solute carrier family 30 member 9	1.83277e-112	0.569	8	P:nucleotide-excision repair; C:cytoskeleton; P:transition metal ion transport; F:metal ion transmembrane transporter activity; P:transcription, DNA-dependent; P:divalent metal ion transport; C:membrane; C:nucleus	-
Cnidarian	Cnidarian	161.32	121.709	1.43945	0.525515	Locus_23939_Transcript_4/4_Confidence_1.000_Length_1187	cb061_mouse ame: full=uncharacterized protein c2orf61 homolog	2.85411e-32	0.503333	3	F:molecular_function; P:biological_process; C:cellular_component
Cnidarian	Cnidarian	138.831	277.932	1.43812	0.52418	Locus_29842_Transcript_1/1_Confidence_0.000_Length_3346	psmd2_ponab ame: full=26s proteasome non-atpase regulatory subunit 2	0	0.6345	18	P:protein polyubiquitination; P:regulation of protein catabolic process; C:nucleoplasm; F:protein binding; P:regulation of cellular amino acid metabolic process; P:positive regulation of ubiquitin-protein ligase activity during mitotic cell cycle; P:viral reproduction; P:antigen processing and presentation of peptide antigen via MHC class I; P:negative regulation of ubiquitin-protein ligase activ…	-
Cnidarian	Cnidarian	854.011	8120.78	1.43788	0.523944	Locus_72439_Transcript_1/1_Confidence_0.000_Length_4591	ppd_strvr ame: full=phosphonopyruvate decarboxylase	2.87229e-45	0.515455	1	F:lyase activity	-
Cnidarian	Cnidarian	304.997	497.57	1.43579	0.521842	Locus_70804_Transcript_1/1_Confidence_0.000_Length_3460	ifrd2_human ame: full=interferon-related developmental regulator 2 ame: full=protein skmc15	4.10269e-73	0.551667	4	P:muscle cell differentiation; P:neuroblast proliferation; P:glial cell proliferation; C:cell part	-
Cnidarian	Cnidarian	141.551	685.365	1.43529	0.521338	Locus_117540_Transcript_2/2_Confidence_1.000_Length_2545	mprd_rat ame: full=cation-dependent mannose-6-phosphate receptor short=cd man-6-p receptor short=cd-mpr flags: precursor	1.42129e-35	0.524	14	P:glucose metabolic process; P:positive regulation of macromolecule biosynthetic process; P:positive regulation of catalytic activity; F:receptor binding; P:positive regulation of signal transduction; ; P:positive regulation of cellular biosynthetic process; P:organ development; P:positive regulation of protein amino acid phosphorylation; P:transport; C:membrane; C:endosome; P:insulin receptor si…	-
Cnidarian	Cnidarian	153.111	104.827	1.43509	0.521142	Locus_24808_Transcript_1/1_Confidence_0.000_Length_3085	rdh14_human ame: full=retinol dehydrogenase 14 ame: full=alcohol dehydrogenase pan2	8.92991e-64	0.578	12	F:retinol dehydrogenase activity; F:protein binding; P:Wnt receptor signaling pathway; P:retinol metabolic process; P:visual perception; C:membrane part; C:organelle membrane; P:apoptosis; C:intracellular organelle part; C:endoplasmic reticulum; P:developmental process; C:mitochondrion	EC:1.1.1.105
Cnidarian	Cnidarian	169.017	274.566	1.43321	0.519251	Locus_25710_Transcript_3/3_Confidence_1.000_Length_4408	nas15_caeel ame: full=zinc metalloproteinase nas-15 ame: full=nematode astacin 15 flags: precursor	5.93193e-40	0.5325	13	P:positive regulation of BMP signaling pathway; F:protein binding; P:embryonic caudal fin morphogenesis; P:determination of ventral identity; P:blood vessel development; P:embryonic hemopoiesis; P:endothelial cell development; P:positive regulation of cartilage development; F:metal ion binding; F:metalloendopeptidase activity; P:proteolysis; P:mesoderm formation; C:cytoplasmic part	EC:3.4.24.0
Cnidarian	Cnidarian	412.398	170.596	1.43301	0.519045	Locus_3794_Transcript_1/1_Confidence_1.000_Length_2489	recq_haein ame: full=atp-dependent dna helicase recq	1.64832e-26	0.4685	13	F:ATP-dependent helicase activity; C:nuclear lumen; P:DNA repair; P:response to abiotic stimulus; F:single-stranded DNA binding; P:cellular component organization; P:negative regulation of DNA metabolic process; P:DNA replication; P:DNA recombination; P:cell cycle; F:3'-5' DNA helicase activity; F:DNA-dependent ATPase activity; C:chromosomal part	-
Cnidarian	Cnidarian	119.076	145.404	1.43287	0.518906	Locus_3722_Transcript_1/1_Confidence_1.000_Length_3195	rgs22_human ame: full=regulator of g-protein signaling 22 short=rgs22	2.83493e-20	0.45	6	F:GTPase activator activity; C:cytoplasm; F:signal transducer activity; P:positive regulation of GTPase activity; P:negative regulation of signal transduction; C:plasma membrane
Cnidarian	Cnidarian	233.551	167.39	1.43246	0.518493	Locus_19715_Transcript_1/1_Confidence_0.000_Length_3812	cep76_mouse ame: full=centrosomal protein of 76 kda short=cep76	2.16117e-107	0.531111	4	P:mitotic cell cycle; P:regulation of centriole replication; F:protein binding; C:centriole	-
Cnidarian	Cnidarian	131.572	973.29	1.43192	0.517954	Locus_21425_Transcript_1/1_Confidence_0.000_Length_4543	mbtp1_mouse ame: full=membrane-bound transcription factor site-1 protease ame: full=endopeptidase s1p ame: full=sterol-regulated luminal protease ame: full=subtilisin kexin isozyme 1 short=ski-1 flags: precursor	0	0.562	10	P:regulation of transcription factor import into nucleus; C:integral to membrane; C:Golgi membrane; C:Golgi stack; P:proteolysis; C:endoplasmic reticulum lumen; F:protein binding; F:serine-type endopeptidase activity; P:cholesterol metabolic process; C:endoplasmic reticulum membrane	EC:3.4.21.0
Cnidarian	Cnidarian	287.964	118.832	1.43186	0.517891	Locus_21172_Transcript_1/1_Confidence_0.000_Length_2120	klh20_ponab ame: full=kelch-like protein 20	9.12311e-25	0.5025	13	C:nuclear lumen; F:protein binding; P:multicellular organismal development; P:growth; P:cellular protein metabolic process; P:response to stimulus; P:signaling; P:cell communication; ; P:anatomical structure development; C:cytoskeleton; P:regulation of cellular process; C:cytoplasmic part	-
Cnidarian	Cnidarian	160.669	137.646	1.43157	0.517594	Locus_36961_Transcript_1/1_Confidence_0.000_Length_3002	mtp8_orysj ame: full=metal tolerance protein 8 short= 8	8.98459e-53	0.7125	13	F:zinc ion transmembrane transporter activity; P:zinc ion transmembrane transport; F:zinc ion binding; P:cobalt ion transport; C:Golgi membrane; P:monovalent inorganic cation transport; C:membrane fraction; P:sequestering of zinc ion; C:secretory granule membrane; C:perinuclear region of cytoplasm; C:apical plasma membrane; P:response to zinc ion; C:integral to plasma membrane	-
Cnidarian	Cnidarian	226.38	659.493	1.43077	0.516787	Locus_10443_Transcript_1/1_Confidence_0.000_Length_4488	pdx1_subdo ame: full=probable pyridoxine biosynthesis snzerr ame: full=ethylene response protein ame: full=pdx1 homolog	2.84021e-114	0.826	7	P:response to stress; P:pyridoxal phosphate biosynthetic process; F:lyase activity; C:chloroplast; C:cytosol; F:protein heterodimerization activity; P:pyridoxine biosynthetic process	-
Cnidarian	Cnidarian	112.737	368.686	1.4305	0.516523	Locus_11678_Transcript_6/6_Confidence_1.000_Length_2492	pcp_ponab ame: full=lysosomal pro-x carboxypeptidase ame: full=proline carboxypeptidase ame: full=prolylcarboxypeptidase short=prcp flags: precursor	6.00837e-156	0.643	11	F:dipeptidyl-peptidase activity; C:cytosol; P:blood coagulation, intrinsic pathway; F:serine-type carboxypeptidase activity; P:induction of apoptosis; F:DNA binding; P:proteolysis; F:protein binding; P:embryonic development ending in birth or egg hatching; C:nucleus; C:plasma membrane	EC:3.4.16.0
Cnidarian	Cnidarian	249.119	102.256	1.42881	0.514811	Locus_45390_Transcript_1/1_Confidence_0.000_Length_2342	coma1_human ame: full=collagen alpha-1 chain flags: precursor	6.02298e-09	0.4975	1	C:extracellular matrix	-
Cnidarian	Cnidarian	188.001	591.35	1.42827	0.514266	Locus_45092_Transcript_1/1_Confidence_0.000_Length_2951	syt6_human ame: full=synaptotagmin-6 ame: full=synaptotagmin vi short=	5.04904e-16	0.616	32	P:glutamate secretion; C:neuron projection; C:dense core granule; P:locomotory behavior; C:endocytic vesicle membrane; P:regulation of neurotransmitter secretion; C:presynaptic membrane; C:clathrin sculpted monoamine transport vesicle membrane; F:calcium-dependent protein binding; C:synaptic vesicle membrane; P:regulation of pharyngeal pumping; F:calcium ion binding; F:low-density lipoprotein rec…	-
Cnidarian	Cnidarian	196.604	775.959	1.42772	0.513711	Locus_51757_Transcript_1/1_Confidence_0.000_Length_2904	rab6a_mouse ame: full=ras-related protein rab-6a short=rab-6	3.04823e-98	0.8095	28	C:vacuolar membrane; ; C:trans-Golgi network; C:Golgi membrane; P:peptidyl-cysteine methylation; C:cytoplasmic membrane-bounded vesicle; P:nucleocytoplasmic transport; C:membrane fraction; F:GTP binding; P:GTP catabolic process; P:positive regulation of exocytosis; C:cytosol; F:protein domain specific binding; P:small GTPase mediated signal transduction; C:early endosome; P:protein targeting to G…	-
Cnidarian	Cnidarian	102.275	142.186	1.42669	0.512673	Locus_26479_Transcript_4/6_Confidence_2.000_Length_712	muc1_xenla ame: full=integumentary mucin ame: full=fim-	5.35402e-18	0.572222	4	P:response to stimulus; F:protein binding; P:regulation of cellular process; C:extracellular region	-
Cnidarian	Cnidarian	236.298	455.021	1.42602	0.511993	Locus_79789_Transcript_1/1_Confidence_0.000_Length_5347	fktn_macfa ame: full=fukutin	3.00402e-102	0.568	9	P:negative regulation of JNK cascade; P:muscle organ development; C:extracellular space; P:negative regulation of cell proliferation; P:nervous system development; C:cis-Golgi network; P:metabolic process; C:endoplasmic reticulum; C:nucleus	-
Cnidarian	Cnidarian	116.688	123.632	1.42568	0.511651	Locus_10400_Transcript_1/1_Confidence_0.000_Length_1273	tmbi4_human ame: full=transmembrane bax inhibitor motif-containing protein 4 ame: full=protein s1r ame: full=z-protein	4.36041e-66	0.549	1	C:membrane	-
Cnidarian	Cnidarian	176.028	433.396	1.42497	0.510933	Locus_74571_Transcript_1/1_Confidence_0.000_Length_2964	notum_human ame: full=protein notum homolog flags: precursor	6.1865e-22	0.435	2	F:hydrolase activity; C:extracellular region
Cnidarian	Cnidarian	126.17	4501.92	1.42494	0.510903	Locus_80331_Transcript_1/1_Confidence_0.000_Length_7860	cpne2_human ame: full=copine-2 ame: full=copine ii	1.494e-81	0.522	3	C:cytoplasm; F:phospholipid binding; C:neuron projection	-
Cnidarian	Cnidarian	170.943	773.972	1.42466	0.510619	Locus_2186_Transcript_1/1_Confidence_0.000_Length_7728	lama5_mouse ame: full=laminin subunit alpha-5 ame: full=laminin-10 subunit alpha ame: full=laminin-11 subunit alpha ame: full=laminin-15 subunit alpha flags: precursor	2.22249e-146	0.5095	31	; P:establishment of localization; P:regulation of cell migration; ; P:nematode larval development; F:structural molecule activity; F:receptor binding; P:embryonic development; P:cell recognition; P:morphogenesis of a polarized epithelium; C:extracellular space; P:retina development in camera-type eye; C:laminin-3 complex; P:odontogenesis; P:axonogenesis; P:neurological system process; P:regulati…	-
Cnidarian	Cnidarian	195.446	222.999	1.42368	0.509622	Locus_13877_Transcript_2/2_Confidence_1.000_Length_1187	cf168_human ame: full=uncharacterized protein c6orf168	1.36563e-42	0.472	1	C:cell part	-
Cnidarian	Cnidarian	254.802	96.824	1.4223	0.508229	Locus_127613_Transcript_1/1_Confidence_1.000_Length_1612	ada1a_oryla ame: full=alpha-1a adrenergic receptor ame: full=alpha-1a adrenoreceptor short=alpha-1a adrenoceptor ame: full=mar1	5.20802e-14	0.5245	45	P:positive regulation of heart rate; P:regulation of synaptic transmission; P:activation of adenylate cyclase activity; P:negative regulation of molecular function; P:sensory perception of pain; P:organ growth; C:intracellular membrane-bounded organelle; P:positive regulation of the force of heart contraction by epinephrine-norepinephrine; P:response to wounding; P:apoptosis; P:striated muscle co…	-
Cnidarian	Cnidarian	162.522	370.999	1.42184	0.507763	Locus_120706_Transcript_2/2_Confidence_2.000_Length_1494	psa4_human ame: full=proteasome subunit alpha type-4 ame: full=macropain subunit c9 ame: full=multicatalytic endopeptidase complex subunit c9 ame: full=proteasome component c9 ame: full=proteasome subunit l	2.36081e-114	0.7765	22	P:protein polyubiquitination; C:nucleoplasm; P:regulation of cellular amino acid metabolic process; P:positive regulation of ubiquitin-protein ligase activity during mitotic cell cycle; P:viral reproduction; C:cytosolic ribosome; C:vacuole; P:antigen processing and presentation of peptide antigen via MHC class I; P:negative regulation of ubiquitin-protein ligase activity during mitotic cell cycle…	EC:3.4.25.0
Cnidarian	Cnidarian	162.527	340.779	1.42183	0.507748	Locus_26178_Transcript_3/4_Confidence_1.000_Length_2683	st17a_rabit ame: full=serine threonine-protein kinase 17a ame: full=dap kinase-related apoptosis-inducing protein kinase 1 short=rdrak1	3.20296e-70	0.625	25	P:anoikis; P:regulation of actin cytoskeleton organization; F:protein homodimerization activity; F:leucine zipper domain binding; P:myofibril assembly; P:intracellular protein kinase cascade; P:imaginal disc-derived leg morphogenesis; C:actin cytoskeleton; P:induction of apoptosis by extracellular signals; P:morphogenesis of an epithelium; P:regulation of autophagy; P:regulation of vascular perme…	EC:2.7.11.17
Cnidarian	Cnidarian	185.294	122.233	1.42101	0.506912	Locus_81069_Transcript_1/1_Confidence_0.000_Length_3603	cnkr2_mouse ame: full=connector enhancer of kinase suppressor of ras 2 short=connector enhancer of ksr 2 ame: full=cnk homolog protein 2 short=cnk2	6.51672e-13	0.49	13	C:recycling endosome; C:trans-Golgi network; P:retrograde transport, endosome to Golgi; P:receptor recycling; P:endosome organization; C:cytosol; P:positive regulation of GTP catabolic process; F:protein domain specific binding; C:early endosome; F:protein homodimerization activity; C:clathrin-coated vesicle; C:plasma membrane;	-
Cnidarian	Cnidarian	794.995	302.283	1.41923	0.505107	Locus_110737_Transcript_1/1_Confidence_0.000_Length_4748	ccd81_mouse ame: full=coiled-coil domain-containing protein 81	2.102e-99	0.505714	53	F:molecular_function; P:biological_process; C:cellular_component; P:translational initiation; P:translation; C:cytoplasm; F:translation initiation factor activity; P:cell-cell adhesion; F:receptor activity; C:integral to membrane; C:membrane; C:plasma membrane; P:negative regulation of cell proliferation; C:perinuclear region of cytoplasm; C:cytoskeleton; C:lamellipodium; P:negative regulation of…
Cnidarian	Cnidarian	206.973	159.023	1.41895	0.504823	Locus_123039_Transcript_1/1_Confidence_0.000_Length_1555	gpx2_mouse ame: full=glutathione peroxidase 2 short=gpx-2 short=gshpx-2 ame: full=glutathione peroxidase-gastrointestinal short=gpx-gi short=gshpx-gi	3.01358e-35	0.587	7	P:response to oxidative stress; F:glutathione peroxidase activity; C:extracellular space; F:electron carrier activity; P:metabolic process; P:protein homotetramerization; F:selenium binding	EC:1.11.1.9
Cnidarian	Cnidarian	221.435	189.213	1.41868	0.504549	Locus_126637_Transcript_1/1_Confidence_1.000_Length_3219	scub2_danre ame: full=signal cub and egf-like domain-containing protein 2 ame: full=protein you flags: precursor	1.22744e-55	0.568	24	P:skeletal system development; P:protein heterooligomerization; P:negative regulation of BMP signaling pathway; P:positive regulation of biological process; P:regulation of biological quality; P:receptor-mediated endocytosis; P:heart development; P:somitogenesis; P:blood circulation; C:extracellular space; P:muscle organ development; P:protein transport; C:extrinsic to plasma membrane; P:striated…	-
Cnidarian	Cnidarian	213.831	201.451	1.41861	0.504476	Locus_130695_Transcript_1/1_Confidence_0.000_Length_2705	wnt8b_danre ame: full=protein wnt-8b flags: precursor	2.03655e-56	0.538	80	P:regulation of fat cell differentiation; P:nephron tubule development; C:cell part; P:positive regulation of JUN kinase activity; P:epithelial to mesenchymal transition; P:metanephros morphogenesis; P:positive regulation of cytokine production; P:regulation of defense response; P:branching involved in mammary gland duct morphogenesis; P:otic placode formation; P:positive regulation of epithelial…	-
Cnidarian	Cnidarian	186.792	143.533	1.41857	0.504442	Locus_9489_Transcript_1/1_Confidence_0.000_Length_2109	syt1_chick ame: full=synaptotagmin-1 ame: full=synaptotagmin i short= ame: full=p65	6.47809e-31	0.501	11	C:transport vesicle membrane; P:regulation of exocytosis; P:neurotransmitter secretion; P:acrosome reaction; C:membrane fraction; C:synaptic vesicle membrane; F:phospholipid binding; F:metal ion binding; C:clathrin sculpted vesicle; C:secretory granule; F:syntaxin binding	-
Cnidarian	Cnidarian	122.358	298.796	1.41772	0.503575	Locus_60977_Transcript_1/1_Confidence_0.000_Length_865	hap28_human ame: full=28 kda heat- and acid-stable phosphoprotein ame: full=pdgf-associated protein short=pap ame: full=pdgfa-associated protein 1 short=pap1	1.93929e-18	0.61	2	P:signal transduction; P:cell proliferation	-
Cnidarian	Cnidarian	410.065	456.882	1.41648	0.502309	Locus_60643_Transcript_1/1_Confidence_0.000_Length_4702	gys_drome ame: full= glycogen synthase	0	0.774	34	C:nucleoplasm; P:response to glucose stimulus; P:protein K11-linked ubiquitination; P:histone monoubiquitination; C:inclusion body; P:protein K48-linked ubiquitination; P:protein K63-linked ubiquitination; P:positive regulation of ubiquitin-protein ligase activity during mitotic cell cycle; C:insoluble fraction; P:heart development; P:mitotic cell cycle spindle assembly checkpoint; F:ISG15 ligase…	EC:6.3.2.19; EC:2.4.1.11
Cnidarian	Cnidarian	92.1222	1071.95	1.4161	0.501923	Locus_33057_Transcript_3/4_Confidence_1.000_Length_3017	echa_pig ame: full=trifunctional enzyme subunit mitochondrial ame: full=78 kda gastrin-binding protein ame: full=tp-alpha includes: ame: full=long-chain enoyl- hydratase includes: ame: full=long chain 3-hydroxyacyl- dehydrogenase flags: precursor	0	0.607	15	F:NAD or NADH binding; F:acetyl-CoA C-acetyltransferase activity; F:long-chain-enoyl-CoA hydratase activity; F:acyl-CoA binding; C:nucleolus; C:mitochondrial inner membrane; C:fatty acid beta-oxidation multienzyme complex; C:mitochondrial nucleoid; F:3-hydroxyacyl-CoA dehydrogenase activity; P:fatty acid beta-oxidation; F:protein binding; P:response to insulin stimulus; P:response to drug; F:long…	EC:2.3.1.9; EC:4.2.1.74; EC:1.1.1.35; EC:1.1.1.211; EC:4.2.1.17
Cnidarian	Cnidarian	168.921	505.303	1.41432	0.500106	Locus_50342_Transcript_1/1_Confidence_0.000_Length_1410	rraga_human ame: full=ras-related gtp-binding protein a short=rag a short= ame: full=adenovirus e3 kda-interacting protein 1 ame: full=fip-1	2.25562e-143	0.6475	14	P:cellular protein localization; F:phosphoprotein binding; P:positive regulation of cytolysis; F:GTP binding; C:lysosome; C:Golgi apparatus; F:protein heterodimerization activity; P:positive regulation of TOR signaling pathway; P:virus-host interaction; P:apoptosis; P:nucleobase, nucleoside, nucleotide and nucleic acid metabolic process; F:protein homodimerization activity; C:nucleus; P:cellular …	-
Cnidarian	Cnidarian	149.415	1638.54	1.41353	0.4993	Locus_24736_Transcript_3/7_Confidence_1.000_Length_4374	trio_mouse ame: full=triple functional domain protein	2.45278e-62	0.5345	10	F:kinase activity; F:protein binding; P:regulation of small GTPase mediated signal transduction; P:axonogenesis; P:phosphorylation; P:enzyme linked receptor protein signaling pathway; C:myofibril; C:cytoskeleton; P:apoptosis; C:plasma membrane	-
Cnidarian	Cnidarian	167.339	1247.74	1.41338	0.499147	Locus_3817_Transcript_1/1_Confidence_0.000_Length_4097	kibra_human ame: full=protein kibra ame: full=h g-binding protein 3 ame: full=kidney and brain protein short=kibra ame: full=ww domain-containing protein 1	2.70982e-63	0.541	11	; P:protein heterooligomerization; C:protein complex; C:plasma membrane part; F:protein complex binding; F:phosphatase binding; F:PDZ domain binding; C:cell projection; P:receptor clustering; P:regulation of signal transduction; C:cytoplasm	-
Cnidarian	Cnidarian	257.102	2937.52	1.41322	0.498991	Locus_60846_Transcript_1/1_Confidence_0.000_Length_4676	ift20_mouse ame: full=intraflagellar transport protein 20 homolog short=mift20	8.24315e-48	0.638	7	C:intraflagellar transport particle B; C:cilium; F:protein binding; C:centriole; P:intraflagellar transport; C:microtubule basal body; C:Golgi apparatus	-
Cnidarian	Cnidarian	192.95	448.166	1.41208	0.497826	Locus_54187_Transcript_1/1_Confidence_0.000_Length_2018	sh3g2_rat ame: full=endophilin-a1 ame: full=endophilin-1 ame: full=sh3 domain protein 2a ame: full=sh3 domain-containing grb2-like protein 2 ame: full=sh3p4	4.98952e-57	0.5185	14	P:cellular localization; C:intracellular membrane-bounded organelle; P:regulation of biological quality; C:insoluble fraction; P:transmembrane receptor protein tyrosine kinase signaling pathway; ; F:identical protein binding; C:organelle membrane; P:endocytosis; P:synaptic transmission; C:intracellular organelle part; P:nervous system development; F:enzyme binding; C:cytoplasmic part	-
Cnidarian	Cnidarian	148.04	1992.44	1.41131	0.497036	Locus_80106_Transcript_1/1_Confidence_0.000_Length_2999	arf1_drome ame: full=adp-ribosylation factor 1	2.18496e-91	0.9305	23	F:receptor signaling protein activity; C:Golgi membrane; F:protein binding; P:viral reproduction; F:GTP binding; P:cellular copper ion homeostasis; P:GTP catabolic process; P:intracellular protein transport; C:cytosol; P:regulation of defense response to virus by virus; P:small GTPase mediated signal transduction; P:embryonic development ending in birth or egg hatching; F:transporter activity; P:…	-
Cnidarian	Cnidarian	388.223	1141.72	1.40917	0.494845	Locus_33719_Transcript_2/2_Confidence_1.000_Length_4627	a1cf_ponab ame: full=apobec1 complementation factor ame: full=apobec1-stimulating protein	7.678e-139	0.682	18	C:nucleoplasm; F:protein binding; F:nucleotide binding; C:heterogeneous nuclear ribonucleoprotein complex; P:cytidine to uridine editing; P:CRD-mediated mRNA stabilization; P:protein stabilization; P:mRNA modification; F:single-stranded RNA binding; C:catalytic step 2 spliceosome; P:nuclear mRNA splicing, via spliceosome; C:nuclear heterochromatin; F:cytosine deaminase activity; P:germ cell devel…	EC:3.5.4.1
Cnidarian	Cnidarian	247.726	270.31	1.40867	0.494329	Locus_3739_Transcript_1/2_Confidence_1.000_Length_2582	klhdb_culqu ame: full=kelch-like protein diablo	1.15668e-93	0.5445	17	C:synapse part; P:cytoskeleton organization; P:proteasomal ubiquitin-dependent protein catabolic process; F:interferon-gamma binding; C:PML body; C:Golgi apparatus; C:nucleolus; C:cell surface; F:actin binding; C:cell projection part; C:dendrite; F:ubiquitin-protein ligase activity; P:protein ubiquitination; C:cytoskeleton; P:negative regulation of apoptosis; C:Cul3-RING ubiquitin ligase complex;…	EC:6.3.2.19
Cnidarian	Cnidarian	211.167	320.441	1.40814	0.493792	Locus_74088_Transcript_1/1_Confidence_0.000_Length_4219	fem1b_xenla ame: full=protein fem-1 homolog b short=fem1b ame: full=fem1-beta	7.31084e-88	0.51	10	P:epithelial cell maturation involved in prostate gland development; P:sex determination; P:regulation of ubiquitin-protein ligase activity; F:death receptor binding; P:regulation of apoptosis; ; F:ubiquitin-protein ligase activity; P:branching involved in prostate gland morphogenesis; C:cytoplasm; C:nucleus	EC:6.3.2.19
Cnidarian	Cnidarian	83.2816	229.617	1.40803	0.493677	Locus_93025_Transcript_1/1_Confidence_0.000_Length_2848	eif3b_human ame: full=eukaryotic translation initiation factor 3 subunit b short=eif3b ame: full=eukaryotic translation initiation factor 3 subunit 9 ame: full=prt1 homolog short=hprt1 ame: full=eif-3-eta ame: full=eif3 p110 ame: full=eif3 p116	0	0.6845	6	C:eukaryotic translation initiation factor 3 complex; P:regulation of translational initiation; F:protein complex scaffold; F:translation initiation factor activity; C:nucleus; C:cytosol	-
Cnidarian	Cnidarian	54.5914	157.545	1.40742	0.493056	Locus_32437_Transcript_1/1_Confidence_0.000_Length_2109	mms19_mouse ame: full=mms19 nucleotide excision repair protein homolog ame: full=met18 homolog ame: full=mms19-like protein	3.86683e-84	0.482	6	C:protein complex; P:regulation of transcription, DNA-dependent; F:protein binding; C:spindle; C:nucleus; P:response to DNA damage stimulus	-
Cnidarian	Cnidarian	232.102	1554.35	1.40725	0.492878	Locus_85077_Transcript_1/1_Confidence_0.000_Length_6731	acoc_mouse ame: full=cytoplasmic aconitate hydratase short=aconitase ame: full=citrate hydro-lyase ame: full=iron regulatory protein 1 short=irp1 ame: full=iron-responsive element-binding protein 1 short=ire-bp 1	0	0.7605	21	F:mRNA 5'-UTR binding; P:citrate metabolic process; F:protein binding; P:cellular iron ion homeostasis; ; F:4 iron, 4 sulfur cluster binding; C:microsome; ; P:post-embryonic development; P:intestinal absorption; C:Golgi apparatus; C:cytosol; P:tricarboxylic acid cycle; F:metal ion binding; F:iron-responsive element binding; P:regulation of translation; F:aconitate hydratase activity; C:endoplasmi…	EC:4.2.1.3
Cnidarian	Cnidarian	383.59	1765.43	1.4072	0.492825	Locus_78774_Transcript_1/1_Confidence_0.000_Length_6141	srbp1_mouse ame: full=sterol regulatory element-binding protein 1 short=srebp-1 ame: full=sterol regulatory element-binding transcription factor 1 contains: ame: full=processed sterol regulatory element-binding protein 1	7.38001e-145	0.549167	9	F:protein binding; P:response to organic substance; C:integral to membrane; C:endoplasmic reticulum membrane; F:sterol response element binding; P:lipid metabolic process; F:transcription factor activity; P:positive regulation of transcription from RNA polymerase II promoter; C:nucleus	-
Cnidarian	Cnidarian	66.2228	470.554	1.40631	0.491916	Locus_106033_Transcript_1/1_Confidence_0.000_Length_3431	pige_drome ame: full=protein pigeon ame: full=protein linotte	2.10109e-45	0.39	5	P:regulation of proteolysis; C:Golgi apparatus; P:beta-amyloid formation; C:trans-Golgi network; F:beta-amyloid binding
Cnidarian	Cnidarian	139.028	753.326	1.4058	0.49139	Locus_126126_Transcript_1/1_Confidence_0.000_Length_1672	cab32_drome ame: full=calbindin-32	2.45044e-14	0.5435	3	C:intracellular membrane-bounded organelle; C:cytoplasm; C:membrane	-
Cnidarian	Cnidarian	52.2858	184.628	1.40508	0.490653	Locus_6912_Transcript_1/1_Confidence_0.000_Length_3788	kif1a_drops ame: full=kinesin-like protein unc-104	0	0.5845	25	P:anterograde axon cargo transport; P:synaptic vesicle maturation; P:endosome transport; F:microtubule motor activity; F:kinesin binding; C:organelle membrane; F:phosphoinositide binding; P:receptor metabolic process; P:axon guidance; C:endoplasmic reticulum; P:anterograde synaptic vesicle transport; P:transmembrane receptor protein tyrosine kinase signaling pathway; P:larval locomotory behavior;…	-
Cnidarian	Cnidarian	198.61	180.706	1.40416	0.489705	Locus_11767_Transcript_1/1_Confidence_0.000_Length_2872	endov_mouse ame: full=endonuclease v	6.7644e-66	0.6265	15	F:endodeoxyribonuclease activity, producing 5'-phosphomonoesters; C:nucleoplasm; P:protein K11-linked ubiquitination; P:positive regulation of ubiquitin-protein ligase activity during mitotic cell cycle; C:anaphase-promoting complex; P:mitotic cell cycle spindle assembly checkpoint; P:negative regulation of ubiquitin-protein ligase activity during mitotic cell cycle; P:cell division; C:cytosol; F…	EC:3.1.21.0; EC:6.3.2.19
Cnidarian	Cnidarian	65.4137	674.153	1.40381	0.489344	Locus_58146_Transcript_1/1_Confidence_0.000_Length_2295	if2b_human ame: full=eukaryotic translation initiation factor 2 subunit 2 ame: full=eukaryotic translation initiation factor 2 subunit beta short=eif-2-beta	9.18716e-79	0.7685	15	P:axon midline choice point recognition; P:mitotic spindle elongation; F:protein binding; P:formation of translation initiation ternary complex; P:male gonad development; F:GTP binding; F:translation initiation factor activity; C:cytosol; F:metal ion binding; C:eukaryotic translation initiation factor 2 complex; C:microtubule associated complex; ; F:tRNA binding; C:nucleus; P:in utero embryonic d…	-
Cnidarian	Cnidarian	102.82	214.005	1.40343	0.488953	Locus_11328_Transcript_1/1_Confidence_0.000_Length_1892	idh3a_mouse ame: full=isocitrate dehydrogenase subunit mitochondrial ame: full=isocitric dehydrogenase subunit alpha ame: full=nad(+)-specific icdh subunit alpha flags: precursor	4.83833e-139	0.7655	17	F:NAD or NADH binding; C:mitochondrial isocitrate dehydrogenase complex (NAD+); C:microtubule associated complex; F:zinc ion binding; P:2-oxoglutarate metabolic process; F:3-isopropylmalate dehydrogenase activity; P:NADH metabolic process; P:carbohydrate metabolic process; F:isocitrate dehydrogenase (NAD+) activity; P:tricarboxylic acid cycle; F:ATP binding; F:protein binding; F:magnesium ion bin…	EC:1.1.1.85; EC:1.1.1.41
Cnidarian	Cnidarian	176.191	248.901	1.4021	0.487588	Locus_117768_Transcript_1/1_Confidence_0.000_Length_3633	rif1_human ame: full=telomere-associated protein rif1 ame: full=rap1-interacting factor 1 homolog	9.45395e-28	0.383333	1	C:intracellular part	-
Cnidarian	Cnidarian	87.9732	271.067	1.4016	0.487071	Locus_74439_Transcript_1/1_Confidence_0.000_Length_3203	sytc_mouse ame: full=threonine--trna cytoplasmic ame: full=threonyl-trna synthetase short=	0	0.7585	6	C:cytosol; C:mitochondrion; F:threonine-tRNA ligase activity; F:ATP binding; F:protein homodimerization activity; P:mitochondrial threonyl-tRNA aminoacylation	EC:6.1.1.3
Cnidarian	Cnidarian	122.804	192.463	1.401	0.486459	Locus_27972_Transcript_2/2_Confidence_1.000_Length_1871	dnja3_mouse ame: full= homolog subfamily a member mitochondrial ame: full= protein tid-1 short=mtid-1 ame: full=tumorous imaginal discs protein tid56 homolog flags: precursor	5.33707e-98	0.57	33	P:mitochondrial DNA replication; P:nematode larval development; F:unfolded protein binding; C:IkappaB kinase complex; P:positive regulation of apoptosis; P:negative regulation of NF-kappaB transcription factor activity; C:actin filament; P:activation-induced cell death of T cells; P:T cell differentiation in the thymus; P:positive regulation of protein ubiquitination; P:cell aging; C:mitochondria…	-
Cnidarian	Cnidarian	166.462	537.115	1.40096	0.486414	Locus_91073_Transcript_1/1_Confidence_0.000_Length_2948	calua_danre ame: full=calumenin-a flags: precursor	1.225e-62	0.6175	7	P:response to virus; C:cytosol; F:calcium ion binding; P:translational elongation; F:protein binding; C:endoplasmic reticulum; P:blood coagulation	-
Cnidarian	Cnidarian	272.595	200.099	1.39998	0.485411	Locus_6163_Transcript_1/1_Confidence_0.000_Length_3196	viaat_xentr ame: full=vesicular inhibitory amino acid transporter ame: full=gaba and glycine transporter ame: full=solute carrier family 32 member 1 ame: full=vesicular gaba transporter	6.6853e-54	0.4615	9	C:cytoplasmic vesicle membrane; P:neutral amino acid transport; F:L-amino acid transmembrane transporter activity; C:dendrite; C:neuron projection terminus; C:synaptic vesicle; F:neutral amino acid transmembrane transporter activity; P:ion transport; P:cellular process	-
Cnidarian	Cnidarian	185.956	853.262	1.39991	0.485337	Locus_116281_Transcript_7/7_Confidence_1.000_Length_5673	ankf1_human ame: full=ankyrin repeat and fibronectin type-iii domain-containing protein 1	3.39742e-112	0.58	0	-
Cnidarian	Cnidarian	160.652	211.281	1.39833	0.483707	Locus_57123_Transcript_1/1_Confidence_0.000_Length_2449	mmp17_mouse ame: full=matrix metalloproteinase-17 short=mmp-17 ame: full=membrane-type matrix metalloproteinase 4 short=mt-mmp 4 short=mtmmp4 ame: full=membrane-type-4 matrix metalloproteinase short=mt4-mmp short=mt4mmp flags: precursor	4.75356e-89	0.5245	10	P:response to chemical stimulus; F:protein binding; F:enzyme activator activity; C:integral to membrane; P:organ development; P:regulation of biological process; F:peptidase activity; P:cellular process; C:plasma membrane; P:metabolic process	-
Cnidarian	Cnidarian	93.6586	564.581	1.39797	0.483338	Locus_18631_Transcript_1/1_Confidence_0.000_Length_4161	sylc_human ame: full=leucine--trna cytoplasmic ame: full=leucyl-trna synthetase short=	0	0.5765	5	F:leucine-tRNA ligase activity; P:leucyl-tRNA aminoacylation; F:protein binding; F:ATP binding; C:cytosol	EC:6.1.1.4
Cnidarian	Cnidarian	154.253	423.776	1.39774	0.483093	Locus_21490_Transcript_2/2_Confidence_1.000_Length_2350	syrc_xentr ame: full=arginine--trna cytoplasmic ame: full=arginyl-trna synthetase short=	0	0.697	7	P:arginyl-tRNA aminoacylation; C:cytosol; C:soluble fraction; C:nucleolus; F:protein binding; F:arginine-tRNA ligase activity; F:nucleotide binding	EC:6.1.1.19
Cnidarian	Cnidarian	1626.4	513.769	1.39512	0.48039	Locus_68168_Transcript_1/1_Confidence_0.000_Length_9294	syic_human ame: full=isoleucine--trna cytoplasmic ame: full=isoleucyl-trna synthetase short=irs short=	3.63656e-135	0.57	6	C:cytosol; F:isoleucine-tRNA ligase activity; C:soluble fraction; C:nucleolus; F:protein binding; P:tRNA aminoacylation for protein translation	EC:6.1.1.5
Cnidarian	Cnidarian	191.965	164.844	1.39447	0.479715	Locus_69516_Transcript_1/1_Confidence_0.000_Length_3046	fcl_crigr ame: full=gdp-l-fucose synthase ame: full=gdp-4-keto-6-deoxy-d-mannose- -epimerase-4-reductase ame: full=protein fx ame: full=red cell nadp -binding protein	8.35771e-131	0.5615	15	P:cytolysis; P:oxidation reduction; P:GDP-mannose metabolic process; F:oxalate oxidase activity; F:GDP-4-dehydro-D-rhamnose reductase activity; F:GDP-L-fucose synthase activity; F:electron carrier activity; F:nucleotide binding; F:isomerase activity; P:leukocyte cell-cell adhesion; F:coenzyme binding; C:extracellular matrix; C:cytoplasm; P:'de novo' GDP-L-fucose biosynthetic process; P:dsRNA tran…	EC:1.2.3.4; EC:1.1.1.187; EC:1.1.1.271
Cnidarian	Cnidarian	282.878	1625.62	1.39079	0.475904	Locus_73839_Transcript_1/1_Confidence_0.000_Length_5154	epdr1_macfa ame: full=mammalian ependymin-related protein 1 short=merp-1 flags: precursor	5.21664e-19	0.502727	6	P:cell-matrix adhesion; F:calcium ion binding; C:extracellular region; C:lysosome; F:molecular_function; P:biological_process
Cnidarian	Cnidarian	206.533	142.633	1.39053	0.475631	Locus_84716_Transcript_1/1_Confidence_0.000_Length_3361	fut8_human ame: full=alpha-( )-fucosyltransferase short=alpha1-6 ame: full=fucosyltransferase 8 ame: full=gdp-l-fuc:n-acetyl-beta-d-glucosaminide -fucosyltransferase ame: full=gdp-fucose--glycoprotein fucosyltransferase ame: full=glycoprotein 6-alpha-l-fucosyltransferase	1.47424e-152	0.647778	9	P:N-glycan processing; P:oligosaccharide biosynthetic process; P:protein amino acid N-linked glycosylation via asparagine; C:integral to membrane; C:Golgi membrane; P:post-translational protein modification; P:multicellular organismal process; F:glycoprotein 6-alpha-L-fucosyltransferase activity; P:cell surface receptor linked signaling pathway	EC:2.4.1.68
Cnidarian	Cnidarian	182.582	212.131	1.39001	0.475095	Locus_89860_Transcript_1/1_Confidence_0.000_Length_2982	nucb2_human ame: full=nucleobindin-2 ame: full=dna-binding protein nefa ame: full=gastric cancer antigen zg4 flags: precursor	1.08949e-50	0.6325	10	C:Golgi medial cisterna; C:extracellular space; C:nuclear outer membrane; C:plasma membrane; C:ER-Golgi intermediate compartment; F:calcium ion binding; C:cytosol; C:endoplasmic reticulum; F:tumor necrosis factor receptor binding; C:microtubule cytoskeleton	-
Cnidarian	Cnidarian	215.265	147.526	1.38973	0.474805	Locus_119381_Transcript_6/8_Confidence_1.000_Length_2854	pdcd2_human ame: full=programmed cell death protein 2 ame: full=zinc finger mynd domain-containing protein 7 ame: full=zinc finger protein rp-8	1.2225e-75	0.6015	3	P:programmed cell death; C:nucleus; F:transferase activity, transferring phosphorus-containing groups	-
Cnidarian	Cnidarian	241.139	318.473	1.38909	0.474143	Locus_12174_Transcript_1/1_Confidence_1.000_Length_3270	hs12a_human ame: full=heat shock 70 kda protein 12a	0	0.4595	1	F:nucleotide binding	-
Cnidarian	Cnidarian	43.4421	180.308	1.38831	0.473334	Locus_52835_Transcript_1/1_Confidence_0.000_Length_2333	rssa_nemve ame: full=40s ribosomal protein sa	1.79681e-21	0.9365	19	P:translational termination; F:laminin binding; P:cell adhesion; P:ribosomal small subunit assembly; P:endonucleolytic cleavage in ITS1 to separate SSU-rRNA from 5.8S rRNA and LSU-rRNA from tricistronic rRNA transcript (SSU-rRNA, 5.8S rRNA, LSU-rRNA); C:membrane fraction; P:translational elongation; P:endocrine pancreas development; F:ribosome binding; P:endonucleolytic cleavage to generate matur…	-
Cnidarian	Cnidarian	139.248	251.629	1.38805	0.473064	Locus_2979_Transcript_2/2_Confidence_1.000_Length_4868	mrp4_human ame: full=multidrug resistance-associated protein 4 ame: full=atp-binding cassette sub-family c member 4 ame: full=mrp cmoat-related abc transporter ame: full=multi-specific organic anion transporter b short=moat-b	0	0.5425	26	P:response to arsenic; C:platelet dense granule membrane; C:apical plasma membrane; P:primary metabolic process; P:platelet activation; P:prostaglandin transport; P:cellular metabolic process; P:anion transport; P:drug transmembrane transport; P:response to methotrexate; P:response to oxidative stress; P:small molecule metabolic process; F:anion transmembrane transporter activity; P:response to h…	-
Cnidarian	Cnidarian	211.416	393.811	1.38702	0.471983	Locus_125750_Transcript_5/5_Confidence_1.000_Length_4042	rtcb_nemve ame: full=trna-splicing ligase homolog	0	0.895	10	F:vinculin binding; F:RNA ligase (ATP) activity; F:metal ion binding; P:neurogenesis; P:cell-matrix adhesion; ; F:ATP binding; P:substrate adhesion-dependent cell spreading; C:cytoplasm; P:tRNA splicing, via endonucleolytic cleavage and ligation	EC:6.5.1.3
Cnidarian	Cnidarian	1137.23	346.796	1.38634	0.471284	Locus_88836_Transcript_1/1_Confidence_0.000_Length_12444	pk1l3_mouse ame: full=polycystic kidney disease protein 1-like 3 ame: full=pc1-like 3 protein ame: full=polycystin-1l3 flags: precursor	7.50071e-35	0.515	17	P:cell-cell adhesion; P:embryonic development; P:anatomical structure morphogenesis; P:lipid metabolic process; P:protein metabolic process; C:intracellular membrane-bounded organelle; C:plasma membrane part; P:signal transduction; C:cell projection; P:positive regulation of biological process; P:cartilage development; F:protein domain specific binding; P:acrosome reaction; F:metallopeptidase act…	-
Cnidarian	Cnidarian	180.17	399.552	1.38325	0.468058	Locus_93280_Transcript_1/1_Confidence_0.000_Length_2424	abhd2_macfa ame: full=abhydrolase domain-containing protein 2	1.08411e-77	0.503	2	P:response to wounding; P:negative regulation of cell migration	-
Cnidarian	Cnidarian	125.1	2053.69	1.3824	0.467176	Locus_15875_Transcript_1/4_Confidence_2.000_Length_5837	syep_human ame: full=bifunctional glutamate proline--trna ligase ame: full=bifunctional aminoacyl-trna synthetase ame: full=cell proliferation-inducing gene 32 protein includes: ame: full=glutamate--trna ligase ame: full=glutamyl-trna synthetase short= includes: ame: full=proline--trna ligase ame: full=prolyl-trna synthetase	0	0.6725	9	C:cytosol; C:soluble fraction; F:Ala-tRNA(Pro) hydrolase activity; F:proline-tRNA ligase activity; P:protein complex assembly; F:protein binding; F:nucleotide binding; P:tRNA aminoacylation for protein translation; F:glutamate-tRNA ligase activity	EC:6.1.1.15; EC:6.1.1.17
Cnidarian	Cnidarian	278.716	4705.18	1.38215	0.466917	Locus_66688_Transcript_1/1_Confidence_0.000_Length_7170	msi2h_human ame: full=rna-binding protein musashi homolog 2 short=musashi-2	1.67201e-63	0.7805	22	P:translational termination; F:protein binding; C:membrane; P:stem cell development; C:polysome; P:positive regulation of growth rate; P:receptor-mediated endocytosis; P:translational elongation; P:endocrine pancreas development; C:cytosolic large ribosomal subunit; C:nucleolus; P:embryonic development ending in birth or egg hatching; P:nematode larval development; F:structural constituent of rib…	-
Cnidarian	Cnidarian	154.675	391.172	1.38204	0.466798	Locus_26048_Transcript_1/1_Confidence_1.000_Length_4306	ipo5_mouse ame: full=importin-5 short=imp5 ame: full=importin subunit beta-3 ame: full=karyopherin beta-3 ame: full=ran-binding protein 5 short= 5	0	0.513889	5	F:Ran GTPase binding; F:GTPase inhibitor activity; C:nuclear pore; P:NLS-bearing substrate import into nucleus; P:ribosomal protein import into nucleus	-
Cnidarian	Cnidarian	166.443	267.575	1.38063	0.465328	Locus_70737_Transcript_1/1_Confidence_0.000_Length_2105	mbtp2_mouse ame: full=membrane-bound transcription factor site-2 protease ame: full=endopeptidase s2p	1.04635e-97	0.594	4	C:cytoplasm; F:hydrolase activity; C:membrane; P:primary metabolic process	-
Cnidarian	Cnidarian	186.04	196.79	1.37984	0.464501	Locus_19521_Transcript_1/1_Confidence_1.000_Length_2028	eaa2_human ame: full=excitatory amino acid transporter 2 ame: full=glutamate aspartate transporter ii ame: full=sodium-dependent glutamate aspartate transporter 2 ame: full=solute carrier family 1 member 2	5.29555e-107	0.63	27	F:L-aspartate transmembrane transporter activity; P:response to inorganic substance; F:glutamate:sodium symporter activity; P:adult behavior; P:D-aspartate import; P:cellular response to extracellular stimulus; P:positive regulation of glucose import; P:regulation of membrane potential; P:multicellular organismal aging; P:multicellular organism growth; P:protein homooligomerization; P:telencephal…	-
Cnidarian	Cnidarian	110.379	1571.57	1.37959	0.464242	Locus_55603_Transcript_1/1_Confidence_0.000_Length_3684	cmc1_human ame: full=calcium-binding mitochondrial carrier protein aralar1 ame: full=mitochondrial aspartate glutamate carrier 1 ame: full=solute carrier family 25 member 12	0	0.601	14	P:gluconeogenesis; P:response to calcium ion; F:calcium ion binding; C:mitochondrial inner membrane; C:integral to membrane; P:malate-aspartate shuttle; P:L-glutamate transport; P:ATP biosynthetic process; P:aspartate transport; F:L-glutamate transmembrane transporter activity; F:L-aspartate transmembrane transporter activity; P:transmembrane transport; C:lipid particle; C:nucleus	-
Cnidarian	Cnidarian	129.546	886.182	1.37918	0.46381	Locus_3583_Transcript_1/1_Confidence_0.000_Length_3189	grm1a_human ame: full=gram domain-containing protein 1a	9.89944e-74	0.688	1	C:integral to membrane	-
Cnidarian	Cnidarian	278.972	234.145	1.37916	0.463788	Locus_33382_Transcript_3/3_Confidence_2.000_Length_2107	mylk_chick ame: full=myosin light chain smooth muscle short=mlck ame: full=telokin	3.02318e-12	0.4245	21	F:protein kinase activity; P:heart development; P:regulation of signal transduction; C:sarcomere; P:myofibril assembly; P:primary metabolic process; F:metal ion binding; P:cellular macromolecule metabolic process; P:localization; P:axonogenesis; P:neurological system process; P:muscle tissue development; C:plasma membrane; P:response to chemical stimulus; F:cytoskeletal protein binding; P:regulat…	-
Cnidarian	Cnidarian	246.103	178.324	1.379	0.463623	Locus_116989_Transcript_1/1_Confidence_1.000_Length_1428	arf_dugja ame: full=adp-ribosylation factor	9.25558e-52	0.721	17	F:receptor signaling protein activity; C:Golgi membrane; F:protein binding; P:viral reproduction; F:GTP binding; P:cellular copper ion homeostasis; P:GTP catabolic process; P:intracellular protein transport; C:cytosol; P:regulation of defense response to virus by virus; F:transporter activity; P:post-Golgi vesicle-mediated transport; P:retrograde vesicle-mediated transport, Golgi to ER; F:GTPase …	-
Cnidarian	Cnidarian	488.52	1260.96	1.37864	0.463242	Locus_64831_Transcript_1/1_Confidence_0.000_Length_7332	hgnat_mouse ame: full=heparan-alpha-glucosaminide n-acetyltransferase ame: full=transmembrane protein 76	1.81226e-97	0.449	12	C:intracellular organelle part; C:organelle membrane; F:transferase activity, transferring acyl groups; P:intracellular transport; C:endomembrane system; P:epithelium development; C:cytoplasmic membrane-bounded vesicle; C:membrane part; F:protein binding; P:regulation of cellular process; P:multicellular organismal development; P:response to stress	-
Cnidarian	Cnidarian	87.628	262.085	1.37859	0.463191	Locus_101935_Transcript_1/1_Confidence_0.000_Length_2699	abcf1_pig ame: full=atp-binding cassette sub-family f member 1	0	0.657	18	P:translational initiation; C:nucleoplasm; F:protein binding; P:positive regulation of translation; F:ribosome binding; C:cytosol; C:nuclear envelope; F:translation factor activity, nucleic acid binding; C:polysomal ribosome; P:inflammatory response; P:response to cadmium ion; F:ATPase activity; P:ATP catabolic process; F:translation activator activity; C:plasma membrane; F:ATP binding; P:ribosom…	EC:3.6.1.3
Cnidarian	Cnidarian	188.351	253.324	1.37786	0.462424	Locus_31714_Transcript_1/1_Confidence_0.000_Length_3145	mfs12_human ame: full=major facilitator superfamily domain-containing protein 12	1.33042e-30	0.514	9	C:integral to membrane; C:membrane; P:transmembrane transport; P:transport; F:symporter activity; P:sodium ion transport; C:plasma membrane; F:transporter activity; P:carbohydrate transport
Cnidarian	Cnidarian	103.216	178.397	1.37773	0.462297	Locus_68367_Transcript_1/1_Confidence_0.000_Length_1293	ptss2_human ame: full=phosphatidylserine synthase 2 short=pss-2 short= er synthase 2 ame: full=serine-exchange enzyme ii	1.60976e-92	0.633333	3	C:membrane; F:transferase activity; P:phospholipid biosynthetic process	-
Cnidarian	Cnidarian	132.085	206.701	1.37602	0.4605	Locus_5470_Transcript_1/1_Confidence_0.000_Length_2972	mcm4b_xenla ame: full=dna replication licensing factor mcm4-b ame: full=cdc21 homolog-b ame: full=minichromosome maintenance protein 4-b short=xmcm4-b ame: full=p1-cdc21-b	0	0.628	18	C:chromatin; P:cell cycle checkpoint; F:protein binding; P:DNA unwinding involved in replication; F:electron carrier activity; F:single-stranded DNA binding; C:nucleolus; P:regulation of DNA replication initiation; F:metal ion binding; P:S phase of mitotic cell cycle; C:MCM complex; P:G1/S transition of mitotic cell cycle; P:M/G1 transition of mitotic cell cycle; F:ATP-dependent DNA helicase acti…	-
Cnidarian	Cnidarian	279.801	506.774	1.37458	0.458992	Locus_126150_Transcript_1/1_Confidence_2.000_Length_2467	nx22a_danre ame: full=homeobox protein nkx- ame: full=homeobox protein nk-2 homolog b-a	1.32713e-30	0.735	87	P:locomotory behavior; P:hippocampus development; P:spleen development; P:atrioventricular node cell development; P:sarcomere organization; P:ventral spinal cord interneuron differentiation; P:atrial cardiac muscle cell development; P:ventricular cardiac myofibril development; P:motor axon guidance; P:hyperosmotic salinity response; P:thyroid gland development; P:regulation of blood volume by ren…	-
Cnidarian	Cnidarian	226.527	819.958	1.37432	0.458723	Locus_2393_Transcript_1/1_Confidence_0.000_Length_6624	lrrx1_dicdi ame: full= leucine-rich repeat-containing protein ddb_g0290503	3.44826e-39	0.416	29	P:endosome transport; P:cytoskeleton organization; P:microtubule-based process; P:heart development; P:cellular component morphogenesis; P:cellular macromolecule metabolic process; P:actin filament-based process; P:M phase of mitotic cell cycle; P:regulation of macromolecule metabolic process; P:system process; P:muscle cell development; C:cell projection; P:regulation of primary metabolic proces…	EC:3.6.1.15
Cnidarian	Cnidarian	300.242	287.45	1.37169	0.455954	Locus_97943_Transcript_1/1_Confidence_0.000_Length_4898	tba_octdo ame: full=tubulin alpha chain	0	0.8425	20	C:cytosol; C:cell wall; P:thigmotaxis; C:axon; P:mechanosensory behavior; C:microtubule; C:tubulin complex; C:plasmodesma; P:protein polymerization; P:microtubule cytoskeleton organization; P:GTP catabolic process; P:microtubule-based movement; C:neuronal cell body; F:GTPase activity; C:spindle; F:structural constituent of cytoskeleton; P:response to cadmium ion; C:nucleus; F:GTP binding; C:plasm…	-
Cnidarian	Cnidarian	71.9849	176.174	1.37146	0.455715	Locus_30816_Transcript_1/1_Confidence_0.000_Length_920	rrp7a_ponab ame: full=ribosomal rna-processing protein 7 homolog a ame: full=gastric cancer antigen zg14 homolog	4.87406e-47	0.583333	5	F:RNA binding; F:nucleic acid binding; F:nucleotide binding; F:molecular_function; P:biological_process
Cnidarian	Cnidarian	136.663	222.491	1.37097	0.455192	Locus_32908_Transcript_1/1_Confidence_0.000_Length_3053	naf1_rat ame: full=h aca ribonucleoprotein complex non-core subunit naf1	8.91299e-32	0.581667	8	F:RNA binding; C:mitochondrial inner membrane presequence translocase complex; C:small nucleolar ribonucleoprotein complex; C:integral to mitochondrial inner membrane; C:mitochondrial intermembrane space; P:ribosome biogenesis; F:protein binding; P:intracellular protein transport	-
Cnidarian	Cnidarian	175.218	322.125	1.36724	0.451268	Locus_24241_Transcript_1/1_Confidence_0.000_Length_3052	psd13_chick ame: full=26s proteasome non-atpase regulatory subunit 13 ame: full=26s proteasome regulatory subunit rpn9 ame: full=26s proteasome regulatory subunit s11 ame: full=26s proteasome regulatory subunit	4.04078e-109	0.5625	17	P:protein polyubiquitination; F:endopeptidase activity; C:nucleoplasm; P:meiosis I; P:regulation of cellular amino acid metabolic process; P:positive regulation of ubiquitin-protein ligase activity during mitotic cell cycle; P:viral reproduction; P:antigen processing and presentation of peptide antigen via MHC class I; P:negative regulation of ubiquitin-protein ligase activity during mitotic cell…	-
Cnidarian	Cnidarian	217.372	223.492	1.36721	0.451237	Locus_4061_Transcript_2/2_Confidence_1.000_Length_1929	jazf1_mouse ame: full=juxtaposed with another zinc finger protein 1	1.87874e-29	0.56	3	C:transcriptional repressor complex; P:negative regulation of transcription from RNA polymerase II promoter; F:transcription corepressor activity	-
Cnidarian	Cnidarian	101.839	816.604	1.36678	0.450777	Locus_121977_Transcript_1/1_Confidence_0.000_Length_4409	ce004_macfa ame: full=uncharacterized protein c5orf4 homolog	4.95229e-87	0.532	8	P:fatty acid metabolic process; F:binding; C:intracellular membrane-bounded organelle; F:C-4 methylsterol oxidase activity; C:intracellular organelle part; C:membrane part; C:cytoplasmic part; P:sterol biosynthetic process	EC:1.14.13.72
Cnidarian	Cnidarian	153.075	231.934	1.36619	0.450158	Locus_33039_Transcript_1/2_Confidence_1.000_Length_1504	tjap1_mouse ame: full=tight junction-associated protein 1 ame: full=protein incorporated later into tight junctions ame: full=tight junction protein 4	2.00626e-12	0.525	2	F:protein binding; C:cell part	-
Cnidarian	Cnidarian	156.337	488.908	1.36577	0.449718	Locus_57440_Transcript_1/1_Confidence_0.000_Length_3012	pdia4_human ame: full=protein disulfide-isomerase a4 ame: full=endoplasmic reticulum resident protein 70 short=er protein 70 short=erp70 ame: full=endoplasmic reticulum resident protein 72 short=er protein 72 short=erp-72 short=erp72 flags: precursor	0	0.5975	33	F:protein binding; C:membrane; P:growth; C:plant-type cell wall; P:regulation of biological quality; C:lytic vacuole within protein storage vacuole; P:protein secretion; P:positive regulation of locomotion; P:response to salt stress; F:protein disulfide isomerase activity; C:spindle envelope; C:extracellular space; P:regulation of programmed cell death; F:hydrolase activity; C:chloroplast; P:resp…	EC:5.3.4.1; EC:2.3.2.13
Cnidarian	Cnidarian	98.9414	944.254	1.36483	0.448722	Locus_37493_Transcript_2/3_Confidence_1.000_Length_2862	marh6_human ame: full=e3 ubiquitin-protein ligase march6 ame: full=doa10 homolog ame: full=membrane-associated ring finger protein 6 ame: full=membrane-associated ring-ch protein vi short=march-vi ame: full=protein teb-4 ame: full=ring finger protein 176	0	0.5935	13	C:early endosome membrane; P:antigen processing and presentation of peptide antigen via MHC class II; C:lysosome; C:integral to endoplasmic reticulum membrane; F:metal ion binding; P:protein K48-linked ubiquitination; F:ubiquitin conjugating enzyme binding; C:late endosome membrane; P:immune response; F:ubiquitin-protein ligase activity; F:MHC class II protein binding; P:negative regulation of MH…	EC:6.3.2.19
Cnidarian	Cnidarian	89.6934	212.21	1.36443	0.4483	Locus_119582_Transcript_2/2_Confidence_1.000_Length_1512	s7a6o_xenla ame: full=probable rna polymerase ii nuclear localization protein slc7a6os ame: full=solute carrier family 7 member 6 opposite strand transcript homolog	6.71603e-16	0.471667	7	C:cytoplasm; P:protein transport; P:transport; C:nucleus; F:molecular_function; P:biological_process; C:cellular_component
Cnidarian	Cnidarian	142.367	379.724	1.36361	0.447435	Locus_106463_Transcript_1/1_Confidence_0.000_Length_3235	ccd47_danre ame: full=coiled-coil domain-containing protein 47 flags: precursor	7.41689e-85	0.725	23	P:glutamine metabolic process; P:gamma-aminobutyric acid catabolic process; F:NAD or NADH binding; P:protein homotetramerization; P:acetate metabolic process; P:central nervous system development; P:short-chain fatty acid metabolic process; C:mitochondrial matrix; P:neurotransmitter secretion; P:neurotransmitter catabolic process; P:post-embryonic development; P:succinate metabolic process; F:car…	EC:1.2.1.24
[truncated: 836 more rows]

## Sheet: +_-_swissprot
TopSort	Genomic Mapping	Genomic Read Count	Average RNA-Seq Reads Mapped	Fold Change	Log2 Fold Change	Contig Name	Annotation	e-value	% Similarity	# GO Terms	GO Terms	Enzyme Codes
[truncated: 218 more rows]

[truncated: 6 more sheets: -_+_swissprot, +_+_nr, +_-_nr, -_+_nr, +_+_Unannotated, -_+_Unannotated]
