# Supplementary material for: Extensive Differences in Gene Expression Between Symbiotic and Aposymbiotic Cnidarians
Source: G3 (Bethesda). 2013 Dec 24;4(2):277–95. doi: 10.1534/g3.113.009084 (PMC3931562; doi:10.1534/g3.113.009084)
Supplement: Supporting Information [file supp_g3.113.009084_FileS3.xlsx]

## Sheet: +_+_swissprot
TopSort	Genomic Mapping	Genomic read Count	Average RNA-Seq Reads Mapped	Fold Change	Log2 Fold Change	Contig Name	Annotation	e-value	% Similarity	# GO Terms	GO Terms	Enzyme Codes
Cnidarian	Cnidarian	15.5747	787.817	inf	inf	Locus_64732_Transcript_1/1_Confidence_0.000_Length_5592	psbb_angev ame: full=photosystem ii cp47 chlorophyll apoprotein ame: full=psii 47 kda protein ame: full=protein cp-47	1.96207296622333E-138	65.3%	5	C:thylakoid membrane; C:membrane part; P:photosynthesis; C:plastid; P:generation of precursor metabolites and energy
Cnidarian	Cnidarian	15.2596	259.963	inf	inf	Locus_45388_Transcript_1/1_Confidence_0.000_Length_3551	elf1_schpo ame: full=mrna export factor elf1	5.18316210659619E-172	47.7%	5	C:intracellular membrane-bounded organelle; P:cellular metabolic process; P:primary metabolic process; F:binding; C:cytoplasmic part
Cnidarian	Cnidarian	17.9608	225.411	inf	inf	Locus_115625_Transcript_2/2_Confidence_2.000_Length_2608	atpb_bigna ame: full=atp synthase subunit chloroplastic ame: full=atp synthase f1 sector subunit beta ame: full=f-atpase subunit beta	1.08577470583719E-123	76.4%	7	F:hydrogen ion transmembrane transporter activity; F:ATPase activity, coupled to transmembrane movement of ions; P:ATP synthesis coupled proton transport; F:nucleotide binding; C:chloroplast; C:proton-transporting two-sector ATPase complex, catalytic domain; C:plastid thylakoid membrane
Cnidarian	Cnidarian	48.1797	124.73	inf	inf	Locus_79264_Transcript_1/1_Confidence_0.000_Length_4041	myef2_human ame: full=myelin expression factor 2 short=mef-2 short= -2 ame: full=mst156	1.01861373370583E-46	48.95%	11	C:Golgi apparatus; F:single-stranded RNA binding; C:nucleolus; P:myotube differentiation; C:catalytic step 2 spliceosome; F:protein domain specific binding; P:cellular macromolecule biosynthetic process; C:nuclear matrix; C:paraspeckles; P:alternative nuclear mRNA splicing, via spliceosome; P:neuron differentiation
Cnidarian	Cnidarian	28.7601	113.087	inf	inf	Locus_32782_Transcript_1/1_Confidence_0.000_Length_2222	entp7_ponab ame: full=ectonucleoside triphosphate diphosphohydrolase 7 short=ntpdase 7	1.30505778057129E-21	39.95%	8	F:nucleoside-triphosphatase activity; C:membrane; C:intracellular membrane-bounded organelle; P:heterocycle catabolic process; P:ribonucleoside diphosphate metabolic process; P:ribonucleotide catabolic process; P:purine ribonucleoside triphosphate metabolic process; C:cytoplasmic part
Cnidarian	Cnidarian	34.965	108.8	inf	inf	Locus_105055_Transcript_1/1_Confidence_0.000_Length_1696	aox1a_arath ame: full=alternative oxidase mitochondrial flags: precursor	5.47020660176778E-62	69.25%	5	C:mitochondrial envelope; F:protein binding; F:alternative oxidase activity; C:membrane part; P:oxidation reduction
Cnidarian	Cnidarian	29.6732	106.121	inf	inf	Locus_82777_Transcript_1/1_Confidence_0.000_Length_1323	rl5_thepa ame: full=60s ribosomal protein l5	6.99760553268157E-83	71.45%	12	P:viral transcription; P:endocrine pancreas development; P:rRNA processing; P:ribosomal large subunit biogenesis; F:rRNA binding; F:structural constituent of ribosome; P:mRNA metabolic process; P:translational elongation; F:protein binding; P:translational termination; C:cytosolic large ribosomal subunit; C:nucleus
Cnidarian	Cnidarian	31.7671	102.31	inf	inf	Locus_50880_Transcript_1/1_Confidence_0.000_Length_1717	aml3_arath ame: full=protein mei2-like 3 short=aml3 ame: full=mei2-like protein 3	1.17479667214502E-19	58.0%	5	P:positive regulation of growth; P:meristem development; F:nucleic acid binding; F:protein binding; P:positive regulation of meiosis
Cnidarian	Cnidarian	41.9082	95.581	inf	inf	Locus_75943_Transcript_1/1_Confidence_0.000_Length_3326	esyt1_mouse ame: full=extended synaptotagmin-1 short=e-syt1 ame: full=membrane-bound c2 domain-containing protein	4.36719230640531E-48	51.8%	14	C:cytoplasmic vesicle membrane; P:regulation of secretion; P:neurotransmitter secretion; P:regulation of cell communication; P:regulation of cellular localization; C:membrane fraction; P:calcium ion-dependent exocytosis; F:protein dimerization activity; P:behavior; F:metal ion binding; P:regulation of signaling process; C:synaptic vesicle; C:perinuclear region of cytoplasm; C:secretory granule
Cnidarian	Cnidarian	15.6713	89.01	inf	inf	Locus_88490_Transcript_1/1_Confidence_0.000_Length_5890	ef1a_helvi ame: full=elongation factor 1-alpha short=ef-1-alpha	2.19432830670892E-70	56.55%	4	P:translation; F:binding; C:cytoplasmic part; P:regulation of cellular process
Cnidarian	Cnidarian	101.52	88.5751	inf	inf	Locus_86616_Transcript_1/1_Confidence_0.000_Length_738	chit1_human ame: full=chitotriosidase-1 ame: full=chitinase-1 flags: precursor	6.65578538564766E-19	60.25%	13	F:carbohydrate binding; P:response to chemical stimulus; P:response to other organism; F:extracellular matrix structural constituent; C:extracellular space; P:chitin catabolic process; F:endochitinase activity; C:cytoplasm; P:positive regulation of chemokine secretion; P:female pregnancy; C:proteinaceous extracellular matrix; P:production of molecular mediator involved in inflammatory response; F…
Cnidarian	Cnidarian	66.3065	80.7108	inf	inf	Locus_36456_Transcript_1/1_Confidence_0.000_Length_1695	sc5ab_rabit ame: full=sodium myo-inositol cotransporter 2 short=na(+) myo-inositol cotransporter 2 ame: full=sodium-dependent glucose cotransporter ame: full=sodium glucose cotransporter kst1 short=rkst1 ame: full=sodium myo-inositol transporter 2 short=smit2 ame: full=solute carrier family 5 member 11	2.59319392447062E-104	76.5%	14	P:transmembrane transport; P:sodium ion transport; P:apoptosis; F:myo-inositol:sodium symporter activity; P:carbohydrate metabolic process; C:brush border membrane; P:metanephros development; P:glucose transport; F:glucose:sodium symporter activity; C:cell-cell junction; F:protein binding; C:apical plasma membrane; P:intestinal absorption; C:integral to plasma membrane
Cnidarian	Cnidarian	78.7948	78.2891	inf	inf	Locus_58798_Transcript_1/1_Confidence_0.000_Length_3565	sc6a6_bovin ame: full=sodium- and chloride-dependent taurine transporter ame: full=solute carrier family 6 member 6	1.08587724117251E-169	71.5%	29	F:taurine binding; P:sodium ion export; P:creatine transport; F:taurine:sodium symporter activity; P:cellular hyperosmotic response; P:cofactor transport; P:neurotransmitter secretion; C:membrane fraction; P:response to organic substance; F:neurotransmitter binding; C:integral to membrane; P:muscle contraction; C:cytoplasm; F:gamma-aminobutyric acid:sodium symporter activity; F:beta-alanine trans…
	Cnidarian	60.3596	72.0364	inf	inf	Locus_66293_Transcript_1/1_Confidence_0.000_Length_3091	spee_human ame: full=spermidine synthase short=spdsy ame: full=putrescine aminopropyltransferase	2.93135795693917E-115	73.55%	7	F:non-membrane spanning protein tyrosine kinase activity; P:spermidine biosynthetic process; F:spermidine synthase activity; P:protein amino acid phosphorylation; F:ATP binding; C:cytosol; F:protein homodimerization activity
Cnidarian	Cnidarian	23.9254	67.6188	inf	inf	Locus_110966_Transcript_1/1_Confidence_0.000_Length_805	rs241_arath ame: full=40s ribosomal protein s24-1	1.95175528780831E-30	71.3%	22	C:vacuolar membrane; P:translational termination; P:insulin receptor signaling pathway; P:erythrocyte homeostasis; P:positive regulation of mitotic cell cycle; F:translation repressor activity; P:translational elongation; C:chloroplast; P:endocrine pancreas development; F:translation initiation factor activity; P:negative regulation of translational initiation; C:eukaryotic translation initiation…
Cnidarian	Cnidarian	15.9205	67.3823	inf	inf	Locus_78432_Transcript_1/1_Confidence_0.000_Length_2512	ssrd_mouse ame: full=translocon-associated protein subunit delta short=trap-delta ame: full=signal sequence receptor subunit delta short=ssr-delta flags: precursor	6.50171817807326E-33	58.2%	1	C:Sec61 translocon complex
Cnidarian	Cnidarian	38.9967	65.6876	inf	inf	Locus_94928_Transcript_1/1_Confidence_0.000_Length_5104	cep76_danre ame: full=centrosomal protein of 76 kda short=cep76	2.65494740456567E-7	38.0%	5	C:cytoplasm; C:cytoskeleton; C:microtubule organizing center; P:regulation of centriole replication; C:centriole
Cnidarian	Cnidarian	63.9496	62.5726	inf	inf	Locus_91986_Transcript_1/1_Confidence_0.000_Length_1145	rs31_arath ame: full=40s ribosomal protein s3-1	8.96381771260587E-76	78.3%	38	C:vacuolar membrane; P:determination of adult lifespan; P:translational termination; P:translational initiation; C:ruffle membrane; F:damaged DNA binding; P:activation of caspase activity; P:growth; F:protein kinase binding; P:response to salt stress; P:translational elongation; F:iron-sulfur cluster binding; C:chloroplast; P:endocrine pancreas development; P:negative regulation of DNA repair; P:…
Cnidarian	Cnidarian	69.6302	56.4548	inf	inf	Locus_38745_Transcript_1/1_Confidence_0.000_Length_1338	aspp_aedae ame: full=lysosomal aspartic protease flags: precursor	3.36312627277737E-16	78.3%	16	F:peptide binding; P:lipid metabolic process; C:lysosome; P:branching involved in lung morphogenesis; C:soluble fraction; P:cell death; C:mitochondrion; C:extracellular space; P:autophagic vacuole assembly; C:endosome; P:proteolysis; C:melanosome; F:protein binding; F:aspartic-type endopeptidase activity; C:extracellular matrix; P:antigen processing and presentation of exogenous peptide antigen v…
Cnidarian	Cnidarian	64.6512	50.7157	inf	inf	Locus_79371_Transcript_1/1_Confidence_0.000_Length_2322	mgat2_pig ame: full=alpha- -mannosyl-glycoprotein 2-beta-n-acetylglucosaminyltransferase ame: full=beta- -n-acetylglucosaminyltransferase ii ame: full= c-t ii short=gnt-ii ame: full=mannoside acetylglucosaminyltransferase 2 ame: full=n-glycosyl-oligosaccharide-glycoprotein n-acetylglucosaminyltransferase ii	1.9246829185831E-108	48.75%	14	C:Golgi membrane; F:acetyltransferase activity; P:oligosaccharide metabolic process; C:membrane fraction; F:2-acylglycerol O-acyltransferase activity; F:alpha-1,6-mannosylglycoprotein 2-beta-N-acetylglucosaminyltransferase activity; P:intestinal absorption; P:triglyceride biosynthetic process; P:diacylglycerol biosynthetic process; F:sugar binding; F:transaminase activity; P:cellular amino acid m…
Cnidarian	Cnidarian	130.139	23.3919	inf	inf	Locus_58805_Transcript_1/1_Confidence_0.000_Length_3113	sc6a6_bovin ame: full=sodium- and chloride-dependent taurine transporter ame: full=solute carrier family 6 member 6	1.88603355620507E-170	71.6%	29	F:taurine binding; P:sodium ion export; P:creatine transport; F:taurine:sodium symporter activity; P:cellular hyperosmotic response; P:cofactor transport; P:neurotransmitter secretion; C:membrane fraction; P:response to organic substance; F:neurotransmitter binding; C:integral to membrane; P:muscle contraction; C:cytoplasm; F:gamma-aminobutyric acid:sodium symporter activity; F:beta-alanine trans…
Cnidarian	Cnidarian	269.212	658.975	596.047	9.21928	Locus_102514_Transcript_1/1_Confidence_0.000_Length_1544	npc2_human ame: full=epididymal secretory protein e1 ame: full=human epididymis-specific protein 1 short=he1 ame: full=niemann-pick disease type c2 protein flags: precursor	2.22268593435833E-14	51.93333333333333%	7	P:sterol homeostasis; P:lipid metabolic process; F:sterol binding; C:intracellular; P:intracellular sterol transport; P:cholesterol transport; P:cellular metabolic process
Cnidarian	Cnidarian	29.3261	87.3795	313.379	8.29176	Locus_117150_Transcript_1/1_Confidence_0.000_Length_9250	dyha_chlre ame: full=dynein alpha flagellar outer arm ame: full=dhc alpha	0	56.2%	9	C:cilium axoneme; C:protein complex; C:microtubule cytoskeleton; P:multicellular organismal process; F:motor activity; P:cellular component movement; C:microtubule-based flagellum; C:cytoplasm; C:cytoskeletal part
Cnidarian	Cnidarian	55.1298	82.92	201.423	7.65408	Locus_71575_Transcript_1/1_Confidence_0.000_Length_2566	sti1l_plaf7 ame: full=sti1-like protein	9.71023915040382E-117	54.6%	10	C:intracellular membrane-bounded organelle; C:protein complex; P:regulation of JAK-STAT cascade; F:chaperone binding; F:protein C-terminus binding; P:response to chemical stimulus; F:protein kinase binding; C:cytoplasm; P:response to stress; F:Hsp70 protein binding
Cnidarian	Cnidarian	781.313	36.4077	169.155	7.4022	Locus_91549_Transcript_1/1_Confidence_0.000_Length_4261	nrf6_caeel ame: full=nose resistant to fluoxetine protein 6 short=protein nrf-6 flags: precursor	1.84598918733791E-38	49.0%	7	F:transferase activity; F:hydrolase activity; C:integral to membrane; C:membrane; F:transferase activity, transferring acyl groups other than amino-acyl groups; F:transferase activity, transferring acyl groups; C:plasma membrane
Cnidarian	Cnidarian	182.639	437.373	131.821	7.04244	Locus_60777_Transcript_1/1_Confidence_0.000_Length_2968	rhbg_danre ame: full=ammonium transporter rh type b ame: full=rhesus blood group family type b glycoprotein short=rh family type b glycoprotein short=rh type b glycoprotein	3.1116712208131E-98	60.25%	10	P:transepithelial ammonium transport; F:ammonium transmembrane transporter activity; F:ankyrin binding; F:ammonia transmembrane transporter activity; C:cytoplasmic vesicle; ; P:cellular ion homeostasis; C:apical plasma membrane; C:basolateral plasma membrane; C:integral to plasma membrane
Cnidarian	Cnidarian	28.6314	73.7061	126.068	6.97806	Locus_98545_Transcript_1/1_Confidence_0.000_Length_3659	rla0_ransy ame: full=60s acidic ribosomal protein p0 ame: full=60s ribosomal protein l10e	3.1006068135696E-103	78.65%	16	P:viral transcription; P:endocrine pancreas development; F:RNA binding; P:DNA repair; F:structural constituent of ribosome; F:DNA-(apurinic or apyrimidinic site) lyase activity; P:mRNA metabolic process; P:translational elongation; P:ribosome biogenesis; F:protein binding; P:translational termination; P:interspecies interaction between organisms; C:lipid particle; C:cytosolic large ribosomal subu…
Cnidarian	Cnidarian	25.1239	137.776	125.424	6.97067	Locus_21440_Transcript_1/1_Confidence_0.000_Length_2477	pur91_yeast ame: full=bifunctional purine biosynthesis protein ade16 includes: ame: full=phosphoribosylaminoimidazolecarboxamide formyltransferase ame: full=5-aminoimidazole-4-carboxamide ribonucleotide formyltransferase ame: full=aicar transformylase includes: ame: full=imp cyclohydrolase ame: full=atic ame: full=imp synthase ame: full=inosinicase	1.8545098548484E-157	57.55%	6	F:phosphoribosylaminoimidazolecarboxamide formyltransferase activity; C:cytosol; P:purine base metabolic process; F:IMP cyclohydrolase activity; P:purine ribonucleoside monophosphate biosynthetic process; F:protein homodimerization activity
Cnidarian	Cnidarian	51.092	182.951	61.7249	5.94778	Locus_53137_Transcript_1/1_Confidence_0.000_Length_2137	arf_canal ame: full=adp-ribosylation factor	6.09709095113906E-69	82.9%	20	F:receptor signaling protein activity; C:Golgi membrane; F:protein binding; P:viral reproduction; F:GTP binding; P:cellular copper ion homeostasis; P:GTP catabolic process; P:intracellular protein transport; C:cytosol; P:regulation of defense response to virus by virus; P:small GTPase mediated signal transduction; F:transporter activity; P:post-Golgi vesicle-mediated transport; P:retrograde vesic…
Cnidarian	Cnidarian	285.208	156.265	60.2595	5.91312	Locus_95010_Transcript_1/1_Confidence_0.000_Length_2394	tnr27_mouse ame: full=tumor necrosis factor receptor superfamily member 27 ame: full=x-linked ectodysplasin-a2 receptor short=eda-a2 receptor	9.54747533226688E-10	42.2%	2	C:cell part; P:signal transduction
Cnidarian	Cnidarian	332.463	29.9883	59.4419	5.89341	Locus_65596_Transcript_1/1_Confidence_0.000_Length_1906	aqp5_sheep ame: full=aquaporin-5 short=aqp-5	2.94530897677399E-43	59.6%	53	P:water transport; P:gene expression; P:camera-type eye morphogenesis; P:apoptosis; C:rough endoplasmic reticulum; P:response to glucagon stimulus; P:cellular response to estradiol stimulus; C:apical plasma membrane; P:carbon dioxide transport; C:lysosome; C:trans-Golgi network; F:water channel activity; C:basal plasma membrane; F:porin activity; P:response to glucocorticoid stimulus; P:cell volu…
Cnidarian	Cnidarian	233.46	54.3119	51.5001	5.6865	Locus_66887_Transcript_1/1_Confidence_0.000_Length_5887	fa63b_human ame: full=protein fam63b	9.03012243064471E-100	61.35%	9	P:cellular process; F:active transmembrane transporter activity; C:lysosome; P:oligopeptide transport; F:substrate-specific transmembrane transporter activity; F:oligopeptide transporter activity; P:metabolic process; C:membrane; P:amino acid transport
Cnidarian	Cnidarian	13.7498	87.6822	50.9727	5.67165	Locus_64600_Transcript_1/1_Confidence_0.000_Length_5501	rl5_helan ame: full=60s ribosomal protein l5	1.44993483112375E-83	78.9%	9	P:hermaphrodite genitalia development; P:embryonic development ending in birth or egg hatching; P:body morphogenesis; P:nematode larval development; C:ribosome; F:5S rRNA binding; F:structural constituent of ribosome; P:positive regulation of growth rate; P:translation
Cnidarian	Cnidarian	103.768	109.371	48.6533	5.60447	Locus_78810_Transcript_1/1_Confidence_0.000_Length_2858	rla0_ransy ame: full=60s acidic ribosomal protein p0 ame: full=60s ribosomal protein l10e	2.00351977792036E-102	80.8%	16	P:viral transcription; P:endocrine pancreas development; F:RNA binding; P:DNA repair; F:structural constituent of ribosome; F:DNA-(apurinic or apyrimidinic site) lyase activity; P:mRNA metabolic process; P:translational elongation; P:ribosome biogenesis; F:protein binding; P:translational termination; P:interspecies interaction between organisms; C:lipid particle; C:cytosolic large ribosomal subu…
Cnidarian	Cnidarian	261.756	444.702	45.9211	5.52108	Locus_77076_Transcript_1/1_Confidence_0.000_Length_2817	y928_metja ame: full= protein methyltransferase mj0928 ame: full=	9.71234193258992E-9	48.888888888888886%	12	F:nucleic acid binding; F:methyltransferase activity; F:transferase activity; P:methylation; F:protein methyltransferase activity; P:protein amino acid methylation; P:tRNA processing; P:tRNA modification; F:tRNA (guanine-N7-)-methyltransferase activity; P:DNA methylation on adenine; C:intracellular; F:site-specific DNA-methyltransferase (adenine-specific) activity
Cnidarian	Cnidarian	220.663	150.173	43.7852	5.45237	Locus_125065_Transcript_1/1_Confidence_0.000_Length_4368	orct_drome ame: full=organic cation transporter protein	5.68547310011727E-35	48.45%	18	P:amino acid transport; F:quaternary ammonium group transmembrane transporter activity; P:cellular nitrogen compound metabolic process; F:protein binding; P:homeostatic process; P:drug transport; C:integral to membrane; C:peroxisome; P:anatomical structure development; P:quaternary ammonium group transport; P:primary metabolic process; F:drug transmembrane transporter activity; P:transmembrane tr…
Cnidarian	Cnidarian	687.083	176.057	34.2064	5.09619	Locus_102853_Transcript_1/1_Confidence_0.000_Length_3631	arf1_salba ame: full=adp-ribosylation factor 1	1.58516390261572E-83	91.3%	20	F:receptor signaling protein activity; C:Golgi membrane; F:protein binding; P:viral reproduction; F:GTP binding; P:cellular copper ion homeostasis; P:GTP catabolic process; P:intracellular protein transport; C:cytosol; P:regulation of defense response to virus by virus; P:small GTPase mediated signal transduction; F:transporter activity; P:post-Golgi vesicle-mediated transport; P:retrograde vesic…
Cnidarian	Cnidarian	251.085	312.235	34.1192	5.09251	Locus_66885_Transcript_1/1_Confidence_0.000_Length_7923	fa63b_human ame: full=protein fam63b	1.2262988548179E-99	61.25%	9	P:cellular process; F:active transmembrane transporter activity; C:lysosome; P:oligopeptide transport; F:substrate-specific transmembrane transporter activity; F:oligopeptide transporter activity; P:metabolic process; C:membrane; P:amino acid transport
Cnidarian	Cnidarian	42.178	98.3157	31.5114	4.9778	Locus_104795_Transcript_1/1_Confidence_0.000_Length_3067	pank2_arath ame: full=pantothenate kinase 2 ame: full=pantothenic acid kinase 2	7.34927525746021E-26	51.35%	7	P:primary metabolic process; C:mitochondrion; C:nucleolus; P:coenzyme biosynthetic process; P:cellular nitrogen compound metabolic process; P:water-soluble vitamin metabolic process; F:kinase activity
Cnidarian	Cnidarian	96.1062	215.914	29.8022	4.89735	Locus_82143_Transcript_1/1_Confidence_0.000_Length_2910	kcrt_oncmy ame: full=creatine testis isozyme	3.19706824618075E-172	85.4%	14	P:phosphocreatine biosynthetic process; F:creatine kinase activity; C:cytosol; C:cytoskeleton; C:mitochondrion; P:cell projection organization; C:flagellar axoneme; P:cellular chloride ion homeostasis; P:brain development; F:ATP binding; C:cilium; P:phosphorylation; P:creatine metabolic process; C:membrane
Cnidarian	Cnidarian	176.635	27.5819	27.4513	4.7788	Locus_86787_Transcript_1/1_Confidence_0.000_Length_2821	gtr8_human ame: full=solute carrier family facilitated glucose transporter member 8 ame: full=glucose transporter type 8 short=glut-8 ame: full=glucose transporter type x1	4.2702181131075E-89	57.8%	8	P:male meiosis I; P:trehalose transport; P:sucrose transport; C:synaptic vesicle; P:lactose transport; C:plasma membrane part; F:trehalose transmembrane transporter activity; P:maltose transport
Cnidarian	Cnidarian	118.012	17.0155	26.4331	4.72427	Locus_121366_Transcript_3/6_Confidence_1.000_Length_1465	cr3l2_human ame: full=cyclic amp-responsive element-binding protein 3-like protein 2 short=camp-responsive element-binding protein 3-like protein 2 ame: full=bbf2 human homolog on chromosome 7 contains: ame: full=processed cyclic amp-responsive element-binding protein 3-like protein 2	7.6011180280335E-17	69.75%	12	P:response to endoplasmic reticulum stress; F:cAMP response element binding; P:chondrocyte differentiation; C:intracellular organelle part; C:membrane part; F:protein binding; C:organelle membrane; P:ER to Golgi vesicle-mediated transport; C:endomembrane system; P:positive regulation of transcription, DNA-dependent; C:endoplasmic reticulum; C:nucleus
Cnidarian	Cnidarian	77.1913	104.26	25.1957	4.6551	Locus_44927_Transcript_1/1_Confidence_0.000_Length_1547	rs5_cicar ame: full=40s ribosomal protein s5	2.58387106428261E-79	83.6%	23	C:vacuolar membrane; P:determination of adult lifespan; P:translational termination; P:translational initiation; P:mitotic spindle elongation; F:protein binding; P:growth; P:regulation of translational fidelity; C:chloroplast; C:cell wall; P:endocrine pancreas development; P:embryonic development ending in birth or egg hatching; P:nematode larval development; C:microtubule associated complex; F:s…
Cnidarian	Cnidarian	1382.14	49.4004	23.4418	4.55101	Locus_70723_Transcript_1/1_Confidence_0.000_Length_11458	amt1_caeel ame: full= ammonium transporter 1	1.5877564429462E-31	47.9%	4	P:cellular process; P:response to stimulus; P:transport; C:membrane
Cnidarian	Cnidarian	16.7017	95.6947	21.6297	4.43494	Locus_60300_Transcript_1/1_Confidence_0.000_Length_5256	rl32_drome ame: full=60s ribosomal protein l32 ame: full=ribosomal protein 49	1.78962960624984E-33	85.4%	8	P:viral transcription; P:endocrine pancreas development; F:structural constituent of ribosome; P:mRNA metabolic process; P:translational elongation; P:ribosome biogenesis; P:translational termination; C:cytosolic large ribosomal subunit
Cnidarian	Cnidarian	139.38	119.873	21.5664	4.43072	Locus_70726_Transcript_1/1_Confidence_0.000_Length_3375	amt1_caeel ame: full= ammonium transporter 1	1.67882037766749E-63	57.15%	11	C:plasmodesma; P:protein polymerization; ; P:lateral root formation; P:response to abscisic acid stimulus; ; P:methylammonium transport; F:high affinity secondary active ammonium transmembrane transporter activity; P:response to nematode; C:nucleus; C:plasma membrane
Cnidarian	Cnidarian	953.15	526.851	17.8059	4.15429	Locus_80527_Transcript_1/1_Confidence_0.000_Length_7780	bod1l_human ame: full=biorientation of chromosomes in cell division protein 1-like ame: full=protein fam44a	3.82833592774051E-21	56.42857142857143%	2	C:chromosome; C:intracellular organelle part
Cnidarian	Cnidarian	48.2291	63.6976	17.2054	4.10479	Locus_72522_Transcript_1/1_Confidence_0.000_Length_3734	kif1a_human ame: full=kinesin-like protein kif1a ame: full=axonal transporter of synaptic vesicles ame: full=microtubule-based motor kif1a ame: full=unc-104- and kif1a-related protein short=hunc-104	3.79906363693855E-56	50.75%	19	P:endosome transport; F:microtubule motor activity; P:cell development; F:phosphoinositide binding; P:receptor metabolic process; P:cellular catabolic process; P:synaptic vesicle transport; P:transmembrane receptor protein tyrosine kinase signaling pathway; C:protein complex; C:cytoskeletal part; P:anatomical structure morphogenesis; P:microtubule-based transport; P:intracellular protein transpor…
Cnidarian	Cnidarian	54.1264	49.2384	16.2421	4.02166	Locus_14085_Transcript_1/1_Confidence_0.000_Length_4013	herc4_mouse ame: full=probable e3 ubiquitin-protein ligase herc4 ame: full=hect domain and rcc1-like domain-containing protein 4	4.70499567673607E-153	57.85%	6	F:transferase activity; C:cytoplasm; P:response to stimulus; F:acid-amino acid ligase activity; P:regulation of biological process; P:protein modification process
Cnidarian	Cnidarian	157.349	61.5083	14.296	3.83754	Locus_16345_Transcript_2/3_Confidence_4.000_Length_1467	actp2_acteq ame: full=equinatoxin-2 ame: full=equinatoxin ii short= ii short= flags: precursor	2.4302119699152E-55	70.3529411764706%	5	P:hemolysis of cells in other organism; P:ion transport; P:cellular process; C:integral to membrane; C:other organism membrane
Cnidarian	Cnidarian	105.407	76.0329	13.8241	3.78911	Locus_112075_Transcript_1/1_Confidence_0.000_Length_2029	erg6_klula ame: full=sterol 24-c-methyltransferase ame: full=delta -sterol c-methyltransferase	5.96757931698929E-34	47.65%	7	P:cellular process; P:multicellular organismal process; C:cytoplasmic part; P:steroid biosynthetic process; P:small molecule metabolic process; F:methyltransferase activity; P:developmental process
Cnidarian	Cnidarian	242.747	70.034	13.4806	3.75282	Locus_65589_Transcript_1/1_Confidence_0.000_Length_2544	aqp5_sheep ame: full=aquaporin-5 short=aqp-5	7.52592763292995E-37	58.9%	36	P:water transport; P:gene expression; C:intracellular organelle part; P:camera-type eye morphogenesis; P:cellular response to estradiol stimulus; C:apical plasma membrane; P:carbon dioxide transport; F:water channel activity; C:basal plasma membrane; P:organelle organization; F:porin activity; C:endoplasmic reticulum; P:response to glucocorticoid stimulus; C:protein complex; P:saliva secretion; P…
Cnidarian	Cnidarian	279.073	181.083	12.6559	3.66174	Locus_106552_Transcript_1/1_Confidence_0.000_Length_5907	ubc12_schpo ame: full=nedd8-conjugating enzyme ubc12 ame: full=rub1-conjugating enzyme ame: full=rub1-protein ligase ame: full=ubiquitin carrier protein 12	7.84947553218084E-19	54.65%	10	P:CAAX-box protein maturation; F:endopeptidase activity; P:protein neddylation; P:response to auxin stimulus; F:NEDD8 ligase activity; F:protein binding; P:cellular protein localization; P:protein processing; C:endoplasmic reticulum; P:embryonic development
Cnidarian	Cnidarian	33.0029	170.732	12.0377	3.58949	Locus_18748_Transcript_1/1_Confidence_0.000_Length_2912	rir2c_arath ame: full=ribonucleoside-diphosphate reductase small chain c ame: full=ribonucleoside-diphosphate reductase tso2 subunit ame: full=ribonucleotide reductase small subunit c	4.22921346473757E-132	80.4%	24	F:transition metal ion binding; C:nucleoplasm; F:protein binding; P:pyrimidine base metabolic process; P:kidney development; P:deoxyribonucleoside triphosphate metabolic process; P:renal system process; P:protein heterotetramerization; F:ribonucleoside-diphosphate reductase activity; C:cytosol; P:positive regulation of cell proliferation; C:nuclear envelope; P:regulation of cell cycle; P:nucleoba…
Cnidarian	Cnidarian	209.797	864.396	11.6991	3.54833	Locus_95925_Transcript_1/1_Confidence_0.000_Length_3121	dhe3_bactn ame: full=glutamate dehydrogenase short=gdh ame: full=nad h-utilizing glutamate dehydrogenase	2.73240497441771E-169	74.0%	5	F:glutamate dehydrogenase [NAD(P)+] activity; C:cell part; P:cellular amino acid metabolic process; F:nucleotide binding; P:oxidation reduction
Cnidarian	Cnidarian	178.326	102.164	10.9714	3.45568	Locus_78813_Transcript_1/1_Confidence_0.000_Length_2124	sc5d_mouse ame: full=lathosterol oxidase ame: full=c-5 sterol desaturase ame: full=delta -sterol 5-desaturase ame: full=lathosterol 5-desaturase ame: full=sterol-c5-desaturase	1.5098606365971E-19	46.95%	3	F:oxidoreductase activity; C:membrane; P:sterol biosynthetic process
Cnidarian	Cnidarian	206.14	606.913	10.6785	3.41664	Locus_15095_Transcript_1/1_Confidence_0.000_Length_4184	mthr_mouse ame: full=methylenetetrahydrofolate reductase	0	61.5%	6	P:blood circulation; P:folic acid metabolic process; F:protein binding; P:methionine biosynthetic process; C:cytosol; F:methylenetetrahydrofolate reductase (NADPH) activity
Cnidarian	Cnidarian	168.589	51.5349	10.606	3.40681	Locus_86800_Transcript_1/1_Confidence_0.000_Length_3511	gtr8_human ame: full=solute carrier family facilitated glucose transporter member 8 ame: full=glucose transporter type 8 short=glut-8 ame: full=glucose transporter type x1	9.24842968391442E-89	58.0%	8	P:male meiosis I; P:trehalose transport; P:sucrose transport; C:synaptic vesicle; P:lactose transport; C:plasma membrane part; F:trehalose transmembrane transporter activity; P:maltose transport
Cnidarian	Cnidarian	29.9677	58.0331	10.5656	3.4013	Locus_82943_Transcript_1/1_Confidence_0.000_Length_3732	rs7_xenla ame: full=40s ribosomal protein s7 ame: full=40s ribosomal protein s8	5.20216049155956E-73	84.9%	26	P:transmembrane transport; C:microtubule organizing center; P:viral transcription; P:endocrine pancreas development; F:RNA binding; P:cytokinesis; C:nucleolus; P:regulation of cell cycle; P:hemopoiesis; P:rRNA processing; P:growth; F:structural constituent of ribosome; P:mRNA metabolic process; P:translational elongation; C:cytosolic small ribosomal subunit; C:90S preribosome; P:ribosomal small s…
Cnidarian	Cnidarian	181.765	13.725	9.55168	3.25576	Locus_70679_Transcript_1/1_Confidence_0.000_Length_3794	amt1_caeel ame: full= ammonium transporter 1	1.06941448767358E-98	52.95%	5	P:transmembrane transport; P:response to stimulus; F:ammonium transmembrane transporter activity; P:ammonium transport; C:membrane
Cnidarian	Cnidarian	97.8906	13.8131	9.10668	3.18693	Locus_121366_Transcript_6/6_Confidence_1.000_Length_1240	cr3l2_rat ame: full=cyclic amp-responsive element-binding protein 3-like protein 2 short=camp-responsive element-binding protein 3-like protein 2 ame: full=sci-related protein ra69 contains: ame: full=processed cyclic amp-responsive element-binding protein 3-like protein 2	5.56640230394408E-18	66.7%	12	P:response to endoplasmic reticulum stress; F:cAMP response element binding; P:chondrocyte differentiation; C:intracellular organelle part; C:membrane part; F:protein binding; C:organelle membrane; P:ER to Golgi vesicle-mediated transport; C:endomembrane system; P:positive regulation of transcription, DNA-dependent; C:endoplasmic reticulum; C:nucleus
Cnidarian	Cnidarian	321.572	387.084	9.0397	3.17628	Locus_94899_Transcript_1/1_Confidence_0.000_Length_3999	plbl2_bovin ame: full= phospholipase b-like 2 ame: full=lama-like protein 2 ame: full=lamina ancestor homolog 2 ame: full=phospholipase b domain-containing protein 2 flags: precursor	1.29988521062538E-86	54.21052631578947%	7	F:hydrolase activity; C:lysosomal lumen; P:lipid catabolic process; C:extracellular region; F:molecular_function; P:biological_process; C:cellular_component
Cnidarian	Cnidarian	29.2822	152.49	8.92658	3.15811	Locus_93896_Transcript_1/1_Confidence_0.000_Length_2759	rl13_human ame: full=60s ribosomal protein l13 ame: full=breast basic conserved protein 1	1.49591155379558E-43	66.85%	19	P:mitotic spindle elongation; P:viral transcription; P:endocrine pancreas development; C:cell wall; F:RNA binding; C:nucleolus; C:plasmodesma; P:growth; F:structural constituent of ribosome; P:mRNA metabolic process; P:translational elongation; C:vacuolar membrane; P:nematode larval development; F:protein binding; P:translational termination; P:embryonic development ending in birth or egg hatchin…
Cnidarian	Cnidarian	249.598	253.354	7.89376	2.98071	Locus_20573_Transcript_1/1_Confidence_0.000_Length_2551	yl126_yeast ame: full= glutamine amidotransferase ylr126c	3.30096100463364E-16	48.2%	11	F:ligase activity; P:biosynthetic process; F:nucleotide binding; P:GMP biosynthetic process; F:ATP binding; F:catalytic activity; P:glutamine metabolic process; F:GMP synthase (glutamine-hydrolyzing) activity; P:purine nucleotide biosynthetic process; F:transferase activity; F:hydrolase activity
Cnidarian	Cnidarian	23.5541	62.4167	7.77706	2.95922	Locus_82936_Transcript_1/1_Confidence_0.000_Length_3402	rs7_xenla ame: full=40s ribosomal protein s7 ame: full=40s ribosomal protein s8	2.30646836381667E-72	86.25%	28	P:hemopoiesis; P:translational termination; F:protein binding; C:microtubule organizing center; P:growth; P:translational elongation; C:chloroplast; C:cell wall; P:endocrine pancreas development; C:nucleolus; P:embryonic development ending in birth or egg hatching; P:regulation of cell cycle; P:nematode larval development; C:mitochondrial small ribosomal subunit; F:transporter activity; F:structu…
Cnidarian	Cnidarian	79.443	222.517	7.74053	2.95243	Locus_92540_Transcript_1/1_Confidence_0.000_Length_2742	serc_niteu ame: full=phosphoserine aminotransferase ame: full=phosphohydroxythreonine aminotransferase short=psat	1.01219788533693E-103	66.25%	4	C:chloroplast stroma; F:O-phospho-L-serine:2-oxoglutarate aminotransferase activity; C:cytosol; P:L-serine biosynthetic process
Cnidarian	Cnidarian	340.814	195.544	7.0866	2.82509	Locus_90154_Transcript_1/1_Confidence_0.000_Length_2606	bglr_felca ame: full=beta-glucuronidase flags: precursor	1.44859683228028E-160	51.15%	7	C:soluble fraction; C:microsome; F:sugar binding; F:cation binding; P:glycosaminoglycan catabolic process; F:beta-glucuronidase activity; C:lysosome
Cnidarian	Cnidarian	535.393	93.8787	6.92917	2.79268	Locus_12006_Transcript_1/1_Confidence_0.000_Length_1953	viaat_xenla ame: full=vesicular inhibitory amino acid transporter ame: full=gaba and glycine transporter ame: full=solute carrier family 32 member 1 ame: full=vesicular gaba transporter short=xviaat	7.94097633427172E-60	47.8%	14	P:neutral amino acid transport; C:inhibitory synapse; F:L-amino acid transmembrane transporter activity; P:aging; P:neurotransmitter transport; C:dendrite; C:neuron projection terminus; P:synaptic transmission; C:synaptic vesicle; F:neutral amino acid transmembrane transporter activity; P:ion transport; C:clathrin coated vesicle membrane; P:transmembrane transport; F:cation transmembrane transpor…
Cnidarian	Cnidarian	184.875	945.38	6.69714	2.74354	Locus_34159_Transcript_1/1_Confidence_0.000_Length_4109	pisd_ponab ame: full=phosphatidylserine decarboxylase proenzyme contains: ame: full=phosphatidylserine decarboxylase alpha chain contains: ame: full=phosphatidylserine decarboxylase beta chain	7.59058964630696E-90	60.5%	10	P:sulfate ion homeostasis; C:mitochondrion; P:regulation of transcription, DNA-dependent; P:UV protection; P:circadian rhythm; F:DNA photolyase activity; P:photoreactive repair; F:transcription factor activity; P:cellular response to phosphate starvation; C:nucleus
Cnidarian	Cnidarian	273.45	31.8546	6.51902	2.70466	Locus_21232_Transcript_1/1_Confidence_0.000_Length_1414	nat16_human ame: full= n-acetyltransferase 16	1.52520377170877E-6	65.0%	4	P:metabolic process; F:N-acetyltransferase activity; F:transferase activity, transferring acyl groups; F:transferase activity
Cnidarian	Cnidarian	357.721	932.42	6.48921	2.69804	Locus_53322_Transcript_1/1_Confidence_0.000_Length_6311	klh20_bovin ame: full=kelch-like protein 20	8.21438296441029E-107	57.25%	14	P:cytoskeleton organization; P:proteasomal ubiquitin-dependent protein catabolic process; F:interferon-gamma binding; C:PML body; C:Golgi apparatus; C:nucleolus; P:response to stimulus; C:cell surface; F:ubiquitin-protein ligase activity; P:protein ubiquitination; C:cytoskeleton; P:negative regulation of apoptosis; C:Cul3-RING ubiquitin ligase complex; P:multicellular organismal process
Cnidarian	Cnidarian	210.55	38.7256	6.41246	2.68088	Locus_70695_Transcript_1/1_Confidence_0.000_Length_1152	yblh_schpo ame: full=uncharacterized protein	8.89137176064419E-15	75.0%	0	0
Cnidarian	Cnidarian	222.418	518.957	6.38908	2.67561	Locus_57256_Transcript_1/1_Confidence_0.000_Length_3961	serc_mouse ame: full=phosphoserine aminotransferase short=psat ame: full=endometrial progesterone-induced protein short=epip ame: full=phosphohydroxythreonine aminotransferase	1.9608923376283E-127	72.25%	5	F:pyridoxal phosphate binding; F:O-phospho-L-serine:2-oxoglutarate aminotransferase activity; P:cofactor biosynthetic process; P:L-serine biosynthetic process; P:pyridoxine biosynthetic process
Cnidarian	Cnidarian	145.687	880.549	5.8866	2.55743	Locus_70728_Transcript_1/1_Confidence_0.000_Length_6906	amt1_caeel ame: full= ammonium transporter 1	5.50967194398065E-72	55.25%	6	C:plasmodesma; ; P:methylammonium transport; F:high affinity secondary active ammonium transmembrane transporter activity; P:response to nematode; C:plasma membrane
Cnidarian	Cnidarian	196.425	1667.15	5.82159	2.54141	Locus_45451_Transcript_1/1_Confidence_0.000_Length_2990	lsd2_drome ame: full=lipid storage droplets surface-binding protein 2 short=lsd2	2.30617299150892E-8	43.4%	5	P:cellular process; P:transport; C:intracellular membrane-bounded organelle; C:cytoplasmic part; P:lipid localization
Cnidarian	Cnidarian	2244.73	53.2076	5.78909	2.53334	Locus_106694_Transcript_1/1_Confidence_0.000_Length_1800	acsl5_human ame: full=long-chain-fatty-acid-- ligase 5 ame: full=long-chain acyl- synthetase 5 short=lacs 5	5.40334791149643E-116	65.15%	44	P:response to gravity; P:response to ozone; P:phospholipid biosynthetic process; P:long-chain fatty-acyl-CoA biosynthetic process; P:response to nutrient; C:soluble fraction; P:response to glucose stimulus; P:response to cholesterol; P:neuroblast proliferation; P:long-chain fatty acid metabolic process; P:defense response to fungus; C:cytosol; P:response to organic cyclic substance; C:plasmodesma…
Cnidarian	Cnidarian	204.28	205.816	5.73049	2.51866	Locus_31143_Transcript_1/1_Confidence_0.000_Length_2873	calub_danre ame: full=calumenin-b flags: precursor	4.72288601886359E-43	56.3%	11	P:axon regeneration in the peripheral nervous system; P:camera-type eye development; F:calcium ion binding; F:enzyme binding; F:enzyme inhibitor activity; P:response to organic cyclic substance; C:microsome; C:endoplasmic reticulum lumen; P:negative regulation of catalytic activity; P:in utero embryonic development; P:blood coagulation
Cnidarian	Cnidarian	229.178	22.7739	5.58262	2.48094	Locus_8938_Transcript_1/1_Confidence_1.000_Length_1246	efgm_nemve ame: full=elongation factor mitochondrial short=ef-gmt ame: full=elongation factor g mitochondrial short=mef-g 1 ame: full=elongation factor g1 flags: precursor	4.91306777802677E-115	76.55%	6	F:translation elongation factor activity; P:mitochondrial translational elongation; C:mitochondrion; P:GTP catabolic process; F:GTPase activity; F:GTP binding
Cnidarian	Cnidarian	240.93	29.111	5.41471	2.43688	Locus_95962_Transcript_1/1_Confidence_0.000_Length_939	ubp1_bovin ame: full=ubiquitin carboxyl-terminal hydrolase 1 ame: full=deubiquitinating enzyme 1 ame: full=ubiquitin thiolesterase 1 ame: full=ubiquitin-specific-processing protease 1	3.74615968360327E-26	49.0%	8	F:cysteine-type endopeptidase activity; C:nucleoplasm; F:protein binding; P:response to UV; F:ubiquitin-specific protease activity; P:regulation of DNA repair; F:ubiquitin thiolesterase activity;
Cnidarian	Cnidarian	232.935	87.3064	5.38748	2.42961	Locus_25544_Transcript_1/1_Confidence_0.000_Length_1362	arh_mouse ame: full=low density lipoprotein receptor adapter protein 1 ame: full=autosomal recessive hypercholesterolemia protein homolog	3.12393253615914E-9	49.75%	10	F:protein binding; C:intracellular membrane-bounded organelle; P:positive regulation of biological process; P:receptor-mediated endocytosis; P:lipid metabolic process; C:protein complex; P:regulation of cellular process; C:intracellular organelle part; C:plasma membrane part; C:cytoplasmic part
Cnidarian	Cnidarian	304.252	49.522	5.33436	2.41532	Locus_125660_Transcript_1/1_Confidence_1.000_Length_1623	nphp3_human ame: full=nephrocystin-3	1.09378941372615E-11	54.9%	14	P:maintenance of organ identity; C:cilium; F:protein binding; P:convergent extension; ; P:left/right pattern formation; P:negative regulation of Wnt receptor signaling pathway through beta-catenin; P:photoreceptor cell maintenance; C:cytoplasm; P:heart looping; F:microtubule motor activity; P:lipid metabolic process; C:microtubule associated complex; P:microtubule-based movement
Cnidarian	Cnidarian	234.959	26.1433	5.2908	2.40349	Locus_5832_Transcript_1/1_Confidence_0.000_Length_1736	cp3a4_human ame: full=cytochrome p450 3a4 ame: full=albendazole monooxygenase ame: full=albendazole sulfoxidase ame: full=cypiiia3 ame: full=cypiiia4 ame: full=cytochrome p450 3a3 ame: full=cytochrome p450 hlp ame: full=cytochrome p450 nf-25 ame: full=cytochrome p450-pcn1 ame: full=nifedipine oxidase ame: full=quinine 3-monooxygenase ame: full=taurochenodeoxycholate 6-alpha-hydroxylase	1.93514073883619E-70	53.4%	11	P:drug catabolic process; P:oxidation reduction; F:oxidoreductase activity, acting on paired donors, with incorporation or reduction of molecular oxygen; P:response to chemical stimulus; P:steroid metabolic process; P:cellular lipid metabolic process; P:small molecule metabolic process; C:cytoplasm; F:iron ion binding; C:membrane; F:steroid hydroxylase activity
Cnidarian	Cnidarian	159.411	126.337	5.2445	2.39081	Locus_4650_Transcript_1/1_Confidence_1.000_Length_3181	ino1a_xenla ame: full=inositol-3-phosphate synthase 1-a short=ips 1-a ame: full=myo-inositol-1-phosphate synthase a short=mi-1-p synthase a short=mip synthase a	0	80.05%	6	C:cytoplasm; P:embryonic development ending in seed dormancy; P:phospholipid biosynthetic process; F:inositol-3-phosphate synthase activity; P:inositol biosynthetic process; F:nucleotide binding
Cnidarian	Cnidarian	179.601	78.9513	5.21946	2.3839	Locus_4651_Transcript_1/1_Confidence_0.000_Length_2592	ino1a_xenla ame: full=inositol-3-phosphate synthase 1-a short=ips 1-a ame: full=myo-inositol-1-phosphate synthase a short=mi-1-p synthase a short=mip synthase a	0	80.05%	6	C:cytoplasm; P:embryonic development ending in seed dormancy; P:phospholipid biosynthetic process; F:inositol-3-phosphate synthase activity; P:inositol biosynthetic process; F:nucleotide binding
Cnidarian	Cnidarian	194.425	46.0481	5.19072	2.37593	Locus_91749_Transcript_1/1_Confidence_0.000_Length_730	tgfa_pig ame: full=protransforming growth factor alpha contains: ame: full=transforming growth factor alpha short=tgf-alpha ame: full=egf-like tgf short=etgf ame: full=tgf type 1 flags: precursor	2.58333299696025E-7	48.5%	5	F:protein binding; C:cell part; P:regulation of protein amino acid phosphorylation; P:signal transduction; P:positive regulation of cellular process
Cnidarian	Cnidarian	888.016	17.5961	5.16703	2.36934	Locus_103593_Transcript_1/1_Confidence_0.000_Length_2340	cp17a_ictpu ame: full=steroid 17-alpha-hydroxylase lyase ame: full=cypxvii ame: full=cytochrome p450 17a1 ame: full=cytochrome p450-c17 short=cytochrome p450c17	1.06190062856664E-76	57.9%	18	P:steroid metabolic process; P:multicellular organismal development; C:microsome; P:cellular lipid metabolic process; P:secondary metabolic process; P:fat-soluble vitamin metabolic process; P:drug metabolic process; F:oxidoreductase activity, acting on paired donors, with incorporation or reduction of molecular oxygen; F:monooxygenase activity; C:membrane part; P:xenobiotic metabolic process; P:h…
Cnidarian	Cnidarian	125.026	155.279	5.1261	2.35786	Locus_55453_Transcript_1/1_Confidence_0.000_Length_1912	ga45g_mouse ame: full=growth arrest and dna damage-inducible protein gadd45 gamma ame: full=cytokine-responsive protein cr6	6.22279526880886E-9	54.125%	6	P:regulation of cell cycle; P:negative regulation of protein kinase activity; P:activation of MAPKK activity; P:cell differentiation; F:protein binding; P:multicellular organismal development
Cnidarian	Cnidarian	295.308	45.3345	4.86453	2.2823	Locus_95114_Transcript_1/1_Confidence_0.000_Length_2405	mot10_mouse ame: full=monocarboxylate transporter 10 short=mct 10 ame: full=aromatic amino acid transporter 1 ame: full=solute carrier family 16 member 10 ame: full=t-type amino acid transporter 1	2.74533914521686E-65	51.55%	6	C:intracellular organelle; C:plasma membrane part; P:ion transport; F:thyroid hormone transmembrane transporter activity; P:thyroid hormone transport; P:cellular metabolic process
Cnidarian	Cnidarian	1237.88	597.588	4.82783	2.27137	Locus_66140_Transcript_1/1_Confidence_0.000_Length_3756	lrc8c_mouse ame: full=leucine-rich repeat-containing protein 8c ame: full=protein ad158	7.31069160523099E-7	39.0%	4	C:integral to membrane; C:endoplasmic reticulum; C:membrane; C:endoplasmic reticulum membrane
Cnidarian	Cnidarian	107.71	424.878	4.80637	2.26495	Locus_120701_Transcript_1/1_Confidence_0.000_Length_2375	fad5_morap ame: full=delta fatty acid desaturase short=delta-5 fatty acid desaturase	5.67907742379321E-39	55.55%	8	F:transition metal ion binding; C:membrane; C:intracellular membrane-bounded organelle; P:response to organic substance; P:unsaturated fatty acid metabolic process; P:fatty acid biosynthetic process; F:oxidoreductase activity, acting on paired donors, with oxidation of a pair of donors resulting in the reduction of molecular oxygen to two molecules of water; P:response to nutrient levels
Cnidarian	Cnidarian	64.1058	109.17	4.67522	2.22503	Locus_15231_Transcript_1/1_Confidence_0.000_Length_3078	eno_plaf7 ame: full=enolase ame: full=2-phospho-d-glycerate hydro-lyase ame: full=2-phosphoglycerate dehydratase	1.85891903578472E-178	80.45%	20	P:response to virus; C:phosphopyruvate hydratase complex; C:apoplast; P:response to salt stress; C:chloroplast; P:negative regulation of transcription, DNA-dependent; F:phosphopyruvate hydratase activity; P:glycolysis; F:DNA binding; P:negative regulation of cell growth; F:magnesium ion binding; P:response to cadmium ion; P:response to light stimulus; C:mitochondrial envelope; P:response to cold;…
Cnidarian	Cnidarian	350.523	35.575	4.63467	2.21247	Locus_112659_Transcript_1/1_Confidence_0.000_Length_2022	fcnv1_cerry ame: full=ryncolin-1 flags: precursor	2.65049717298958E-58	63.25%	10	P:system development; F:receptor binding; C:membrane; P:positive regulation of biological process; P:regulation of multicellular organismal process; P:transmembrane receptor protein tyrosine kinase signaling pathway; P:neurological system process; C:secretory granule; C:extracellular region part; P:response to oxidative stress
Cnidarian	Cnidarian	133.243	66.8457	4.53351	2.18063	Locus_70687_Transcript_1/1_Confidence_0.000_Length_1040	amt1_caeel ame: full= ammonium transporter 1	1.22581006897631E-28	47.25%	4	P:cellular process; P:response to stimulus; P:transport; C:membrane
Cnidarian	Cnidarian	182.122	81.6864	4.47707	2.16255	Locus_101012_Transcript_1/1_Confidence_0.000_Length_4137	acea_bachd ame: full=isocitrate lyase short=icl short=isocitrase short=isocitratase	2.74955205339609E-164	64.2%	13	P:pathogenesis; P:glyoxylate cycle; C:cytosol; P:cellular response to hypoxia; P:response to acid; P:response to fatty acid; P:maintenance of symbiont tolerance to host environment; P:tricarboxylic acid cycle; F:isocitrate lyase activity; F:methylisocitrate lyase activity; P:response to host immune response; P:response to acetate; C:plasma membrane
Cnidarian	Cnidarian	716.511	197.635	4.42366	2.14524	Locus_84722_Transcript_1/1_Confidence_0.000_Length_3989	cah2_trihk ame: full=carbonic anhydrase 2 ame: full=carbonate dehydratase ii ame: full=carbonic anhydrase ii short=ca-ii	1.83893032813954E-32	57.75%	5	F:zinc ion binding; C:cytoplasm; P:response to stimulus; P:anatomical structure development; C:apical part of cell
Cnidarian	Cnidarian	228.534	102.646	4.42017	2.1441	Locus_4948_Transcript_2/3_Confidence_1.000_Length_1566	chac1_danre ame: full=cation transport regulator-like protein 1	5.72733750645998E-42	56.38461538461539%	3	C:cytosol; P:apoptosis in response to endoplasmic reticulum stress; F:protein binding
Cnidarian	Cnidarian	181.53	287.545	4.33615	2.11642	Locus_2130_Transcript_2/3_Confidence_1.000_Length_3185	aqp3_pig ame: full=aquaporin-3 ame: full=aquaglyceroporin-3	1.24960603500331E-68	62.25%	33	C:cell-cell junction; P:response to mercury ion; C:macromolecular complex; P:excretion; P:regulation of keratinocyte differentiation; P:amine transport; C:intracellular membrane-bounded organelle; P:response to vitamin D; F:pyrimidine transmembrane transporter activity; P:renal water absorption; P:response to retinoic acid; C:microsome; P:response to calcium ion; P:immune response; P:odontogenesi…
Cnidarian	Cnidarian	181.109	267.855	4.29994	2.10432	Locus_115961_Transcript_2/2_Confidence_1.000_Length_1730	slmo2_pig ame: full=protein slowmo homolog 2	3.42460773344218E-43	58.5%	4	P:spermatogenesis; P:larval locomotory behavior; P:peristalsis; C:mitochondrion
Cnidarian	Cnidarian	245.316	38.3662	4.22561	2.07916	Locus_107469_Transcript_1/1_Confidence_0.000_Length_2772	gp143_mouse ame: full=g-protein coupled receptor 143 ame: full=moa1 ame: full=ocular albinism type 1 protein homolog	4.57186841794395E-11	39.5%	5	C:intracellular membrane-bounded organelle; P:pigmentation; C:cytoplasmic part; P:signal transduction; C:membrane
Cnidarian	Cnidarian	571.838	652.061	4.18223	2.06427	Locus_89704_Transcript_1/1_Confidence_0.000_Length_5238	acsl4_human ame: full=long-chain-fatty-acid-- ligase 4 ame: full=long-chain acyl- synthetase 4 short=lacs 4	0	58.75%	20	C:chloroplast envelope; F:acetate-CoA ligase activity; P:dendritic spine development; P:response to interleukin-15; P:embryonic process involved in female pregnancy; P:learning or memory; C:endoplasmic reticulum membrane; C:mitochondrial membrane; C:peroxisome; F:fatty-acyl-CoA synthase activity; P:fatty acid biosynthetic process; P:triglyceride biosynthetic process; P:brain development; C:neuron…
Cnidarian	Cnidarian	296.921	76.5991	4.16758	2.05921	Locus_66307_Transcript_1/1_Confidence_0.000_Length_2127	aa2br_chick ame: full=adenosine receptor a2b ame: full=adenosine receptor 2b	1.85201054085931E-17	44.9%	24	P:negative regulation of multicellular organismal process; P:regulation of system process; P:positive regulation of catalytic activity; F:G-protein coupled receptor activity; P:defense response; P:neurological system process; P:regulation of cAMP biosynthetic process; P:secretion by cell; P:positive regulation of secretion; P:macromolecule metabolic process; P:regulation of cellular localization;…
Cnidarian	Cnidarian	184.339	2753.77	4.14978	2.05303	Locus_47631_Transcript_1/1_Confidence_0.000_Length_7470	arhg7_human ame: full=rho guanine nucleotide exchange factor 7 ame: full=beta-pix ame: full=cool-1 ame: full=pak-interacting exchange factor beta ame: full=p85	6.28229349558843E-122	50.75%	17	C:focal adhesion; C:growth cone; P:regulation of signal transduction; P:transmembrane receptor protein tyrosine kinase signaling pathway; P:primary metabolic process; P:positive regulation of apoptosis; F:metal ion binding; P:cellular component organization; P:small molecule metabolic process; P:regulation of catalytic activity; P:small GTPase mediated signal transduction; C:mitochondrion; F:prot…
Cnidarian	Cnidarian	215.827	694.124	4.06539	2.02339	Locus_91447_Transcript_1/1_Confidence_0.000_Length_4641	marh1_human ame: full=e3 ubiquitin-protein ligase march1 ame: full=membrane-associated ring finger protein 1 ame: full=membrane-associated ring-ch protein i short=march-i ame: full=ring finger protein 171	7.72182647219537E-14	53.9%	7	C:lysosome; F:binding; C:cytoplasmic vesicle; F:ubiquitin-protein ligase activity; P:protein ubiquitination; C:endosome membrane; C:endoplasmic reticulum
Cnidarian	Cnidarian	191.502	50.4395	4.06515	2.02331	Locus_10395_Transcript_2/4_Confidence_1.000_Length_2330	ytbe_bacsu ame: full=uncharacterized oxidoreductase	1.50473224901609E-52	57.4%	1	F:oxidoreductase activity
Cnidarian	Cnidarian	289.018	222.45	3.97063	1.98937	Locus_21472_Transcript_1/1_Confidence_0.000_Length_3818	ari9_arath ame: full=probable e3 ubiquitin-protein ligase ari9 ame: full=ariadne-like protein ari9 ame: full=protein ariadne homolog 9	7.12784061299319E-26	44.05%	2	F:ligase activity; F:binding
Cnidarian	Cnidarian	79.0413	114.588	3.95045	1.98202	Locus_95492_Transcript_1/1_Confidence_0.000_Length_6316	edem3_xenla ame: full=er degradation-enhancing alpha-mannosidase-like 3 flags: precursor	2.51494551010306E-164	52.2%	11	P:ER-associated protein catabolic process; P:protein folding; C:integral to endoplasmic reticulum membrane; F:alpha-mannosidase activity; F:mannosyl-oligosaccharide 1,2-alpha-mannosidase activity; P:anatomical structure development; C:cell projection; F:misfolded protein binding; P:post-translational protein modification; P:protein amino acid N-linked glycosylation via asparagine; P:multicellular…
Cnidarian	Cnidarian	142.395	165.086	3.88124	1.95652	Locus_294_Transcript_1/1_Confidence_0.000_Length_2217	sera_ponab ame: full=d-3-phosphoglycerate dehydrogenase short=3-pgdh	1.11086955576082E-105	59.15%	7	P:central nervous system development; F:binding; P:growth; F:phosphoglycerate dehydrogenase activity; P:protein homotetramerization; C:plasma membrane; P:L-serine biosynthetic process
Cnidarian	Cnidarian	89.8288	59.8869	3.85104	1.94525	Locus_116940_Transcript_1/1_Confidence_0.000_Length_2122	nagab_chick ame: full=alpha-n-acetylgalactosaminidase ame: full=alpha-galactosidase b	7.78622748806427E-117	57.55%	17	F:receptor binding; F:alpha-galactosidase activity; C:membrane; P:oligosaccharide metabolic process; P:glycosphingolipid catabolic process; C:lysosome; P:gastrulation with mouth forming second; C:Golgi apparatus; C:extracellular region; F:alpha-N-acetylgalactosaminidase activity; P:bone mineralization; P:glycosylceramide catabolic process; P:galactomannan catabolic process; P:response to drug; P:…
Cnidarian	Cnidarian	176.855	136.56	3.82744	1.93638	Locus_4012_Transcript_1/1_Confidence_0.000_Length_2074	elov4_mouse ame: full=elongation of very long chain fatty acids protein 4 ame: full=3-keto acyl- synthase elovl4	9.82681560682504E-24	47.3%	5	P:very-long-chain fatty acid metabolic process; P:fatty acid elongation, unsaturated fatty acid; F:transferase activity; C:membrane part; C:endoplasmic reticulum
Cnidarian	Cnidarian	93.7679	62.1687	3.8012	1.92646	Locus_112709_Transcript_1/1_Confidence_0.000_Length_1532	syn1_mouse ame: full=synapsin-1 ame: full=synapsin i	6.12858769733E-49	57.0%	4	F:cytoskeletal protein binding; C:synaptic vesicle; P:neurotransmitter secretion; F:nucleotide binding
Cnidarian	Cnidarian	255.462	376.013	3.78643	1.92084	Locus_18763_Transcript_1/1_Confidence_2.000_Length_4111	gdf11_mouse ame: full=growth differentiation factor 11 short=gdf-11 ame: full=bone morphogenetic protein 11 short=bmp-11 flags: precursor	1.55935059703157E-26	43.25%	12	P:tissue development; F:receptor binding; P:anatomical structure morphogenesis; P:organ development; P:cellular macromolecule biosynthetic process; P:cell differentiation; P:negative regulation of cellular process; P:positive regulation of cellular process; P:response to stimulus; P:regulation of multicellular organismal process; P:negative regulation of developmental process; C:extracellular reg…
Cnidarian	Cnidarian	76.2378	204.237	3.77898	1.918	Locus_32106_Transcript_1/1_Confidence_2.000_Length_2246	f262_human ame: full=6-phosphofructo-2-kinase fructose- -biphosphatase 2 short=6pf-2-k fru- -p2ase 2 short=pfk fbpase 2 ame: full=6pf-2-k fru- -p2ase heart-type isozyme includes: ame: full=6-phosphofructo-2-kinase includes: ame: full=fructose- -bisphosphatase	6.81747953804805E-119	72.05%	17	P:gluconeogenesis; P:response to glucose stimulus; P:lactate metabolic process; P:intracellular protein kinase cascade; F:fructose-2,6-bisphosphate 2-phosphatase activity; F:nucleotide binding; F:protein kinase binding; P:regulation of glycolysis; P:pyruvate metabolic process; P:energy reserve metabolic process; C:6-phosphofructo-2-kinase/fructose-2,6-biphosphatase 1 complex; P:positive regulatio…
Cnidarian	Cnidarian	49.8953	69.5433	3.77653	1.91706	Locus_46435_Transcript_1/1_Confidence_0.000_Length_2841	nucg_caeel ame: full=endonuclease mitochondrial short=endo g ame: full=ced-3 protease suppressor 6 flags: precursor	1.64605506528128E-64	60.06666666666667%	8	P:positive regulation of apoptosis; P:response to antibiotic; C:mitochondrion; P:DNA fragmentation involved in apoptosis; F:endodeoxyribonuclease activity; F:protein binding; P:response to tumor necrosis factor; P:in utero embryonic development
Cnidarian	Cnidarian	190.817	345.882	3.77098	1.91494	Locus_121622_Transcript_1/1_Confidence_0.000_Length_4417	aln1_dicdi ame: full=probable allantoinase 1	1.30918788990677E-79	56.7%	4	F:transition metal ion binding; F:hydrolase activity, acting on carbon-nitrogen (but not peptide) bonds, in cyclic amides; P:heterocycle metabolic process; P:cellular nitrogen compound metabolic process
Cnidarian	Cnidarian	139.943	115.82	3.7672	1.91349	Locus_12954_Transcript_1/1_Confidence_0.000_Length_2841	scrk_bacsu ame: full= fructokinase ame: full=glucomannan utilization protein e	1.3591082224346E-34	49.4%	9	F:transferase activity; P:phosphorylation; F:nucleotide binding; P:polysaccharide catabolic process; F:ATP binding; F:kinase activity; P:carbohydrate metabolic process; F:metal ion binding; F:fructokinase activity
Cnidarian	Cnidarian	217.633	395.652	3.7644	1.91242	Locus_58176_Transcript_1/1_Confidence_0.000_Length_2640	mec2_caeel ame: full=mechanosensory protein 2	5.93025911817231E-69	75.1%	12	C:protein complex; C:cytoskeleton; P:mechanosensory behavior; P:actin cytoskeleton reorganization; P:protein homooligomerization; C:melanosome; P:excretion; C:neuron projection membrane; C:cell-cell junction; F:protein binding; C:membrane raft; C:integral to plasma membrane
Cnidarian	Cnidarian	253.827	617.395	3.7159	1.89371	Locus_89460_Transcript_1/1_Confidence_0.000_Length_2934	neul4_xentr ame: full=neuralized-like protein 4	1.50607025323044E-20	47.888888888888886%	4	P:cellular process; P:anatomical structure development; P:multicellular organismal development; C:cell part
Cnidarian	Cnidarian	139.622	80.3153	3.70049	1.88772	Locus_83467_Transcript_1/1_Confidence_0.000_Length_2537	ppil6_human ame: full=peptidyl-prolyl cis-trans isomerase-like 6 short=ppiase ame: full=cyclophilin-like protein ppil6 ame: full=rotamase ppil6	5.51448165719816E-64	61.25%	9	C:cytosol; F:heat shock protein binding; P:protein peptidyl-prolyl isomerization; P:RNA splicing; C:intermediate filament cytoskeleton; F:peptidyl-prolyl cis-trans isomerase activity; F:cyclosporin A binding; C:nucleoplasm; C:plasma membrane
Cnidarian	Cnidarian	1764.86	560.83	3.68094	1.88007	Locus_85862_Transcript_1/1_Confidence_0.000_Length_3798	dhcr7_mouse ame: full=7-dehydrocholesterol reductase short=7-dhc reductase ame: full=sterol delta -reductase	2.21830613106413E-120	58.65%	15	P:lung development; C:nuclear outer membrane; F:7-dehydrocholesterol reductase activity; P:regulation of cholesterol biosynthetic process; P:multicellular organism growth; C:nuclear pore; C:microsome; P:cell differentiation; F:protein binding; P:post-embryonic development; P:regulation of cell proliferation; C:integral to organelle membrane; P:blood vessel development; C:endoplasmic reticulum mem…
Cnidarian	Cnidarian	171.856	111.406	3.67531	1.87786	Locus_11708_Transcript_1/1_Confidence_0.000_Length_1966	gtr8_human ame: full=solute carrier family facilitated glucose transporter member 8 ame: full=glucose transporter type 8 short=glut-8 ame: full=glucose transporter type x1	1.07343284180509E-88	55.55%	10	P:response to stimulus; P:male meiosis I; P:trehalose transport; P:sucrose transport; C:synaptic vesicle; P:lactose transport; C:plasma membrane part; F:trehalose transmembrane transporter activity; C:vacuolar membrane; P:maltose transport
Cnidarian	Cnidarian	52.1283	203.36	3.63491	1.86192	Locus_93340_Transcript_1/1_Confidence_0.000_Length_3749	mcm5_xentr ame: full=dna replication licensing factor mcm5	0	67.75%	25	C:chromatin; P:cell cycle checkpoint; F:protein binding; P:DNA unwinding involved in replication; P:resolution of meiotic recombination intermediates; P:chromosome condensation; P:regulation of DNA replication initiation; P:embryonic development ending in birth or egg hatching; P:DNA endoreduplication; P:S phase of mitotic cell cycle; F:DNA binding; C:pre-replicative complex; C:MCM complex; P:G1/…
Cnidarian	Cnidarian	1442.31	2546.76	3.63088	1.86032	Locus_101327_Transcript_1/1_Confidence_0.000_Length_7106	bat1_rat ame: full=b( +)-type amino acid transporter 1 short=b( +)at ame: full=glycoprotein-associated amino acid transporter +at1 ame: full=solute carrier family 7 member 9	1.99226147343919E-117	64.6%	17	P:neutral amino acid transport; F:protein binding; P:multicellular organismal development; P:L-cystine transport; P:organic cation transport; F:organic cation transmembrane transporter activity; P:protein complex assembly; P:leukocyte migration; C:cytoplasm; P:blood coagulation; P:amino acid transmembrane transport; P:cellular amino acid metabolic process; F:peptide antigen binding; P:response to…
Cnidarian	Cnidarian	220.009	1135.25	3.61046	1.85218	Locus_34830_Transcript_4/4_Confidence_1.000_Length_4625	hnf4a_rat ame: full=hepatocyte nuclear factor 4-alpha short=hnf-4-alpha ame: full=nuclear receptor subfamily 2 group a member 1 ame: full=transcription factor 14 short=tcf-14 ame: full=transcription factor hnf-4	4.23946808501199E-113	67.35%	41	P:ornithine metabolic process; F:transcription activator binding; P:regulation of transcription from RNA polymerase II promoter by nuclear hormone receptor; F:protein homodimerization activity; P:xenobiotic metabolic process; F:steroid binding; P:heart development; P:response to glucose stimulus; P:regulation of growth hormone receptor signaling pathway; F:receptor binding; P:small molecule biosy…
Cnidarian	Cnidarian	146.603	23.0157	3.60235	1.84894	Locus_124684_Transcript_1/1_Confidence_0.000_Length_1942	pv1_xenla ame: full=homeobox protein ame: full=posterior-ventral 1 transcription factor	1.27824446495818E-9	52.15%	58	F:protein self-association; F:androgen receptor activity; F:estrogen receptor binding; P:spleen development; P:androgen receptor signaling pathway; P:positive regulation of protein amino acid phosphorylation; ; P:determination of bilateral symmetry; ; P:branching morphogenesis of a tube; P:axonogenesis; F:protein heterodimerization activity; ; P:positive regulation of cell division; P:skeletal sy…
Cnidarian	Cnidarian	1040.55	51.5647	3.54678	1.82651	Locus_103419_Transcript_1/1_Confidence_0.000_Length_1964	mot4_chick ame: full=monocarboxylate transporter 4 short=mct 4 ame: full=solute carrier family 16 member 3	9.53967885216803E-29	42.9%	7	P:cellular process; P:ion transport; F:secondary active transmembrane transporter activity; C:membrane part; P:monocarboxylic acid transport; F:monocarboxylic acid transmembrane transporter activity; C:plasma membrane
Cnidarian	Cnidarian	256.298	222.769	3.50884	1.811	Locus_24070_Transcript_2/2_Confidence_2.000_Length_2633	ank3_human ame: full=ankyrin-3 short=ank-3 ame: full=ankyrin-g	3.05880931757319E-41	48.3%	6	P:cellular process; C:nuclear lumen; C:intracellular non-membrane-bounded organelle; F:protein binding; C:cytoplasm; C:plasma membrane
Cnidarian	Cnidarian	190.498	17.8804	3.50246	1.80837	Locus_87591_Transcript_1/1_Confidence_0.000_Length_3677	al3b1_human ame: full=aldehyde dehydrogenase family 3 member b1 ame: full=aldehyde dehydrogenase 7	2.60882763872595E-142	67.25%	22	P:response to hypoxia; P:central nervous system development; C:cytosol; P:lipid metabolic process; P:oxidation reduction; P:alcohol metabolic process; P:response to reactive oxygen species; C:mitochondrial inner membrane; P:formaldehyde metabolic process; P:epidermis development; F:3-chloroallyl aldehyde dehydrogenase activity; C:extrinsic to endoplasmic reticulum membrane; P:response to organic …
Cnidarian	Cnidarian	100.84	231.305	3.44965	1.78645	Locus_13788_Transcript_1/1_Confidence_0.000_Length_1435	armet_droan ame: full=mesencephalic astrocyte-derived neurotrophic factor homolog ame: full=manf cdnf-like protein flags: precursor	2.88862438552322E-45	75.84210526315789%	4	C:extracellular space; C:endoplasmic reticulum; P:multicellular organismal development; C:perinuclear region of cytoplasm
Cnidarian	Cnidarian	159.083	184.782	3.43929	1.78211	Locus_75351_Transcript_1/1_Confidence_0.000_Length_1633	ttp_sheep ame: full=tristetraprolin short=ttp ame: full=zinc finger protein 36 homolog short=zfp-36	2.14998146813135E-7	49.588235294117645%	5	P:regulation of gene expression; C:cytoplasm; P:positive regulation of RNA metabolic process; F:RNA binding; P:nuclear-transcribed mRNA poly(A) tail shortening
Cnidarian	Cnidarian	205.345	55.7681	3.2645	1.70686	Locus_68016_Transcript_1/1_Confidence_0.000_Length_4078	fbn2_human ame: full=fibrillin-2 flags: precursor	6.00265106480722E-63	49.75%	13	C:microfibril; P:anatomical structure morphogenesis; P:skeletal system development; C:basement membrane; F:protein binding; P:cellular protein localization; P:transmembrane receptor protein serine/threonine kinase signaling pathway; P:positive regulation of biological process; P:heart development; F:extracellular matrix structural constituent; C:extracellular space; F:calcium ion binding; C:plasm…
Cnidarian	Cnidarian	154.662	587.882	3.21322	1.68402	Locus_81845_Transcript_1/1_Confidence_0.000_Length_5048	rint1_mouse ame: full=rad50-interacting protein 1 ame: full=rad50 interactor 1 short=rint-1	5.0955277905763E-136	52.25%	5	P:transport; F:protein binding; P:G2/M transition DNA damage checkpoint; C:membrane; C:endoplasmic reticulum
Cnidarian	Cnidarian	173.525	135.096	3.18548	1.67151	Locus_4911_Transcript_1/1_Confidence_0.000_Length_2934	ermp1_human ame: full=endoplasmic reticulum metallopeptidase 1 ame: full=felix-ina	8.65720000153369E-93	51.0%	2	P:ovarian follicle development; C:endoplasmic reticulum
Cnidarian	Cnidarian	412.398	107.892	3.15753	1.65879	Locus_3794_Transcript_1/1_Confidence_1.000_Length_2489	recq_haein ame: full=atp-dependent dna helicase recq	1.64832129649217E-26	46.85%	13	F:ATP-dependent helicase activity; C:nuclear lumen; P:DNA repair; P:response to abiotic stimulus; F:single-stranded DNA binding; P:cellular component organization; P:negative regulation of DNA metabolic process; P:DNA replication; P:DNA recombination; P:cell cycle; F:3'-5' DNA helicase activity; F:DNA-dependent ATPase activity; C:chromosomal part
Cnidarian	Cnidarian	192.48	227.452	3.15238	1.65644	Locus_45908_Transcript_1/1_Confidence_0.000_Length_5654	col12_human ame: full=collectin-12 ame: full=collectin placenta protein 1 short=cl-p1 short=hcl-p1 ame: full=nurse cell scavenger receptor 2 ame: full=scavenger receptor class a member 4 ame: full=scavenger receptor with c-type lectin	2.57439722334407E-19	49.8%	33	C:cytoplasmic vesicle; C:multivesicular body; C:rough endoplasmic reticulum; P:immune response; P:embryonic organ morphogenesis; F:monosaccharide binding; C:fibrillar collagen; P:opsonization; P:response to glucocorticoid stimulus; F:receptor activity; P:defense response; P:regulation of liquid surface tension; F:lipopolysaccharide binding; C:extracellular space; P:sensory perception; P:signal tr…
Cnidarian	Cnidarian	114.389	215.083	3.1312	1.64672	Locus_70690_Transcript_1/1_Confidence_0.000_Length_2601	metx_strmk ame: full=homoserine o-acetyltransferase ame: full=homoserine o-trans-acetylase short=hta short=homoserine transacetylase	8.08665945901618E-95	63.75%	1	F:transferase activity, transferring acyl groups
Cnidarian	Cnidarian	779.6	166.427	3.12654	1.64457	Locus_6633_Transcript_3/3_Confidence_4.000_Length_7038	pol_foamv ame: full=pro-pol polyprotein ame: full=pr125pol contains: ame: full=protease reverse transcriptase ribonuclease h ame: full=p87pro-rt-r contains: ame: full=protease reverse transcriptase ame: full=p65pro-rt contains: ame: full=ribonuclease h short=rnase h contains: ame: full=integrase short=in ame: full=p42in	5.36251415018254E-6	43.0%	22	P:DNA recombination; F:RNA binding; F:hydrolase activity; F:ribonuclease H activity; F:nucleic acid binding; C:host cell cytoplasm; F:metal ion binding; P:RNA-dependent DNA replication; F:aspartic-type endopeptidase activity; C:virion; F:peptidase activity; C:host cell nucleus; F:RNA-directed DNA polymerase activity; P:metabolic process; F:DNA-directed DNA polymerase activity; F:catalytic activit…
Cnidarian	Cnidarian	486.375	103.938	3.1193	1.64122	Locus_36770_Transcript_1/1_Confidence_0.000_Length_3720	ppr42_macfa ame: full=protein phosphatase 1 regulatory subunit 42 ame: full=leucine-rich repeat-containing protein 67	3.82072800274516E-24	52.4%	12	C:nuclear lumen; F:protein binding; C:membrane; P:multicellular organismal development; P:regulation of molecular function; P:regulation of protein metabolic process; F:cysteine-type peptidase activity; C:nuclear envelope; P:apoptosis; P:positive regulation of cellular process; P:protein modification process; C:cell projection
Cnidarian	Cnidarian	125.952	105.962	3.10629	1.63519	Locus_9081_Transcript_1/1_Confidence_0.000_Length_2245	cj011_mouse ame: full=leucine-rich repeat-containing protein c10orf11 homolog	2.22900309003886E-61	50.69230769230769%	3	C:nuclear part; P:cellular process; C:ribonucleoprotein complex
Cnidarian	Cnidarian	182.452	16.1853	3.09976	1.63216	Locus_49094_Transcript_1/1_Confidence_0.000_Length_2807	znt1_mouse ame: full=zinc transporter 1 short= -1 ame: full=solute carrier family 30 member 1	2.58670972191338E-70	57.1%	24	P:negative regulation of calcium ion import; P:response to glucose stimulus; P:negative regulation of zinc ion import; C:cytoplasmic vesicle membrane; P:cellular response to zinc ion; P:cellular calcium ion homeostasis; P:detoxification of cadmium ion; P:cadmium ion transmembrane transport; P:positive regulation of vulval development; C:integral to membrane; C:Golgi apparatus; P:lipid storage; P:…
Cnidarian	Cnidarian	129.702	451.598	3.0723	1.61932	Locus_50131_Transcript_1/1_Confidence_0.000_Length_7449	meth_bovin ame: full=methionine synthase ame: full=5-methyltetrahydrofolate--homocysteine methyltransferase ame: full=vitamin-b12 dependent methionine synthase short=ms	0	70.15%	23	P:regulation of cell proliferation; F:protein binding; F:zinc ion binding; F:methionine synthase activity; F:template for synthesis of G-rich strand of telomere DNA activity; P:positive regulation of telomere maintenance via telomerase; F:homocysteine S-methyltransferase activity; P:post-embryonic development; P:multicellular organismal aging; P:methionine biosynthetic process; C:telomerase holoe…
Cnidarian	Cnidarian	209.805	71.3269	3.05629	1.61178	Locus_37788_Transcript_1/1_Confidence_0.000_Length_2657	hcn4_rabit ame: full=potassium sodium hyperpolarization-activated cyclic nucleotide-gated channel 4 ame: full=hyperpolarization-activated cation channel 4 short=hac-4	8.76801146187252E-129	65.1%	22	F:potassium channel activity; P:apical protein localization; C:dendritic shaft; P:response to chemical stimulus; F:PDZ domain binding; C:membrane fraction; P:retinal cone cell development; P:muscle contraction; F:purine ribonucleotide binding; C:neuronal cell body; ; F:cyclic nucleotide binding; P:positive regulation of heart contraction; P:regulation of synaptic transmission; C:voltage-gated pot…
Cnidarian	Cnidarian	225.09	198.346	3.05435	1.61087	Locus_116248_Transcript_1/1_Confidence_2.000_Length_2092	scub3_mouse ame: full=signal cub and egf-like domain-containing protein 3 flags: precursor	1.88157590747555E-6	46.0%	7	P:protein homooligomerization; F:molecular_function; F:calcium ion binding; C:cell surface; P:protein heterooligomerization; C:extracellular region; F:protein binding
Cnidarian	Cnidarian	247.283	707.056	3.05202	1.60977	Locus_56440_Transcript_1/1_Confidence_0.000_Length_3966	s2611_mouse ame: full=sodium-independent sulfate anion transporter ame: full=solute carrier family 26 member 11	1.27421765573657E-126	52.6%	7	C:lysosomal membrane; C:integral to membrane; F:anion transmembrane transporter activity; P:sulfate transport; C:endoplasmic reticulum; C:Golgi apparatus; C:plasma membrane
Cnidarian	Cnidarian	398.896	39.1734	3.01163	1.59054	Locus_82623_Transcript_1/1_Confidence_0.000_Length_5707	pgdh_cavpo ame: full=15-hydroxyprostaglandin dehydrogenase short=15-pgdh ame: full=prostaglandin dehydrogenase 1	1.41723674085118E-41	50.75%	14	F:protein binding; P:transforming growth factor beta receptor signaling pathway; F:NAD binding; P:prostaglandin metabolic process; ; P:negative regulation of cell cycle; C:cytoplasm; C:nucleolus; P:estrous cycle phase; P:female pregnancy; F:prostaglandin E receptor activity; F:15-hydroxyprostaglandin dehydrogenase (NAD+) activity; P:parturition; P:ovulation
Cnidarian	Cnidarian	137.713	168.799	2.98312	1.57682	Locus_59368_Transcript_1/1_Confidence_0.000_Length_4547	wdr76_xenla ame: full=wd repeat-containing protein 76	6.95534265616358E-68	59.15%	1	C:cell part
Cnidarian	Cnidarian	40.7324	71.6144	2.94447	1.55801	Locus_98624_Transcript_1/1_Confidence_0.000_Length_2906	rs16_hetfo ame: full=40s ribosomal protein s16	9.68708816612588E-28	78.95%	17	P:mitotic spindle elongation; P:viral transcription; P:endocrine pancreas development; C:cell wall; F:RNA binding; C:nucleolus; C:plasmodesma; P:rRNA processing; F:structural constituent of ribosome; P:mRNA metabolic process; P:translational elongation; C:cytosolic small ribosomal subunit; P:ribosomal small subunit biogenesis; P:translational termination; C:chloroplast; C:lipid particle; C:membra…
Cnidarian	Cnidarian	205.402	240.689	2.94196	1.55678	Locus_97639_Transcript_1/1_Confidence_0.000_Length_4765	abcf2_bovin ame: full=atp-binding cassette sub-family f member 2	0	67.05%	19	P:transport; P:translational initiation; C:nucleoplasm; F:protein binding; C:ATP-binding cassette (ABC) transporter complex; P:positive regulation of translation; F:ribosome binding; C:cytosol; C:nuclear envelope; C:polysomal ribosome; F:transporter activity; P:response to cadmium ion; C:mitochondrial envelope; F:ATPase activity; P:ATP catabolic process; F:translation activator activity; C:plasma…
Cnidarian	Cnidarian	163.951	17.1783	2.93474	1.55323	Locus_19590_Transcript_1/1_Confidence_1.000_Length_1428	pxdnl_human ame: full=peroxidasin-like protein ame: full=cardiac peroxidase ame: full=vascular peroxidase 2 flags: precursor	7.35558983137883E-25	48.75%	28	P:negative chemotaxis; P:apoptosis; P:tube development; P:axon guidance; P:primary metabolic process; P:olfactory bulb interneuron development; F:receptor activity; F:metal ion binding; P:cellular macromolecule metabolic process; P:cell migration; F:oxidoreductase activity; C:axon; C:plasma membrane part; P:response to oxidative stress; P:regulation of neuron projection development; C:proteinaceo…
Cnidarian	Cnidarian	465.183	677.93	2.89278	1.53245	Locus_92492_Transcript_1/1_Confidence_0.000_Length_2125	fads2_human ame: full=fatty acid desaturase 2 ame: full=delta fatty acid desaturase short=d6d short=delta desaturase short=delta-6 desaturase	5.51531440551562E-46	47.1%	7	C:membrane; C:intracellular membrane-bounded organelle; P:response to organic substance; P:unsaturated fatty acid metabolic process; P:fatty acid biosynthetic process; F:oxidoreductase activity, acting on paired donors, with oxidation of a pair of donors resulting in the reduction of molecular oxygen to two molecules of water; P:response to nutrient levels
Cnidarian	Cnidarian	152.688	264.299	2.88884	1.53049	Locus_11677_Transcript_1/2_Confidence_7.000_Length_3391	ab27g_arath ame: full=abc transporter g family member 27 short=abc transporter short= 27 ame: full=probable white-brown complex homolog protein 28 short= 28	7.32605950433989E-67	66.1%	22	C:chloroplast envelope; P:response to folic acid; P:response to water deprivation; P:embryonic process involved in female pregnancy; P:cellular iron ion homeostasis; P:transpiration; C:membrane fraction; P:urate metabolic process; P:response to salt stress; P:response to iron ion; P:drug transmembrane transport; P:response to glucocorticoid stimulus; F:heme transporter activity; F:xenobiotic-tran…
Cnidarian	Cnidarian	211.729	56.628	2.88596	1.52905	Locus_22290_Transcript_1/1_Confidence_1.000_Length_2290	ddx49_mouse ame: full=probable atp-dependent rna helicase ddx49 ame: full=dead box protein 49	4.37879162057381E-97	66.35%	15	P:megagametogenesis; P:positive regulation of growth rate; F:nucleic acid binding; P:apoptosis; C:nucleolus; P:rRNA processing; P:hermaphrodite genitalia development; P:RNA splicing; P:body morphogenesis; P:nematode larval development; F:protein binding; F:nucleotide binding; F:helicase activity; P:embryonic development ending in birth or egg hatching;
Cnidarian	Cnidarian	135.233	134.443	2.86352	1.51779	Locus_31490_Transcript_1/1_Confidence_1.000_Length_1965	eki_nemve ame: full=probable ethanolamine kinase	2.62068948957282E-111	52.0%	7	P:phosphatidylethanolamine biosynthetic process; P:multicellular organism growth; P:placenta development; P:post-embryonic development; F:ethanolamine kinase activity; F:nucleotide binding; P:in utero embryonic development
Cnidarian	Cnidarian	130.64	231.886	2.82798	1.49977	Locus_350_Transcript_1/1_Confidence_0.000_Length_1759	co6a5_human ame: full=collagen alpha-5 chain ame: full=collagen alpha-1 chain ame: full=von willebrand factor a domain-containing protein 4 flags: precursor	2.20283406996423E-21	44.4%	5	P:cellular process; P:response to stimulus; C:plasma membrane part; P:immune system process; C:extracellular matrix
Cnidarian	Cnidarian	330.984	101.23	2.8112	1.49118	Locus_106458_Transcript_1/1_Confidence_0.000_Length_2322	lrx5_arath ame: full=leucine-rich repeat extensin-like protein 5 short= 5 short=lrr extensin5 ame: full=cell wall hydroxyproline-rich glycoprotein flags: precursor	5.57708837800896E-7	37.25%	15	F:extracellular matrix structural constituent; P:fibril organization; C:fibril; P:digestion; P:cell adhesion; C:extracellular region; P:GTP catabolic process; P:translational initiation; F:nucleotide binding; C:cytoplasm; P:translation; F:GTP binding; C:intracellular; F:translation initiation factor activity; F:GTPase activity
Cnidarian	Cnidarian	70.2835	222.858	2.79429	1.48248	Locus_78512_Transcript_1/1_Confidence_0.000_Length_3382	mog2b_xenla ame: full=2-acylglycerol o-acyltransferase 2-b ame: full=acyl- :monoacylglycerol acyltransferase 2-b short=mgat2-b ame: full=monoacylglycerol o-acyltransferase 2-b	8.88736482628731E-81	66.75%	10	F:diacylglycerol O-acyltransferase activity; C:integral to membrane; F:2-acylglycerol O-acyltransferase activity; F:acetyltransferase activity; P:monoacylglycerol metabolic process; C:microsome; P:triglyceride biosynthetic process; P:diacylglycerol biosynthetic process; C:endoplasmic reticulum membrane; P:intestinal absorption
Cnidarian	Cnidarian	146.824	269.25	2.78366	1.47698	Locus_25564_Transcript_1/1_Confidence_1.000_Length_3092	erf3a_human ame: full=eukaryotic peptide chain release factor gtp-binding subunit erf3a short=eukaryotic peptide chain release factor subunit 3a short=erf3a ame: full=g1 to s phase transition protein 1 homolog	0	73.1%	10	C:cytosol; F:translation release factor activity; P:protein amino acid methylation; P:GTP catabolic process; F:protein binding; F:GTPase activity; P:G1/S transition of mitotic cell cycle; P:translational termination; P:nuclear-transcribed mRNA catabolic process, nonsense-mediated decay; F:GTP binding
Cnidarian	Cnidarian	127.753	102.091	2.78116	1.47569	Locus_49414_Transcript_1/1_Confidence_0.000_Length_3799	hxb6_human ame: full=homeobox protein hox-b6 ame: full=homeobox protein hox- ame: full=homeobox protein hox-2b ame: full=homeobox protein hu-2	1.09643544694837E-18	73.65%	19	P:angiogenesis; P:mammary gland development; P:negative regulation of transcription from RNA polymerase II promoter; P:negative regulation of leukocyte migration; P:embryonic forelimb morphogenesis; P:negative regulation of keratinocyte differentiation; P:negative regulation of monocyte differentiation; P:hindbrain development; C:cytoplasm; C:transcription factor complex; P:negative regulation of…
Cnidarian	Cnidarian	123.415	785.17	2.77825	1.47418	Locus_40433_Transcript_1/1_Confidence_0.000_Length_3792	f111a_human ame: full=protein fam111a	6.22392844285432E-6	44.0%	3	P:proteolysis; F:serine-type endopeptidase activity; F:catalytic activity
Cnidarian	Cnidarian	239.89	194.743	2.76982	1.46979	Locus_114076_Transcript_1/1_Confidence_0.000_Length_3933	fbn2_human ame: full=fibrillin-2 flags: precursor	7.53989536180007E-63	50.75%	11	P:anatomical structure morphogenesis; P:skeletal system development; P:cell surface receptor linked signaling pathway; F:structural molecule activity; F:protein binding; P:positive regulation of biological process; P:organ development; C:proteinaceous extracellular matrix; C:membrane part; C:extracellular matrix part; C:plasma membrane
Cnidarian	Cnidarian	1556.99	742.711	2.7445	1.45654	Locus_89078_Transcript_1/1_Confidence_0.000_Length_7052	dpol_hpbdc ame: full=protein p includes: ame: full=dna-directed dna polymerase includes: ame: full=rna-directed dna polymerase includes: ame: full=ribonuclease h	6.34599487483053E-7	43.333333333333336%	1	F:catalytic activity
Cnidarian	Cnidarian	128.466	4765.37	2.73021	1.44901	Locus_100701_Transcript_1/1_Confidence_0.000_Length_3993	atf5_rat ame: full=cyclic amp-dependent transcription factor atf-5 short=camp-dependent transcription factor atf-5 ame: full=activating transcription factor 5 ame: full=transcription factor atfx	2.26552071244321E-6	61.0%	14	C:transcription factor complex; P:negative regulation of neurogenesis; P:negative regulation of astrocyte differentiation; F:sequence-specific DNA binding; F:transcription factor activity; C:nucleus; P:anti-apoptosis; P:regulation of cell cycle; C:cytoplasm; P:regulation of transcription from RNA polymerase II promoter; F:protein dimerization activity; P:regulation of transcription, DNA-dependent…
Cnidarian	Cnidarian	121.826	464.08	2.69658	1.43113	Locus_23809_Transcript_1/1_Confidence_0.000_Length_5475	rptor_human ame: full=regulatory-associated protein of mtor short=raptor ame: full=p150 target of rapamycin -scaffold protein	0	59.27777777777778%	25	P:positive regulation of endothelial cell proliferation; P:insulin receptor signaling pathway; P:positive regulation of transcription from RNA polymerase III promoter; P:embryonic development ending in seed dormancy; F:nucleotide binding; F:protein kinase binding; ; C:lysosome; P:cellular response to nutrient levels; C:cytosol; P:cell cycle arrest; C:dendrite; ; C:neuronal cell body; P:positive r…
Cnidarian	Cnidarian	156.229	144.522	2.68657	1.42577	Locus_48344_Transcript_1/1_Confidence_0.000_Length_4740	vnn1_bovin ame: full=pantetheinase ame: full=pantetheine hydrolase ame: full=vascular non-inflammatory molecule 1 short=vanin-1 flags: precursor	7.66709860275742E-118	54.88235294117647%	5	P:system development; P:pantothenate metabolic process; F:pantetheine hydrolase activity; C:intrinsic to membrane; P:inflammatory response
Cnidarian	Cnidarian	975.343	510.57	2.68265	1.42366	Locus_80843_Transcript_1/1_Confidence_0.000_Length_4813	dcbd2_rat ame: full= cub and lccl domain-containing protein 2 ame: full=endothelial and smooth muscle cell-derived neuropilin-like protein flags: precursor	2.58577310881687E-12	49.0%	15	F:catalytic activity; P:blood coagulation; P:organ development; C:plasma membrane part; P:axonogenesis; P:signal transduction; P:regulation of cellular component organization; P:response to organic substance; C:cytoplasm; F:protein binding; P:positive regulation of cellular process; P:blood vessel morphogenesis; P:vesicle-mediated transport; P:locomotion; C:extracellular region part
Cnidarian	Cnidarian	126.59	34.5819	2.677	1.42061	Locus_26261_Transcript_3/3_Confidence_1.000_Length_1337	y8631_dicdi ame: full= udp-sugar transporter ddb_g0278631	1.15054123134964E-32	46.2%	9	P:cellular process; C:intracellular membrane-bounded organelle; P:multicellular organismal process; C:intracellular organelle part; C:cytoplasmic part; C:organelle membrane; C:endomembrane system; P:carbohydrate transport; P:developmental process
Cnidarian	Cnidarian	161.447	1312.73	2.66427	1.41374	Locus_30668_Transcript_1/1_Confidence_1.000_Length_3233	bckd_human ame: full= mitochondrial ame: full=branched-chain alpha-ketoacid dehydrogenase kinase short=bckd-kinase short=bckdhkin flags: precursor	1.06357141335446E-107	54.35%	17	C:nuclear lumen; P:cell surface receptor linked signaling pathway; C:membrane; F:[3-methyl-2-oxobutanoate dehydrogenase (acetyl-transferring)] kinase activity; P:positive regulation of biological process; P:pyruvate metabolic process; P:regulation of cellular metabolic process; P:cellular response to organic substance; F:protein dimerization activity; P:protein amino acid phosphorylation; F:prote…
Cnidarian	Cnidarian	277.066	28.6826	2.64675	1.40422	Locus_127064_Transcript_1/1_Confidence_1.000_Length_1601	muc19_human ame: full=mucin-19 short=muc-19 flags: precursor	2.02825310349176E-10	39.0%	1	C:extracellular region
Cnidarian	Cnidarian	231.885	64.0616	2.61635	1.38755	Locus_100544_Transcript_1/1_Confidence_0.000_Length_6839	nrf6_caeel ame: full=nose resistant to fluoxetine protein 6 short=protein nrf-6 flags: precursor	9.32430936239894E-64	44.666666666666664%	7	F:transferase activity; F:hydrolase activity; C:integral to membrane; C:membrane; F:transferase activity, transferring acyl groups other than amino-acyl groups; F:transferase activity, transferring acyl groups; C:plasma membrane
Cnidarian	Cnidarian	1408.87	760.34	2.61206	1.38519	Locus_50152_Transcript_1/1_Confidence_0.000_Length_4425	idhc_sheep ame: full=isocitrate dehydrogenase cytoplasmic short=idh ame: full=cytosolic nadp-isocitrate dehydrogenase ame: full=idp ame: full=nadp(+)-specific icdh ame: full=oxalosuccinate decarboxylase	0	75.5%	22	P:response to oxidative stress; P:glyoxylate cycle; C:cytosol; F:NAD or NADH binding; P:response to steroid hormone stimulus; P:2-oxoglutarate metabolic process; C:soluble fraction; C:mitochondrial inner membrane; P:female gonad development; C:plastid; P:glutathione metabolic process; P:tricarboxylic acid cycle; P:response to organic cyclic substance; F:isocitrate dehydrogenase (NADP+) activity; …
Cnidarian	Cnidarian	161.916	107.525	2.60616	1.38192	Locus_49092_Transcript_1/1_Confidence_0.000_Length_3822	znt1_mouse ame: full=zinc transporter 1 short= -1 ame: full=solute carrier family 30 member 1	3.61331968134334E-70	57.1%	24	P:negative regulation of calcium ion import; P:response to glucose stimulus; P:negative regulation of zinc ion import; C:cytoplasmic vesicle membrane; P:cellular response to zinc ion; P:cellular calcium ion homeostasis; P:detoxification of cadmium ion; P:cadmium ion transmembrane transport; P:positive regulation of vulval development; C:integral to membrane; C:Golgi apparatus; P:lipid storage; P:…
Cnidarian	Cnidarian	182.825	1824.5	2.58384	1.36952	Locus_116209_Transcript_1/1_Confidence_0.000_Length_4106	s2538_xenla ame: full=solute carrier family 25 member 38	1.38864173976714E-75	60.9%	4	P:heme biosynthetic process; P:erythrocyte differentiation; P:hemoglobin metabolic process; C:membrane
Cnidarian	Cnidarian	147.065	212.692	2.57468	1.36439	Locus_65074_Transcript_1/1_Confidence_0.000_Length_3210	tll2_mouse ame: full=tolloid-like protein 2 flags: precursor	1.61289061345609E-23	50.1%	30	P:steroid metabolic process; C:cytoplasmic vesicle; C:cell surface; C:intracellular organelle part; P:transmembrane receptor protein tyrosine kinase signaling pathway; C:protein complex; P:embryonic development; C:cell projection part; P:cellular macromolecule metabolic process; C:axon; P:protein metabolic process; P:epithelium development; C:intracellular membrane-bounded organelle; P:endothelia…
Cnidarian	Cnidarian	217.919	491.692	2.56775	1.36051	Locus_89180_Transcript_1/1_Confidence_0.000_Length_6131	serc_mouse ame: full=phosphoserine aminotransferase short=psat ame: full=endometrial progesterone-induced protein short=epip ame: full=phosphohydroxythreonine aminotransferase	3.11015988485823E-127	72.25%	5	F:pyridoxal phosphate binding; F:O-phospho-L-serine:2-oxoglutarate aminotransferase activity; P:cofactor biosynthetic process; P:L-serine biosynthetic process; P:pyridoxine biosynthetic process
Cnidarian	Cnidarian	25.9315	38.8312	2.56318	1.35793	Locus_100842_Transcript_1/1_Confidence_0.000_Length_3939	ef1a0_xenla ame: full=elongation factor 1- somatic form short=ef-1-alpha-s	1.07915305034833E-118	63.35%	10	P:response to inorganic substance; C:cytosol; F:translation elongation factor activity; C:eukaryotic translation elongation factor 1 complex; P:translational elongation; P:anti-apoptosis; F:protein binding; C:neuronal cell body; C:nucleus; F:GTP binding
Cnidarian	Cnidarian	107.718	1412.72	2.56166	1.35708	Locus_58173_Transcript_1/1_Confidence_0.000_Length_3797	klf11_human ame: full=krueppel-like factor 11 ame: full=transforming growth factor-beta-inducible early growth response protein 2 short=tgfb-inducible early growth response protein 2 short=tieg-2	8.31027407411469E-51	72.1%	31	P:transforming growth factor beta receptor signaling pathway; F:protein homodimerization activity; P:positive regulation of cell proliferation; F:protein C-terminus binding; P:skeletal system development; P:bone mineralization; F:double-stranded DNA binding; P:somatic stem cell maintenance; P:chordate embryonic development; P:regulation of erythrocyte differentiation; ; ; F:transcription factor b…
Cnidarian	Cnidarian	247.468	1577.88	2.56047	1.35641	Locus_51861_Transcript_1/1_Confidence_0.000_Length_2774	grp78_chick ame: full=78 kda glucose-regulated protein short=grp-78 ame: full=heat shock 70 kda protein 5 ame: full=immunoglobulin heavy chain-binding protein short= flags: precursor	0	90.3%	37	C:cell surface; C:endoplasmic reticulum chaperone complex; F:chaperone binding; F:unfolded protein binding; P:negative regulation of transforming growth factor beta receptor signaling pathway; F:ubiquitin protein ligase binding; P:cerebellum structural organization; C:midbody; C:endoplasmic reticulum lumen; P:ATP catabolic process; P:platelet activation; P:positive regulation of protein ubiquitin…
Cnidarian	Cnidarian	130.491	220.497	2.55603	1.35391	Locus_29097_Transcript_1/1_Confidence_0.000_Length_1669	rab24_mouse ame: full=ras-related protein rab-24 ame: full=rab-16	3.96497484420298E-65	61.6%	25	P:regulation of endocytosis; C:membrane raft; ; F:GTP-dependent protein binding; P:regulation of biological quality; P:endosome organization; C:membrane fraction; F:GTP binding; P:protein transport; P:GTP catabolic process; P:positive regulation of exocytosis; C:cytosol; C:ruffle; C:endocytic vesicle; P:small GTPase mediated signal transduction; C:early endosome; P:autophagy; C:endomembrane syste…
Cnidarian	Cnidarian	162.244	38.2224	2.5275	1.33771	Locus_62495_Transcript_1/1_Confidence_0.000_Length_1693	tyr3_caeel ame: full= tyrosinase-like protein tyr-3 flags: precursor	1.19417593980696E-8	40.0%	1	F:protein binding
Cnidarian	Cnidarian	294.019	1968.2	2.52494	1.33625	Locus_42573_Transcript_1/1_Confidence_0.000_Length_3301	hsp90_brupa ame: full=heat shock protein 90	0	89.65%	35	C:brush border membrane; F:GTP binding; F:CTP binding; F:protein serine/threonine kinase activity; F:protein homodimerization activity; P:cellular response to organic cyclic substance; P:protein refolding; F:UTP binding; F:unfolded protein binding; C:apical plasma membrane; P:axon guidance; P:positive regulation of nitric oxide biosynthetic process; P:cellular chaperone-mediated protein complex a…
Cnidarian	Cnidarian	170.587	436.349	2.49288	1.31781	Locus_96254_Transcript_1/1_Confidence_0.000_Length_3507	rnf24_human ame: full=ring finger protein 24	2.03377828955171E-11	66.35%	11	C:cytosol; C:lysosomal membrane; F:metal ion binding; C:late endosome membrane; F:ubiquitin-protein ligase activity; F:protein binding; P:protein autoubiquitination; C:membrane part; C:endomembrane system; C:endoplasmic reticulum; C:Golgi apparatus
Cnidarian	Cnidarian	642.856	224.473	2.48708	1.31445	Locus_76581_Transcript_1/1_Confidence_0.000_Length_3922	y1760_myctu ame: full= diacyglycerol o-acyltransferase rv1760 mt1809 ame: full= triacylglycerol synthase rv1760 mt1809	1.34074458720685E-19	41.0%	2	P:lipid metabolic process; F:transferase activity
Cnidarian	Cnidarian	191.816	93.5498	2.48657	1.31416	Locus_8516_Transcript_1/1_Confidence_0.000_Length_1411	rerg_bovin ame: full=ras-related and estrogen-regulated growth inhibitor	9.50905772223093E-25	56.25%	30	; F:GTP-dependent protein binding; P:regulation of keratinocyte proliferation; P:post-embryonic camera-type eye development; P:axonogenesis; P:epithelial cell morphogenesis; ; F:GTP binding; P:odontogenesis of dentine-containing tooth; P:GTP catabolic process; C:cytosol; P:negative regulation of cell proliferation; P:keratinocyte development; P:regulation of lipid metabolic process; P:small GTPas…
Cnidarian	Cnidarian	428.88	77.2277	2.47636	1.30822	Locus_105585_Transcript_1/1_Confidence_0.000_Length_3582	1a1d_thema ame: full= 1-aminocyclopropane-1-carboxylate deaminase short=acc deaminase	7.32887068033948E-49	51.1%	1	F:catalytic activity
Cnidarian	Cnidarian	102.662	63.5917	2.46124	1.29938	Locus_101000_Transcript_1/1_Confidence_0.000_Length_2398	erg4_yeast ame: full=delta(24(24 ))-sterol reductase ame: full=c-24 sterol reductase ame: full=sterol delta(24 )-reductase	2.02525765874624E-68	45.85%	6	F:binding; C:integral to membrane; F:oxidoreductase activity, acting on the CH-CH group of donors, NAD or NADP as acceptor; P:multicellular organismal development; C:nuclear envelope; P:sterol biosynthetic process
Cnidarian	Cnidarian	193.547	344.518	2.44707	1.29105	Locus_28362_Transcript_1/1_Confidence_0.000_Length_2282	rbp_chick ame: full=riboflavin-binding protein short=rbp contains: ame: full=riboflavin-binding plasma form contains: ame: full=riboflavin-binding yolk major form contains: ame: full=riboflavin-binding yolk minor form flags: precursor	7.31823254723387E-36	49.4%	5	P:cellular process; F:vitamin transporter activity; P:nitrogen compound transport; C:membrane part; P:vitamin transport
Cnidarian	Cnidarian	155.494	61.1922	2.44242	1.28831	Locus_15916_Transcript_1/1_Confidence_0.000_Length_2361	mfs12_human ame: full=major facilitator superfamily domain-containing protein 12	8.99872389172992E-37	48.888888888888886%	1	P:transport
Cnidarian	Cnidarian	175.261	111.364	2.42848	1.28005	Locus_55916_Transcript_1/1_Confidence_0.000_Length_2005	ngbr_danre ame: full=nogo-b receptor short= ame: full=nuclear undecaprenyl pyrophosphate synthase 1 homolog flags: precursor	3.1497195245001E-27	64.0%	1	P:developmental process
Cnidarian	Cnidarian	170.539	23.0952	2.42071	1.27543	Locus_112122_Transcript_1/1_Confidence_0.000_Length_1498	fmr1_antel ame: full=antho-rfamide neuropeptides type 1 contains: ame: full=antho-rfamide flags: precursor	3.98532775257484E-53	67.0%	2	P:neuropeptide signaling pathway; C:extracellular region
Cnidarian	Cnidarian	122.832	66.4806	2.41501	1.27203	Locus_64317_Transcript_1/1_Confidence_0.000_Length_1768	dcup_danre ame: full=uroporphyrinogen decarboxylase short=upd short=uro-d	2.18102052969959E-85	65.5%	17	P:response to mercury ion; C:cytosol; F:ferrous iron binding; P:heme biosynthetic process; C:microtubule cytoskeleton; C:nucleolus; P:response to ethanol; P:liver development; P:response to iron ion; P:response to fungicide; F:uroporphyrinogen decarboxylase activity; P:response to organic cyclic substance; P:cellular response to arsenic; P:response to estradiol stimulus; P:uroporphyrinogen III me…
Cnidarian	Cnidarian	218.645	48.6608	2.4123	1.27041	Locus_59642_Transcript_1/1_Confidence_0.000_Length_2348	cf192_mouse ame: full=mfs-type transporter c6orf192 homolog	7.13644993892214E-10	58.0%	3	C:integral to membrane; C:membrane; P:transmembrane transport
Cnidarian	Cnidarian	341.068	196.156	2.39332	1.25901	Locus_118374_Transcript_1/1_Confidence_1.000_Length_2550	mtrr_rat ame: full=methionine synthase reductase short=msr	4.88901629859458E-153	52.5%	18	P:methionine metabolic process; P:apoptosis; F:oxidoreductase activity, acting on paired donors, with incorporation or reduction of molecular oxygen; P:cellular catabolic process; P:positive regulation of catalytic activity; F:oxidoreductase activity, oxidizing metal ions, NAD or NADP as acceptor; F:FAD binding; C:intracellular membrane-bounded organelle; P:regulation of primary metabolic process…
Cnidarian	Cnidarian	445.028	82.4226	2.39221	1.25834	Locus_48072_Transcript_1/1_Confidence_0.000_Length_1805	asmt_chick ame: full=acetylserotonin o-methyltransferase ame: full=hydroxyindole o-methyltransferase short=hiomt	3.47034882119699E-46	46.4%	4	P:cellular biosynthetic process; F:O-methyltransferase activity; P:cellular nitrogen compound metabolic process; F:S-adenosylmethionine-dependent methyltransferase activity
Cnidarian	Cnidarian	178.672	724.487	2.38218	1.25228	Locus_114964_Transcript_1/1_Confidence_0.000_Length_6531	pigh_mouse ame: full=phosphatidylinositol n-acetylglucosaminyltransferase subunit h ame: full=phosphatidylinositol-glycan biosynthesis class h protein short=pig-h	6.45066948598693E-14	54.5%	6	P:GPI anchor biosynthetic process; C:mitochondrion; C:nucleolus; P:post-translational protein modification; C:glycosylphosphatidylinositol-N-acetylglucosaminyltransferase (GPI-GnT) complex; F:catalytic activity
Cnidarian	Cnidarian	79.9302	990.66	2.37492	1.24788	Locus_66644_Transcript_1/1_Confidence_0.000_Length_4525	cpt1a_human ame: full=carnitine o-palmitoyltransferase liver isoform short=cpt1-l ame: full=carnitine o-palmitoyltransferase liver isoform short=cpt i short=cpti-l ame: full=carnitine palmitoyltransferase 1a	0	59.35%	9	P:fatty acid beta-oxidation; F:protein binding; C:microsome; C:peroxisome; P:response to stimulus; C:mitochondrial outer membrane; P:regulation of fatty acid oxidation; F:carnitine O-palmitoyltransferase activity; P:carnitine shuttle
Cnidarian	Cnidarian	250.674	110.984	2.37326	1.24687	Locus_1875_Transcript_2/2_Confidence_1.000_Length_2107	prs23_mouse ame: full=serine protease 23 flags: precursor	8.71999804723213E-36	48.63636363636363%	2	F:catalytic activity; C:intracellular membrane-bounded organelle
Cnidarian	Cnidarian	229.81	31.161	2.37167	1.2459	Locus_111554_Transcript_1/1_Confidence_0.000_Length_5201	fuco2_mouse ame: full=plasma alpha-l-fucosidase ame: full=alpha-l-fucoside fucohydrolase 2 short=alpha-l-fucosidase 2 flags: precursor	4.75181272856352E-28	46.785714285714285%	2	P:carbohydrate metabolic process; F:hydrolase activity, acting on glycosyl bonds
Cnidarian	Cnidarian	245.689	30.265	2.36622	1.24259	Locus_35663_Transcript_1/1_Confidence_0.000_Length_1870	ggh_human ame: full=gamma-glutamyl hydrolase ame: full=conjugase ame: full=gh ame: full=gamma-glu-x carboxypeptidase flags: precursor	2.43491563155355E-42	57.75%	57	F:transcription factor activity; F:gamma-glutamyl-peptidase activity; P:negative regulation of neurogenesis; P:estrogen receptor signaling pathway; P:morphogenesis of a branching structure; P:response to insulin stimulus; P:positive regulation of cell proliferation; P:protein kinase B signaling cascade; P:androgen receptor signaling pathway; P:negative regulation of epithelial cell proliferation;…
Cnidarian	Cnidarian	223.315	434.904	2.35197	1.23387	Locus_125665_Transcript_2/8_Confidence_1.000_Length_4534	ccd75_danre ame: full=coiled-coil domain-containing protein 75	1.31611081258121E-42	53.05%	5	P:cellular process; P:transport; P:biological regulation; P:multicellular organismal development; C:membrane
Cnidarian	Cnidarian	116.517	41.4632	2.32755	1.21881	Locus_49778_Transcript_1/1_Confidence_0.000_Length_2988	pdip2_mouse ame: full=polymerase delta-interacting protein 2	1.54785916261127E-113	61.55%	3	F:protein binding, bridging; P:mitochondrion morphogenesis; C:mitochondrial nucleoid
Cnidarian	Cnidarian	538.491	45.8002	2.31382	1.21028	Locus_125747_Transcript_1/1_Confidence_0.000_Length_2369	lshr_chick ame: full=lutropin-choriogonadotropic hormone receptor short=lh cg-r ame: full=luteinizing hormone receptor short=lsh-r	3.45901463953556E-12	43.1%	5	P:G-protein coupled receptor protein signaling pathway; F:protein-hormone receptor activity; C:cell part; P:gonad development; P:reproductive process in a multicellular organism
Cnidarian	Cnidarian	759.437	178.948	2.29671	1.19957	Locus_52353_Transcript_1/1_Confidence_0.000_Length_2806	syyc_danre ame: full=tyrosine--trna cytoplasmic ame: full=tyrosyl-trna synthetase short=	0	71.6%	12	C:cytosol; P:apoptosis; C:soluble fraction; F:signal transducer activity; C:extracellular space; F:ATP binding; P:tyrosyl-tRNA aminoacylation; P:signal transduction; F:interleukin-8 receptor binding; F:tRNA binding; F:tyrosine-tRNA ligase activity; C:nucleus
Cnidarian	Cnidarian	151.809	115.419	2.2934	1.19749	Locus_33077_Transcript_1/1_Confidence_0.000_Length_1899	tpk1_bovin ame: full=thiamin pyrophosphokinase 1 ame: full=thiamine pyrophosphokinase 1	8.21345071717182E-54	55.8%	9	P:protein K11-linked ubiquitination; P:thiamin metabolic process; C:anaphase-promoting complex; C:cytosol; P:mitosis; P:regulation of ubiquitin-protein ligase activity during mitotic cell cycle; F:protein phosphatase binding; P:negative regulation of cellular process; F:thiamin diphosphokinase activity
Cnidarian	Cnidarian	226.017	127.211	2.29317	1.19734	Locus_35784_Transcript_1/1_Confidence_0.000_Length_3236	rcc1_human ame: full=regulator of chromosome condensation ame: full=cell cycle regulatory protein ame: full=chromosome condensation protein 1	1.10178247676555E-104	50.65%	21	P:reproduction; C:nucleoplasm; F:histone binding; P:multicellular organismal development; P:viral reproduction; F:nucleosomal DNA binding; P:mitotic spindle organization; C:nuclear membrane; F:ligase activity; P:spindle assembly; C:nucleolus; P:regulation of mitosis; P:chromosome segregation; P:regulation of S phase of mitotic cell cycle; F:Ran guanyl-nucleotide exchange factor activity; P:protei…
Cnidarian	Cnidarian	105.402	230.997	2.28562	1.19259	Locus_37293_Transcript_1/1_Confidence_0.000_Length_2724	syg_ponab ame: full=glycine--trna ligase ame: full=diadenosine tetraphosphate synthetase short=ap-4-a synthetase ame: full=glycyl-trna synthetase short=	0	65.55%	10	C:cytosol; C:soluble fraction; P:diadenosine tetraphosphate biosynthetic process; F:protein dimerization activity; F:nucleotide binding; P:tRNA aminoacylation for protein translation; C:mitochondrial matrix; C:secretory granule; P:response to cadmium ion; F:glycine-tRNA ligase activity
Cnidarian	Cnidarian	2881.22	53.8227	2.28314	1.19102	Locus_79880_Transcript_1/1_Confidence_0.000_Length_5090	syvc_rat ame: full=valine--trna ligase ame: full=valyl-trna synthetase short=	0	66.9%	6	P:tRNA aminoacylation for protein translation; C:cytosol; F:valine-tRNA ligase activity; C:mitochondrion; F:nucleotide binding; P:translational elongation
Cnidarian	Cnidarian	224.536	781.539	2.28273	1.19076	Locus_59436_Transcript_1/1_Confidence_0.000_Length_3894	ppr3b_danre ame: full=protein phosphatase 1 regulatory subunit 3b	1.20441029924765E-20	50.55%	7	P:regulation of glycogen metabolic process; F:protein phosphatase regulator activity; F:protein binding; C:cytoplasmic part; C:cell fraction; F:phosphoprotein phosphatase activity; P:glycogen biosynthetic process
Cnidarian	Cnidarian	121.238	294.421	2.26597	1.18013	Locus_30296_Transcript_1/1_Confidence_0.000_Length_3612	lman1_cerae ame: full=protein ergic-53 ame: full=er-golgi intermediate compartment 53 kda protein ame: full=lectin mannose-binding 1 flags: precursor	8.30065436906335E-109	55.5%	20	C:ER to Golgi transport vesicle membrane; F:calcium ion binding; P:protein amino acid N-linked glycosylation via asparagine; P:protein folding; C:integral to membrane; F:mannose binding; C:ER-Golgi intermediate compartment; F:identical protein binding; P:post-translational protein modification; C:microsome; P:Golgi organization; P:ER to Golgi vesicle-mediated transport; F:unfolded protein binding…
Cnidarian	Cnidarian	65.4137	549.199	2.25717	1.17452	Locus_58146_Transcript_1/1_Confidence_0.000_Length_2295	if2b_human ame: full=eukaryotic translation initiation factor 2 subunit 2 ame: full=eukaryotic translation initiation factor 2 subunit beta short=eif-2-beta	9.18716404877875E-79	76.85%	15	P:axon midline choice point recognition; P:mitotic spindle elongation; F:protein binding; P:formation of translation initiation ternary complex; P:male gonad development; F:GTP binding; F:translation initiation factor activity; C:cytosol; F:metal ion binding; C:eukaryotic translation initiation factor 2 complex; C:microtubule associated complex; ; F:tRNA binding; C:nucleus; P:in utero embryonic d…
Cnidarian	Cnidarian	202.154	45.8761	2.25596	1.17374	Locus_29111_Transcript_1/1_Confidence_0.000_Length_1554	ofut2_mouse ame: full=gdp-fucose protein o-fucosyltransferase 2 ame: full=peptide-o-fucosyltransferase 2 short=o- -2 flags: precursor	3.20483831222419E-53	67.8%	8	P:oviposition; P:spermatogenesis; P:body morphogenesis; F:peptide-O-fucosyltransferase activity; P:vulval development; P:embryonic development ending in birth or egg hatching; P:O-glycan processing; C:endoplasmic reticulum
Cnidarian	Cnidarian	456.913	57.9083	2.24377	1.16593	Locus_2032_Transcript_1/1_Confidence_6.000_Length_2596	lrrx1_dicdi ame: full= leucine-rich repeat-containing protein ddb_g0290503	6.31991386857149E-15	40.55%	24	P:establishment of localization; P:cellular localization; P:primary metabolic process; C:protein complex; P:chromosome segregation; P:protein localization; C:actin cytoskeleton; C:cytoskeletal part; P:anatomical structure morphogenesis; P:cellular metabolic process; P:organ development; F:nucleoside-triphosphatase activity; P:microtubule cytoskeleton organization; F:protein binding; P:cell differ…
Cnidarian	Cnidarian	162.82	18.0953	2.2429	1.16537	Locus_88991_Transcript_1/1_Confidence_0.000_Length_2862	acha7_rat ame: full=neuronal acetylcholine receptor subunit alpha-7 flags: precursor	1.22546202161739E-75	59.45%	50	P:regulation of dendrite morphogenesis; P:negative regulation of inflammatory response; F:protein homodimerization activity; C:apical plasma membrane; P:response to inorganic substance; P:positive regulation of cell proliferation; F:toxin binding; P:negative regulation of interleukin-1 beta production; P:behavioral response to ethanol; C:postsynaptic density; P:B cell activation; P:behavioral res…
Cnidarian	Cnidarian	281.801	73.4704	2.22663	1.15486	Locus_85109_Transcript_1/1_Confidence_0.000_Length_480	csrp1_bovin ame: full=cysteine and glycine-rich protein 1 ame: full=cysteine-rich protein 1 short=crp1	2.3024877637469E-10	62.4%	15	P:regulation of the force of heart contraction; C:Z disc; F:structural constituent of muscle; P:sarcomere organization; P:hemopoiesis; F:AT DNA binding; P:cellular calcium ion homeostasis; F:DNA bending activity; P:skeletal muscle tissue development; F:protein binding; C:actin cytoskeleton; P:blood vessel remodeling; P:positive regulation of cell proliferation; P:cardiac muscle tissue development…
Cnidarian	Cnidarian	340.445	46.3356	2.2164	1.14822	Locus_117911_Transcript_1/1_Confidence_0.000_Length_2771	hoxx_braja ame: full=hydrogenase maturation factor hoxx	2.30487753568815E-71	45.7%	2	F:catalytic activity; P:cellular metabolic process
Cnidarian	Cnidarian	184.202	265.847	2.21183	1.14524	Locus_71869_Transcript_1/1_Confidence_0.000_Length_3521	djb11_rat ame: full= homolog subfamily b member 11 ame: full=er-associated dnaj ame: full=er-associated hsp40 co-chaperone ame: full=er-associated dnaj protein 3 short=erdj3 short=erj3p ame: full=liver regeneration-related protein lrrgt00084 flags: precursor	6.58557403896454E-119	60.9%	7	F:riboflavin transporter activity; P:mRNA modification; F:unfolded protein binding; P:riboflavin transport; C:endoplasmic reticulum; C:nucleus; C:integral to plasma membrane
Cnidarian	Cnidarian	161.134	356.028	2.19492	1.13417	Locus_117323_Transcript_1/1_Confidence_0.000_Length_1933	calu_ponab ame: full=calumenin flags: precursor	2.66815566234106E-92	67.35%	14	C:sarcoplasmic reticulum; P:axon regeneration in the peripheral nervous system; P:platelet activation; P:camera-type eye development; F:calcium ion binding; F:enzyme binding; F:enzyme inhibitor activity; P:response to organic cyclic substance; C:microsome; C:endoplasmic reticulum lumen; P:negative regulation of catalytic activity; P:platelet degranulation; P:in utero embryonic development; C:Golg…
Cnidarian	Cnidarian	151.163	118.155	2.19192	1.1322	Locus_18297_Transcript_1/1_Confidence_0.000_Length_4585	mmel1_human ame: full=membrane metallo-endopeptidase-like 1 ame: full=membrane metallo-endopeptidase-like 2 ame: full=nep2 ame: full=neprilysin ii short=nepii ame: full=neprilysin-2 short=nep2 short=nl2 contains: ame: full=membrane metallo-endopeptidase-like soluble form ame: full=neprilysin-2 secreted short=nep2	1.83767010193669E-84	49.6%	22	F:endopeptidase activity; P:cellular macromolecule metabolic process; P:peptide catabolic process; F:protein binding; C:cytoplasmic membrane-bounded vesicle; P:hormone metabolic process; P:blood circulation; C:extracellular region; C:Golgi apparatus; P:organ development; P:cell communication; F:metal ion binding; P:protein processing; C:intrinsic to membrane; C:organelle membrane; P:embryonic dev…
Cnidarian	Cnidarian	200.769	119.884	2.17762	1.12275	Locus_125822_Transcript_1/1_Confidence_0.000_Length_5119	fcnv3_cerry ame: full=ryncolin-3 flags: precursor	3.56046118865224E-44	57.9%	15	C:membrane; P:positive regulation of biological process; F:calcium-dependent protein binding; P:regulation of multicellular organismal process; P:signaling; P:localization; P:cell communication; F:metal ion binding; P:immune effector process; F:chitin binding; P:cellular component organization; P:neurological system process; P:regulation of cellular process; P:response to stress; C:extracellular …
Cnidarian	Cnidarian	237.469	53.2034	2.16897	1.11701	Locus_125943_Transcript_1/1_Confidence_0.000_Length_884	ptps_poere ame: full=6-pyruvoyl tetrahydrobiopterin synthase short=ptp synthase short=ptps	3.17691525343422E-32	72.22222222222223%	12	P:central nervous system development; C:mitochondrion; C:transcription factor complex; P:tetrahydrobiopterin biosynthetic process; P:pteridine biosynthetic process; F:6-pyruvoyltetrahydropterin synthase activity; P:cellular amino acid metabolic process; P:periodic partitioning by pair rule gene; F:sequence-specific DNA binding; F:transcription factor activity; F:protein homodimerization activity;…
Cnidarian	Cnidarian	228.291	34.97	2.1544	1.10729	Locus_119860_Transcript_1/1_Confidence_43.000_Length_1854	sc5ab_mouse ame: full=sodium myo-inositol cotransporter 2 short=na(+) myo-inositol cotransporter 2 ame: full=sodium-dependent glucose cotransporter ame: full=sodium glucose cotransporter kst1 ame: full=sodium myo-inositol transporter 2 short=smit2 ame: full=solute carrier family 5 member 11	3.87444429575044E-125	64.3%	10	P:transmembrane transport; P:intestinal D-glucose absorption; P:carbohydrate metabolic process; C:brush border membrane; P:metanephros development; F:glucose:sodium symporter activity; C:cell-cell junction; F:protein binding; C:apical plasma membrane; C:integral to plasma membrane
Cnidarian	Cnidarian	155.714	314.779	2.15396	1.10699	Locus_125092_Transcript_1/1_Confidence_0.000_Length_3092	vmp1_xentr ame: full=vacuole membrane protein 1 ame: full=transmembrane protein 49	2.65424145234807E-116	74.1%	4	C:vacuole; C:organelle membrane; P:cellular process; C:endoplasmic reticulum
Cnidarian	Cnidarian	156.84	283.866	2.15271	1.10615	Locus_58420_Transcript_1/1_Confidence_0.000_Length_1963	if2a_human ame: full=eukaryotic translation initiation factor 2 subunit 1 ame: full=eukaryotic translation initiation factor 2 subunit alpha short=eif-2-alpha short=eif-2a short=eif-2alpha	2.37134375915643E-104	65.0%	16	P:mitotic spindle elongation; F:translation initiation factor activity; P:formation of translation initiation ternary complex; C:cytosol; P:protein amino acid autophosphorylation; C:eukaryotic translation initiation factor 2 complex; C:stress granule; C:microtubule associated complex; C:eukaryotic translation initiation factor 2B complex; F:ribosome binding; P:regulation of translational initiati…
Cnidarian	Cnidarian	175.743	296.402	2.14911	1.10374	Locus_68742_Transcript_1/1_Confidence_0.000_Length_1879	gpx1_schma ame: full=glutathione peroxidase short=gpx	2.44385063222685E-50	72.2%	5	P:phospholipid metabolic process; P:response to stress; F:glutathione peroxidase activity; C:mitochondrion; P:oxidation reduction
Cnidarian	Cnidarian	205.728	3879.38	2.14725	1.10249	Locus_76979_Transcript_1/1_Confidence_0.000_Length_5849	npt2b_human ame: full=sodium-dependent phosphate transport protein 2b short=sodium-phosphate transport protein 2b ame: full=na(+)-dependent phosphate cotransporter 2b ame: full= i3b ame: full=sodium phosphate cotransporter 2b short=na(+) pi cotransporter 2b short= i-2b ame: full=solute carrier family 34 member 2	1.57531911434519E-112	64.3%	35	P:response to fructose stimulus; P:negative regulation of protein amino acid dephosphorylation; P:response to mercury ion; P:sodium ion export; P:positive regulation of dephosphorylation; P:negative regulation of transcription from RNA polymerase II promoter; P:cellular phosphate ion homeostasis; F:mitogen-activated protein kinase kinase binding; P:phosphate transmembrane transport; P:response to…
Cnidarian	Cnidarian	193.473	227.858	2.14366	1.10007	Locus_128220_Transcript_1/1_Confidence_0.000_Length_3754	p5cs_mouse ame: full=delta-1-pyrroline-5-carboxylate synthase short=p5cs ame: full=aldehyde dehydrogenase family 18 member a1 includes: ame: full=glutamate 5-kinase short=gk ame: full=gamma-glutamyl kinase includes: ame: full=gamma-glutamyl phosphate reductase short=gpr ame: full=glutamate-5-semialdehyde dehydrogenase ame: full=glutamyl-gamma-semialdehyde dehydrogenase	0	67.85%	16	P:response to oxidative stress; C:cytosol; P:positive regulation of growth rate; P:root development; C:mitochondrial inner membrane; P:response to desiccation; C:plasmodesma; P:hyperosmotic salinity response; F:glutamate-5-semialdehyde dehydrogenase activity; P:response to abscisic acid stimulus; F:nucleotide binding; P:receptor-mediated endocytosis; P:proline biosynthetic process; F:glutamate 5-…
Cnidarian	Cnidarian	206.914	4803.9	2.14229	1.09916	Locus_109479_Transcript_1/1_Confidence_0.000_Length_5203	slc31_human ame: full=neutral and basic amino acid transport protein rbat short=nbat ame: full=b( +)-type amino acid transport protein ame: full=d2h	9.84557625525474E-50	52.8%	7	P:cellular process; F:binding; F:hydrolase activity, hydrolyzing O-glycosyl compounds; P:metabolic process; C:cytoplasm; C:membrane; P:amino acid transport
Cnidarian	Cnidarian	238.871	1285.91	2.13318	1.09301	Locus_101701_Transcript_1/1_Confidence_0.000_Length_2585	sar1b_bovin ame: full=gtp-binding protein sar1b	2.04926130367365E-82	81.95%	27	F:signal transducer activity; P:G-protein coupled receptor protein signaling pathway; P:reproduction; C:ER to Golgi transport vesicle membrane; C:sarcoplasmic reticulum; P:growth; P:receptor-mediated endocytosis; P:antigen processing and presentation of peptide antigen via MHC class I; F:GTP binding; C:endoplasmic reticulum membrane; P:GTP catabolic process; P:molting cycle, collagen and cuticuli…
Cnidarian	Cnidarian	480.102	93.4982	2.11324	1.07946	Locus_111292_Transcript_1/1_Confidence_0.000_Length_10624	cgt_human ame: full=2-hydroxyacylsphingosine 1-beta-galactosyltransferase ame: full=ceramide udp-galactosyltransferase ame: full=cerebroside synthase ame: full=udp-galactose-ceramide galactosyltransferase flags: precursor	2.26962511846115E-40	54.5%	13	F:retinoic acid binding; F:UDP-galactosyltransferase activity; P:steroid metabolic process; P:regulation of biological quality; C:membrane fraction; F:glucuronosyltransferase activity; C:mitochondrial inner membrane; P:xenobiotic metabolic process; ; P:catabolic process; P:cellular response to steroid hormone stimulus; P:nervous system development; P:sensory perception of smell
Cnidarian	Cnidarian	184.006	554.23	2.11048	1.07757	Locus_12947_Transcript_1/1_Confidence_0.000_Length_4607	vldlr_rat ame: full=very low-density lipoprotein receptor short=vldl receptor short=vldl-r flags: precursor	3.76536949677178E-162	54.15%	42	P:steroid metabolic process; C:cell surface; C:endocytic vesicle; F:very-low-density lipoprotein receptor activity; P:heart development; P:establishment of localization in cell; C:brush border; F:metal ion binding; P:cerebral cortex development; P:ventral spinal cord development; P:protein transport; P:cellular response to hypoxia; C:endomembrane system; C:extracellular space; P:regulation of hyd…
Cnidarian	Cnidarian	122.358	214.298	2.0828	1.05852	Locus_60977_Transcript_1/1_Confidence_0.000_Length_865	hap28_human ame: full=28 kda heat- and acid-stable phosphoprotein ame: full=pdgf-associated protein short=pap ame: full=pdgfa-associated protein 1 short=pap1	1.93929005548582E-18	61.0%	2	P:signal transduction; P:cell proliferation
Cnidarian	Cnidarian	169.92	43.6719	2.07911	1.05597	Locus_34588_Transcript_1/1_Confidence_1.000_Length_1408	s35b1_danre ame: full=solute carrier family 35 member b1	1.64675781167865E-77	62.55%	10	F:UDP-galactose transmembrane transporter activity; C:microsome; C:intracellular organelle part; C:membrane part; C:organelle membrane; P:signal transduction; C:endomembrane system; ; C:endoplasmic reticulum; C:Golgi apparatus
Cnidarian	Cnidarian	251.095	416.237	2.074	1.05242	Locus_20174_Transcript_2/2_Confidence_1.000_Length_3014	ehd3_human ame: full=eh domain-containing protein 3 ame: full=past homolog 3	0	68.95%	29	P:regulation of endocytosis; C:AP-2 adaptor complex; P:positive regulation of cholesterol storage; P:cellular response to growth factor stimulus; P:negative regulation of epidermal growth factor receptor signaling pathway; C:recycling endosome membrane; P:clathrin coat assembly; P:endocytic recycling; P:low-density lipoprotein particle clearance; P:pinocytosis; C:membrane fraction; F:GTP binding;…
Cnidarian	Cnidarian	178.278	25.3113	2.06939	1.04921	Locus_15048_Transcript_1/1_Confidence_0.000_Length_2167	klkb1_mouse ame: full=plasma kallikrein ame: full=fletcher factor ame: full=kininogenin ame: full=plasma prekallikrein contains: ame: full=plasma kallikrein heavy chain contains: ame: full=plasma kallikrein light chain flags: precursor	3.54560168510897E-40	53.7%	9	F:protein binding; P:zymogen activation; C:membrane; P:positive regulation of biological process; P:regulation of fibrinolysis; C:extracellular region; C:cytoplasm; F:peptidase activity; P:cellular process
Cnidarian	Cnidarian	178.552	52.5761	2.05822	1.0414	Locus_37499_Transcript_1/1_Confidence_0.000_Length_2247	mot10_human ame: full=monocarboxylate transporter 10 short=mct 10 ame: full=aromatic amino acid transporter 1 ame: full=solute carrier family 16 member 10 ame: full=t-type amino acid transporter 1	5.69468523388655E-49	48.1%	8	P:cellular process; P:hormone transport; C:plasma membrane part; P:ion transport; F:secondary active transmembrane transporter activity; P:monocarboxylic acid transport; F:monocarboxylic acid transmembrane transporter activity; P:amino acid transport
Cnidarian	Cnidarian	264.601	713.767	2.05638	1.04011	Locus_14877_Transcript_3/3_Confidence_1.000_Length_2198	s2536_danre ame: full=solute carrier family 25 member 36-a	1.27030839060549E-69	53.8%	5	P:transport; C:mitochondrion; C:organelle inner membrane; C:plastid; P:response to estradiol stimulus
Cnidarian	Cnidarian	407.613	243.321	2.05505	1.03917	Locus_16360_Transcript_1/1_Confidence_0.000_Length_2595	mot12_xentr ame: full=monocarboxylate transporter 12 short=mct 12 ame: full=solute carrier family 16 member 12	3.21894396056855E-35	43.35%	6	P:cellular process; F:transmembrane transporter activity; P:ion transport; P:carboxylic acid transport; C:membrane part; C:plasma membrane
Cnidarian	Cnidarian	105.641	409.382	2.04953	1.03529	Locus_119719_Transcript_2/3_Confidence_1.000_Length_3145	t214a_xenla ame: full=transmembrane protein 214-a	3.58519163633018E-68	47.833333333333336%	5	C:integral to membrane; C:membrane; F:molecular_function; P:biological_process; C:cellular_component
Cnidarian	Cnidarian	104.775	228.454	2.04518	1.03223	Locus_21317_Transcript_4/5_Confidence_2.000_Length_1792	zc3hf_xenla ame: full=zinc finger ccch domain-containing protein 15 ame: full=drg family-regulatory protein 1	1.87521580503824E-68	72.41176470588235%	6	C:nucleolus; P:cytokine-mediated signaling pathway; F:nucleic acid binding; C:plasma membrane; F:zinc ion binding; C:mitochondrion
Cnidarian	Cnidarian	178.97	38.5839	2.04389	1.03132	Locus_10118_Transcript_2/3_Confidence_2.000_Length_1184	mog2a_xenla ame: full=2-acylglycerol o-acyltransferase 2-a ame: full=acyl- :monoacylglycerol acyltransferase 2-a short=mgat2-a ame: full=monoacylglycerol o-acyltransferase 2-a	7.90338042862081E-75	64.75%	9	F:diacylglycerol O-acyltransferase activity; C:integral to membrane; F:2-acylglycerol O-acyltransferase activity; F:acetyltransferase activity; C:microsome; P:triglyceride biosynthetic process; P:diacylglycerol biosynthetic process; C:endoplasmic reticulum membrane; P:intestinal absorption
Cnidarian	Cnidarian	171.129	145.787	2.03438	1.02459	Locus_113361_Transcript_1/1_Confidence_0.000_Length_5786	ap3m1_human ame: full=ap-3 complex subunit mu-1 ame: full=ap-3 adapter complex mu3a subunit ame: full=adapter-related protein complex 3 mu-1 subunit ame: full=mu-adaptin 3a ame: full=mu3a-adaptin	2.78556070125067E-178	66.55%	8	F:protein binding; C:clathrin adaptor complex; P:neurotransmitter secretion; C:lysosome; C:Golgi apparatus; P:vesicle-mediated transport; P:protein targeting to lysosome; C:clathrin coated vesicle membrane
Cnidarian	Cnidarian	272.892	87.608	2.03437	1.02458	Locus_22123_Transcript_1/1_Confidence_3.000_Length_1868	clcc1_rat ame: full=chloride channel clic-like protein 1 ame: full=mid-1-related chloride channel protein 1 flags: precursor	1.02808483421733E-16	53.833333333333336%	2	P:ion transport; C:endoplasmic reticulum
Cnidarian	Cnidarian	211.883	448.879	2.03094	1.02215	Locus_7092_Transcript_1/1_Confidence_1.000_Length_2841	mtx2_human ame: full=metaxin-2 ame: full=mitochondrial outer membrane import complex protein 2	1.35281858107203E-50	49.06666666666667%	4	F:protein binding; P:mitochondrial transport; C:membrane; C:mitochondrion
Cnidarian	Cnidarian	182.113	2325.87	2.02586	1.01853	Locus_53468_Transcript_1/1_Confidence_0.000_Length_5331	dyi2_antcr ame: full=dynein intermediate chain ciliary	0	54.3%	8	C:cilium axoneme; C:dynein complex; P:cell projection organization; C:microtubule; F:motor activity; F:protein binding; C:cytoplasmic part; C:chromosome
Cnidarian	Cnidarian	193.829	61.2629	2.02578	1.01848	Locus_120787_Transcript_1/2_Confidence_1.000_Length_2230	mot10_mouse ame: full=monocarboxylate transporter 10 short=mct 10 ame: full=aromatic amino acid transporter 1 ame: full=solute carrier family 16 member 10 ame: full=t-type amino acid transporter 1	6.70405008569214E-34	44.75%	8	P:cellular process; P:regulation of biological quality; C:intracellular organelle; F:secondary active transmembrane transporter activity; F:carboxylic acid transmembrane transporter activity; C:membrane part; C:plasma membrane; P:amino acid transport
Cnidarian	Cnidarian	231.591	989.093	2.02071	1.01486	Locus_105631_Transcript_1/1_Confidence_0.000_Length_9620	sc6a1_rat ame: full=sodium- and chloride-dependent gaba transporter 1 short=gat-1 ame: full=solute carrier family 6 member 1	8.71234426247613E-124	64.9%	35	P:monoamine transport; P:glycine transport; P:sodium ion export; P:response to sucrose stimulus; F:protein binding; P:negative regulation of synaptic transmission, GABAergic; P:creatine transport; P:response to organic nitrogen; P:cofactor transport; P:neurotransmitter secretion; P:learning; C:synaptosome; F:neurotransmitter binding; P:response to calcium ion; P:muscle contraction; F:gamma-aminob…
Cnidarian	Cnidarian	125.203	283.746	2.01324	1.00952	Locus_85106_Transcript_1/1_Confidence_0.000_Length_1353	csrp3_bovin ame: full=cysteine and glycine-rich protein 3 ame: full=cysteine-rich protein 3 short=crp3	1.64152862131103E-10	67.17647058823529%	11	P:regulation of the force of heart contraction; C:Z disc; F:structural constituent of muscle; P:sarcomere organization; P:cellular calcium ion homeostasis; P:skeletal muscle tissue development; F:protein binding; C:actin cytoskeleton; P:blood vessel remodeling; P:cardiac muscle tissue development; C:nucleus
Cnidarian	Cnidarian	137.281	162.086	2.01149	1.00826	Locus_24480_Transcript_1/1_Confidence_0.000_Length_2506	ppp5_human ame: full=serine threonine-protein phosphatase 5 short=pp5 ame: full=protein phosphatase t short=pp-t short=ppt	4.99614784314857E-126	63.05%	31	F:signal transducer activity; P:positive regulation of I-kappaB kinase/NF-kappaB cascade; C:neuron projection; P:regulation of MAP kinase activity; P:protein amino acid dephosphorylation; C:soluble fraction; F:metal ion binding; C:cytosol; C:nucleoplasm; P:transcription, DNA-dependent; P:negative regulation of MAPKKK cascade; C:integral to endoplasmic reticulum membrane; P:red or far-red light si…
Cnidarian	Cnidarian	137.361	97.0688	2.01	1.0072	Locus_130837_Transcript_1/1_Confidence_1.000_Length_3126	gabr2_human ame: full=gamma-aminobutyric acid type b receptor subunit 2 short=gaba-b receptor 2 short=gaba-b-r2 short=gaba-br2 short=gababr2 short=gb2 ame: full=g-protein coupled receptor 51 ame: full=hg20 flags: precursor	2.63539015031509E-71	47.55%	21	F:signal transducer activity; C:neuron projection; F:protein binding; P:signal release; C:intracellular membrane-bounded organelle; P:negative regulation of secretion; P:negative regulation of amine transport; P:regulation of cell communication; P:regulation of cellular localization; C:cell fraction; C:cell projection part; C:membrane part; P:signal transduction; P:regulation of signaling process…
Cnidarian	Cnidarian	143.568	197.372	2.00901	1.00648	Locus_46718_Transcript_1/1_Confidence_0.000_Length_2812	selo_mouse ame: full=selenoprotein o short=	0	59.35%	0	0
Cnidarian	Cnidarian	352.891	83.0691	2.00633	1.00456	Locus_62691_Transcript_1/1_Confidence_0.000_Length_3407	strap_chick ame: full=serine-threonine kinase receptor-associated protein	4.53738471180962E-125	63.35%	12	F:kinase activity; P:negative regulation of transcription from RNA polymerase II promoter; F:receptor binding; P:negative regulation of transforming growth factor beta receptor signaling pathway; P:mRNA processing; C:spliceosomal complex; P:RNA splicing; F:identical protein binding; C:cell junction; F:receptor activity; C:plasma membrane; C:mitochondrion
Cnidarian	Cnidarian	136.663	189.351	2.00294	1.00212	Locus_32908_Transcript_1/1_Confidence_0.000_Length_3053	naf1_rat ame: full=h aca ribonucleoprotein complex non-core subunit naf1	8.91299216728454E-32	58.166666666666664%	8	F:RNA binding; C:mitochondrial inner membrane presequence translocase complex; C:small nucleolar ribonucleoprotein complex; C:integral to mitochondrial inner membrane; C:mitochondrial intermembrane space; P:ribosome biogenesis; F:protein binding; P:intracellular protein transport
Cnidarian	Cnidarian	206.533	118.646	2.00278	1.00201	Locus_84716_Transcript_1/1_Confidence_0.000_Length_3361	fut8_human ame: full=alpha-( )-fucosyltransferase short=alpha1-6 ame: full=fucosyltransferase 8 ame: full=gdp-l-fuc:n-acetyl-beta-d-glucosaminide -fucosyltransferase ame: full=gdp-fucose--glycoprotein fucosyltransferase ame: full=glycoprotein 6-alpha-l-fucosyltransferase	1.47423692480147E-152	64.77777777777777%	9	P:N-glycan processing; P:oligosaccharide biosynthetic process; P:protein amino acid N-linked glycosylation via asparagine; C:integral to membrane; C:Golgi membrane; P:post-translational protein modification; P:multicellular organismal process; F:glycoprotein 6-alpha-L-fucosyltransferase activity; P:cell surface receptor linked signaling pathway
Cnidarian	Cnidarian	150.542	230.623	1.9946	0.996098	Locus_2338_Transcript_1/1_Confidence_0.000_Length_5401	s39ae_bovin ame: full=zinc transporter zip14 ame: full=solute carrier family 39 member 14 ame: full=zrt- and irt-like protein 14 short=zip-14 flags: precursor	1.09776287975236E-43	65.2%	9	C:lamellipodium membrane; C:Golgi apparatus; P:zinc ion transmembrane transport; P:response to zinc ion; C:organelle membrane; P:iron ion transport; C:endoplasmic reticulum; F:ferrous iron transmembrane transporter activity; F:zinc ion transmembrane transporter activity
Cnidarian	Cnidarian	185.294	73.0834	1.98763	0.99105	Locus_81069_Transcript_1/1_Confidence_0.000_Length_3603	cnkr2_mouse ame: full=connector enhancer of kinase suppressor of ras 2 short=connector enhancer of ksr 2 ame: full=cnk homolog protein 2 short=cnk2	6.51671767423946E-13	49.0%	13	C:recycling endosome; C:trans-Golgi network; P:retrograde transport, endosome to Golgi; P:receptor recycling; P:endosome organization; C:cytosol; P:positive regulation of GTP catabolic process; F:protein domain specific binding; C:early endosome; F:protein homodimerization activity; C:clathrin-coated vesicle; C:plasma membrane;
Cnidarian	Cnidarian	243.574	396.527	1.97903	0.984791	Locus_95120_Transcript_1/1_Confidence_0.000_Length_4267	mcfb_dicdi ame: full=mitochondrial substrate carrier family protein b	6.10263572526626E-66	57.0%	8	C:mitochondrion; P:photoprotection; C:chloroplast envelope; C:thylakoid membrane; P:coenzyme metabolic process; P:water-soluble vitamin metabolic process; P:photosystem II repair; F:ATP transmembrane transporter activity
Cnidarian	Cnidarian	124.072	145.144	1.97516	0.981973	Locus_29484_Transcript_1/1_Confidence_0.000_Length_3656	if2g_chick ame: full=eukaryotic translation initiation factor 2 subunit 3 ame: full=eukaryotic translation initiation factor 2 subunit gamma short=eif-2-gamma	0	81.35%	23	P:translational initiation; F:protein binding; F:zinc ion binding; P:chromatin silencing at centromere; P:histone H3-K9 methylation; F:histone methyltransferase activity (H3-K9 specific); P:female germ-line stem cell division; C:polytene chromosome chromocenter; F:GTP binding; P:GTP catabolic process; F:translation initiation factor activity; C:cytosol; P:DNA methylation; C:chromosome, centromeri…
Cnidarian	Cnidarian	1801.15	51.674	1.97296	0.980364	Locus_51294_Transcript_1/1_Confidence_0.000_Length_3277	ck068_bovin ame: full=upf0696 protein c11orf68 homolog	1.5966474496939E-26	65.45454545454545%	4	P:transcription, DNA-dependent; F:nucleic acid binding; F:protein binding; C:intracellular part
Cnidarian	Cnidarian	170.461	582.083	1.97035	0.978455	Locus_49156_Transcript_1/1_Confidence_0.000_Length_6236	mdr1_human ame: full=multidrug resistance protein 1 ame: full=atp-binding cassette sub-family b member 1 ame: full=p-glycoprotein 1 ame: cd_antigen=cd243	2.52112867059833E-108	54.35%	26	P:system development; F:bile acid transmembrane transporter activity; P:tissue development; F:protein binding; P:drug transport; P:cellular metabolic process; F:efflux transmembrane transporter activity; P:response to steroid hormone stimulus; P:bile acid and bile salt transport; C:Golgi apparatus; P:cell development; C:cell surface; P:lipid metabolic process; P:stem cell proliferation; P:auxin p…
Cnidarian	Cnidarian	166.462	691.403	1.95994	0.970807	Locus_91073_Transcript_1/1_Confidence_0.000_Length_2948	calua_danre ame: full=calumenin-a flags: precursor	1.22500239902605E-62	61.75%	7	P:response to virus; C:cytosol; F:calcium ion binding; P:translational elongation; F:protein binding; C:endoplasmic reticulum; P:blood coagulation
Cnidarian	Cnidarian	458.162	153.27	1.95977	0.970681	Locus_92817_Transcript_1/1_Confidence_0.000_Length_1938	cj011_mouse ame: full=leucine-rich repeat-containing protein c10orf11 homolog	1.71701787649003E-14	49.6%	16	F:molecular_function; P:biological_process; C:cellular_component; C:spliceosomal complex; P:RNA splicing; P:mRNA processing; C:nucleus; C:cilium; C:cell projection; C:microtubule; C:cytoplasm; F:motor activity; C:dynein complex; C:flagellum; C:flagellar axoneme; C:cytoskeleton
Cnidarian	Cnidarian	141.551	776.907	1.95864	0.969853	Locus_117540_Transcript_2/2_Confidence_1.000_Length_2545	mprd_rat ame: full=cation-dependent mannose-6-phosphate receptor short=cd man-6-p receptor short=cd-mpr flags: precursor	1.42129435465234E-35	52.4%	14	P:glucose metabolic process; P:positive regulation of macromolecule biosynthetic process; P:positive regulation of catalytic activity; F:receptor binding; P:positive regulation of signal transduction; ; P:positive regulation of cellular biosynthetic process; P:organ development; P:positive regulation of protein amino acid phosphorylation; P:transport; C:membrane; C:endosome; P:insulin receptor si…
Cnidarian	Cnidarian	123.143	73.3406	1.94564	0.960245	Locus_62401_Transcript_1/1_Confidence_0.000_Length_1988	rdhe2_human ame: full=epidermal retinol dehydrogenase 2 short=ephd-2 short=rdh-e2 ame: full=retinal short-chain dehydrogenase reductase 2 short=retsdr2 ame: full=short-chain dehydrogenase reductase family 16c member 5	9.27100349917857E-64	58.4%	17	C:integral to membrane of membrane fraction; P:sensory organ development; P:tissue development; F:retinol dehydrogenase activity; P:embryonic organ development; C:microsome; P:keratinocyte proliferation; C:integral to membrane; C:endoplasmic reticulum membrane; P:retinol metabolic process; P:biosynthetic process; P:visual perception; P:organ morphogenesis; P:retinal metabolic process; P:respirato…
Cnidarian	Cnidarian	388.223	1542.11	1.92217	0.942737	Locus_33719_Transcript_2/2_Confidence_1.000_Length_4627	a1cf_ponab ame: full=apobec1 complementation factor ame: full=apobec1-stimulating protein	7.67799690724839E-139	68.2%	18	C:nucleoplasm; F:protein binding; F:nucleotide binding; C:heterogeneous nuclear ribonucleoprotein complex; P:cytidine to uridine editing; P:CRD-mediated mRNA stabilization; P:protein stabilization; P:mRNA modification; F:single-stranded RNA binding; C:catalytic step 2 spliceosome; P:nuclear mRNA splicing, via spliceosome; C:nuclear heterochromatin; F:cytosine deaminase activity; P:germ cell devel…
Cnidarian	Cnidarian	184.951	159.626	1.92067	0.941608	Locus_4512_Transcript_1/1_Confidence_0.000_Length_2805	lchn_xenla ame: full=protein lchn	3.82963421837652E-98	64.6%	3	F:molecular_function; P:biological_process; C:cellular_component
Cnidarian	Cnidarian	243.597	519.952	1.91826	0.939796	Locus_53112_Transcript_1/1_Confidence_0.000_Length_3994	ada1a_rat ame: full=alpha-1a adrenergic receptor ame: full=alpha-1a adrenoreceptor short=alpha-1a adrenoceptor ame: full=alpha-1c adrenergic receptor	1.27266760691683E-41	51.7%	21	P:elevation of cytosolic calcium ion concentration; P:primary metabolic process; P:cellular macromolecule metabolic process; P:negative regulation of signaling process; P:activation of phospholipase C activity; P:response to organic substance; C:membrane part; P:developmental process; P:muscle contraction; P:negative regulation of heart contraction; P:positive regulation of multicellular organism…
Cnidarian	Cnidarian	207.634	401.657	1.91599	0.938088	Locus_35665_Transcript_3/3_Confidence_1.000_Length_3104	wibg_xentr ame: full=partner of y14 and mago ame: full=protein wibg homolog	1.112928657331E-21	65.28571428571429%	9	C:exon-exon junction complex; F:RNA binding; C:nucleolus; F:ribosome binding; P:positive regulation of translation; F:protein binding; C:nucleoplasm; C:cytoplasm; P:nuclear-transcribed mRNA catabolic process, nonsense-mediated decay
Cnidarian	Cnidarian	222.957	97.0238	1.91388	0.936501	Locus_65816_Transcript_1/1_Confidence_0.000_Length_2558	ch048_human ame: full=uncharacterized protein c8orf48	1.43913609181125E-11	45.0%	1	F:protein binding
Cnidarian	Cnidarian	220.641	307.009	1.91379	0.936431	Locus_7254_Transcript_1/1_Confidence_0.000_Length_4814	gcy8e_drome ame: full=soluble guanylate cyclase 88e	3.5646088354764E-171	54.35%	8	P:regulation of biological quality; F:phosphorus-oxygen lyase activity; P:response to oxygen levels; P:multicellular organismal process; F:ion binding; P:signal transduction; C:cytoplasm; P:response to stress
Cnidarian	Cnidarian	194.666	1075.75	1.91307	0.935891	Locus_86906_Transcript_1/1_Confidence_0.000_Length_4226	star7_human ame: full= -related lipid transfer protein mitochondrial ame: full=gestational trophoblastic tumor protein 1 ame: full=start domain-containing protein 7 short= 7 flags: precursor	1.30557412277984E-52	56.666666666666664%	4	F:phosphatidylcholine binding; C:cytoplasmic part; P:phospholipid transport; F:phosphatidylcholine transmembrane transporter activity
Cnidarian	Cnidarian	229.268	71.079	1.91005	0.933607	Locus_127145_Transcript_1/1_Confidence_1.000_Length_1891	lrc8b_human ame: full=leucine-rich repeat-containing protein 8b ame: full=t-cell activation leucine repeat-rich protein short=ta-lrrp	1.0449275122777E-8	51.2%	1	C:cell part
Cnidarian	Cnidarian	205.937	428.036	1.90244	0.927851	Locus_18641_Transcript_1/1_Confidence_0.000_Length_4262	endub_danre ame: full=poly -specific endoribonuclease-b ame: full=protein endou-b ame: full=uridylate-specific endoribonuclease-b	5.51106488763397E-67	54.42857142857143%	6	P:cellular process; P:primary metabolic process; F:metal ion binding; P:macromolecule metabolic process; F:endoribonuclease activity; C:nucleus
Cnidarian	Cnidarian	1192.59	336.132	1.89935	0.925508	Locus_42926_Transcript_1/1_Confidence_0.000_Length_2264	lrc58_xentr ame: full=leucine-rich repeat-containing protein 58	1.66508999111635E-64	52.7%	19	P:generation of neurons; P:compound eye development; P:establishment or maintenance of apical/basal cell polarity; P:regulation of Ras protein signal transduction; P:cell migration; C:plasma membrane part; C:cell-cell junction; F:protein binding; P:cell junction assembly; P:response to chemical stimulus; P:imaginal disc morphogenesis; P:negative regulation of cellular process; C:synapse; P:cell c…
Cnidarian	Cnidarian	185.989	436.26	1.8939	0.921357	Locus_18277_Transcript_1/1_Confidence_0.000_Length_2933	tnf12_human ame: full=tumor necrosis factor ligand superfamily member 12 ame: full=apo3 ligand ame: full=tnf-related weak inducer of apoptosis short=tweak contains: ame: full=tumor necrosis factor ligand superfamily member membrane form contains: ame: full=tumor necrosis factor ligand superfamily member secreted form	1.11951725297336E-7	45.0%	4	P:positive regulation of biological process; F:protein binding; P:regulation of cellular process; C:cell part
Cnidarian	Cnidarian	237.188	282.081	1.89273	0.920465	Locus_31483_Transcript_1/1_Confidence_0.000_Length_2849	tmm19_ponab ame: full=transmembrane protein 19	8.48481535520708E-61	57.7%	64	P:mitochondrial fusion; P:male gonad development; P:response to cytokine stimulus; P:activation of immune response; P:ovarian follicle development; P:cellular response to UV; P:regulation of developmental process; P:cellular process regulating host cell cycle in response to virus; F:protein heterodimerization activity; C:mitochondrial outer membrane; ; P:in utero embryonic development; P:limb mor…
Cnidarian	Cnidarian	264.329	122.903	1.8915	0.91953	Locus_118528_Transcript_1/1_Confidence_0.000_Length_1425	zswm2_human ame: full=e3 ubiquitin-protein ligase zswim2 ame: full=mekk1-related protein x short=mex ame: full=zz-type zinc finger-containing protein 2 ame: full=zinc finger swim domain-containing protein 2	1.54263467195687E-6	55.0%	10	F:metal ion binding; P:regulation of apoptosis; F:ligase activity; F:zinc ion binding; F:protein self-association; P:protein polyubiquitination; F:ubiquitin-protein ligase activity; F:molecular_function; P:biological_process; C:cellular_component
Cnidarian	Cnidarian	127.513	424.679	1.88918	0.917759	Locus_39206_Transcript_1/1_Confidence_0.000_Length_1175	gima8_rat ame: full=gtpase imap family member 8 ame: full=immune-associated nucleotide-binding protein 9 short=ian-9 ame: full=protein	7.96355563007373E-11	45.166666666666664%	10	F:GTP binding; C:mitochondrion; F:nucleotide binding; C:endoplasmic reticulum; C:Golgi apparatus; P:response to bacterium; F:carbohydrate binding; F:molecular_function; P:biological_process; C:cellular_component
Cnidarian	Cnidarian	1058.92	101.561	1.88912	0.917716	Locus_60611_Transcript_1/1_Confidence_0.000_Length_2430	htxa_psest ame: full=probable alpha-ketoglutarate-dependent hypophosphite dioxygenase	7.87618324567772E-44	47.55%	9	P:cellular process; P:lipid metabolic process; F:binding; C:intracellular membrane-bounded organelle; P:ion transport; C:intracellular organelle part; C:cytoplasmic part; F:catalytic activity; C:membrane
Cnidarian	Cnidarian	170.071	208.475	1.88548	0.914933	Locus_31898_Transcript_3/3_Confidence_3.000_Length_2133	abhd3_bovin ame: full=abhydrolase domain-containing protein 3	4.18853565324621E-86	53.65%	1	C:membrane
Cnidarian	Cnidarian	188.131	1627.75	1.88458	0.91424	Locus_129129_Transcript_1/1_Confidence_0.000_Length_2715	reep5_bovin ame: full=receptor expression-enhancing protein 5	3.17285280744276E-41	62.75%	2	F:protein binding; C:integral to membrane
Cnidarian	Cnidarian	131.782	273.647	1.8845	0.914178	Locus_109959_Transcript_1/1_Confidence_0.000_Length_3572	imb1_human ame: full=importin subunit beta-1 ame: full=importin-90 ame: full=karyopherin subunit beta-1 ame: full=nuclear factor p97 ame: full=pore targeting complex 97 kda subunit short=ptac97	0	61.0%	13	C:cytosol; F:protein transporter activity; F:zinc ion binding; P:DNA fragmentation involved in apoptosis; P:protein import into nucleus, translocation; C:nuclear pore; F:nuclear localization sequence binding; P:NLS-bearing substrate import into nucleus; F:protein domain specific binding; P:viral infectious cycle; C:nucleoplasm; P:viral genome transport in host cell; P:ribosomal protein import int…
Cnidarian	Cnidarian	81.3978	555.807	1.86835	0.901763	Locus_26221_Transcript_1/1_Confidence_0.000_Length_3457	gfpt1_rat ame: full=glucosamine--fructose-6-phosphate aminotransferase 1 ame: full=d-fructose-6-phosphate amidotransferase 1 ame: full=glutamine:fructose 6 phosphate amidotransferase 1 short=gfat 1 short=gfat1 ame: full=hexosephosphate aminotransferase 1	0	67.8%	13	C:cytosol; P:protein amino acid N-linked glycosylation via asparagine; P:cell wall chitin biosynthetic process; P:glutamine metabolic process; P:post-translational protein modification; P:UDP-N-acetylglucosamine biosynthetic process; P:fructose 6-phosphate metabolic process; P:hyphal growth; P:response to drug; F:glutamine-fructose-6-phosphate transaminase (isomerizing) activity; P:energy reserve…
Cnidarian	Cnidarian	180.527	168.661	1.86708	0.900781	Locus_1049_Transcript_1/1_Confidence_0.000_Length_1364	y1101_syny3 ame: full=universal stress protein slr1101 short=usp slr1101	2.65250916414041E-8	53.75%	4	P:response to stress; F:ATP binding; C:cytoplasm; F:nucleotide binding
Cnidarian	Cnidarian	166.081	748.325	1.86535	0.899447	Locus_122150_Transcript_1/2_Confidence_1.000_Length_2011	insi2_rat ame: full=insulin-induced gene 2 protein short=insig-2	5.01452094302376E-41	63.10526315789474%	16	P:palate development; P:ER-nuclear sterol response pathway; P:cellular response to insulin stimulus; C:SREBP-SCAP-Insig complex; P:cell proliferation; P:response to fatty acid; P:cranial suture morphogenesis; P:inner ear morphogenesis; P:cholesterol biosynthetic process; P:middle ear morphogenesis; P:negative regulation of steroid biosynthetic process; P:triglyceride metabolic process; P:negative…
Cnidarian	Cnidarian	123.28	246.65	1.86165	0.896583	Locus_19094_Transcript_1/1_Confidence_0.000_Length_1906	nags_human ame: full=n-acetylglutamate mitochondrial ame: full=amino-acid acetyltransferase contains: ame: full=n-acetylglutamate synthase long form contains: ame: full=n-acetylglutamate synthase short form contains: ame: full=n-acetylglutamate synthase conserved domain form flags: precursor	1.88708319531321E-82	49.1%	4	C:mitochondrion; P:cellular amino acid metabolic process; F:transferase activity; P:cellular nitrogen compound biosynthetic process
Cnidarian	Cnidarian	171.773	381.088	1.8485	0.886357	Locus_89865_Transcript_1/1_Confidence_0.000_Length_2851	nucb2_human ame: full=nucleobindin-2 ame: full=dna-binding protein nefa ame: full=gastric cancer antigen zg4 flags: precursor	1.04086952277854E-50	63.25%	10	C:Golgi medial cisterna; C:extracellular space; C:nuclear outer membrane; C:plasma membrane; C:ER-Golgi intermediate compartment; F:calcium ion binding; C:cytosol; C:endoplasmic reticulum; F:tumor necrosis factor receptor binding; C:microtubule cytoskeleton
Cnidarian	Cnidarian	262.737	113.779	1.84842	0.886289	Locus_26626_Transcript_1/1_Confidence_0.000_Length_2818	lrc63_mouse ame: full=leucine-rich repeat-containing protein 63	2.61442942790599E-46	51.9%	8	P:system development; P:apoptosis; F:protein binding; P:regulation of cellular process; P:reproductive process; C:cytoplasm; P:embryonic development;
Cnidarian	Cnidarian	153.604	400.948	1.84287	0.881951	Locus_10591_Transcript_1/1_Confidence_0.000_Length_2255	p4k2a_human ame: full=phosphatidylinositol 4-kinase type 2-alpha ame: full=phosphatidylinositol 4-kinase type ii-alpha	7.26812554794539E-145	67.8125%	15	C:exocytic vesicle; C:early endosome membrane; C:protein complex; P:basophil degranulation; C:synaptic vesicle membrane; F:protein complex binding; F:1-phosphatidylinositol 4-kinase activity; P:phosphatidylinositol biosynthetic process; C:microsome; C:membrane raft; F:magnesium ion binding; P:phosphoinositide phosphorylation; F:nucleotide binding; C:integral to plasma membrane; C:perikaryon
Cnidarian	Cnidarian	119.505	218.302	1.84154	0.880916	Locus_120269_Transcript_1/1_Confidence_0.000_Length_4411	s6a18_mouse ame: full=sodium-dependent neutral amino acid transporter b at3 ame: full=sodium- and chloride-dependent transporter xtrp2 ame: full=solute carrier family 6 member 18 ame: full=system b neutral amino acid transporter at3	2.06297501455019E-117	58.8%	27	P:response to sucrose stimulus; P:neutral amino acid transport; P:cellular nitrogen compound metabolic process; F:protein binding; P:negative regulation of synaptic transmission, GABAergic; P:response to organic nitrogen; P:learning; C:synaptosome; P:response to calcium ion; P:neurotransmitter transport; C:integral to membrane; P:hyperosmotic response; F:gamma-aminobutyric acid:sodium symporter a…
Cnidarian	Cnidarian	226.568	1272.04	1.83472	0.875563	Locus_36717_Transcript_5/5_Confidence_2.000_Length_3968	bat1_rat ame: full=b( +)-type amino acid transporter 1 short=b( +)at ame: full=glycoprotein-associated amino acid transporter +at1 ame: full=solute carrier family 7 member 9	2.039044787947E-116	64.8%	18	P:neutral amino acid transport; F:protein binding; P:multicellular organismal development; P:L-cystine transport; P:organic cation transport; F:organic cation transmembrane transporter activity; P:protein complex assembly; P:leukocyte migration; P:blood coagulation; P:amino acid transmembrane transport; P:cellular amino acid metabolic process; C:intracellular organelle; F:peptide antigen binding;…
Cnidarian	Cnidarian	201.41	80.7236	1.83237	0.873707	Locus_13092_Transcript_1/1_Confidence_1.000_Length_2833	folh1_rat ame: full=glutamate carboxypeptidase 2 ame: full=folate hydrolase 1 ame: full=folylpoly-gamma-glutamate carboxypeptidase short=fgcp ame: full=glutamate carboxypeptidase ii short=gcpii ame: full=membrane glutamate carboxypeptidase short=mgcp ame: full=n-acetylated-alpha-linked acidic dipeptidase i short=naaladase i ame: full=prostate-specific membrane antigen homolog ame: full=pteroylpol…	5.23348516064469E-95	47.2%	6	F:peptidase activity, acting on L-amino acid peptides; C:membrane; C:intracellular membrane-bounded organelle; C:cytoplasm; P:cellular process; P:metabolic process
Cnidarian	Cnidarian	245.667	116.615	1.8277	0.870033	Locus_5072_Transcript_1/1_Confidence_1.000_Length_2329	trim2_bovin ame: full=tripartite motif-containing protein 2 ame: full=e3 ubiquitin-protein ligase trim2	3.62328633358487E-14	44.8%	2	F:protein binding; C:cytoplasm
Cnidarian	Cnidarian	140.61	337.343	1.82201	0.865529	Locus_21370_Transcript_1/2_Confidence_1.000_Length_2558	sysc_rat ame: full=serine--trna cytoplasmic ame: full=seryl-trna synthetase short= ame: full=seryl-trna(ser sec) synthetase	0	66.2%	8	C:cytosol; F:serine-tRNA ligase activity; F:RNA binding; C:mitochondrion; P:seryl-tRNA aminoacylation; P:tRNA processing; F:ATP binding; P:response to cadmium ion
Cnidarian	Cnidarian	163.308	457.743	1.81726	0.861764	Locus_8091_Transcript_1/1_Confidence_1.000_Length_3160	gnpat_human ame: full=dihydroxyacetone phosphate acyltransferase short=dap-at short=dhap-at ame: full=acyl- :dihydroxyacetonephosphateacyltransferase ame: full=glycerone-phosphate o-acyltransferase	1.188894206521E-95	55.9%	16	P:anatomical structure morphogenesis; F:O-acyltransferase activity; C:membrane; P:lipid biosynthetic process; P:cellular lipid metabolic process; P:response to fatty acid; C:peroxisome; P:organ development; P:response to starvation; P:response to drug; P:small molecule metabolic process; P:myelination; ; P:response to nutrient; P:cellular biosynthetic process; C:mitochondrion
Cnidarian	Cnidarian	132.293	104.435	1.80763	0.854097	Locus_83491_Transcript_1/1_Confidence_0.000_Length_3567	ppil6_human ame: full=peptidyl-prolyl cis-trans isomerase-like 6 short=ppiase ame: full=cyclophilin-like protein ppil6 ame: full=rotamase ppil6	9.8266932435108E-54	60.25%	9	C:cytosol; F:heat shock protein binding; P:protein peptidyl-prolyl isomerization; P:RNA splicing; C:intermediate filament cytoskeleton; F:peptidyl-prolyl cis-trans isomerase activity; F:cyclosporin A binding; C:nucleoplasm; C:plasma membrane
Cnidarian	Cnidarian	138.692	407.996	1.80448	0.851582	Locus_56206_Transcript_1/1_Confidence_0.000_Length_3138	thim_rat ame: full=3-ketoacyl- mitochondrial ame: full=acetyl- acyltransferase ame: full=beta-ketothiolase ame: full=mitochondrial 3-oxoacyl- thiolase	4.71902137630974E-145	67.95%	8	F:acetyl-CoA C-acyltransferase activity; C:mitochondrial inner membrane; P:acetyl-CoA metabolic process; P:anti-apoptosis; P:fatty acid beta-oxidation; F:protein binding; C:mitochondrial matrix; P:cholesterol biosynthetic process
Cnidarian	Cnidarian	145.289	57.5344	1.80198	0.849587	Locus_30537_Transcript_1/1_Confidence_1.000_Length_2134	hells_mouse ame: full=lymphocyte-specific helicase ame: full=proliferation-associated snf2-like protein	0	58.5%	50	; C:SWI/SNF complex; P:centromeric heterochromatin formation; C:centromeric heterochromatin; C:nuclear chromatin; P:chromatin silencing at rDNA; C:NURF complex; P:methylation-dependent chromatin silencing; P:dendrite morphogenesis; C:ACF complex; P:maintenance of DNA methylation; C:polytene chromosome; C:intermediate filament cytoskeleton; C:chromatin silencing complex; P:brain development; C:bra…
Cnidarian	Cnidarian	146.674	380.865	1.79839	0.846704	Locus_19286_Transcript_1/1_Confidence_0.000_Length_2865	vatf_rat ame: full=v-type proton atpase subunit f short=v-atpase subunit f ame: full=v-atpase 14 kda subunit ame: full=vacuolar proton pump subunit f	2.58217800542811E-41	75.5%	20	F:proton-transporting ATPase activity, rotational mechanism; P:reproduction; P:transferrin transport; F:protein binding; P:insulin receptor signaling pathway; P:cellular iron ion homeostasis; F:hydrogen-exporting ATPase activity, phosphorylative mechanism; P:growth; P:receptor-mediated endocytosis; F:hydrogen ion transporting ATP synthase activity, rotational mechanism; F:ATPase activity, uncoupl…
Cnidarian	Cnidarian	272.623	82.0077	1.79725	0.84579	Locus_125074_Transcript_1/1_Confidence_1.000_Length_2774	opsd1_patye ame: full= gq-coupled ame: full=gq-rhodopsin	1.12228544956158E-25	48.9%	5	P:detection of light stimulus; F:G-protein coupled receptor activity; P:signal transduction; F:photoreceptor activity; C:membrane
Cnidarian	Cnidarian	37.3894	224.693	1.79694	0.845539	Locus_45079_Transcript_1/1_Confidence_0.000_Length_1605	fris_lymst ame: full=soma ferritin	5.71652038656257E-13	51.15%	7	F:ferric iron binding; C:intracellular membrane-bounded organelle; P:oxidation reduction; F:ferroxidase activity; P:cellular iron ion homeostasis; C:cytoplasmic part; P:positive regulation of catalytic activity
Cnidarian	Cnidarian	71.71	144.814	1.79639	0.845102	Locus_62773_Transcript_1/1_Confidence_0.000_Length_3403	csrn3_mouse ame: full=cysteine serine-rich nuclear protein 3 short=csrnp-3 ame: full=protein fam130a2 ame: full=tgf-beta-induced apoptosis protein 2 short=taip-2	2.09006212778704E-29	69.57142857142857%	9	P:skeletal system morphogenesis; P:positive regulation of apoptosis; P:platelet-derived growth factor receptor signaling pathway; P:positive regulation of transcription from RNA polymerase II promoter; P:face morphogenesis; P:post-embryonic development; F:transcription factor activity; P:palate development; C:nucleus
Cnidarian	Cnidarian	106.175	2239.68	1.79227	0.841784	Locus_92830_Transcript_1/1_Confidence_0.000_Length_3156	lgmn_bovin ame: full=legumain ame: full=asparaginyl endopeptidase ame: full= cysteine 1 flags: precursor	1.39638914221191E-112	58.4%	10	F:peptidase activity; P:response to acid; F:protein serine/threonine kinase activity; C:lysosomal lumen; P:vitamin D metabolic process; P:proteolysis; C:late endosome; P:negative regulation of multicellular organism growth; C:apical part of cell; P:negative regulation of neuron apoptosis
Cnidarian	Cnidarian	92.1222	739.496	1.78589	0.83664	Locus_33057_Transcript_3/4_Confidence_1.000_Length_3017	echa_pig ame: full=trifunctional enzyme subunit mitochondrial ame: full=78 kda gastrin-binding protein ame: full=tp-alpha includes: ame: full=long-chain enoyl- hydratase includes: ame: full=long chain 3-hydroxyacyl- dehydrogenase flags: precursor	0	60.7%	15	F:NAD or NADH binding; F:acetyl-CoA C-acetyltransferase activity; F:long-chain-enoyl-CoA hydratase activity; F:acyl-CoA binding; C:nucleolus; C:mitochondrial inner membrane; C:fatty acid beta-oxidation multienzyme complex; C:mitochondrial nucleoid; F:3-hydroxyacyl-CoA dehydrogenase activity; P:fatty acid beta-oxidation; F:protein binding; P:response to insulin stimulus; P:response to drug; F:long…
Cnidarian	Cnidarian	117.408	445.521	1.78215	0.833618	Locus_22060_Transcript_1/1_Confidence_0.000_Length_4426	tm9s4_rat ame: full=transmembrane 9 superfamily member 4 flags: precursor	0	60.2%	3	C:intracellular membrane-bounded organelle; C:cytoplasmic part; C:integral to membrane
Cnidarian	Cnidarian	319.717	210.568	1.77549	0.828217	Locus_81279_Transcript_1/1_Confidence_0.000_Length_6631	s20a1_rat ame: full=sodium-dependent phosphate transporter 1 ame: full=phosphate transporter 1 short= -1 ame: full=rpho-1 ame: full=solute carrier family 20 member 1	1.53578162196392E-71	73.05%	11	F:high affinity inorganic phosphate:sodium symporter activity; F:signal transducer activity; F:inorganic phosphate transmembrane transporter activity; F:receptor activity; C:membrane fraction; P:positive regulation of I-kappaB kinase/NF-kappaB cascade; P:phosphate transmembrane transport; P:phosphate metabolic process; P:sodium ion export; P:interspecies interaction between organisms; C:integral …
Cnidarian	Cnidarian	226.38	532.357	1.77525	0.828021	Locus_10443_Transcript_1/1_Confidence_0.000_Length_4488	pdx1_subdo ame: full=probable pyridoxine biosynthesis snzerr ame: full=ethylene response protein ame: full=pdx1 homolog	2.84021188983354E-114	82.6%	7	P:response to stress; P:pyridoxal phosphate biosynthetic process; F:lyase activity; C:chloroplast; C:cytosol; F:protein heterodimerization activity; P:pyridoxine biosynthetic process
Cnidarian	Cnidarian	232.191	105	1.77405	0.827047	Locus_31324_Transcript_1/1_Confidence_0.000_Length_1628	traf3_mouse ame: full=tnf receptor-associated factor 3 ame: full=cd40 receptor-associated factor 1 short=craf1 ame: full=trafamn	5.35412570654582E-75	46.6%	32	P:positive regulation of protein homodimerization activity; F:ligase activity; P:positive regulation of I-kappaB kinase/NF-kappaB cascade; P:positive regulation of cell proliferation; P:positive regulation of macromolecule biosynthetic process; F:lipid binding; P:activation of protein kinase activity; C:protein complex; P:negative regulation of NF-kappaB transcription factor activity; P:positive …
Cnidarian	Cnidarian	87.628	201.621	1.77404	0.827038	Locus_101935_Transcript_1/1_Confidence_0.000_Length_2699	abcf1_pig ame: full=atp-binding cassette sub-family f member 1	0	65.7%	18	P:translational initiation; C:nucleoplasm; F:protein binding; P:positive regulation of translation; F:ribosome binding; C:cytosol; C:nuclear envelope; F:translation factor activity, nucleic acid binding; C:polysomal ribosome; P:inflammatory response; P:response to cadmium ion; F:ATPase activity; P:ATP catabolic process; F:translation activator activity; C:plasma membrane; F:ATP binding; P:ribosom…
Cnidarian	Cnidarian	451.338	425.19	1.77301	0.826204	Locus_92031_Transcript_1/1_Confidence_0.000_Length_2347	dram2_mouse ame: full=dna damage-regulated autophagy modulator protein 2 ame: full=transmembrane protein 77	3.89777838979865E-24	47.9%	2	P:apoptosis; C:lysosome
Cnidarian	Cnidarian	270.419	286.702	1.76924	0.82313	Locus_5133_Transcript_1/1_Confidence_1.000_Length_4307	mi40b_xenla ame: full=mitochondrial intermembrane space import and assembly protein 40-b ame: full=coiled-coil-helix-coiled-coil-helix domain-containing protein 4-b	1.47359489778016E-35	68.95%	3	C:mitochondrial envelope; P:transport; C:membrane
Cnidarian	Cnidarian	190.539	258.55	1.76687	0.821195	Locus_288_Transcript_1/1_Confidence_1.000_Length_2534	sywc_human ame: full=tryptophan--trna cytoplasmic ame: full=interferon-induced protein 53 short=ifp53 ame: full=tryptophanyl-trna synthetase short= short=hwrs contains: ame: full=t1- contains: ame: full=t2-	5.73533507754587E-154	70.25%	8	C:cytosol; C:soluble fraction; F:tryptophan-tRNA ligase activity; P:negative regulation of cell proliferation; P:tryptophanyl-tRNA aminoacylation; F:ATP binding; F:protein binding; P:regulation of angiogenesis
Cnidarian	Cnidarian	274.838	448.78	1.76264	0.817738	Locus_41476_Transcript_1/1_Confidence_0.000_Length_3388	rdr1_orysj ame: full=probable rna-dependent rna polymerase 1 short= 1	5.8394801268656E-40	43.5%	4	P:response to virus; P:multicellular organismal process; P:posttranscriptional gene silencing by RNA; P:response to organic substance
Cnidarian	Cnidarian	146.127	176.581	1.75047	0.807742	Locus_23923_Transcript_2/2_Confidence_1.000_Length_1592	eci2_human ame: full=enoyl- delta isomerase mitochondrial ame: full=drs-1 ame: full=delta -enoyl- isomerase short= -enoyl- isomerase ame: full=diazepam-binding inhibitor-related protein 1 short=dbi-related protein 1 ame: full=dodecenoyl- isomerase ame: full=hepatocellular carcinoma-associated antigen 88 ame: full=peroxisomal -trans-enoyl- isomerase short=peci ame: full=renal carcinoma antigen ny-…	8.8466206401822E-107	55.15%	8	P:fatty acid beta-oxidation; F:protein binding; C:peroxisome; P:nucleobase, nucleoside, nucleotide and nucleic acid metabolic process; F:intramolecular oxidoreductase activity, transposing C=C bonds; F:lyase activity; P:multicellular organismal process; C:mitochondrion
Cnidarian	Cnidarian	200.149	158.407	1.74452	0.802831	Locus_103468_Transcript_1/1_Confidence_0.000_Length_1601	elk1_mouse ame: full=ets domain-containing protein elk-1	1.22480431863512E-23	62.1%	22	P:negative regulation of mammary gland epithelial cell proliferation; F:transcription corepressor activity; P:nerve growth factor receptor signaling pathway; F:protein binding; P:regulation of branching involved in mammary gland duct morphogenesis; P:Toll signaling pathway; P:toll-like receptor 4 signaling pathway; P:toll-like receptor 2 signaling pathway; F:ligand-regulated transcription factor …
Cnidarian	Cnidarian	371.229	51.5039	1.73758	0.79708	Locus_11294_Transcript_1/1_Confidence_0.000_Length_1681	nat16_xentr ame: full= n-acetyltransferase 16	9.08128302833322E-9	52.5%	4	F:transferase activity; P:metabolic process; F:N-acetyltransferase activity; F:transferase activity, transferring acyl groups
Cnidarian	Cnidarian	124.778	104.522	1.73366	0.793821	Locus_82158_Transcript_1/1_Confidence_0.000_Length_2880	cacp_colli ame: full=carnitine o-acetyltransferase short=carnitine acetylase ame: full=carnitine acetyltransferase short=cat short= flags: precursor	5.24362969324121E-151	54.75%	12	P:system development; P:response to chemical stimulus; P:energy derivation by oxidation of organic compounds; P:locomotory behavior; C:membrane; P:establishment of localization in cell; P:regulation of neurotransmitter levels; F:carnitine O-acetyltransferase activity; P:fatty acid beta-oxidation using acyl-CoA oxidase; C:peroxisomal matrix; P:fatty acid transport; C:mitochondrion
Cnidarian	Cnidarian	215.059	285.945	1.72906	0.78999	Locus_102153_Transcript_1/1_Confidence_0.000_Length_1677	yrdc_mouse ame: full= domain-containing mitochondrial ame: full=ischemia reperfusion-inducible protein short=mirip flags: precursor	1.37856422107365E-49	52.1%	3	P:negative regulation of transport; C:membrane fraction; F:protein binding
Cnidarian	Cnidarian	179.443	32.0699	1.72593	0.78737	Locus_24925_Transcript_2/2_Confidence_1.000_Length_1881	gbrb3_human ame: full=gamma-aminobutyric acid receptor subunit beta-3 ame: full=gaba receptor subunit beta-3 flags: precursor	1.43272026914395E-50	51.6%	19	C:synapse part; F:chloride channel activity; P:G-protein coupled receptor protein signaling pathway; P:neuron development; P:nerve-nerve synaptic transmission; P:response to external stimulus; F:protein binding; F:amine binding; P:regulation of system process; F:extracellular ligand-gated ion channel activity; C:integral to membrane; P:inner ear development; C:intracellular; P:sensory perception;…
Cnidarian	Cnidarian	122.804	138.943	1.72545	0.786972	Locus_27972_Transcript_2/2_Confidence_1.000_Length_1871	dnja3_mouse ame: full= homolog subfamily a member mitochondrial ame: full= protein tid-1 short=mtid-1 ame: full=tumorous imaginal discs protein tid56 homolog flags: precursor	5.33707267984841E-98	57.0%	33	P:mitochondrial DNA replication; P:nematode larval development; F:unfolded protein binding; C:IkappaB kinase complex; P:positive regulation of apoptosis; P:negative regulation of NF-kappaB transcription factor activity; C:actin filament; P:activation-induced cell death of T cells; P:T cell differentiation in the thymus; P:positive regulation of protein ubiquitination; P:cell aging; C:mitochondria…
Cnidarian	Cnidarian	1861.36	260.964	1.7177	0.780476	Locus_75402_Transcript_1/1_Confidence_0.000_Length_6882	y1341_arath ame: full=probable lrr receptor-like serine threonine-protein kinase at1g34110 flags: precursor	2.66332325617712E-34	51.65%	16	P:stomatal complex morphogenesis; P:transport; P:tissue development; C:membrane; P:response to bacterium; F:protein kinase activity; P:protein amino acid autophosphorylation; P:embryonic development; P:cellular component organization; P:organ morphogenesis; P:embryo sac development; P:regulation of cellular process; P:defense response; F:binding; P:ovule development; P:cell wall organization
Cnidarian	Cnidarian	186.103	597.66	1.71547	0.778605	Locus_41335_Transcript_1/1_Confidence_0.000_Length_2666	rang_human ame: full=ran-specific gtpase-activating protein ame: full=ran-binding protein 1 short= 1	1.64186447191697E-50	68.66666666666667%	13	P:microtubule cytoskeleton organization; P:mitotic prometaphase; P:viral reproduction; P:regulation of glucose transport; F:Ran GTPase binding; F:GDP-dissociation inhibitor activity; C:cytosol; C:nuclear pore; P:carbohydrate metabolic process; P:signal transduction; P:protein sumoylation; P:transmembrane transport; P:protein import into nucleus
Cnidarian	Cnidarian	204.855	224.122	1.7137	0.777113	Locus_104402_Transcript_1/1_Confidence_0.000_Length_5206	metk1_mouse ame: full=s-adenosylmethionine synthase isoform type-1 short= et synthase 1 ame: full=methionine adenosyltransferase 1 short=mat 1	9.60356191484608E-138	81.85%	28	P:determination of adult lifespan; P:RNA interference; P:protein homotetramerization; P:negative regulation of vulval development; F:methionine adenosyltransferase activity; P:positive regulation of growth rate; P:negative regulation of multicellular organism growth; P:positive regulation of multicellular organism growth; F:amino acid binding; P:positive regulation of locomotion; F:ADP binding; C…
Cnidarian	Cnidarian	235.261	974.495	1.71095	0.774796	Locus_124128_Transcript_1/1_Confidence_0.000_Length_3329	mylip_human ame: full=e3 ubiquitin-protein ligase mylip ame: full=inducible degrader of the ldl-receptor short=idol ame: full=myosin regulatory light chain interacting protein short=mir	1.29507036994136E-100	50.85%	33	C:cytoskeleton; P:mesoderm development; P:response to low-density lipoprotein stimulus; P:chordate embryonic development; P:regulation of low-density lipoprotein receptor catabolic process; P:localization; C:cell junction; P:cell morphogenesis involved in differentiation; P:epithelium development; C:intracellular membrane-bounded organelle; P:cholesterol homeostasis; C:plasma membrane part; P:reg…
Cnidarian	Cnidarian	231.005	156.176	1.70594	0.77057	Locus_32430_Transcript_1/1_Confidence_0.000_Length_3049	hs12a_human ame: full=heat shock 70 kda protein 12a	2.62228640325269E-100	46.75%	10	F:ATP binding; F:nucleotide binding; F:molecular_function; P:biological_process; C:cellular_component; F:unfolded protein binding; C:plastid; P:response to stress; C:chloroplast; P:protein folding
Cnidarian	Cnidarian	182.43	2076.07	1.70317	0.768224	Locus_61232_Transcript_1/1_Confidence_0.000_Length_10812	thada_chick ame: full=thyroid adenoma-associated protein homolog	2.13309435990909E-86	53.2%	7	P:S phase of mitotic cell cycle; P:inner cell mass cell proliferation; P:DNA strand elongation involved in DNA replication; F:protein binding; C:cytoplasmic part; C:nucleoplasm; C:membrane
Cnidarian	Cnidarian	175.769	111.283	1.70016	0.765669	Locus_8364_Transcript_1/1_Confidence_0.000_Length_2544	lrrx1_dicdi ame: full= leucine-rich repeat-containing protein ddb_g0290503	6.87035785021655E-6	40.0%	0	0
Cnidarian	Cnidarian	116.688	121.746	1.68836	0.755621	Locus_10400_Transcript_1/1_Confidence_0.000_Length_1273	tmbi4_human ame: full=transmembrane bax inhibitor motif-containing protein 4 ame: full=protein s1r ame: full=z-protein	4.36040704653551E-66	54.9%	1	C:membrane
Cnidarian	Cnidarian	216.209	175.844	1.68764	0.755005	Locus_12043_Transcript_1/1_Confidence_0.000_Length_4705	cpt2_mouse ame: full=carnitine o-palmitoyltransferase mitochondrial ame: full=carnitine palmitoyltransferase ii short=cpt ii flags: precursor	0	55.75%	7	P:fatty acid beta-oxidation; C:mitochondrial inner membrane; P:response to stimulus; P:regulation of fatty acid oxidation; P:synaptic transmission; F:carnitine O-palmitoyltransferase activity; P:carnitine shuttle
Cnidarian	Cnidarian	285.89	1019.76	1.68537	0.753067	Locus_70022_Transcript_1/1_Confidence_0.000_Length_5119	bat1_rat ame: full=b( +)-type amino acid transporter 1 short=b( +)at ame: full=glycoprotein-associated amino acid transporter +at1 ame: full=solute carrier family 7 member 9	1.78253747218218E-128	65.15%	17	P:neutral amino acid transport; F:protein binding; P:L-cystine transport; P:organic cation transport; F:organic cation transmembrane transporter activity; P:protein complex assembly; P:leukocyte migration; C:cytoplasm; P:blood coagulation; P:amino acid transmembrane transport; P:cellular amino acid metabolic process; C:intracellular organelle; F:peptide antigen binding; P:response to toxin; F:tox…
Cnidarian	Cnidarian	287.964	104.019	1.68095	0.749277	Locus_21172_Transcript_1/1_Confidence_0.000_Length_2120	klh20_ponab ame: full=kelch-like protein 20	9.12311380926899E-25	50.25%	13	C:nuclear lumen; F:protein binding; P:multicellular organismal development; P:growth; P:cellular protein metabolic process; P:response to stimulus; P:signaling; P:cell communication; ; P:anatomical structure development; C:cytoskeleton; P:regulation of cellular process; C:cytoplasmic part
Cnidarian	Cnidarian	278.716	4623.58	1.67491	0.744084	Locus_66688_Transcript_1/1_Confidence_0.000_Length_7170	msi2h_human ame: full=rna-binding protein musashi homolog 2 short=musashi-2	1.67201167318282E-63	78.05%	22	P:translational termination; F:protein binding; C:membrane; P:stem cell development; C:polysome; P:positive regulation of growth rate; P:receptor-mediated endocytosis; P:translational elongation; P:endocrine pancreas development; C:cytosolic large ribosomal subunit; C:nucleolus; P:embryonic development ending in birth or egg hatching; P:nematode larval development; F:structural constituent of rib…
Cnidarian	Cnidarian	182.582	303.713	1.67273	0.742204	Locus_89860_Transcript_1/1_Confidence_0.000_Length_2982	nucb2_human ame: full=nucleobindin-2 ame: full=dna-binding protein nefa ame: full=gastric cancer antigen zg4 flags: precursor	1.08948502021663E-50	63.25%	10	C:Golgi medial cisterna; C:extracellular space; C:nuclear outer membrane; C:plasma membrane; C:ER-Golgi intermediate compartment; F:calcium ion binding; C:cytosol; C:endoplasmic reticulum; F:tumor necrosis factor receptor binding; C:microtubule cytoskeleton
Cnidarian	Cnidarian	176.733	193.234	1.66649	0.736811	Locus_126133_Transcript_1/1_Confidence_0.000_Length_2496	znt9_danre ame: full=zinc transporter 9 short= -9 ame: full=solute carrier family 30 member 9	1.83276572240257E-112	56.9%	8	P:nucleotide-excision repair; C:cytoskeleton; P:transition metal ion transport; F:metal ion transmembrane transporter activity; P:transcription, DNA-dependent; P:divalent metal ion transport; C:membrane; C:nucleus
Cnidarian	Cnidarian	146.253	465.083	1.65022	0.722656	Locus_27783_Transcript_3/3_Confidence_1.000_Length_2263	ppt2a_xenla ame: full=lysosomal thioesterase ppt2-a short=ppt-2-a flags: precursor	2.12105047675353E-35	58.142857142857146%	15	C:neuron projection; F:palmitoyl-(protein) hydrolase activity; P:regulation of biological quality; C:lysosome; P:behavior; P:organelle organization; P:apoptosis; P:endocytosis; P:cellular macromolecule catabolic process; P:neurological system process; P:protein modification process; P:regulation of cellular component organization; P:nervous system development; C:endoplasmic reticulum; P:negative …
Cnidarian	Cnidarian	162.522	295.178	1.64767	0.720426	Locus_120706_Transcript_2/2_Confidence_2.000_Length_1494	psa4_human ame: full=proteasome subunit alpha type-4 ame: full=macropain subunit c9 ame: full=multicatalytic endopeptidase complex subunit c9 ame: full=proteasome component c9 ame: full=proteasome subunit l	2.36081093333614E-114	77.65%	22	P:protein polyubiquitination; C:nucleoplasm; P:regulation of cellular amino acid metabolic process; P:positive regulation of ubiquitin-protein ligase activity during mitotic cell cycle; P:viral reproduction; C:cytosolic ribosome; C:vacuole; P:antigen processing and presentation of peptide antigen via MHC class I; P:negative regulation of ubiquitin-protein ligase activity during mitotic cell cycle…
Cnidarian	Cnidarian	138.831	263.116	1.64617	0.719113	Locus_29842_Transcript_1/1_Confidence_0.000_Length_3346	psmd2_ponab ame: full=26s proteasome non-atpase regulatory subunit 2	0	63.45%	18	P:protein polyubiquitination; P:regulation of protein catabolic process; C:nucleoplasm; F:protein binding; P:regulation of cellular amino acid metabolic process; P:positive regulation of ubiquitin-protein ligase activity during mitotic cell cycle; P:viral reproduction; P:antigen processing and presentation of peptide antigen via MHC class I; P:negative regulation of ubiquitin-protein ligase activ…
Cnidarian	Cnidarian	161.32	90.0285	1.64158	0.715083	Locus_23939_Transcript_4/4_Confidence_1.000_Length_1187	cb061_mouse ame: full=uncharacterized protein c2orf61 homolog	2.8541136501351E-32	50.333333333333336%	3	F:molecular_function; P:biological_process; C:cellular_component
Cnidarian	Cnidarian	154.675	352.652	1.63858	0.712449	Locus_26048_Transcript_1/1_Confidence_1.000_Length_4306	ipo5_mouse ame: full=importin-5 short=imp5 ame: full=importin subunit beta-3 ame: full=karyopherin beta-3 ame: full=ran-binding protein 5 short= 5	0	51.388888888888886%	5	F:Ran GTPase binding; F:GTPase inhibitor activity; C:nuclear pore; P:NLS-bearing substrate import into nucleus; P:ribosomal protein import into nucleus
Cnidarian	Cnidarian	160.03	1057.64	1.63146	0.706161	Locus_33916_Transcript_1/1_Confidence_0.000_Length_6830	tera_human ame: full=transitional endoplasmic reticulum atpase short=ter atpase ame: full=15s mg(2+)-atpase p97 subunit ame: full=valosin-containing protein short=vcp	0	89.8%	64	C:Cdc48p-Npl4p-Ufd1p AAA ATPase complex; P:rhabdomere development; F:polyubiquitin binding; P:protein hexamerization; P:endoplasmic reticulum membrane fusion; P:nematode larval development; F:lipid binding; P:oocyte microtubule cytoskeleton polarization; P:skin development; C:proteasome complex; F:oxidoreductase activity, acting on CH-OH group of donors; P:retrograde protein transport, ER to cyto…
Cnidarian	Cnidarian	16329.4	418.691	1.63088	0.705652	Locus_94491_Transcript_1/1_Confidence_0.000_Length_6369	ats19_mouse ame: full=a disintegrin and metalloproteinase with thrombospondin motifs 19 short=adam-ts 19 short=adam-ts19 short=adamts-19 flags: precursor	1.2589089788414E-163	51.5%	5	P:multicellular organismal development; C:cell part; P:regulation of cellular process; F:peptidase activity; C:extracellular matrix
Cnidarian	Cnidarian	175.433	479.42	1.62179	0.697584	Locus_86475_Transcript_1/1_Confidence_0.000_Length_3287	s15a4_xenla ame: full=solute carrier family 15 member 4 ame: full=peptide transporter 4	1.20097865290832E-98	55.85%	33	P:amino acid transport; C:membrane raft; C:vacuolar membrane; P:cholesterol efflux; F:protein binding; F:drug binding; F:oligopeptide transporter activity; C:brush border membrane; C:vesicle; C:membrane fraction; P:cellular response to low-density lipoprotein stimulus; P:cholesterol metabolic process; F:sterol transporter activity; C:lysosome; P:negative regulation of macroautophagy; C:Golgi appa…
Cnidarian	Cnidarian	257.102	1961.87	1.62174	0.697544	Locus_60846_Transcript_1/1_Confidence_0.000_Length_4676	ift20_mouse ame: full=intraflagellar transport protein 20 homolog short=mift20	8.24315332805689E-48	63.8%	7	C:intraflagellar transport particle B; C:cilium; F:protein binding; C:centriole; P:intraflagellar transport; C:microtubule basal body; C:Golgi apparatus
Cnidarian	Cnidarian	868.297	99.171	1.61985	0.695858	Locus_110582_Transcript_1/1_Confidence_0.000_Length_3165	acot4_human ame: full=acyl-coenzyme a thioesterase 4 short=acyl- thioesterase 4 ame: full=pte-2b ame: full=peroxisomal acyl coenzyme a thioester hydrolase ib ame: full=peroxisomal long-chain acyl- thioesterase ib short=pte-ib	3.26379474285831E-69	57.0%	24	P:response to hypoxia; C:cytosol; P:response to epidermal growth factor stimulus; P:butyrate metabolic process; P:response to hormone stimulus; P:dicarboxylic acid metabolic process; P:bile acid biosynthetic process; C:peroxisome; P:very-long-chain fatty acid catabolic process; P:glycine metabolic process; C:mitochondrion; P:taurine metabolic process; P:response to nutrient levels; P:acyl-CoA met…
Cnidarian	Cnidarian	167.516	104.076	1.61753	0.693791	Locus_30429_Transcript_1/1_Confidence_0.000_Length_2585	glt13_rat ame: full=polypeptide n-acetylgalactosaminyltransferase 13 ame: full=polypeptide c transferase 13 short= c-t13 short=pp- ase 13 ame: full=protein-udp acetylgalactosaminyltransferase 13 ame: full=udp- c:polypeptide n-acetylgalactosaminyltransferase 13	2.63943228970539E-130	61.9%	10	P:protein amino acid O-linked glycosylation via serine; C:Golgi lumen; P:protein amino acid O-linked glycosylation via threonine; F:manganese ion binding; C:Golgi membrane; F:polypeptide N-acetylgalactosaminyltransferase activity; C:Golgi stack; P:immunoglobulin biosynthetic process; F:protein binding; C:perinuclear region of cytoplasm
Cnidarian	Cnidarian	108.974	409.947	1.61117	0.688109	Locus_90354_Transcript_1/1_Confidence_0.000_Length_4100	pdpk1_rat ame: full=3-phosphoinositide-dependent protein kinase 1 ame: full=protein kinase b kinase short= kinase	2.46869141818988E-157	63.4%	44	P:water transport; P:activation of protein kinase B activity; F:phosphoinositide binding; P:positive regulation of establishment of protein localization in plasma membrane; F:ubiquitin protein ligase binding; P:synaptic transmission; F:phosphatidic acid binding; P:T cell costimulation; P:intracellular protein kinase cascade; C:cytosol; F:cAMP-dependent protein kinase inhibitor activity; P:nerve g…
Cnidarian	Cnidarian	236.298	352.689	1.60387	0.681553	Locus_79789_Transcript_1/1_Confidence_0.000_Length_5347	fktn_macfa ame: full=fukutin	3.00401993539359E-102	56.8%	9	P:negative regulation of JNK cascade; P:muscle organ development; C:extracellular space; P:negative regulation of cell proliferation; P:nervous system development; C:cis-Golgi network; P:metabolic process; C:endoplasmic reticulum; C:nucleus
Cnidarian	Cnidarian	169.017	238.769	1.60169	0.679598	Locus_25710_Transcript_3/3_Confidence_1.000_Length_4408	nas15_caeel ame: full=zinc metalloproteinase nas-15 ame: full=nematode astacin 15 flags: precursor	5.93193469333056E-40	53.25%	13	P:positive regulation of BMP signaling pathway; F:protein binding; P:embryonic caudal fin morphogenesis; P:determination of ventral identity; P:blood vessel development; P:embryonic hemopoiesis; P:endothelial cell development; P:positive regulation of cartilage development; F:metal ion binding; F:metalloendopeptidase activity; P:proteolysis; P:mesoderm formation; C:cytoplasmic part
Cnidarian	Cnidarian	25.0507	319.362	1.60081	0.678804	Locus_10847_Transcript_1/1_Confidence_1.000_Length_3108	eif3l_nemve ame: full=eukaryotic translation initiation factor 3 subunit l short=eif3l	0	78.0%	6	C:eukaryotic translation initiation factor 3 complex; C:fibrillar center; P:translational initiation; C:nucleoplasm; F:protein binding; F:translation initiation factor activity
Cnidarian	Cnidarian	132.085	159.58	1.59838	0.676606	Locus_5470_Transcript_1/1_Confidence_0.000_Length_2972	mcm4b_xenla ame: full=dna replication licensing factor mcm4-b ame: full=cdc21 homolog-b ame: full=minichromosome maintenance protein 4-b short=xmcm4-b ame: full=p1-cdc21-b	0	62.8%	18	C:chromatin; P:cell cycle checkpoint; F:protein binding; P:DNA unwinding involved in replication; F:electron carrier activity; F:single-stranded DNA binding; C:nucleolus; P:regulation of DNA replication initiation; F:metal ion binding; P:S phase of mitotic cell cycle; C:MCM complex; P:G1/S transition of mitotic cell cycle; P:M/G1 transition of mitotic cell cycle; F:ATP-dependent DNA helicase acti…
Cnidarian	Cnidarian	193.068	270.33	1.57925	0.659235	Locus_26225_Transcript_1/1_Confidence_0.000_Length_2424	gdib_mouse ame: full=rab gdp dissociation inhibitor beta short=rab gdi beta ame: full=gdi-3 ame: full=guanosine diphosphate dissociation inhibitor 2 short=gdi-2	3.89870438817639E-152	69.7%	17	C:cell surface; C:synaptosome; P:negative regulation of biological process; F:small GTPase binding; C:midbody; C:protein complex; F:Rab GTPase activator activity; C:cytosol; P:protein transport; C:cytoskeletal part; P:positive regulation of Rab GTPase activity; P:response to calcium ion; P:macromolecule metabolic process; C:Golgi apparatus; F:Rab GDP-dissociation inhibitor activity; P:multicellul…
Cnidarian	Cnidarian	794.995	302.106	1.57769	0.657818	Locus_110737_Transcript_1/1_Confidence_0.000_Length_4748	ccd81_mouse ame: full=coiled-coil domain-containing protein 81	2.1020010066198E-99	50.57142857142857%	53	F:molecular_function; P:biological_process; C:cellular_component; P:translational initiation; P:translation; C:cytoplasm; F:translation initiation factor activity; P:cell-cell adhesion; F:receptor activity; C:integral to membrane; C:membrane; C:plasma membrane; P:negative regulation of cell proliferation; C:perinuclear region of cytoplasm; C:cytoskeleton; C:lamellipodium; P:negative regulation of…
Cnidarian	Cnidarian	503.983	222.138	1.57506	0.655408	Locus_69870_Transcript_1/1_Confidence_0.000_Length_2964	galt2_mouse ame: full=polypeptide n-acetylgalactosaminyltransferase 2 ame: full=polypeptide c transferase 2 short= c-t2 short=pp- ase 2 ame: full=protein-udp acetylgalactosaminyltransferase 2 ame: full=udp- c:polypeptide n-acetylgalactosaminyltransferase 2 contains: ame: full=polypeptide n-acetylgalactosaminyltransferase 2 soluble form	1.14527612892308E-84	62.2%	10	P:protein amino acid O-linked glycosylation via serine; C:Golgi lumen; P:protein amino acid O-linked glycosylation via threonine; F:manganese ion binding; C:integral to Golgi membrane; F:polypeptide N-acetylgalactosaminyltransferase activity; C:Golgi stack; P:immunoglobulin biosynthetic process; F:protein binding; C:perinuclear region of cytoplasm
Cnidarian	Cnidarian	175.218	252.961	1.56772	0.64867	Locus_24241_Transcript_1/1_Confidence_0.000_Length_3052	psd13_chick ame: full=26s proteasome non-atpase regulatory subunit 13 ame: full=26s proteasome regulatory subunit rpn9 ame: full=26s proteasome regulatory subunit s11 ame: full=26s proteasome regulatory subunit	4.04078079617972E-109	56.25%	17	P:protein polyubiquitination; F:endopeptidase activity; C:nucleoplasm; P:meiosis I; P:regulation of cellular amino acid metabolic process; P:positive regulation of ubiquitin-protein ligase activity during mitotic cell cycle; P:viral reproduction; P:antigen processing and presentation of peptide antigen via MHC class I; P:negative regulation of ubiquitin-protein ligase activity during mitotic cell…
Cnidarian	Cnidarian	196.604	823.569	1.55313	0.635175	Locus_51757_Transcript_1/1_Confidence_0.000_Length_2904	rab6a_mouse ame: full=ras-related protein rab-6a short=rab-6	3.04823287421018E-98	80.95%	28	C:vacuolar membrane; ; C:trans-Golgi network; C:Golgi membrane; P:peptidyl-cysteine methylation; C:cytoplasmic membrane-bounded vesicle; P:nucleocytoplasmic transport; C:membrane fraction; F:GTP binding; P:GTP catabolic process; P:positive regulation of exocytosis; C:cytosol; F:protein domain specific binding; P:small GTPase mediated signal transduction; C:early endosome; P:protein targeting to G…
Cnidarian	Cnidarian	279.72	295.081	1.53147	0.614913	Locus_10990_Transcript_1/1_Confidence_1.000_Length_2635	gldsa_bacci ame: full=l-glutamine:2-deoxy-scyllo-inosose aminotransferase short=l-glutamine:doi aminotransferase ame: full=l-glutamine:3-amino- -dideoxy-scyllo-inosose aminotransferase short=l-glutamine:amino-doi aminotransferase	2.52894851770374E-11	47.0%	9	F:transferase activity; F:catalytic activity; F:pyridoxal phosphate binding; F:transaminase activity; P:antibiotic biosynthetic process; P:lipid biosynthetic process; P:lipopolysaccharide biosynthetic process; P:response to antibiotic; P:lipid A biosynthetic process
Cnidarian	Cnidarian	119.076	116.811	1.51638	0.600628	Locus_3722_Transcript_1/1_Confidence_1.000_Length_3195	rgs22_human ame: full=regulator of g-protein signaling 22 short=rgs22	2.83493037190335E-20	45.0%	6	F:GTPase activator activity; C:cytoplasm; F:signal transducer activity; P:positive regulation of GTPase activity; P:negative regulation of signal transduction; C:plasma membrane
Cnidarian	Cnidarian	146.839	187.224	1.50838	0.593003	Locus_31811_Transcript_1/1_Confidence_1.000_Length_1919	tcpe_human ame: full=t-complex protein 1 subunit epsilon short=tcp-1-epsilon ame: full=cct-epsilon	0	76.3%	17	P:'de novo' posttranslational protein folding; C:microtubule organizing center; P:response to virus; P:determination of adult lifespan; P:protein refolding; C:nucleolus; C:plasmodesma; P:growth; C:chaperonin-containing T-complex; P:hermaphrodite genitalia development; F:ATP binding; P:nematode larval development; P:locomotion; P:receptor-mediated endocytosis; F:unfolded protein binding; P:embryon…
Cnidarian	Cnidarian	225.375	1471.3	1.5021	0.586982	Locus_116481_Transcript_1/1_Confidence_0.000_Length_5235	ptk7_chick ame: full=inactive tyrosine-protein kinase 7 ame: full=kinase-like protein ame: full=protein-tyrosine kinase 7 ame: full=pseudo tyrosine kinase receptor 7 ame: full=tyrosine-protein kinase-like 7 flags: precursor	9.06008427794401E-128	52.5%	49	P:immune response; F:PDZ domain binding; P:positive regulation of synaptic growth at neuromuscular junction; F:protein kinase binding; P:oocyte maturation; P:organ morphogenesis; P:protein amino acid autophosphorylation; P:tube development; P:positive regulation of response to stimulus; P:Wnt receptor signaling pathway; P:neuron projection development; P:positive regulation of peptidyl-tyrosine p…
Cnidarian	Cnidarian	88.5883	172.246	1.49046	0.575756	Locus_96737_Transcript_1/1_Confidence_0.000_Length_2632	glu2b_bovin ame: full=glucosidase 2 subunit beta ame: full=80k-h protein ame: full=glucosidase ii subunit beta ame: full=protein kinase c substrate kda protein heavy chain short=pkcsh ame: full=vacuolar system-associated protein 60 short=vasap-60 flags: precursor	1.41758000126114E-46	55.375%	10	F:protein kinase C binding; F:RNA binding; P:N-glycan processing; P:protein amino acid N-linked glycosylation via asparagine; P:protein folding; P:innate immune response; P:post-translational protein modification; C:endoplasmic reticulum lumen; C:alpha-glucosidase II complex; F:catalytic activity
Cnidarian	Cnidarian	230.356	1745.19	1.47158	0.55737	Locus_46118_Transcript_1/1_Confidence_0.000_Length_8793	sync_bovin ame: full=asparagine--trna cytoplasmic ame: full=asparaginyl-trna synthetase short=	0	64.7%	29	P:asparaginyl-tRNA aminoacylation; F:caffeine oxidase activity; P:alkaloid catabolic process; F:testosterone 6-beta-hydroxylase activity; C:microsome; P:aging; C:endoplasmic reticulum membrane; C:cytosol; P:response to glucocorticoid stimulus; C:cell surface; F:oxidoreductase activity, acting on paired donors, with incorporation or reduction of molecular oxygen; F:nucleic acid binding; P:exogenou…
Cnidarian	Cnidarian	87.8153	235.936	1.46143	0.547378	Locus_23084_Transcript_1/1_Confidence_0.000_Length_1740	tcpz_mouse ame: full=t-complex protein 1 subunit zeta short=tcp-1-zeta ame: full=cct-zeta-1	0	76.25%	15	F:protein transporter activity; P:determination of adult lifespan; P:protein refolding; P:chaperone mediated protein folding independent of cofactor; P:growth; C:chaperonin-containing T-complex; P:hermaphrodite genitalia development; P:spermatogenesis; F:ATP binding; P:nematode larval development; P:locomotion; F:unfolded protein binding; P:embryonic development ending in birth or egg hatching; P…
Cnidarian	Cnidarian	178.236	691.472	1.45486	0.540881	Locus_21436_Transcript_1/1_Confidence_0.000_Length_2387	usf2_mouse ame: full=upstream stimulatory factor 2 ame: full=major late transcription factor 2 ame: full=upstream transcription factor 2	2.82230303550878E-54	54.888888888888886%	15	F:histone deacetylase binding; P:late viral mRNA transcription; P:cellular response to insulin stimulus; P:lipid homeostasis; F:protein kinase binding; P:positive regulation of transcription from RNA polymerase II promoter by glucose; P:response to UV; F:protein heterodimerization activity; C:transcription factor complex; F:RNA polymerase II transcription factor activity, enhancer binding; P:resp…
Cnidarian	Cnidarian	101.178	457.454	0.732848	-0.448413	Locus_18306_Transcript_1/1_Confidence_0.000_Length_7192	smhd1_human ame: full=structural maintenance of chromosomes flexible hinge domain-containing protein 1	0	66.0%	5	C:chromosome; F:ATP binding; C:Barr body; P:chromosome organization; P:inactivation of X chromosome by DNA methylation
Cnidarian	Cnidarian	204.992	228.027	0.709655	-0.494811	Locus_128900_Transcript_1/1_Confidence_1.000_Length_5282	ttc28_human ame: full=tetratricopeptide repeat protein 28 short=tpr repeat protein 28	3.86064302780442E-25	43.57142857142857%	4	P:cellular process; F:binding; C:intracellular membrane-bounded organelle; C:cytoplasmic part
Cnidarian	Cnidarian	361.689	142.298	0.696277	-0.522268	Locus_99767_Transcript_1/1_Confidence_0.000_Length_2270	dpod4_mouse ame: full=dna polymerase delta subunit 4 ame: full=dna polymerase delta subunit p12	4.77330442565037E-11	57.666666666666664%	9	P:mitotic cell cycle; P:nucleotide-excision repair; P:positive regulation of endothelial cell proliferation; P:telomere maintenance; P:DNA-dependent DNA replication; C:mitochondrial nucleoid; F:transferase activity; F:protein binding; C:nucleus
Cnidarian	Cnidarian	117.926	347.83	0.690441	-0.534409	Locus_24708_Transcript_1/1_Confidence_0.000_Length_4367	notch_drome ame: full=neurogenic locus notch protein contains: ame: full=processed neurogenic locus notch protein flags: precursor	0	49.7%	46	P:immune response; P:leukocyte differentiation; P:response to wounding; P:reproductive process; P:axonogenesis; P:digestive system development; P:cell differentiation in spinal cord; ; P:Notch signaling pathway; P:positive regulation of cell development; P:response to organic substance; P:negative regulation of cell death; P:positive regulation of cell proliferation; P:cell fate commitment involv…
Cnidarian	Cnidarian	306.794	1169.84	0.683998	-0.547937	Locus_71327_Transcript_1/1_Confidence_0.000_Length_8485	hts_drome ame: full=protein hu-li tai shao ame: full=adducin-like protein	1.12647872136626E-50	49.25%	23	C:cytoskeleton; C:intracellular organelle part; P:actin filament organization; C:organelle membrane; P:apoptosis; P:positive regulation of molecular function; C:endoplasmic reticulum; P:transcription, DNA-dependent; C:endomembrane system; P:response to unfolded protein; P:regulation of macromolecule metabolic process; C:membrane part; P:regulation of primary metabolic process; F:endonuclease acti…
Cnidarian	Cnidarian	270.748	17265.1	0.679633	-0.557171	Locus_67372_Transcript_1/1_Confidence_0.000_Length_11186	gogb1_human ame: full=golgin subfamily b member 1 ame: full=372 kda golgi complex-associated protein short=gcp372 ame: full=giantin ame: full=macrogolgin	5.62069661336111E-74	41.4%	21	P:endosome transport; P:heart development; C:protein complex; C:actin cytoskeleton; P:muscle cell development; P:nervous system development; F:nucleoside-triphosphatase activity; P:microtubule cytoskeleton organization; P:intracellular protein transport; C:Golgi apparatus; F:protein binding; P:regulation of cellular process; C:microtubule organizing center; P:striated muscle cell differentiation;…
Cnidarian	Cnidarian	177.65	789.565	0.673312	-0.570652	Locus_29854_Transcript_2/4_Confidence_1.000_Length_1376	mtnd_brafl ame: full= -dihydroxy-3-keto-5-methylthiopentene dioxygenase ame: full=acireductone dioxygenase (fe(2+)-requiring) short=ard short=fe-ard	1.4717244833141E-62	80.95%	10	F:metal ion binding; P:polyamine metabolic process; C:plasma membrane; P:L-methionine salvage from methylthioadenosine; F:protein binding; F:acireductone dioxygenase [iron(II)-requiring] activity; C:nucleus; C:cytosol; F:acireductone dioxygenase (Ni2+-requiring) activity; P:oxidation reduction
Cnidarian	Cnidarian	23.7627	267.614	0.669568	-0.578698	Locus_112898_Transcript_1/1_Confidence_0.000_Length_833	atpo_drome ame: full=atp synthase subunit mitochondrial ame: full=oligomycin sensitivity conferral protein short=oscp flags: precursor	1.88142604271509E-31	61.3%	10	F:drug binding; C:mitochondrial proton-transporting ATP synthase complex, coupling factor F(o); F:transmembrane transporter activity; P:ATP catabolic process; F:protein complex binding; F:steroid binding; P:respiratory electron transport chain; P:mitochondrial ATP synthesis coupled proton transport; F:ATPase activity; C:plasma membrane
Cnidarian	Cnidarian	124.697	338.903	0.668903	-0.580131	Locus_27460_Transcript_1/1_Confidence_0.000_Length_4429	wdr11_human ame: full=wd repeat-containing protein 11 ame: full=bromodomain and wd repeat-containing protein 2 ame: full=wd repeat-containing protein 15	0	57.666666666666664%	12	P:cytoskeleton organization; P:regulation of cell morphogenesis; F:protein binding; P:insulin receptor signaling pathway; P:positive regulation of peptidyl-serine phosphorylation; P:positive regulation of cell proliferation; P:regulation of growth; P:positive regulation of transcription from RNA polymerase II promoter; P:positive regulation of peptidyl-threonine phosphorylation; P:protein import …
Cnidarian	Cnidarian	122.36	123.006	0.664124	-0.590476	Locus_9563_Transcript_2/2_Confidence_1.000_Length_2838	nvl_human ame: full=nuclear valosin-containing short=nvlp short=nuclear vcp-like protein	0	62.05%	19	C:chromatin; F:polyubiquitin binding; C:aggresome; P:double-strand break repair; C:nucleolus; C:cytosol; P:positive regulation of proteasomal ubiquitin-dependent protein catabolic process; F:protein domain specific binding; P:positive regulation of protein complex assembly; C:proteasome complex; P:apoptosis; F:protein phosphatase binding; P:retrograde protein transport, ER to cytosol; F:protein c…
Cnidarian	Cnidarian	165.841	785.536	0.657667	-0.604572	Locus_22915_Transcript_3/3_Confidence_1.000_Length_8897	nbel2_human ame: full=neurobeachin-like protein 2	0	53.85%	21	P:lymphocyte mediated immunity; P:cellular response to stimulus; P:response to chemical stimulus; F:protein binding; P:pigment granule organization; C:vacuole; P:regulation of biological quality; P:response to other organism; P:cellular lipid metabolic process; P:immune response; P:protein transport; C:Golgi apparatus; P:vesicle-mediated transport; C:membrane part; P:positive regulation of cellul…
Cnidarian	Cnidarian	172.731	1034.68	0.651787	-0.617528	Locus_27437_Transcript_1/2_Confidence_1.000_Length_4752	mtmr3_mouse ame: full=myotubularin-related protein 3	0	56.2%	16	F:protein binding; C:membrane; P:cellular localization; F:protein tyrosine phosphatase activity; C:membrane fraction; P:phosphoinositide dephosphorylation; F:phosphatidylinositol-3-phosphatase activity; C:nucleolus; P:peptidyl-tyrosine dephosphorylation; P:vesicle-mediated transport; C:endosome; P:mitochondrion organization; P:regulation of cellular process; C:cell projection; P:regulation of cel…
Cnidarian	Cnidarian	230.463	1555.17	0.642325	-0.638624	Locus_110869_Transcript_1/1_Confidence_0.000_Length_3725	pcr10_arath ame: full=protein plant cadmium resistance 10 short= 10	3.03710219240464E-13	52.6%	6	F:metal ion binding; F:oxidoreductase activity; P:cellular process; C:membrane part; C:mitochondrion; P:oxidation reduction
Cnidarian	Cnidarian	165.309	7330.77	0.641405	-0.640692	Locus_52455_Transcript_1/1_Confidence_0.000_Length_6000	ganab_pig ame: full=neutral alpha-glucosidase ab ame: full=alpha-glucosidase 2 ame: full=glucosidase ii subunit alpha flags: precursor	0	63.85%	14	C:rough microsome; P:protein folding; F:protein binding; C:endoplasmic reticulum lumen; P:N-glycan processing; P:anatomical structure development; C:alpha-glucosidase II complex; F:alpha-glucosidase activity; F:dolichyl-diphosphooligosaccharide-protein glycotransferase activity; P:peptide transport; P:post-translational protein modification; C:oligosaccharyltransferase complex; P:protein amino ac…
Cnidarian	Cnidarian	113.178	737.953	0.641052	-0.641487	Locus_18118_Transcript_1/1_Confidence_0.000_Length_8453	ubp24_human ame: full=ubiquitin carboxyl-terminal hydrolase 24 ame: full=deubiquitinating enzyme 24 ame: full=ubiquitin thiolesterase 24 ame: full=ubiquitin-specific-processing protease 24	0	46.4%	6	F:protein binding; C:intracellular membrane-bounded organelle; P:protein deubiquitination; P:Wnt receptor signaling pathway; F:cysteine-type peptidase activity; P:positive regulation of cellular process
Cnidarian	Cnidarian	228.391	607.55	0.63955	-0.644871	Locus_11908_Transcript_1/1_Confidence_1.000_Length_5017	npas2_chick ame: full=neuronal pas domain-containing protein 2 short=neuronal pas2 ame: full=member of pas protein 4 short=mop4	8.85301075943668E-48	52.0%	9	P:response to DNA damage stimulus; F:Hsp90 protein binding; C:transcription factor complex; P:locomotor rhythm; P:circadian sleep/wake cycle; F:DNA binding; P:positive regulation of transcription from RNA polymerase II promoter; P:response to radiation; C:intracellular non-membrane-bounded organelle
Cnidarian	Cnidarian	118.097	372.833	0.636725	-0.651257	Locus_19615_Transcript_1/1_Confidence_0.000_Length_3797	eif2a_xenla ame: full=eukaryotic translation initiation factor 2a short=eif-2a	7.31002438784877E-148	56.85%	13	P:translational initiation; P:cellular response to stimulus; C:Cajal body; F:protein binding; F:translation initiation factor activity; C:telomerase holoenzyme complex; F:ribosome binding; P:positive regulation of telomerase activity; P:telomere formation via telomerase; P:regulation of translation; C:eukaryotic translation initiation factor 2 complex; F:tRNA binding; P:ribosome assembly
Cnidarian	Cnidarian	139.457	1290.38	0.633496	-0.658592	Locus_41268_Transcript_1/1_Confidence_0.000_Length_4460	ipo7_mouse ame: full=importin-7 short=imp7 ame: full=ran-binding protein 7 short= 7	0	50.375%	8	F:protein transporter activity; F:small GTPase regulator activity; F:Ran GTPase binding; C:soluble fraction; C:nuclear pore; P:signal transduction; P:intracellular protein transport; C:Golgi apparatus
Cnidarian	Cnidarian	280.348	176.541	0.63238	-0.661136	Locus_116743_Transcript_1/1_Confidence_1.000_Length_2459	hmx3_danre ame: full=homeobox protein hmx3 ame: full=homeobox protein h6 family member 3 ame: full=homeobox protein nkx-	2.25399736632544E-30	70.3%	11	P:negative regulation of transcription from RNA polymerase II promoter; F:protein binding; P:organ development; P:female pregnancy; F:sequence-specific DNA binding; P:cell differentiation; F:transcription factor activity; P:positive regulation of transcription from RNA polymerase II promoter; P:nervous system development; P:embryonic morphogenesis; C:MLL1 complex
Cnidarian	Cnidarian	88.1517	208.165	0.631184	-0.663867	Locus_8657_Transcript_2/2_Confidence_1.000_Length_2131	ttll4_human ame: full=tubulin polyglutamylase ttll4 ame: full=tubulin--tyrosine ligase-like protein 4	2.04638622629586E-24	43.0%	5	P:primary metabolic process; C:cytoskeleton; P:cellular macromolecule metabolic process; C:cell projection; P:developmental process
Cnidarian	Cnidarian	354.961	163.985	0.626468	-0.674687	Locus_22834_Transcript_1/1_Confidence_0.000_Length_2872	mot3_chick ame: full=monocarboxylate transporter 3 short=mct 3 ame: full=retinal epithelial membrane protein ame: full=solute carrier family 16 member 8	2.05568629238924E-30	44.3%	5	P:cellular process; C:plasma membrane part; F:transmembrane transporter activity; P:ion transport; P:carboxylic acid transport
Cnidarian	Cnidarian	211.277	320.376	0.62473	-0.678695	Locus_91194_Transcript_1/1_Confidence_0.000_Length_3713	hecd1_human ame: full=e3 ubiquitin-protein ligase hectd1 ame: full=e3 ligase for inhibin receptor ame: full=eulir ame: full=hect domain-containing protein 1	4.35968201193853E-20	47.25%	5	P:cellular process; F:protein binding; C:cytoplasmic part; F:catalytic activity; C:cytoskeletal part
Cnidarian	Cnidarian	330.835	270.119	0.624242	-0.679822	Locus_70552_Transcript_1/1_Confidence_0.000_Length_4293	cp10_lymst ame: full=cytochrome p450 10 ame: full=cypx	1.77968005341164E-81	53.0%	26	F:cholesterol monooxygenase (side-chain-cleaving) activity; ; P:bone mineralization; P:reproductive developmental process; P:small molecule biosynthetic process; F:metal ion binding; P:vitamin D receptor signaling pathway; P:cholesterol metabolic process; F:cholesterol 26-hydroxylase activity; F:vitamin D 24-hydroxylase activity; P:bile acid metabolic process; F:oxidoreductase activity, acting on…
Cnidarian	Cnidarian	1318.51	3584.95	0.623347	-0.681892	Locus_46637_Transcript_1/1_Confidence_0.000_Length_8137	rttn_human ame: full=rotatin	1.3667181324877E-53	49.5%	7	F:mRNA binding; C:nuclear lumen; P:regulation of transcription, DNA-dependent; P:mRNA metabolic process; P:RNA splicing; P:multicellular organismal development; C:cytoplasm
Cnidarian	Cnidarian	136.686	127.352	0.622217	-0.684509	Locus_124242_Transcript_1/1_Confidence_1.000_Length_2427	ada23_mouse ame: full=disintegrin and metalloproteinase domain-containing protein 23 short=adam 23 ame: full=metalloproteinase- disintegrin- and cysteine-rich protein 3 short=mdc-3 flags: precursor	9.04019410823624E-24	48.05%	42	F:laminin binding; P:monocyte activation; P:activation of MAPKK activity; P:response to manganese ion; P:behavior; P:positive regulation of response to stimulus; P:regulation of response to external stimulus; P:positive regulation of multicellular organismal process; P:response to hydrogen peroxide; P:angiogenesis; P:positive regulation of cell adhesion mediated by integrin; P:regulation of cytok…
Cnidarian	Cnidarian	74.7563	1333.33	0.621463	-0.686259	Locus_89399_Transcript_1/1_Confidence_0.000_Length_671	atp5h_rat ame: full=atp synthase subunit mitochondrial short=atpase subunit d	1.88755615258152E-22	52.5%	3	C:mitochondrial proton-transporting ATP synthase complex; P:ATP metabolic process; P:ion transport
Cnidarian	Cnidarian	182.785	684.059	0.620579	-0.688313	Locus_108875_Transcript_1/1_Confidence_0.000_Length_10196	lrp1_chick ame: full=low-density lipoprotein receptor-related protein 1 short=lrp-1 ame: full=alpha-2-macroglobulin receptor short=a2mr flags: precursor	0	51.05%	80	P:bone remodeling; C:brush border; F:lipoprotein receptor activity; P:alcohol metabolic process; P:molting cycle; P:axis elongation; P:regulation of organelle organization; F:apolipoprotein binding; P:positive regulation of multicellular organismal process; P:bone development; P:gastrulation with mouth forming second; P:system process; ; F:substrate-specific transporter activity; C:apical part of…
Cnidarian	Cnidarian	75.0561	433.403	0.619319	-0.691245	Locus_126761_Transcript_2/2_Confidence_1.000_Length_1812	pgk_chick ame: full=phosphoglycerate kinase	6.55182689860832E-178	84.15%	7	P:gluconeogenesis; F:phosphoglycerate kinase activity; P:phosphorylation; F:ATP binding; C:chromosome; P:glycolysis; C:cytosol
Cnidarian	Cnidarian	274.235	73.6236	0.618736	-0.692605	Locus_32996_Transcript_1/1_Confidence_1.000_Length_1595	nk2r_rabit ame: full=substance-k receptor short=skr ame: full=nk-2 receptor short=nk-2r ame: full=neurokinin a receptor ame: full=tachykinin receptor 2	9.09740636178394E-19	44.55%	23	P:regulation of cell migration; P:regulation of synaptic transmission; P:response to abiotic stimulus; P:feeding behavior; P:response to organic cyclic substance; P:regulation of blood pressure; F:tachykinin receptor activity; P:ion homeostasis; P:response to alkaloid; P:learning or memory; P:regulation of cell proliferation; P:excretion; P:positive regulation of secretion; P:regulation of cellul…
Cnidarian	Cnidarian	328.38	218.646	0.617318	-0.695914	Locus_80382_Transcript_1/1_Confidence_0.000_Length_8305	lrp4_human ame: full=low-density lipoprotein receptor-related protein 4 short=lrp-4 ame: full=multiple epidermal growth factor-like domains 7 flags: precursor	1.01617218162053E-112	52.05%	97	P:external genitalia morphogenesis; P:midbrain development; P:positive regulation of apoptosis; C:early endosome; P:palate development; C:brush border; P:negative regulation of fat cell differentiation; P:molting cycle; ; ; ; P:radial glial cell differentiation in the forebrain; C:receptor complex; P:bone marrow development; P:axis elongation involved in somitogenesis; F:apolipoprotein binding; P…
Cnidarian	Cnidarian	502.158	1699.08	0.616259	-0.698391	Locus_108980_Transcript_1/1_Confidence_0.000_Length_9507	netr_traph ame: full=neurotrypsin ame: full=serine protease 12 flags: precursor	1.07401924340894E-49	47.6%	10	F:protein binding; C:membrane; C:extracellular region; C:cytoplasmic vesicle; F:peptidase activity; P:cellular process; P:defense response; P:metabolic process; P:developmental process; C:synapse
Cnidarian	Cnidarian	208.515	536.043	0.613117	-0.705765	Locus_94344_Transcript_1/1_Confidence_0.000_Length_1925	gapr1_mouse ame: full=golgi-associated plant pathogenesis-related protein 1 short=gapr-1 short=golgi-associated pr-1 protein ame: full=glioma pathogenesis-related protein 2 short= 2	1.39061706132509E-24	50.4%	3	P:defense response; C:cell part; P:response to other organism
Cnidarian	Cnidarian	156.55	403.898	0.608507	-0.716655	Locus_28605_Transcript_1/1_Confidence_0.000_Length_5381	trpa1_rat ame: full=transient receptor potential cation channel subfamily a member 1 ame: full=ankyrin-like with transmembrane domains protein 1	1.07057738017753E-115	46.75%	13	P:response to chemical stimulus; P:response to external stimulus; F:protein binding; C:cytoplasm; F:ion channel activity; P:response to abiotic stimulus; P:ion transport; P:sensory perception of pain; P:response to stress; C:intracellular non-membrane-bounded organelle; P:cellular process; C:plasma membrane part; P:detection of stimulus involved in sensory perception
Cnidarian	Cnidarian	220.053	434.537	0.607764	-0.718418	Locus_78747_Transcript_1/1_Confidence_0.000_Length_2283	sqstm_rat ame: full=sequestosome-1 ame: full=protein kinase c-zeta-interacting protein short=pkc-zeta-interacting protein ame: full=ubiquitin-binding protein p62	1.13344499603892E-28	53.833333333333336%	14	P:positive regulation of protein amino acid phosphorylation; F:protein kinase C binding; P:protein heterooligomerization; P:regulation of transcription, DNA-dependent; F:K63-linked polyubiquitin binding; F:SH2 domain binding; P:localization; P:autophagy; P:response to stress; F:protein homodimerization activity; P:regulation of apoptosis; C:cytoplasmic part; C:nucleus; P:regulation of I-kappaB ki…
Cnidarian	Cnidarian	289.729	109.553	0.604469	-0.72626	Locus_129561_Transcript_1/1_Confidence_1.000_Length_2699	trim2_ailme ame: full=tripartite motif-containing protein 2 ame: full=e3 ubiquitin-protein ligase trim2	1.8500605739083E-33	39.95%	10	P:system development; P:transcription, DNA-dependent; P:cellular response to stimulus; P:response to chemical stimulus; F:protein binding; P:regulation of gene expression; P:protein modification process; P:immune system process; P:regulation of cellular process; C:nucleus
Cnidarian	Cnidarian	146.287	1615.07	0.603829	-0.727789	Locus_96239_Transcript_1/1_Confidence_0.000_Length_11370	scc4_nemve ame: full=mau2 chromatid cohesion factor homolog ame: full=cohesin loading complex subunit scc4 homolog	0	63.5%	9	C:chromatin; P:cellular macromolecule metabolic process; C:nucleoplasm; P:cellular response to stimulus; P:nucleic acid metabolic process; F:protein N-terminus binding; P:cell division; P:maintenance of mitotic sister chromatid cohesion; C:cohesin loading complex
Cnidarian	Cnidarian	189.167	656.331	0.600852	-0.734919	Locus_74101_Transcript_1/1_Confidence_0.000_Length_3160	ra1l2_human ame: full=heterogeneous nuclear ribonucleoprotein a1-like 2 short=hnrnp a1-like 2 ame: full=hnrnp core protein a1-like 2	2.9831881937136E-30	58.35%	21	C:polytene chromosome puff; F:mRNA binding; F:poly(U) RNA binding; P:nuclear export; P:response to hormone stimulus; C:neuron projection; C:nucleolus; P:regulation of alternative nuclear mRNA splicing, via spliceosome; P:stem cell development; P:negative regulation of RNA splicing; F:sequence-specific DNA binding; C:heterogeneous nuclear ribonucleoprotein complex; P:epithelial cell differentiatio…
Cnidarian	Cnidarian	2337.54	61.3332	0.599812	-0.737417	Locus_22322_Transcript_1/1_Confidence_1.000_Length_1877	rtbs_drome ame: full=probable rna-directed dna polymerase from transposon bs ame: full=reverse transcriptase	1.4365198031245E-34	42.81818181818182%	1	F:catalytic activity
Cnidarian	Cnidarian	68.5871	48.2363	0.594922	-0.749227	Locus_21373_Transcript_2/2_Confidence_1.000_Length_1679	aer61_chick ame: full=uncharacterized glycosyltransferase aer61 flags: precursor	1.03369620707543E-129	54.6%	7	C:extracellular region; F:transferase activity, transferring glycosyl groups; F:transferase activity; F:molecular_function; P:metabolic process; P:biological_process; C:cellular_component
Cnidarian	Cnidarian	135.204	809.529	0.589879	-0.76151	Locus_97809_Transcript_1/1_Confidence_0.000_Length_3566	ampe_pig ame: full=glutamyl aminopeptidase short=eap ame: full=aminopeptidase a short=ap-a ame: cd_antigen=cd249	2.50335766945157E-166	52.9%	17	P:angiogenesis; F:exopeptidase activity; C:organelle part; C:vesicle; F:cytokine receptor binding; P:response to stimulus; P:localization; F:growth factor receptor binding; P:regulation of biological process; F:metallopeptidase activity; P:immune system process; C:apical part of cell; P:proteolysis; P:multi-organism process; P:cellular process; C:endoplasmic reticulum; C:plasma membrane part
Cnidarian	Cnidarian	128.839	1050.24	0.588469	-0.764962	Locus_31684_Transcript_2/2_Confidence_1.000_Length_4763	aacs_chick ame: full=acetoacetyl- synthetase	0	68.15%	26	P:white fat cell differentiation; P:cellular response to glucose stimulus; F:zinc ion binding; P:cellular response to testosterone stimulus; F:acetoacetate-CoA ligase activity; P:pyrimidine base metabolic process; P:response to organic nitrogen; P:response to ethanol; P:cellular response to cholesterol; C:cytosol; F:beta-ureidopropionase activity; P:beta-alanine biosynthetic process; P:fatty acid…
Cnidarian	Cnidarian	75.4673	118.7	0.587397	-0.767593	Locus_126798_Transcript_1/1_Confidence_0.000_Length_1417	ubxn1_danre ame: full=ubx domain-containing protein 1 ame: full=sapk substrate protein 1	4.13868801433189E-36	57.9%	7	P:proteasomal ubiquitin-dependent protein catabolic process; F:polyubiquitin binding; C:protein complex; F:enzyme binding; P:negative regulation of cellular protein metabolic process; F:hydrolase activity; C:endoplasmic reticulum membrane
Cnidarian	Cnidarian	99.5702	10746.8	0.586985	-0.768605	Locus_88429_Transcript_1/1_Confidence_0.000_Length_4303	bip5_tobac ame: full=luminal-binding protein 5 short= 5 ame: full=78 kda glucose-regulated protein homolog 5 short=grp-78-5 flags: precursor	0	85.15%	44	C:cell surface; C:endoplasmic reticulum chaperone complex; F:chaperone binding; F:unfolded protein binding; P:negative regulation of transforming growth factor beta receptor signaling pathway; F:ubiquitin protein ligase binding; P:cerebellum structural organization; C:midbody; C:vacuolar membrane; C:endoplasmic reticulum lumen; P:ATP catabolic process; C:plasmodesma; P:platelet activation; P:posi…
Cnidarian	Cnidarian	186.353	83.0603	0.586034	-0.770943	Locus_128671_Transcript_1/1_Confidence_0.000_Length_1590	dmx1b_danre ame: full=diencephalon mesencephalon homeobox protein 1-b	8.16915281893001E-28	67.25%	34	P:axon guidance; P:endoderm development; P:negative regulation of transcription from RNA polymerase II promoter; P:positive regulation of developmental process; P:midbrain-hindbrain boundary development; P:midbrain development; P:developmental growth; ; C:growth cone; P:protein complex assembly; P:primitive streak formation; P:hindbrain development; P:adult feeding behavior; P:cell fate specifica…
Cnidarian	Cnidarian	173.186	1905.02	0.581692	-0.781672	Locus_115264_Transcript_1/1_Confidence_0.000_Length_4952	flcn_human ame: full=folliculin ame: full=bhd skin lesion fibrofolliculoma protein ame: full=birt-hogg-dube syndrome protein	2.40445745751851E-122	62.3%	7	F:aminoacyl-tRNA hydrolase activity; P:regulation of protein amino acid phosphorylation; C:plasma membrane; F:protein binding; P:growth; C:nucleus; C:mitochondrion
Cnidarian	Cnidarian	92.1524	139.88	0.578328	-0.790039	Locus_102670_Transcript_1/1_Confidence_0.000_Length_1062	ks6a3_human ame: full=ribosomal protein s6 kinase alpha-3 short=s6k-alpha-3 ame: full=90 kda ribosomal protein s6 kinase 3 short=p90-rsk 3 short=p90rsk3 ame: full=insulin-stimulated protein kinase 1 short=ispk-1 ame: full=map kinase-activated protein kinase 1b short=mapk-activated protein kinase 1b short=mapkap kinase 1b short=mapkapk-1b ame: full=ribosomal s6 kinase 2 short=rsk-2 ame: full=pp90r…	2.74008568033453E-92	82.8%	58	P:histone H3-S28 phosphorylation; P:negative regulation of transcription, DNA-dependent; P:MyD88-independent toll-like receptor signaling pathway; P:cellular response to carbohydrate stimulus; P:regulation of translation in response to stress; P:toll-like receptor 3 signaling pathway; ; P:skeletal system development; P:axon guidance; P:toll-like receptor 4 signaling pathway; P:heart development; …
Cnidarian	Cnidarian	169.484	32.3952	0.576719	-0.794059	Locus_130805_Transcript_1/1_Confidence_0.000_Length_892	dhrsx_human ame: full=dehydrogenase reductase sdr family member on chromosome x ame: full=dhrsxy flags: precursor	4.62169741606931E-63	56.55%	12	F:retinol dehydrogenase activity; F:protein binding; P:Wnt receptor signaling pathway; P:retinol metabolic process; P:visual perception; C:membrane part; C:organelle membrane; P:apoptosis; C:intracellular organelle part; C:endoplasmic reticulum; P:developmental process; C:mitochondrion
Cnidarian	Cnidarian	189.479	200.177	0.57575	-0.796487	Locus_123460_Transcript_1/1_Confidence_0.000_Length_2761	rtc1_macfa ame: full=rna 3 -terminal phosphate cyclase short=rna cyclase short=rna-3 -phosphate cyclase ame: full=rna terminal phosphate cyclase domain-containing protein 1	9.23637497024147E-105	62.75%	5	F:RNA binding; F:ligase activity, forming phosphoric ester bonds; C:nucleus; C:mitochondrion; F:nucleotide binding
Cnidarian	Cnidarian	154.479	1040.7	0.575492	-0.797131	Locus_48626_Transcript_1/1_Confidence_0.000_Length_6755	cndp2_human ame: full=cytosolic non-specific dipeptidase ame: full=cndp dipeptidase 2 ame: full=glutamate carboxypeptidase-like protein 1 ame: full=peptidase a	0	63.35%	13	C:nuclear lumen; F:protein binding; F:tripeptidase activity; C:cytosol; F:carboxypeptidase activity; F:metal ion binding; F:dipeptidase activity; P:xenobiotic metabolic process; P:signal transduction; F:metallopeptidase activity; P:proteolysis; C:intracellular non-membrane-bounded organelle; P:glutathione biosynthetic process
Cnidarian	Cnidarian	131.898	487.515	0.57466	-0.79922	Locus_94849_Transcript_1/1_Confidence_0.000_Length_2477	glod4_mouse ame: full=glyoxalase domain-containing protein 4	2.81655597273996E-97	83.5%	10	P:viral transcription; P:endocrine pancreas development; P:determination of adult lifespan; C:mitochondrion; F:structural constituent of ribosome; P:mRNA metabolic process; P:translational elongation; P:ribosome biogenesis; P:translational termination; C:cytosolic large ribosomal subunit
Cnidarian	Cnidarian	510.27	159.215	0.573354	-0.802501	Locus_55879_Transcript_1/1_Confidence_0.000_Length_2294	lox5_mouse ame: full=arachidonate 5-lipoxygenase short=5-lo short=5-lipoxygenase	4.85794739539095E-28	44.7%	10	C:plastid; C:membrane; F:oxidoreductase activity, acting on single donors with incorporation of molecular oxygen, incorporation of two atoms of oxygen; P:fatty acid biosynthetic process; P:icosanoid metabolic process; F:metal ion binding; C:nuclear envelope; P:response to stress; P:negative regulation of cellular process; P:multicellular organismal process
Cnidarian	Cnidarian	268.061	106.491	0.572289	-0.805184	Locus_21987_Transcript_1/1_Confidence_2.000_Length_1165	if3_thema ame: full=translation initiation factor if-3	7.62825743343113E-6	53.0%	4	P:translational initiation; P:translation; C:cytoplasm; F:translation initiation factor activity
Cnidarian	Cnidarian	143.635	4044.61	0.572241	-0.805305	Locus_110033_Transcript_1/1_Confidence_0.000_Length_4255	sydc_rat ame: full=aspartate--trna cytoplasmic ame: full=aspartyl-trna synthetase short=	0	66.2%	13	C:cytosol; C:aminoacyl-tRNA synthetase multienzyme complex; F:nucleic acid binding; C:soluble fraction; C:nuclear membrane; P:protein complex assembly; P:aspartyl-tRNA aminoacylation; F:ATP binding; F:aspartate-tRNA ligase activity; F:transferase activity; F:aminoacylase activity; F:protein binding; C:plasma membrane
Cnidarian	Cnidarian	271.473	1322.58	0.568112	-0.815753	Locus_33284_Transcript_1/1_Confidence_0.000_Length_3908	mot10_mouse ame: full=monocarboxylate transporter 10 short=mct 10 ame: full=aromatic amino acid transporter 1 ame: full=solute carrier family 16 member 10 ame: full=t-type amino acid transporter 1	3.27591512664712E-34	48.0%	8	P:cellular process; P:regulation of biological quality; P:ion transport; F:secondary active transmembrane transporter activity; F:carboxylic acid transmembrane transporter activity; C:membrane part; C:plasma membrane; P:amino acid transport
Cnidarian	Cnidarian	176.555	312.517	0.566598	-0.819603	Locus_31458_Transcript_1/1_Confidence_1.000_Length_1889	kdm8_xentr ame: full=lysine-specific demethylase 8 ame: full= domain-containing protein 5 ame: full=jumonji domain-containing protein 5	1.31571933608271E-19	43.388888888888886%	3	F:binding; F:oxidoreductase activity, acting on paired donors, with incorporation or reduction of molecular oxygen, 2-oxoglutarate as one donor, and incorporation of one atom each of oxygen into both donors; P:transcription, DNA-dependent
Cnidarian	Cnidarian	153.498	826.625	0.565908	-0.821362	Locus_92067_Transcript_1/1_Confidence_0.000_Length_4150	ncam2_mouse ame: full=neural cell adhesion molecule 2 short=n-cam-2 short=ncam-2 ame: full=neural cell adhesion molecule rb-8 ame: full=r4b12 flags: precursor	1.81119803977143E-6	38.0%	17	C:axon; P:cell adhesion; C:integral to membrane; C:membrane; C:anchored to membrane; C:plasma membrane; P:cell differentiation; P:tissue regeneration; P:multicellular organismal development; C:extracellular region; P:ossification; P:visual perception; P:response to stimulus; F:calcium ion binding; C:basement membrane; C:cell junction; C:cell cortex
Cnidarian	Cnidarian	147.86	16297.6	0.565243	-0.823056	Locus_90664_Transcript_1/1_Confidence_0.000_Length_7911	myh10_bovin ame: full=myosin-10 ame: full=cellular myosin heavy type b ame: full=myosin heavy chain 10 ame: full=myosin heavy non-muscle iib ame: full=non-muscle myosin heavy chain b short=nmmhc-b ame: full=non-muscle myosin heavy chain iib short=nmmhc ii-b short=nmmhc-iib	0	72.75%	69	P:regulation of heart rate; P:substrate-bound cell migration, cell extension; P:platelet formation; C:focal adhesion; F:protein homodimerization activity; P:ventricular cardiac muscle cell development; P:neuromuscular process controlling balance; C:actomyosin contractile ring; F:microfilament motor activity; P:lateral ventricle development; P:in utero embryonic development; C:growth cone; P:axon …
Cnidarian	Cnidarian	93.6487	970.136	0.564041	-0.826129	Locus_91742_Transcript_1/1_Confidence_0.000_Length_2032	ergi2_danre ame: full=endoplasmic reticulum-golgi intermediate compartment protein 2	6.74222101908621E-86	56.05%	3	C:organelle membrane; C:intracellular membrane-bounded organelle; C:cytoplasmic part
Cnidarian	Cnidarian	90.4888	514.658	0.563144	-0.828425	Locus_60677_Transcript_1/1_Confidence_0.000_Length_1213	tm147_xenla ame: full=transmembrane protein 147	1.75858573849834E-61	79.57142857142857%	2	C:integral to membrane; C:endoplasmic reticulum
Cnidarian	Cnidarian	85.7696	739.936	0.562713	-0.829529	Locus_118031_Transcript_6/10_Confidence_2.000_Length_1698	aspg_spofr ame: full=n -(beta-n-acetylglucosaminyl)-l-asparaginase ame: full=aspartylglucosaminidase short=aga ame: full=glycosylasparaginase ame: full=n4-(n-acetyl-beta-glucosaminyl)-l-asparagine amidase contains: ame: full=glycosylasparaginase alpha chain contains: ame: full=glycosylasparaginase beta chain	4.168490758412E-94	66.6%	9	C:lysosome; C:microtubule cytoskeleton; P:asparagine catabolic process via L-aspartate; C:intermediate filament cytoskeleton; F:protein self-association; P:protein maturation; F:N4-(beta-N-acetylglucosaminyl)-L-asparaginase activity; C:endoplasmic reticulum; P:protein deglycosylation
Cnidarian	Cnidarian	185.983	408.992	0.562253	-0.830709	Locus_39790_Transcript_1/1_Confidence_0.000_Length_10828	sdk2_mouse ame: full=protein sidekick-2 flags: precursor	0	44.65%	3	P:cell adhesion; P:nervous system development; C:membrane
Cnidarian	Cnidarian	210.998	728.351	0.561882	-0.831662	Locus_11422_Transcript_1/1_Confidence_0.000_Length_3717	rnz1_bovin ame: full=zinc phosphodiesterase elac protein 1 ame: full= homolog protein 1 ame: full=ribonuclease z 1 short=rnase z 1 ame: full=trna 3 endonuclease 1 ame: full=trnase z 1	1.86664027636589E-71	53.25%	1	F:nuclease activity
Cnidarian	Cnidarian	270.903	611.517	0.560171	-0.83606	Locus_31641_Transcript_1/1_Confidence_1.000_Length_1857	nkx25_chick ame: full=homeobox protein nkx- short=cnkx- ame: full=homeobox protein nk-2 homolog e	5.20144414320733E-37	62.2%	69	P:right ventricular cardiac muscle tissue morphogenesis; P:spleen development; P:atrial septum morphogenesis; P:atrioventricular node cell development; P:sarcomere organization; P:ventral spinal cord interneuron differentiation; P:positive regulation of survival gene product expression; P:atrial cardiac muscle cell development; P:ventricular cardiac myofibril development; P:hypothalamus developme…
Cnidarian	Cnidarian	136.597	992.545	0.55776	-0.842283	Locus_71556_Transcript_1/1_Confidence_0.000_Length_2356	tiar_human ame: full=nucleolysin tiar ame: full=tia-1-related protein	3.86456830718919E-64	51.4%	22	P:nuclear-transcribed mRNA catabolic process, nonsense-mediated decay; P:negative regulation of translation; P:stem cell division; F:protein binding; P:regulation of nuclear mRNA splicing, via spliceosome; P:regulation of transcription from RNA polymerase II promoter; P:regulation of mRNA catabolic process; F:AU-rich element binding; C:lysosome; P:nuclear-transcribed mRNA catabolic process, deade…
Cnidarian	Cnidarian	204.143	377.753	0.557364	-0.843309	Locus_18008_Transcript_1/1_Confidence_0.000_Length_2507	chdh_mouse ame: full=choline mitochondrial short=cdh short=chd flags: precursor	0	67.05%	5	P:alcohol metabolic process; C:mitochondrial inner membrane; P:cellular metabolic process; F:choline dehydrogenase activity; P:oxidation reduction
Cnidarian	Cnidarian	143.078	5989.41	0.556694	-0.845043	Locus_71915_Transcript_1/1_Confidence_0.000_Length_7403	nltp_rabit ame: full=non-specific lipid-transfer protein short=nsl-tp ame: full=propanoyl- c-acyltransferase ame: full=scp-chi ame: full=scpx ame: full=sterol carrier protein 2 short=scp-2 ame: full=sterol carrier protein x short=scp-x	0	57.55%	13	F:protein binding; F:propanoyl-CoA C-acyltransferase activity; P:gene expression; P:lipid transport; F:sterol binding; P:cellular protein metabolic process; C:nucleolus; P:peroxisome organization; P:cellular macromolecule biosynthetic process; P:bile acid biosynthetic process; P:fatty acid beta-oxidation using acyl-CoA oxidase; C:peroxisomal matrix; C:mitochondrion
Cnidarian	Cnidarian	113.908	3644.69	0.552751	-0.8553	Locus_53744_Transcript_1/1_Confidence_0.000_Length_2756	sdcb1_human ame: full=syntenin-1 ame: full=melanoma differentiation-associated protein 9 short=mda-9 ame: full=pro-tgf-alpha cytoplasmic domain-interacting protein 18 short=tacip18 ame: full=scaffold protein pbp1 ame: full=syndecan-binding protein 1	6.01345882802735E-80	54.05%	44	C:cytoskeleton; P:substrate-bound cell migration, cell extension; P:cell cycle checkpoint; F:frizzled binding; F:protein homodimerization activity; F:protein N-terminus binding; F:protein C-terminus binding; P:axon guidance; P:DNA-dependent DNA replication; P:synaptic transmission; C:DNA replication factor A complex; F:neurexin binding; P:embryonic development; C:cytosol; C:nucleoplasm; F:syndeca…
Cnidarian	Cnidarian	195.042	30.168	0.552382	-0.856262	Locus_10775_Transcript_1/1_Confidence_0.000_Length_1883	tc1db_xenla ame: full=tctex1 domain-containing protein 1-b	1.89677922213476E-10	53.8%	3	F:molecular_function; P:biological_process; C:cellular_component
Cnidarian	Cnidarian	151.843	884.527	0.5517	-0.858044	Locus_85059_Transcript_1/1_Confidence_0.000_Length_3037	arf1_drome ame: full=adp-ribosylation factor 1	1.76932685164166E-64	88.85%	23	F:receptor signaling protein activity; C:Golgi membrane; F:protein binding; P:viral reproduction; F:GTP binding; P:cellular copper ion homeostasis; P:GTP catabolic process; P:intracellular protein transport; C:cytosol; P:regulation of defense response to virus by virus; P:small GTPase mediated signal transduction; P:embryonic development ending in birth or egg hatching; F:transporter activity; P:…
Cnidarian	Cnidarian	196.675	55.5591	0.551438	-0.858728	Locus_121906_Transcript_1/1_Confidence_1.000_Length_2129	tprxl_human ame: full= protein tprxl	4.27949839322978E-6	39.0%	0	0
Cnidarian	Cnidarian	668.789	414.743	0.550841	-0.860292	Locus_90892_Transcript_1/1_Confidence_0.000_Length_7053	chs6_ustma ame: full=chitin synthase 6 ame: full=chitin-udp acetyl-glucosaminyl transferase 6 ame: full=class-v chitin synthase 6	2.24662725644649E-20	44.7%	3	F:binding; F:catalytic activity; C:cytoplasm
Cnidarian	Cnidarian	206.423	817.001	0.550011	-0.862468	Locus_16745_Transcript_1/1_Confidence_1.000_Length_4611	at2b1_rat ame: full=plasma membrane calcium-transporting atpase 1 short=pmca1 ame: full=plasma membrane calcium atpase isoform 1 ame: full=plasma membrane calcium pump isoform 1	2.9391238752779E-98	52.25%	21	F:calcium-transporting ATPase activity; F:protein C-terminus binding; P:metabolic process; P:brain development; P:regulation of biological process; C:cytosol; P:cellular component organization; P:sensory perception of sound; P:blood coagulation; P:anatomical structure morphogenesis; C:plasma membrane; C:membrane part; P:neuron differentiation; P:ion transmembrane transport; F:ATP binding; P:inner…
Cnidarian	Cnidarian	123.413	397.204	0.549512	-0.863777	Locus_43922_Transcript_1/1_Confidence_0.000_Length_4104	eif3a_nemve ame: full=eukaryotic translation initiation factor 3 subunit a short=eif3a ame: full=eukaryotic translation initiation factor 3 subunit 10	0	70.55%	11	P:mitotic spindle elongation; F:translation initiation factor activity; C:cytosol; C:nuclear lumen; C:intracellular non-membrane-bounded organelle; F:ribosome binding; C:eukaryotic translation initiation factor 3 complex; F:protein binding; P:formation of translation initiation complex; F:structural molecule activity; P:mature ribosome assembly
Cnidarian	Cnidarian	437.986	719.112	0.548985	-0.865162	Locus_129608_Transcript_5/5_Confidence_2.000_Length_2729	clpt1_danre ame: full=cleft lip and palate transmembrane protein 1 homolog	0	63.81818181818182%	3	C:integral to plasma membrane; C:external side of plasma membrane; P:regulation of T cell differentiation in the thymus
Cnidarian	Cnidarian	105.859	517.741	0.547539	-0.868965	Locus_21845_Transcript_2/2_Confidence_1.000_Length_2178	aifm1_rat ame: full=apoptosis-inducing factor mitochondrial ame: full=programmed cell death protein 8 flags: precursor	4.33342939317222E-171	51.1%	19	P:apoptotic mitochondrial changes; F:protein binding; P:apoptosis in response to endoplasmic reticulum stress; C:mitochondrial intermembrane space; P:activation of caspase activity; P:DNA fragmentation involved in apoptosis; C:microsome; F:electron carrier activity; P:neuron apoptosis; C:chloroplast; C:peroxisome; C:cytosol; C:mitochondrial outer membrane; F:oxidoreductase activity, acting on iro…
Cnidarian	Cnidarian	97.0266	3810.02	0.544562	-0.876831	Locus_104731_Transcript_1/1_Confidence_0.000_Length_2118	if4a3_taegu ame: full=eukaryotic initiation factor 4a-iii short=eif-4a-iii short=eif4a-iii ame: full=atp-dependent rna helicase ddx48 ame: full=atp-dependent rna helicase eif4a-3 ame: full=dead box protein 48 ame: full=eukaryotic translation initiation factor 4a isoform 3	0	94.5%	15	P:nuclear-transcribed mRNA catabolic process, nonsense-mediated decay; P:negative regulation of translation; P:mRNA transport; F:protein binding; C:nuclear speck; F:poly(A) RNA binding; P:positive regulation of translation; C:exon-exon junction complex; C:nucleolus; C:cytosol; C:catalytic step 2 spliceosome; P:nuclear mRNA splicing, via spliceosome; F:ATP-dependent RNA helicase activity; F:ATP bi…
Cnidarian	Cnidarian	136.306	114.504	0.543665	-0.879211	Locus_46973_Transcript_1/1_Confidence_0.000_Length_4181	pax3_human ame: full=paired box protein pax-3 ame: full= 2	3.18540621536664E-43	75.5%	17	P:skeletal system development; P:sensory perception of sound; F:protein binding; P:neural crest cell fate commitment; P:Wnt receptor signaling pathway; P:odontogenesis; P:anti-apoptosis; C:transcription factor complex; P:periodic partitioning by pair rule gene; P:skeletal muscle tissue development; F:sequence-specific DNA binding; F:transcription factor activity; P:positive regulation of transcri…
Cnidarian	Cnidarian	96.535	128.212	0.543599	-0.879386	Locus_126457_Transcript_1/1_Confidence_0.000_Length_1469	zpr1_mouse ame: full=zinc finger protein zpr1 ame: full=zinc finger protein 259	6.70718751323405E-122	62.9%	6	C:cytoplasm; P:cell proliferation; F:protein binding; P:signal transduction; C:nucleus; F:zinc ion binding
Cnidarian	Cnidarian	79.3321	76.8167	0.542217	-0.883058	Locus_14732_Transcript_1/1_Confidence_0.000_Length_712	rt15_danre ame: full=28s ribosomal protein mitochondrial short=mrp-s15 short=s15mt flags: precursor	4.50633487264611E-9	53.833333333333336%	1	C:intracellular organelle
Cnidarian	Cnidarian	282.204	52.6227	0.542027	-0.883563	Locus_96738_Transcript_1/1_Confidence_0.000_Length_1310	aosl_pleho ame: full=allene oxide synthase-lipoxygenase protein includes: ame: full=allene oxide synthase ame: full=hydroperoxidehydrase includes: ame: full=arachidonate 8-lipoxygenase	3.96957905201185E-38	48.25%	9	C:membrane; F:oxidoreductase activity, acting on single donors with incorporation of molecular oxygen, incorporation of two atoms of oxygen; P:fatty acid biosynthetic process; P:icosanoid metabolic process; F:metal ion binding; C:nuclear envelope; P:response to stress; P:negative regulation of cellular process; P:multicellular organismal process
Cnidarian	Cnidarian	210.715	1998.18	0.541552	-0.884829	Locus_16298_Transcript_1/1_Confidence_1.000_Length_5412	flnb_human ame: full=filamin-b short=fln-b ame: full=abp-278 ame: full=abp-280 homolog ame: full=actin-binding-like protein ame: full=beta-filamin ame: full=filamin homolog 1 short=fh1 ame: full=filamin-3 ame: full=thyroid autoantigen ame: full=truncated actin-binding protein short=truncated abp	1.51074594813735E-101	50.4%	35	P:regulation of localization; C:focal adhesion; P:protein homotetramerization; P:negative regulation of biological process; F:small GTPase binding; P:establishment of localization in cell; F:thyroid hormone receptor coactivator activity; C:protein complex; F:receptor binding; F:titin Z domain binding; C:actin cytoskeleton; C:cytoskeletal part; P:blood coagulation; P:microspike assembly; C:filopod…
Cnidarian	Cnidarian	216.054	85.3941	0.53859	-0.892741	Locus_129617_Transcript_3/3_Confidence_2.000_Length_1799	cotl1_bovin ame: full=coactosin-like protein	1.90509249574016E-28	54.0%	3	C:intracellular; F:actin binding; F:enzyme binding
Cnidarian	Cnidarian	166.519	1216.92	0.536335	-0.898793	Locus_127142_Transcript_3/4_Confidence_1.000_Length_3158	nol6_xentr ame: full=nucleolar protein 6	4.04406837413534E-128	50.6%	2	C:intracellular non-membrane-bounded organelle; C:nucleus
Cnidarian	Cnidarian	181.764	45.8734	0.536245	-0.899035	Locus_100513_Transcript_1/1_Confidence_0.000_Length_2080	ud2a1_human ame: full=udp-glucuronosyltransferase 2a1 short=udpgt 2a1 flags: precursor	7.00195121694306E-54	48.7%	6	P:estrogen metabolic process; P:steroid catabolic process; P:monocarboxylic acid metabolic process; F:transferase activity, transferring hexosyl groups; P:response to chemical stimulus; C:cell part
Cnidarian	Cnidarian	788.74	249.122	0.535892	-0.899987	Locus_52520_Transcript_1/1_Confidence_0.000_Length_2506	uric_pig ame: full=uricase ame: full=urate oxidase	8.40894287524295E-57	59.6%	7	C:peroxisome; F:oxidoreductase activity; F:urate oxidase activity; P:purine base metabolic process; P:oxidation reduction; C:mitochondrion; P:nodulation
Cnidarian	Cnidarian	168.613	662.142	0.535559	-0.900884	Locus_65108_Transcript_1/1_Confidence_0.000_Length_2827	cpo_drome ame: full=protein couch potato	1.39788063834924E-31	63.27272727272727%	7	F:protein binding; P:positive regulation of pathway-restricted SMAD protein phosphorylation; F:poly(A) RNA binding; P:regulation of transcription, DNA-dependent; P:RNA processing; F:transcription coactivator activity; P:positive regulation of SMAD protein nuclear translocation
Cnidarian	Cnidarian	69.6381	143.157	0.528055	-0.92124	Locus_114768_Transcript_1/1_Confidence_0.000_Length_1550	gabt_pig ame: full=4-aminobutyrate mitochondrial ame: full= -3-amino-2-methylpropionate transaminase ame: full=gaba aminotransferase short=gaba-at ame: full=gamma-amino-n-butyrate transaminase short=gaba transaminase short=gaba-t ame: full=l-aibat flags: precursor	9.46821414766024E-98	59.45%	21	P:response to nicotine; P:gamma-aminobutyric acid catabolic process; P:locomotory behavior; C:mitochondrial matrix; P:neurotransmitter secretion; P:response to ethanol; C:synaptosome; P:neurotransmitter catabolic process; P:response to iron ion; C:cytosol; F:succinate-semialdehyde dehydrogenase binding; P:response to hypoxia; F:pyridoxal phosphate binding; P:response to drug; C:4-aminobutyrate tr…
Cnidarian	Cnidarian	130.028	191.412	0.527871	-0.921744	Locus_33600_Transcript_1/1_Confidence_0.000_Length_1900	ascc1_mouse ame: full=activating signal cointegrator 1 complex subunit 1 ame: full=asc-1 complex subunit p50 ame: full=trip4 complex subunit p50	3.32570749466993E-71	53.666666666666664%	2	C:transcription factor complex; P:regulation of transcription, DNA-dependent
Cnidarian	Cnidarian	173.989	332.674	0.525567	-0.928054	Locus_11900_Transcript_1/1_Confidence_0.000_Length_2123	odpx_human ame: full=pyruvate dehydrogenase protein x mitochondrial ame: full=dihydrolipoamide dehydrogenase-binding protein of pyruvate dehydrogenase complex ame: full=e3-binding protein short=e3bp ame: full=lipoyl-containing pyruvate dehydrogenase complex component x ame: full=prox flags: precursor	2.51638863529166E-99	54.05%	3	P:multicellular organismal process; C:mitochondrial matrix; P:regulation of acetyl-CoA biosynthetic process from pyruvate
Cnidarian	Cnidarian	137.936	722.37	0.52535	-0.92865	Locus_28113_Transcript_1/1_Confidence_0.000_Length_3482	mvp_strpu ame: full=major vault protein short=mvp	0	77.0%	7	C:cytoplasm; C:nuclear pore; P:response to drug; F:protein binding; P:mRNA transport; C:ribonucleoprotein complex; P:protein transport
Cnidarian	Cnidarian	138.954	238.391	0.524743	-0.930317	Locus_33621_Transcript_1/1_Confidence_0.000_Length_1484	sclt1_human ame: full=sodium channel and clathrin linker 1 ame: full=sodium channel-associated protein 1	4.23097191406259E-31	47.27272727272727%	6	C:clathrin complex; F:protein C-terminus binding; F:clathrin binding; F:sodium channel regulator activity; P:clustering of voltage-gated sodium channels; C:centrosome
Cnidarian	Cnidarian	130.601	155.764	0.523459	-0.933851	Locus_69313_Transcript_1/1_Confidence_0.000_Length_2884	nas15_caeel ame: full=zinc metalloproteinase nas-15 ame: full=nematode astacin 15 flags: precursor	4.58585821204981E-46	51.5%	5	; C:cytoplasmic part; F:hydrolase activity; C:membrane; C:extracellular region part
Cnidarian	Cnidarian	194.279	2148.58	0.522005	-0.937864	Locus_48017_Transcript_1/1_Confidence_0.000_Length_1933	aur1_schpo ame: full=inositol phosphorylceramide synthase catalytic subunit aur1 short=ipc synthase catalytic subunit aur1 ame: full=aureobasidin a resistance protein homolog ame: full=phosphatidylinositol:ceramide phosphoinositol transferase	7.18335897986334E-21	50.333333333333336%	9	F:transferase activity; C:Golgi cisterna membrane; C:integral to membrane; C:membrane; P:lipid metabolic process; P:response to drug; C:Golgi apparatus; F:catalytic activity; P:sphingolipid metabolic process
Cnidarian	Cnidarian	2553.53	202.2	0.518687	-0.947065	Locus_72042_Transcript_1/1_Confidence_0.000_Length_3765	al1a1_chick ame: full=retinal dehydrogenase 1 short=raldh 1 short= 1 ame: full=aldh-e1 ame: full=alhdii ame: full=aldehyde dehydrogenase family 1 member a1 ame: full=aldehyde cytosolic	5.66396221909158E-162	76.05%	52	P:pancreas development; P:xenobiotic metabolic process; F:benzaldehyde dehydrogenase (NAD+) activity; P:ethanol oxidation; P:positive regulation of cell proliferation; P:protein homotetramerization; P:neurotransmitter biosynthetic process; P:face development; P:anterior/posterior pattern formation; P:positive regulation of apoptosis; C:cytosol; ; P:forebrain development; C:mitochondrial matrix; P…
Cnidarian	Cnidarian	160.578	330.282	0.518389	-0.947894	Locus_11379_Transcript_2/2_Confidence_1.000_Length_1475	hes4a_xenla ame: full=transcription factor hes-4-a ame: full=hairy and enhancer of split 4-a ame: full=protein hairy-2 short=xhairy2 ame: full=protein hairy-2a short=xhairy2a	1.82896477607962E-18	59.95%	40	P:regulation of glial cell differentiation; ; P:retina morphogenesis in camera-type eye; F:protein homodimerization activity; P:hepaticobiliary system development; ; F:bHLH transcription factor binding; P:positive regulation of cell proliferation; F:double-stranded DNA binding; P:anterior/posterior pattern formation; P:hemopoietic or lymphoid organ development; P:regulation of timing of cell diff…
Cnidarian	Cnidarian	139.632	73.9329	0.517949	-0.949117	Locus_130965_Transcript_1/1_Confidence_0.000_Length_1324	st14_mouse ame: full=suppressor of tumorigenicity 14 protein homolog ame: full=epithin ame: full=serine protease 14	3.5572094052668E-10	48.15%	19	F:peptidase activity, acting on L-amino acid peptides; F:signal transducer activity; P:transport; F:protein binding; P:homeostatic process; C:intracellular membrane-bounded organelle; P:response to stimulus; P:signaling; P:cell communication; P:protein oligomerization; P:lipid metabolic process; P:regulation of biological process; P:neurological system process; P:cell differentiation; C:intracell…
Cnidarian	Cnidarian	433.537	70.8899	0.517917	-0.949206	Locus_56547_Transcript_1/1_Confidence_0.000_Length_2570	fat2_drome ame: full=fat-like cadherin-related tumor suppressor homolog ame: full=protein kugelei flags: precursor	8.35967783354591E-44	51.15%	20	C:cilium; P:sensory perception of sound; F:protein binding; C:membrane; P:cell-cell adhesion; P:sensory perception of light stimulus; C:extracellular region; P:response to stimulus; P:signaling; P:localization; P:cell communication; P:morphogenesis of an epithelium; P:inner ear development; P:cellular component organization; P:organ morphogenesis; C:intracellular organelle; C:cell junction; P:ner…
Cnidarian	Cnidarian	159.576	122.826	0.517249	-0.951069	Locus_87757_Transcript_1/1_Confidence_0.000_Length_3275	eif3i_nemve ame: full=eukaryotic translation initiation factor 3 subunit i short=eif3i	6.45707281516642E-153	78.15%	6	C:eukaryotic translation initiation factor 3 complex; C:microtubule associated complex; P:translational initiation; F:protein binding; F:translation initiation factor activity; C:cytosol
Cnidarian	Cnidarian	228.24	1545.88	0.512502	-0.964371	Locus_60311_Transcript_1/1_Confidence_0.000_Length_1994	phnw_lyssc ame: full=2-aminoethylphosphonate--pyruvate transaminase ame: full=2-aminoethylphosphonate aminotransferase ame: full=aep transaminase short=aept	1.7427553232024E-86	66.35%	4	F:binding; F:hydrolase activity; F:transferase activity; P:metabolic process
Cnidarian	Cnidarian	1737.51	562.208	0.510768	-0.969261	Locus_99467_Transcript_1/1_Confidence_0.000_Length_1262	vmo1_chick ame: full=vitelline membrane outer layer protein 1 short=vmo-1 short=vmo-i short=vmoi flags: precursor	1.54478639580662E-31	53.666666666666664%	5	P:vitelline membrane formation; C:extracellular region; F:molecular_function; P:biological_process; C:cellular_component
Cnidarian	Cnidarian	251.75	719.42	0.505041	-0.985528	Locus_67373_Transcript_1/1_Confidence_0.000_Length_2226	tagl2_mouse ame: full=transgelin-2 ame: full=sm22-beta	8.2256980927116E-8	47.90909090909091%	11	P:muscle organ development; F:molecular_function; P:biological_process; C:cellular_component; P:central nervous system development; C:nuclear membrane; C:plasma membrane; P:actomyosin structure organization; C:cytoskeleton; F:actin binding; F:calmodulin binding
Cnidarian	Cnidarian	222.607	98.1066	0.504862	-0.986038	Locus_30551_Transcript_1/1_Confidence_2.000_Length_1672	b3gt1_mouse ame: full=beta- -galactosyltransferase 1 short=beta- - ase 1 short=beta3gal-t1 short=beta3 1 ame: full=udp-gal:beta c beta -galactosyltransferase-i ame: full=udp-galactose:beta-n-acetyl-glucosamine-beta- -galactosyltransferase 1	1.5313029907768E-24	46.35%	7	C:intracellular membrane-bounded organelle; P:cellular macromolecule biosynthetic process; P:glycosylation; P:cellular carbohydrate metabolic process; C:cytoplasmic part; F:UDP-galactosyltransferase activity; C:membrane
Cnidarian	Cnidarian	217.193	197.677	0.503395	-0.990237	Locus_17080_Transcript_2/2_Confidence_1.000_Length_2820	duox2_pig ame: full=dual oxidase 2 ame: full=nadh nadph thyroid oxidase p138-tox flags: precursor	4.64206766391547E-27	44.75%	15	P:primary metabolic process; F:oxidoreductase activity, acting on NADH or NADPH, with oxygen as acceptor; F:metal ion binding; ; P:organ development; C:intracellular membrane-bounded organelle; C:plasma membrane part; P:signal transduction; P:hormone metabolic process; P:response to organic substance; P:biosynthetic process; C:integral to membrane; P:response to stress; C:cytoplasmic part; P:cell…
Cnidarian	Cnidarian	141.64	16564.9	0.502451	-0.992945	Locus_98770_Transcript_1/1_Confidence_0.000_Length_6241	smap1_mouse ame: full=stromal membrane-associated protein 1	1.36325203726741E-45	66.65%	23	P:histone H4 acetylation; P:cell surface receptor linked signaling pathway; C:trans-Golgi network; F:zinc ion binding; P:floral organ abscission; P:regulation of transcription from RNA polymerase II promoter; C:vacuole; F:phospholipid binding; C:extracellular region; P:intracellular protein transport; C:nucleolus; C:cytosol; F:DNA binding; P:activation of ARF GTPase activity; C:endosome; P:positi…
Cnidarian	Cnidarian	156.734	59.6455	0.500533	-0.998462	Locus_115677_Transcript_1/1_Confidence_0.000_Length_1571	dnas1_rat ame: full=deoxyribonuclease-1 ame: full=deoxyribonuclease i short=dnase i flags: precursor	5.91414911147721E-55	61.15%	6	P:DNA fragmentation involved in apoptosis; F:deoxyribonuclease I activity; F:DNA binding; F:protein binding; C:endoplasmic reticulum; C:nucleus
Cnidarian	Cnidarian	255.969	345.093	0.499545	-1.00131	Locus_4710_Transcript_1/2_Confidence_1.000_Length_1315	mafk_mouse ame: full=transcription factor ame: full=erythroid transcription factor nf-e2 p18 subunit	4.29777385353818E-16	68.85%	24	P:respiratory gaseous exchange; P:embryonic pattern specification; P:response to glucose stimulus; P:regulation of cell proliferation; P:negative regulation of erythrocyte differentiation; P:nitric oxide mediated signal transduction; P:adult behavior; P:rhombomere 5 development; F:protein heterodimerization activity; C:transcription factor complex; P:inner ear morphogenesis; P:blood coagulation; …
Cnidarian	Cnidarian	183.554	744.197	0.498423	-1.00456	Locus_17653_Transcript_3/3_Confidence_1.000_Length_2865	yqab_ecoli ame: full=phosphatase	1.74008049052099E-21	46.85%	1	F:catalytic activity
Cnidarian	Cnidarian	79.8626	302.579	0.4942	-1.01683	Locus_31947_Transcript_1/1_Confidence_0.000_Length_3542	c1tc_human ame: full=c-1-tetrahydrofolate cytoplasmic short=c1-thf synthase includes: ame: full=methylenetetrahydrofolate dehydrogenase includes: ame: full=methenyltetrahydrofolate cyclohydrolase includes: ame: full=formyltetrahydrofolate synthetase	0	72.1%	22	P:tetrahydrofolate metabolic process; C:cytosol; F:copper ion binding; P:methionine biosynthetic process; P:oxidation reduction; P:purine nucleotide biosynthetic process; C:mitochondrion; P:folic acid metabolic process; P:histidine biosynthetic process; F:methylenetetrahydrofolate dehydrogenase (NADP+) activity; P:folic acid and derivative biosynthetic process; F:methenyltetrahydrofolate cyclohyd…
Cnidarian	Cnidarian	197.682	938.335	0.494155	-1.01696	Locus_27808_Transcript_1/1_Confidence_0.000_Length_4945	spns1_xenla ame: full=protein spinster homolog 1	5.34951961598613E-122	62.8%	14	F:protein binding; C:membrane; P:organic cation transport; F:organic cation transmembrane transporter activity; C:vesicle; P:regulation of female receptivity; P:larval central nervous system remodeling; P:negative regulation of decapentaplegic receptor signaling pathway; P:glial cell migration; P:endosome to lysosome transport; P:regulation of nurse cell apoptosis; P:glial cell differentiation; P…
Cnidarian	Cnidarian	221.27	136.255	0.493287	-1.0195	Locus_81296_Transcript_1/1_Confidence_0.000_Length_2854	tmps6_mouse ame: full=transmembrane protease serine 6 ame: full=matriptase-2	3.02846667453695E-50	54.25%	6	P:cellular process; C:integral to membrane; P:fibrinolysis; P:proteolysis; F:serine-type endopeptidase activity; C:endoplasmic reticulum
Cnidarian	Cnidarian	147.524	188.056	0.492015	-1.02322	Locus_14824_Transcript_1/1_Confidence_0.000_Length_1209	kcp_xenla ame: full=kielin chordin-like protein ame: full=cysteine-rich motor neuron 2 protein short=crim-2 ame: full=kielin flags: precursor	2.95734669701929E-8	42.42857142857143%	13	P:cell adhesion; F:structural molecule activity; C:extracellular region; C:extracellular space; F:metal ion binding; C:basement membrane; C:integral to membrane; P:skin development; P:cell communication; P:protein transport; P:morphogenesis of an epithelium; C:plasma membrane; C:cytoplasm
Cnidarian	Cnidarian	350.762	38.9404	0.491738	-1.02404	Locus_13527_Transcript_1/1_Confidence_0.000_Length_1143	mot10_rat ame: full=monocarboxylate transporter 10 short=mct 10 ame: full=aromatic amino acid transporter 1 ame: full=solute carrier family 16 member 10 ame: full=t-type amino acid transporter 1	5.88282089641182E-19	43.4%	4	P:transport; C:membrane part; P:cellular metabolic process; C:plasma membrane
Cnidarian	Cnidarian	238.864	200.176	0.488957	-1.03222	Locus_118007_Transcript_1/1_Confidence_1.000_Length_1764	prrt4_rat ame: full=proline-rich transmembrane protein 4 flags: precursor	2.71069257916945E-11	38.0%	2	C:integral to membrane; C:membrane
Cnidarian	Cnidarian	91.1099	71.6467	0.486893	-1.03832	Locus_31265_Transcript_1/1_Confidence_0.000_Length_1330	ephx4_human ame: full=epoxide hydrolase 4 ame: full=abhydrolase domain-containing protein 7 ame: full=epoxide hydrolase-related protein	1.74376823044051E-73	49.35%	10	C:intracellular membrane-bounded organelle; P:regulation of biological quality; P:cellular metabolic process; P:blood circulation; F:hydrolase activity; P:response to stimulus; P:lipid metabolic process; C:plasma membrane; F:binding; C:cytoplasmic part
Cnidarian	Cnidarian	265.152	32.5919	0.483373	-1.04879	Locus_122320_Transcript_1/1_Confidence_0.000_Length_1214	s27a1_human ame: full=long-chain fatty acid transport protein 1 short=fatp-1 short=fatty acid transport protein 1 ame: full=solute carrier family 27 member 1	2.89300457033309E-96	63.15%	36	C:cytoplasmic vesicle; C:brush border membrane; F:protein homodimerization activity; P:response to insulin stimulus; C:caveola; P:skin development; C:endoplasmic reticulum; P:long-chain fatty acid metabolic process; C:protein complex; P:phosphatidylinositol biosynthetic process; F:fatty acid transporter activity; C:endomembrane system; C:peroxisomal membrane; P:phosphatidylcholine biosynthetic pr…
Cnidarian	Cnidarian	193.53	342.81	0.481591	-1.05412	Locus_126642_Transcript_1/1_Confidence_0.000_Length_3710	hadc_danre ame: full=3-hydroxyacyl- dehydratase short=hacd ame: full=protein tyrosine phosphatase-like protein ptplad1 ame: full=protein-tyrosine phosphatase-like a domain-containing protein 1	1.86760339202368E-63	48.4%	10	P:regulation of primary metabolic process; P:positive regulation of catalytic activity; P:regulation of cellular metabolic process; C:cell part; P:JNK cascade; P:small GTPase mediated signal transduction; P:lipid metabolic process; P:small molecule metabolic process; F:catalytic activity; P:cellular catabolic process
Cnidarian	Cnidarian	175.842	2864.72	0.481423	-1.05462	Locus_79922_Transcript_1/1_Confidence_0.000_Length_6499	heph_mouse ame: full=hephaestin flags: precursor	0	56.45%	9	F:chaperone binding; C:extracellular space; C:platelet alpha granule; P:blood coagulation; P:iron ion homeostasis; P:ion transport; P:transmembrane transport; C:perinuclear region of cytoplasm; C:plasma membrane
Cnidarian	Cnidarian	120.087	245.438	0.48066	-1.05691	Locus_81521_Transcript_1/1_Confidence_0.000_Length_1887	ren3a_danre ame: full=regulator of nonsense transcripts 3a ame: full=up-frameshift suppressor 3 homolog a	8.74683790322648E-40	54.75%	10	C:exon-exon junction complex; C:cytosol; F:RNA binding; P:RNA processing; C:nucleolus; P:nucleocytoplasmic transport; P:positive regulation of translation; F:protein binding; P:nuclear-transcribed mRNA catabolic process, nonsense-mediated decay; C:plasma membrane
Cnidarian	Cnidarian	178.053	5640.55	0.480469	-1.05748	Locus_67952_Transcript_1/1_Confidence_0.000_Length_4734	1a1d_thema ame: full= 1-aminocyclopropane-1-carboxylate deaminase short=acc deaminase	2.19963488715208E-48	54.45%	4	P:cell differentiation; P:regulation of cellular process; F:catalytic activity; C:cytoplasmic part
Cnidarian	Cnidarian	151.402	2497.4	0.478139	-1.0645	Locus_97179_Transcript_1/1_Confidence_0.000_Length_9530	ubr5_human ame: full=e3 ubiquitin-protein ligase ubr5 ame: full=e3 ubiquitin-protein hect domain-containing 1 ame: full=hyperplastic discs protein homolog short=hhyd ame: full=progestin-induced protein	0	49.15%	18	P:negative regulation of biological process; P:positive regulation of catenin protein nuclear translocation; F:ubiquitin-ubiquitin ligase activity; P:cellular component organization; P:positive regulation of Wnt receptor signaling pathway through beta-catenin; P:response to DNA damage stimulus; P:nervous system development; P:progesterone receptor signaling pathway; F:protein binding; C:cell frac…
Cnidarian	Cnidarian	168.889	526.208	0.478079	-1.06468	Locus_12942_Transcript_1/1_Confidence_0.000_Length_5021	sgsm1_mouse ame: full=small g protein signaling modulator 1 ame: full=run and tbc1 domain-containing protein 2	0	51.95%	5	F:Rab GTPase activator activity; C:mitochondrion; F:protein binding; C:extracellular region; P:positive regulation of Rab GTPase activity
Cnidarian	Cnidarian	319.561	187.284	0.477195	-1.06735	Locus_89173_Transcript_1/1_Confidence_0.000_Length_2025	mep1b_rat ame: full=meprin a subunit beta ame: full=endopeptidase-2 ame: full=meprin b flags: precursor	1.97838354268274E-37	52.45%	4	C:plasma membrane; P:multicellular organismal development; C:integral to membrane; C:extracellular region
Cnidarian	Cnidarian	237.978	246.084	0.47547	-1.07257	Locus_17921_Transcript_1/1_Confidence_0.000_Length_1649	bat36_caeel ame: full=btb and math domain-containing protein 36	4.24588710405492E-11	47.89473684210526%	15	P:embryonic development ending in birth or egg hatching; C:nucleus; F:molecular_function; P:biological_process; C:cellular_component; C:cytoplasm; C:axon; C:perikaryon; C:cell projection; P:mRNA processing; F:protein binding; C:host cell cytoplasm; P:interspecies interaction between organisms; F:actin binding; C:actin cytoskeleton
Cnidarian	Cnidarian	101.864	120.609	0.474884	-1.07435	Locus_99568_Transcript_1/1_Confidence_0.000_Length_4090	trpa1_human ame: full=transient receptor potential cation channel subfamily a member 1 ame: full=ankyrin-like with transmembrane domains protein 1 ame: full=transformation-sensitive protein p120	3.04556412390145E-115	45.75%	13	P:response to chemical stimulus; P:response to external stimulus; F:protein binding; C:cytoplasm; F:ion channel activity; P:response to abiotic stimulus; P:ion transport; P:sensory perception of pain; P:response to stress; C:intracellular non-membrane-bounded organelle; P:cellular process; C:plasma membrane part; P:detection of stimulus involved in sensory perception
Cnidarian	Cnidarian	214.186	377.228	0.474179	-1.0765	Locus_5220_Transcript_2/3_Confidence_1.000_Length_2117	cp46a_human ame: full=cholesterol 24-hydroxylase short=ch24h ame: full=cytochrome p450 46a1	5.86233870420525E-48	57.55%	23	F:caffeine oxidase activity; P:alkaloid catabolic process; F:testosterone 6-beta-hydroxylase activity; C:microsome; P:aging; C:endoplasmic reticulum membrane; P:response to glucocorticoid stimulus; C:cell surface; P:exogenous drug catabolic process; F:demethylase activity; P:oxidative demethylation; F:iron ion binding; F:steroid binding; F:oxidoreductase activity, acting on paired donors, with in…
Cnidarian	Cnidarian	391.818	87.178	0.471287	-1.08532	Locus_94650_Transcript_1/1_Confidence_0.000_Length_3459	stea4_rat ame: full=metalloreductase steap4 ame: full=six-transmembrane epithelial antigen of prostate 4	9.42713594915473E-78	53.2%	18	C:trans-Golgi network transport vesicle; P:regulated secretory pathway; P:Golgi to plasma membrane transport; P:protein secretion; C:integral to Golgi membrane; P:iron ion transport; C:cytosol; P:iron ion homeostasis; P:induction of apoptosis; F:ferric-chelate reductase activity; C:multivesicular body; C:early endosome; P:endocytosis; F:transporter activity; C:vesicular fraction; C:plasma membran…
Cnidarian	Cnidarian	158.974	244.203	0.469231	-1.09163	Locus_115874_Transcript_3/5_Confidence_1.000_Length_1257	cel2a_mouse ame: full=chymotrypsin-like elastase family member 2a ame: full=elastase-2 ame: full=elastase-2a flags: precursor	6.20124840970041E-49	57.8%	15	F:protein binding; P:response to food; F:serine-type endopeptidase activity; P:regulation of biological quality; C:lysosome; C:extracellular region; P:response to cytokine stimulus; P:wound healing; P:response to peptide hormone stimulus; P:protein catabolic process; P:proteolysis; P:response to toxin; P:response to nutrient; P:positive regulation of apoptosis; P:multicellular organismal process
Cnidarian	Cnidarian	144.157	561.501	0.467424	-1.0972	Locus_116785_Transcript_1/1_Confidence_1.000_Length_2335	aidb_ecoli ame: full= acyl- dehydrogenase	1.41599367983795E-42	43.45%	8	P:regulation of primary metabolic process; P:cellular nitrogen compound metabolic process; P:fatty acid metabolic process; P:carboxylic acid catabolic process; P:oxidation reduction; F:acyl-CoA dehydrogenase activity; C:mitochondrial part; P:multicellular organismal process
Cnidarian	Cnidarian	182.046	4404.23	0.46732	-1.09752	Locus_61193_Transcript_1/1_Confidence_0.000_Length_4861	coq6_bovin ame: full=ubiquinone biosynthesis monooxygenase coq6	2.14702989483032E-115	52.65%	11	P:apoptosis; C:mitochondrion; P:sphinganine-1-phosphate metabolic process; P:sphingosine metabolic process; C:membrane fraction; F:oxidoreductase activity; C:membrane part; C:actin cytoskeleton; C:Golgi apparatus; C:endoplasmic reticulum; F:sphingosine-1-phosphate phosphatase activity
Cnidarian	Cnidarian	168.712	72.2297	0.457396	-1.12849	Locus_14659_Transcript_1/1_Confidence_0.000_Length_3057	m2gd_human ame: full=dimethylglycine mitochondrial ame: full=me2glydh flags: precursor	9.41222452633729E-82	60.6%	8	F:aminomethyltransferase activity; F:folic acid binding; F:electron carrier activity; P:glycine catabolic process; F:FAD binding; F:dimethylglycine dehydrogenase activity; P:choline catabolic process; C:mitochondrial matrix
Cnidarian	Cnidarian	85.8599	124.32	0.456702	-1.13067	Locus_12632_Transcript_1/1_Confidence_0.000_Length_1334	gst_anoga ame: full=glutathione s-transferase ame: full=gst class-sigma	5.70572500216767E-24	52.6%	5	P:cellular process; P:positive regulation of growth rate; P:lipid storage; F:protein binding; F:catalytic activity
Cnidarian	Cnidarian	193.883	72.7787	0.456541	-1.13118	Locus_52054_Transcript_1/1_Confidence_0.000_Length_1920	calua_danre ame: full=calumenin-a flags: precursor	1.2500017331267E-33	50.1%	6	P:cellular process; P:system development; P:response to wounding; F:protein binding; P:biological regulation; C:endoplasmic reticulum
Cnidarian	Cnidarian	235.752	239.16	0.456204	-1.13225	Locus_68444_Transcript_1/1_Confidence_0.000_Length_3497	glo2o_arath ame: full=hydroxyacylglutathione hydrolase mitochondrial ame: full=glyoxalase ii short=glx ii flags: precursor	9.24684369583695E-73	68.6%	35	C:cell-cell junction; P:response to mercury ion; P:excretion; P:regulation of keratinocyte differentiation; P:amine transport; C:brush border membrane; P:response to vitamin D; F:pyrimidine transmembrane transporter activity; P:renal water absorption; P:response to retinoic acid; C:microsome; F:porin activity; P:response to calcium ion; P:immune response; P:odontogenesis; C:basolateral plasma mem…
Cnidarian	Cnidarian	409.495	390.295	0.455752	-1.13368	Locus_101215_Transcript_1/1_Confidence_0.000_Length_2292	ctra_gadmo ame: full=chymotrypsin a flags: precursor	8.39320541992872E-40	55.3%	22	P:extracellular matrix disassembly; P:response to food; F:serine-type endopeptidase activity; C:extracellular space; C:lysosome; P:localization; P:response to cytokine stimulus; P:negative regulation of fibrinolysis; P:response to peptide hormone stimulus; P:negative regulation of cell-substrate adhesion; P:cellular homeostasis; F:cell surface binding; P:protein catabolic process; C:intracellular…
Cnidarian	Cnidarian	242.105	1932.73	0.455545	-1.13433	Locus_47623_Transcript_1/1_Confidence_0.000_Length_3230	cq104_mouse ame: full=uncharacterized protein c17orf104 homolog	4.88103345133544E-28	58.0%	0	0
Cnidarian	Cnidarian	148.727	575.043	0.454217	-1.13855	Locus_82047_Transcript_1/1_Confidence_0.000_Length_4372	moxd1_danre ame: full=dbh-like monooxygenase protein 1 homolog flags: precursor	5.23150188575589E-97	51.5%	21	P:reproductive process in a multicellular organism; P:octopamine metabolic process; C:axon part; C:secretory granule; F:metal ion binding; P:homeostatic process; P:response to organic cyclic substance; P:response to ethanol; F:oxidoreductase activity, acting on paired donors, with incorporation or reduction of molecular oxygen, reduced ascorbate as one donor, and incorporation of one atom of oxyg…
Cnidarian	Cnidarian	59.5589	162.987	0.450983	-1.14886	Locus_9157_Transcript_2/3_Confidence_1.000_Length_1582	faaa_human ame: full=fumarylacetoacetase short=faa ame: full=beta-diketonase ame: full=fumarylacetoacetate hydrolase	7.28061359486913E-178	76.5%	6	F:fumarylacetoacetase activity; F:metal ion binding; P:tyrosine catabolic process; P:arginine catabolic process; C:cytosol; P:L-phenylalanine catabolic process
Cnidarian	Cnidarian	120.057	232.556	0.450846	-1.14929	Locus_3546_Transcript_1/1_Confidence_1.000_Length_2262	mcfb_dicdi ame: full=mitochondrial substrate carrier family protein b	5.19189785716257E-50	54.15%	6	P:primary metabolic process; C:mitochondrial inner membrane; P:vitamin metabolic process; F:transmembrane transporter activity; C:chloroplast envelope; P:cellular metabolic process
Cnidarian	Cnidarian	102.08	100.612	0.450633	-1.14998	Locus_32938_Transcript_1/1_Confidence_0.000_Length_1837	hppd_xentr ame: full=4-hydroxyphenylpyruvate dioxygenase ame: full=4-hydroxyphenylpyruvic acid oxidase short=4hppd short=hpd short=hppdase	4.96271114425856E-157	72.65%	12	F:metal ion binding; C:endomembrane system; P:tyrosine catabolic process; C:Golgi apparatus; C:organelle membrane; F:4-hydroxyphenylpyruvate dioxygenase activity; C:cytosol; C:endoplasmic reticulum; P:L-phenylalanine catabolic process; C:intracellular organelle part; F:lactoylglutathione lyase activity; P:oxidation reduction
Cnidarian	Cnidarian	206.401	847.512	0.448988	-1.15525	Locus_43841_Transcript_1/1_Confidence_0.000_Length_2443	trfe_chick ame: full=ovotransferrin ame: full=allergen gal d iii ame: full=conalbumin ame: full=serum transferrin ame: allergen=gal d 3 flags: precursor	3.43638875198009E-47	50.9%	13	P:response to wounding; F:protein binding; C:cytoplasmic membrane-bounded vesicle; P:regulation of biological quality; P:response to bacterium; P:iron ion transport; C:membrane part; P:signal transduction; C:endosome; F:peptidase activity; C:plasma membrane; P:defense response; C:extracellular matrix
Cnidarian	Cnidarian	222.168	26.6668	0.447123	-1.16126	Locus_116337_Transcript_1/1_Confidence_1.000_Length_609	gemi6_human ame: full=gem-associated protein 6 short=gemin-6 ame: full=sip2	4.23030489707517E-20	56.0%	5	C:cytoplasm; F:protein binding; C:nuclear body; P:nuclear mRNA splicing, via spliceosome; P:ribonucleoprotein complex assembly
Cnidarian	Cnidarian	136.388	260.571	0.446328	-1.16382	Locus_123371_Transcript_1/1_Confidence_0.000_Length_2867	ece2_human ame: full=endothelin-converting enzyme 2 short=ece-2 includes: ame: full=methyltransferase-like region includes: ame: full=endothelin-converting enzyme 2 region	7.49962099039965E-110	50.6%	26	F:endopeptidase activity; P:G-protein coupled receptor protein signaling pathway; P:cellular macromolecule metabolic process; P:peptide catabolic process; F:protein binding; P:regulation of systemic arterial blood pressure by hormone; P:heart development; C:integral to membrane; C:extracellular region; C:Golgi apparatus; C:cell surface; F:metal ion binding; C:organelle membrane; P:embryonic devel…
Cnidarian	Cnidarian	148.373	360.132	0.445892	-1.16523	Locus_20512_Transcript_1/1_Confidence_0.000_Length_2520	ano10_danre ame: full=anoctamin-10 ame: full=transmembrane protein 16k	6.75911108668411E-139	46.3%	2	P:transport; C:membrane
Cnidarian	Cnidarian	258.352	191.021	0.444941	-1.16832	Locus_42050_Transcript_1/1_Confidence_0.000_Length_6018	roco4_dicdi ame: full=probable serine threonine-protein kinase roco4 ame: full=ras of complex proteins and c-terminal of roc 4	3.48153533485642E-14	40.5%	11	P:cell development; P:positive regulation of cellular metabolic process; F:protein kinase activity; P:organ development; P:signal transduction; C:cytoplasm; P:regulation of cellular protein metabolic process; P:regulation of nervous system development; P:negative regulation of developmental process; F:binding; P:protein amino acid phosphorylation
Cnidarian	Cnidarian	155.219	94.3567	0.444665	-1.16921	Locus_125826_Transcript_2/2_Confidence_1.000_Length_1531	tm11d_human ame: full=transmembrane protease serine 11d ame: full=airway trypsin-like protease contains: ame: full=transmembrane protease serine 11d non-catalytic chain contains: ame: full=transmembrane protease serine 11d catalytic chain flags: precursor	2.65838716627273E-52	57.0%	6	C:cytoplasm; C:cell surface; C:plasma membrane part; C:integral to membrane; F:serine-type peptidase activity; P:regulation of growth
Cnidarian	Cnidarian	28.3865	595.569	0.444106	-1.17102	Locus_126609_Transcript_1/1_Confidence_1.000_Length_2383	ddx1_xenla ame: full=atp-dependent rna helicase ddx1 ame: full=dead box protein 1	0	63.1%	20	F:RNA helicase activity; ; ; P:DNA duplex unwinding; F:DNA/RNA helicase activity; F:protein binding; F:nucleotide binding; F:ATP-dependent helicase activity; F:transcription cofactor activity; F:poly(A) RNA binding; P:regulation of transcription, DNA-dependent; P:double-strand break repair; P:spliceosome assembly; C:stress granule; P:embryonic development via the syncytial blastoderm; P:regulatio…
Cnidarian	Cnidarian	185.172	175.248	0.440224	-1.18369	Locus_119516_Transcript_1/1_Confidence_0.000_Length_2114	qorx_human ame: full=quinone oxidoreductase pig3 ame: full=tumor protein p53-inducible protein 3 ame: full=p53-induced gene 3 protein	1.62645023922845E-90	49.05%	13	C:intracellular membrane-bounded organelle; P:lipid biosynthetic process; P:NADP metabolic process; F:fatty-acid synthase activity; F:nucleic acid binding; P:small molecule biosynthetic process; P:induction of apoptosis by oxidative stress; P:cellular component biogenesis; F:NADPH:quinone reductase activity; F:NADPH binding; F:quinone binding; F:protein homodimerization activity; C:cytoplasmic pa…
Cnidarian	Cnidarian	111.257	4512.14	0.439476	-1.18614	Locus_98994_Transcript_1/1_Confidence_0.000_Length_1338	npc2_human ame: full=epididymal secretory protein e1 ame: full=human epididymis-specific protein 1 short=he1 ame: full=niemann-pick disease type c2 protein flags: precursor	5.20060689187865E-9	46.4%	2	P:cholesterol transport; P:cellular process
Cnidarian	Cnidarian	179.802	155.253	0.439133	-1.18727	Locus_36513_Transcript_1/1_Confidence_0.000_Length_2275	ppa2_arath ame: full=probable inactive purple acid phosphatase 2 flags: precursor	3.94144543025003E-82	45.7%	1	C:plastid
Cnidarian	Cnidarian	117.191	302.123	0.438076	-1.19075	Locus_128534_Transcript_2/3_Confidence_1.000_Length_1342	cel2a_mouse ame: full=chymotrypsin-like elastase family member 2a ame: full=elastase-2 ame: full=elastase-2a flags: precursor	2.4026174760859E-46	56.1%	8	P:cellular process; P:response to nutrient levels; F:serine-type peptidase activity; P:protein metabolic process; P:biological regulation; C:extracellular region; C:cytoplasm; P:response to organic substance
Cnidarian	Cnidarian	603.853	31.6698	0.437127	-1.19388	Locus_57736_Transcript_1/1_Confidence_0.000_Length_6755	sgce_mouse ame: full=epsilon-sarcoglycan short=epsilon-sg	4.45460642704652E-34	50.1%	2	P:multicellular organismal process; C:dystrophin-associated glycoprotein complex
Cnidarian	Cnidarian	160.423	1631.85	0.437098	-1.19397	Locus_74826_Transcript_1/1_Confidence_0.000_Length_5468	otoan_mouse ame: full=otoancorin flags: precursor	2.5008903605328E-11	40.25%	1	C:membrane
Cnidarian	Cnidarian	381.72	110.017	0.436586	-1.19566	Locus_23521_Transcript_2/2_Confidence_1.000_Length_1251	CQ059_HUMANRecName: Full=Uncharacterized protein C17orf59	4.61555834040041E-20	70.0%	1	F:protein binding
Cnidarian	Cnidarian	53.1528	93.1881	0.436519	-1.19588	Locus_72661_Transcript_1/1_Confidence_0.000_Length_828	nas15_caeel ame: full=zinc metalloproteinase nas-15 ame: full=nematode astacin 15 flags: precursor	3.06778198276223E-50	57.75%	13	P:endothelial cell development; F:metal ion binding; P:embryonic hemopoiesis; P:embryonic caudal fin morphogenesis; P:proteolysis; F:metallopeptidase activity; ; F:collagen binding; C:cytoplasmic part; P:determination of ventral identity; P:positive regulation of BMP signaling pathway; P:blood vessel development; P:mesoderm formation
Cnidarian	Cnidarian	274.747	108.465	0.435846	-1.19811	Locus_126358_Transcript_1/1_Confidence_1.000_Length_1323	rnf41_xenla ame: full=e3 ubiquitin-protein ligase nrdp1 ame: full=ring finger protein 41	4.35263079007369E-109	56.3125%	7	P:melanocyte differentiation; P:induction of apoptosis; P:protein polyubiquitination; F:metal ion binding; F:ubiquitin-protein ligase activity; F:protein binding;
Cnidarian	Cnidarian	179.155	800.494	0.434331	-1.20313	Locus_18744_Transcript_1/1_Confidence_0.000_Length_2070	ggha_dicdi ame: full=gamma-glutamyl hydrolase a ame: full=conjugase a ame: full=gh a ame: full=gamma-glu-x carboxypeptidase a flags: precursor	2.45572272122095E-75	60.25%	8	C:extracellular space; P:response to drug; F:gamma-glutamyl-peptidase activity; C:lysosome; P:response to zinc ion; P:response to ethanol; C:cytosol; P:response to insulin stimulus
Cnidarian	Cnidarian	164.365	116.105	0.434228	-1.20348	Locus_2918_Transcript_3/4_Confidence_1.000_Length_2089	tsn9_sheep ame: full=tetraspanin-9 short=tspan-9 ame: full=tetraspan net-5	1.99749645297138E-24	52.5%	1	C:endosome membrane
Cnidarian	Cnidarian	181.867	43.909	0.433977	-1.20431	Locus_16411_Transcript_1/1_Confidence_0.000_Length_4351	plpl2_mouse ame: full=patatin-like phospholipase domain-containing protein 2 ame: full=adipose triglyceride lipase ame: full=desnutrin	9.27136975462336E-62	64.41666666666667%	9	C:cytosol; F:mono-olein transacylation activity; P:triglyceride biosynthetic process; F:triglyceride lipase activity; F:diolein transacylation activity; P:positive regulation of triglyceride catabolic process; F:phospholipase A2 activity; C:membrane; P:negative regulation of sequestering of triglyceride
Cnidarian	Cnidarian	191.048	219.656	0.433454	-1.20605	Locus_30318_Transcript_1/1_Confidence_0.000_Length_2934	jip1_human ame: full=c-jun-amino-terminal kinase-interacting protein 1 short=jip-1 short=jnk-interacting protein 1 ame: full=islet-brain 1 short=ib-1 ame: full=jnk map kinase scaffold protein 1 ame: full=mitogen-activated protein kinase 8-interacting protein 1	1.59794143066946E-46	52.0%	21	; F:kinesin binding; ; P:behavioral fear response; P:dendrite morphogenesis; C:postsynaptic density; P:regulation of excitatory postsynaptic membrane potential; P:regulation of JNK cascade; C:intracellular membrane-bounded organelle; P:positive regulation of protein amino acid phosphorylation; P:social behavior; F:MAP-kinase scaffold activity; P:regulation of synaptic transmission, glutamatergic;…
Cnidarian	Cnidarian	148.77	245.186	0.431236	-1.21345	Locus_12540_Transcript_1/1_Confidence_0.000_Length_1054	tmco1_human ame: full=transmembrane and coiled-coil domain-containing protein 1 ame: full=transmembrane and coiled-coil domains protein 4 ame: full=xenogeneic cross-immune protein pcia3	1.28530730294411E-53	76.0%	3	C:Golgi membrane; C:integral to membrane; C:endoplasmic reticulum membrane
Cnidarian	Cnidarian	130.235	1028.74	0.431234	-1.21346	Locus_70608_Transcript_1/1_Confidence_0.000_Length_3595	ci068_rat ame: full=uncharacterized protein c9orf68 homolog	9.07636331843857E-15	52.0%	4	P:cell differentiation; P:multicellular organismal development; P:spermatogenesis; C:extracellular region
Cnidarian	Cnidarian	189.453	2325.51	0.428078	-1.22405	Locus_22725_Transcript_10/11_Confidence_2.000_Length_5738	vit_acitr ame: full=vitellogenin short=vtg contains: ame: full=lipovitellin i short=lvi contains: ame: full=phosvitin short=pv contains: ame: full=lipovitellin ii short=lvii flags: precursor	1.69141666557016E-26	41.05%	1	C:intracellular membrane-bounded organelle
Cnidarian	Cnidarian	802.131	60.7446	0.425449	-1.23294	Locus_8584_Transcript_1/1_Confidence_1.000_Length_956	tm45b_bovin ame: full=transmembrane protein 45b	4.84084435870178E-21	46.0%	6	C:integral to membrane; C:membrane; F:molecular_function; P:biological_process; C:cellular_component; C:integral to plasma membrane
Cnidarian	Cnidarian	140.935	80.9487	0.421104	-1.24775	Locus_64101_Transcript_1/1_Confidence_0.000_Length_2500	moxd1_mouse ame: full=dbh-like monooxygenase protein 1 ame: full=dbh-related protein ame: full=monooxygenase x flags: precursor	6.12403052423315E-100	51.5%	25	C:intracellular organelle part; P:reproductive behavior in a multicellular organism; P:multicellular organismal response to stress; P:octopamine metabolic process; C:axon part; P:adult behavior; C:secretory granule; F:metal ion binding; P:homeostatic process; P:response to organic cyclic substance; P:associative learning; P:response to ethanol; F:oxidoreductase activity, acting on paired donors, …
Cnidarian	Cnidarian	218.519	277.726	0.42105	-1.24794	Locus_73050_Transcript_1/1_Confidence_0.000_Length_784	baf_danre ame: full=barrier-to-autointegration factor	3.01822316939257E-36	78.15384615384616%	11	P:response to virus; C:cytosol; P:karyosome formation; F:DNA binding; P:initiation of viral infection; F:protein binding; P:regulation of viral reproduction; P:provirus integration; P:interspecies interaction between organisms; C:chromosome; C:nucleoplasm
Cnidarian	Cnidarian	216.671	203.533	0.420427	-1.25007	Locus_57594_Transcript_1/1_Confidence_0.000_Length_3581	14332_caeel ame: full=14-3-3-like protein 2	1.50912701828903E-86	79.8%	61	P:negative regulation of transcription, DNA-dependent; F:protein homodimerization activity; P:cytoplasmic sequestering of protein; F:phosphoserine binding; P:hatching; P:olfactory learning; F:protein C-terminus binding; C:cell leading edge; P:regulation of synaptic plasticity; P:axon guidance; C:postsynaptic density; P:oocyte microtubule cytoskeleton polarization; P:protein targeting to mitochond…
Cnidarian	Cnidarian	152.486	910.369	0.418762	-1.2558	Locus_35121_Transcript_1/1_Confidence_0.000_Length_4996	wasl_rat ame: full=neural wiskott-aldrich syndrome protein short=n-wasp	1.11296104588866E-50	57.75%	15	C:vesicle membrane; P:epidermis development; C:lamellipodium; P:cellular component movement; P:response to bacterium; P:nitrogen compound metabolic process; P:actin filament polymerization; C:nucleolus; C:cytosol; P:blood coagulation; F:identical protein binding; P:T cell receptor signaling pathway; P:cell projection assembly; P:regulation of catalytic activity; P:defense response
Cnidarian	Cnidarian	233.117	215.822	0.418301	-1.25739	Locus_4179_Transcript_1/1_Confidence_0.000_Length_2197	acsf2_mouse ame: full=acyl- synthetase family member mitochondrial flags: precursor	1.61816372201685E-40	43.65%	3	C:cell part; F:catalytic activity; P:cellular metabolic process
Cnidarian	Cnidarian	210.705	496.211	0.416885	-1.26228	Locus_27810_Transcript_1/1_Confidence_0.000_Length_1712	iunh_leima ame: full=inosine-uridine preferring nucleoside hydrolase short=iu-nh short=iu-nucleoside hydrolase ame: full=non-specific nucleoside hydrolase ame: full=purine nucleosidase	2.35115471188891E-28	48.4%	4	F:hydrolase activity, hydrolyzing N-glycosyl compounds; P:heterocycle metabolic process; C:cytoplasm; P:nucleobase, nucleoside and nucleotide metabolic process
Cnidarian	Cnidarian	151.864	257.242	0.415884	-1.26575	Locus_31447_Transcript_1/1_Confidence_0.000_Length_3745	p73_mouse ame: full=tumor protein p73 ame: full=p53-like transcription factor ame: full=p53-related protein	1.66536695660924E-35	49.35%	54	C:nucleoplasm part; P:DNA repair; P:positive regulation of caspase activity; P:response to wounding; P:regulation of transcription from RNA polymerase II promoter; P:response to nutrient levels; P:prostate gland development; F:transcription factor binding; P:renal system development; P:hair follicle development; P:DNA damage checkpoint; P:cell aging; P:Notch signaling pathway; C:protein complex; …
Cnidarian	Cnidarian	146.788	5556.22	0.415302	-1.26777	Locus_44110_Transcript_1/1_Confidence_0.000_Length_5757	lrp4_human ame: full=low-density lipoprotein receptor-related protein 4 short=lrp-4 ame: full=multiple epidermal growth factor-like domains 7 flags: precursor	8.0640008310123E-61	53.5%	103	P:external genitalia morphogenesis; P:midbrain development; P:positive regulation of apoptosis; C:early endosome; P:palate development; P:positive regulation of protein amino acid phosphorylation; P:negative regulation of fat cell differentiation; P:positive regulation of release of sequestered calcium ion into cytosol; ; ; ; P:radial glial cell differentiation in the forebrain; C:receptor comple…
Cnidarian	Cnidarian	233.083	94.711	0.414504	-1.27054	Locus_33499_Transcript_2/3_Confidence_1.000_Length_934	pa23_helsu ame: full=phospholipase a2 isozymes pa3a pa3b pa5 ame: full=phosphatidylcholine 2-acylhydrolase	3.72704662399304E-26	55.69230769230769%	8	P:lipid metabolic process; C:cytoskeleton; F:calcium ion binding; P:cell projection organization; P:multi-organism process; C:extracellular region; F:phospholipase A2 activity; C:cytoplasm
Cnidarian	Cnidarian	764.219	856.982	0.414089	-1.27199	Locus_102020_Transcript_1/1_Confidence_0.000_Length_2789	glrx5_human ame: full=glutaredoxin-related protein mitochondrial ame: full=monothiol glutaredoxin-5 flags: precursor	2.67552327089901E-43	97.6%	17	P:CenH3-containing nucleosome assembly at centromere; C:nucleosome; P:oxidation reduction; P:negative regulation of megakaryocyte differentiation; F:2 iron, 2 sulfur cluster binding; C:mitochondrion; P:iron-sulfur cluster assembly; F:metal ion binding; P:telomere maintenance; P:cell redox homeostasis; P:phosphoinositide-mediated signaling; F:electron carrier activity; F:DNA binding; F:protein bin…
Cnidarian	Cnidarian	157.957	1359.99	0.412909	-1.27611	Locus_103641_Transcript_1/1_Confidence_0.000_Length_2137	lipg_rat ame: full=gastric triacylglycerol lipase short=gl short=gastric lipase ame: full=lingual lipase flags: precursor	6.95980972875301E-73	63.5%	11	F:malate dehydrogenase activity; C:lysosome; P:fatty acid metabolic process; P:anatomical structure development; C:mitochondrion; P:malate metabolic process; P:sterol metabolic process; F:sterol esterase activity; P:digestion; F:triglyceride lipase activity; P:defense response to insect
Cnidarian	Cnidarian	137.603	1882.44	0.412826	-1.27639	Locus_66805_Transcript_1/1_Confidence_0.000_Length_4387	nntm_human ame: full=nad mitochondrial ame: full=nicotinamide nucleotide transhydrogenase ame: full=pyridine nucleotide transhydrogenase flags: precursor	0	64.6%	12	C:cytosol; F:NAD or NADH binding; P:L-methionine biosynthetic process from L-homoserine via cystathionine; C:mitochondrial respiratory chain; F:cystathionine gamma-lyase activity; P:tricarboxylic acid cycle; F:NAD(P)+ transhydrogenase (B-specific) activity; F:NADP or NADPH binding; P:proton transport; F:cystathionine gamma-synthase activity; C:plasma membrane; P:cysteine biosynthetic process via …
Cnidarian	Cnidarian	118.691	415.437	0.411906	-1.27961	Locus_79975_Transcript_1/1_Confidence_0.000_Length_1283	ppia_blage ame: full=peptidyl-prolyl cis-trans isomerase short=ppiase ame: full=cyclophilin ame: full=cyclosporin a-binding protein ame: full=rotamase	7.96708262030477E-68	84.3%	28	C:vacuolar membrane; P:apoptotic mitochondrial changes; C:apoplast; P:protein folding; P:platelet activation; C:mitochondrial matrix; P:uncoating of virus; P:entry into host cell; C:membrane fraction; F:virion binding; C:mitochondrial inner membrane; C:chloroplast; P:leukocyte migration; C:cytosol; P:signal transduction; F:unfolded protein binding; P:RNA-dependent DNA replication; C:midbody; P:pl…
Cnidarian	Cnidarian	185.85	62.7135	0.411575	-1.28077	Locus_34093_Transcript_1/1_Confidence_0.000_Length_1373	lmf2_chick ame: full=lipase maturation factor 2	7.73294842116041E-32	58.4%	8	P:regulation of lipid metabolic process; P:transport; P:protein metabolic process; C:membrane part; P:small molecule metabolic process; P:cellular metabolic process; C:endoplasmic reticulum; P:establishment of localization in cell
Cnidarian	Cnidarian	126.864	148.431	0.409684	-1.28742	Locus_3740_Transcript_5/8_Confidence_2.000_Length_713	pa2_urtcr ame: full=phospholipase a2 ame: full=phosphatidylcholine 2-acylhydrolase ame: full= 2 flags: precursor	5.69380577253904E-36	60.35%	25	P:neutrophil mediated immunity; P:neutrophil chemotaxis; P:positive regulation of calcium ion transport into cytosol; P:positive regulation of fibroblast proliferation; P:phosphatidylcholine metabolic process; P:interleukin-8 production; F:receptor binding; C:secretory granule; P:interleukin-1 production; P:glucose transport; C:extracellular space; F:bile acid binding; P:arachidonic acid secretio…
Cnidarian	Cnidarian	241.19	1355.2	0.409244	-1.28897	Locus_20253_Transcript_1/1_Confidence_0.000_Length_3031	fabl_bacsu ame: full=enoyl- short=enr ame: full=enoyl-acyl carrier protein reductase iii ame: full=nadph-dependent enoyl-acp reductase	6.58104565441849E-11	58.35%	5	P:fatty acid biosynthetic process; F:oxidoreductase activity, acting on the CH-CH group of donors, NAD or NADP as acceptor; F:3-oxoacyl-[acyl-carrier-protein] reductase activity; F:nucleotide binding; F:coenzyme binding
Cnidarian	Cnidarian	8903.53	876.915	0.407604	-1.29476	Locus_95041_Transcript_1/1_Confidence_0.000_Length_2965	cd63_rabit ame: full=cd63 antigen ame: cd_antigen=cd63	1.52202650835283E-28	53.95%	6	P:cellular process; P:regulation of biological quality; C:integral to membrane; F:oxidoreductase activity; C:endosome membrane; C:plasma membrane
Cnidarian	Cnidarian	98.2984	1691.95	0.406884	-1.29731	Locus_67442_Transcript_1/1_Confidence_0.000_Length_1087	sap3_mouse ame: full=ganglioside gm2 activator ame: full=cerebroside sulfate activator protein ame: full=gm2-ap ame: full=shingolipid activator protein 3 short=sap-3 flags: precursor	2.53450423977804E-16	50.0%	4	P:catabolic process; C:intracellular membrane-bounded organelle; P:membrane lipid metabolic process; C:cytoplasm
Cnidarian	Cnidarian	189.625	21201.7	0.406374	-1.29912	Locus_50453_Transcript_1/1_Confidence_0.000_Length_4619	rs4_ixosc ame: full=40s ribosomal protein s4	3.0480062729571E-95	71.85%	11	P:viral transcription; P:endocrine pancreas development; F:RNA binding; F:structural constituent of ribosome; P:mRNA metabolic process; P:translational elongation; C:cytosolic small ribosomal subunit; P:positive regulation of translation; C:polysome; P:translational termination; P:positive regulation of cell proliferation
Cnidarian	Cnidarian	203.715	980.414	0.404874	-1.30446	Locus_98150_Transcript_1/1_Confidence_0.000_Length_4538	smg7_mouse ame: full=protein smg7 ame: full=est1-like protein c ame: full=smg-7 homolog	1.48716757037595E-86	48.388888888888886%	13	F:protein phosphatase 2A binding; P:negative regulation of biological process; P:phosphate metabolic process; P:response to stimulus; C:intermediate filament cytoskeleton; F:nucleic acid binding; P:organ morphogenesis; P:regulation of cellular process; P:regulation of metabolic process; F:nuclease activity; P:mRNA metabolic process; C:cytoplasmic part; C:nucleus
Cnidarian	Cnidarian	171.849	37.0669	0.401763	-1.31558	Locus_10933_Transcript_1/1_Confidence_1.000_Length_1182	st1b1_rat ame: full=sulfotransferase family cytosolic 1b member 1 short=st1b1 short=sulfotransferase 1b1 ame: full=dopa tyrosine sulfotransferase	6.94668783303321E-47	54.5%	11	C:intracellular organelle; P:xenobiotic metabolic process; P:cellular biogenic amine metabolic process; P:flavonoid metabolic process; F:alcohol sulfotransferase activity; P:multicellular organismal process; C:cytoplasmic part; F:nucleotide binding; P:steroid metabolic process; P:thyroid hormone metabolic process; P:sulfation
Cnidarian	Cnidarian	167.082	790.452	0.401066	-1.31809	Locus_58580_Transcript_1/1_Confidence_0.000_Length_3180	smg9_xenla ame: full=protein smg9 ame: full=protein smg-9 homolog	1.91483467439129E-85	58.76923076923077%	3	C:cytosol; F:identical protein binding; P:nuclear-transcribed mRNA catabolic process, nonsense-mediated decay
Cnidarian	Cnidarian	320.911	324.423	0.400226	-1.32111	Locus_45845_Transcript_1/1_Confidence_0.000_Length_2024	alf1_lamja ame: full=fructose-bisphosphate muscle type	5.72957643039207E-53	81.05%	30	P:striated muscle contraction; P:gluconeogenesis; P:platelet activation; P:regulation of cell shape; P:protein homotetramerization; C:platelet alpha granule lumen; P:response to organic nitrogen; P:organ regeneration; C:actin cytoskeleton; P:aging; P:protein heterotetramerization; P:fructose 1,6-bisphosphate metabolic process; C:cytosol; F:actin binding; P:ATP biosynthetic process; C:I band; P:gl…
Cnidarian	Cnidarian	137.669	90.7096	0.399372	-1.32419	Locus_98866_Transcript_1/1_Confidence_0.000_Length_893	pa21b_bovin ame: full=phospholipase a2 ame: full=group ib phospholipase a2 ame: full=phosphatidylcholine 2-acylhydrolase 1b flags: precursor	5.0070542392135E-17	59.9%	24	P:neutrophil mediated immunity; P:neutrophil chemotaxis; P:positive regulation of calcium ion transport into cytosol; P:positive regulation of fibroblast proliferation; P:lipid catabolic process; P:interleukin-8 production; F:receptor binding; C:secretory granule; P:interleukin-1 production; P:glucose transport; F:bile acid binding; P:arachidonic acid secretion; P:positive regulation of DNA repli…
Cnidarian	Cnidarian	229.584	873.385	0.398276	-1.32816	Locus_5130_Transcript_1/1_Confidence_0.000_Length_3125	adas_rat ame: full=alkyldihydroxyacetonephosphate peroxisomal short=alkyl-dhap synthase ame: full=alkylglycerone-phosphate synthase flags: precursor	0	55.4%	12	P:ether lipid biosynthetic process; F:binding; C:mitochondrion; P:growth; F:oxidoreductase activity, acting on the CH-OH group of donors, NAD or NADP as acceptor; P:response to chemical stimulus; P:nematode larval development; C:organelle membrane; F:alkylglycerone-phosphate synthase activity; P:embryonic development ending in birth or egg hatching; C:peroxisomal matrix; C:plasma membrane
Cnidarian	Cnidarian	612.378	487.362	0.397205	-1.33205	Locus_79511_Transcript_1/1_Confidence_0.000_Length_7055	pxdn_human ame: full=peroxidasin homolog ame: full=melanoma-associated antigen mg50 ame: full=vascular peroxidase 1 ame: full=p53-responsive gene 2 protein flags: precursor	5.61065448291041E-88	47.65%	14	C:membrane; P:multicellular organismal development; C:intracellular membrane-bounded organelle; P:cellular response to chemical stimulus; P:cellular metabolic process; F:oxidoreductase activity; F:metal ion binding; P:anatomical structure development; P:primary metabolic process; P:regulation of biological process; P:immune system process; C:extracellular region part; C:cytoplasmic part; P:respon…
Cnidarian	Cnidarian	192.366	584.895	0.395616	-1.33783	Locus_12112_Transcript_1/6_Confidence_1.000_Length_2411	srsf6_human ame: full=serine arginine-rich splicing factor 6 ame: full=pre-mrna-splicing factor srp55 ame: full=splicing arginine serine-rich 6	1.12831000966717E-34	62.4%	22	F:RS domain binding; P:response to wounding; P:mRNA export from nucleus; C:nuclear speck; P:positive regulation of growth rate; P:positive regulation of vulval development; P:spermatogenesis; P:locomotion; P:gonad development; C:nucleolus; P:mRNA 3'-end processing; C:catalytic step 2 spliceosome; P:embryonic development ending in birth or egg hatching; P:morphogenesis of an epithelium; P:negative…
Cnidarian	Cnidarian	466.164	1028.2	0.395431	-1.3385	Locus_101858_Transcript_1/1_Confidence_0.000_Length_7163	tbb4b_human ame: full=tubulin beta-4b chain ame: full=tubulin beta-2 chain ame: full=tubulin beta-2c chain	0	99.1%	27	P:neuron migration; C:cilium; P:natural killer cell mediated cytotoxicity; C:tubulin complex; P:cytoskeleton-dependent intracellular transport; C:nuclear envelope lumen; F:GTP binding; P:cell division; F:MHC class I protein binding; P:GTP catabolic process; P:spindle assembly; C:myelin sheath; C:cytosol; C:microtubule; P:protein polymerization; C:neuronal cell body; P:mitosis; C:internode region …
Cnidarian	Cnidarian	25.5535	56.1242	0.394818	-1.34074	Locus_90339_Transcript_1/1_Confidence_0.000_Length_433	tyr3_caeel ame: full= tyrosinase-like protein tyr-3 flags: precursor	5.00237539943641E-8	50.0%	0	0
Cnidarian	Cnidarian	130.026	113.49	0.392098	-1.35071	Locus_833_Transcript_2/2_Confidence_1.000_Length_1305	u1sbp_bovin ame: full=u11 u12 small nuclear ribonucleoprotein 35 kda protein short=u11 u12 snrnp 35 kda protein ame: full=u1 snrnp-binding protein homolog	5.66942229232854E-53	65.8%	8	C:nuclear lumen; P:transcription, DNA-dependent; F:protein binding; C:U12-type spliceosomal complex; P:regulation of nuclear mRNA splicing, via spliceosome; P:positive regulation of RNA metabolic process; F:RNA binding; P:protein metabolic process
Cnidarian	Cnidarian	248.801	531.695	0.391351	-1.35346	Locus_45754_Transcript_1/1_Confidence_0.000_Length_2468	aldoc_carau ame: full=fructose-bisphosphate aldolase c ame: full=brain-type aldolase	4.27681571461815E-138	78.4%	30	P:striated muscle contraction; P:gluconeogenesis; P:platelet activation; P:regulation of cell shape; P:protein homotetramerization; C:platelet alpha granule lumen; P:response to organic nitrogen; P:organ regeneration; C:actin cytoskeleton; P:aging; P:protein heterotetramerization; P:fructose 1,6-bisphosphate metabolic process; C:cytosol; F:actin binding; P:ATP biosynthetic process; C:I band; P:gl…
Cnidarian	Cnidarian	123.516	823.573	0.389516	-1.36024	Locus_53262_Transcript_1/1_Confidence_0.000_Length_2586	zdhc6_dicdi ame: full= zdhhc-type palmitoyltransferase 6 ame: full=zinc finger dhhc domain-containing protein 6	1.88381556112243E-27	46.6%	9	P:establishment of localization; C:organelle part; F:protein binding; C:intracellular membrane-bounded organelle; P:response to stimulus; P:cellular process; F:catalytic activity; C:plasma membrane part; C:cytoplasmic part
Cnidarian	Cnidarian	91.5459	38.0258	0.388573	-1.36374	Locus_121998_Transcript_1/1_Confidence_0.000_Length_1147	nas4_caeel ame: full=zinc metalloproteinase nas-4 ame: full=nematode astacin 4 flags: precursor	1.11274762266312E-33	52.5%	11	P:endothelial cell development; P:embryonic hemopoiesis; P:embryonic caudal fin morphogenesis; P:skeletal system development; P:proteolysis; F:metallopeptidase activity; F:protein binding; P:determination of ventral identity; P:positive regulation of BMP signaling pathway; P:blood vessel development; P:mesoderm formation
Cnidarian	Cnidarian	163.036	1452.66	0.387396	-1.36812	Locus_8502_Transcript_3/4_Confidence_1.000_Length_7813	muc4_human ame: full=mucin-4 short=muc-4 ame: full=ascites sialoglycoprotein short=asgp ame: full=pancreatic adenocarcinoma mucin ame: full=testis mucin ame: full=tracheobronchial mucin contains: ame: full=mucin-4 alpha chain ame: full=ascites sialoglycoprotein 1 short=asgp-1 contains: ame: full=mucin-4 beta chain ame: full=ascites sialoglycoprotein 2 short=asgp-2 flags: precursor	5.30403323194864E-63	46.45%	10	F:protein binding; C:membrane; F:extracellular matrix structural constituent; P:regulation of cell adhesion; P:regulation of response to stimulus; P:organ development; C:proteinaceous extracellular matrix; P:cell-substrate adhesion; C:extracellular matrix part; P:negative regulation of cellular process
Cnidarian	Cnidarian	136.102	450.2	0.385639	-1.37468	Locus_118997_Transcript_2/3_Confidence_1.000_Length_1125	yipf4_rat ame: full=protein yipf4 ame: full=yip1 family member 4	2.23431050069526E-55	64.33333333333333%	2	C:membrane; C:endoplasmic reticulum
Cnidarian	Cnidarian	201.323	163.712	0.385536	-1.37506	Locus_29709_Transcript_1/1_Confidence_0.000_Length_2343	spsb3_bovin ame: full=spry domain-containing socs box protein 3 short=ssb-3	1.36616344343674E-61	54.6%	3	P:nervous system development; P:synaptic transmission; P:regulation of cellular process
Cnidarian	Cnidarian	120.258	691.748	0.384899	-1.37745	Locus_108271_Transcript_1/1_Confidence_0.000_Length_4007	pex19_ponab ame: full=peroxisomal biogenesis factor 19 ame: full=peroxin-19 ame: full=peroxisomal farnesylated protein flags: precursor	3.14512094167711E-40	62.15%	24	P:flower development; C:chloroplast envelope; P:protein import into peroxisome membrane; P:cellular iron ion homeostasis; C:brush border membrane; P:photosynthesis; F:protein N-terminus binding; F:oxidoreductase activity; P:iron ion transport; P:peroxisome membrane biogenesis; P:response to iron ion; C:integral to membrane; P:response to reactive oxygen species; C:cytosol; C:chloroplast stroma; F…
Cnidarian	Cnidarian	141.128	792.571	0.383796	-1.38159	Locus_129993_Transcript_1/2_Confidence_1.000_Length_2911	tgm1_rabit ame: full=protein-glutamine gamma-glutamyltransferase k ame: full=epidermal tgase ame: full=transglutaminase k short=tg short=tgk short=tgase k ame: full=transglutaminase-1 short=tgase-1	3.47168197352467E-118	51.5%	16	F:transferase activity, transferring acyl groups; F:metal ion binding; P:peptide cross-linking; P:anatomical structure morphogenesis; F:guanyl ribonucleotide binding; C:plasma membrane; P:positive regulation of biological process; C:membrane part; C:cytoplasm; P:keratinocyte differentiation; F:protein binding; P:regulation of cellular process; P:regulation of biological quality; P:protein oligome…
Cnidarian	Cnidarian	162.887	806.379	0.38362	-1.38225	Locus_21341_Transcript_1/1_Confidence_0.000_Length_672	kcp_halai ame: full=bpti kunitz domain-containing protein	1.84044409849316E-25	55.05%	12	C:microsome; F:heme binding; C:extracellular space; F:IgA binding; P:blood coagulation; P:cellular process; F:protein homodimerization activity; F:endopeptidase inhibitor activity; P:negative regulation of response to stimulus; C:plasma membrane; P:negative regulation of peptidase activity; P:protein metabolic process
Cnidarian	Cnidarian	129.585	154.691	0.383536	-1.38257	Locus_44688_Transcript_1/1_Confidence_0.000_Length_1246	calua_danre ame: full=calumenin-a flags: precursor	5.36559289214624E-53	58.5%	11	P:axon regeneration in the peripheral nervous system; P:camera-type eye development; F:calcium ion binding; F:enzyme binding; F:enzyme inhibitor activity; P:response to organic cyclic substance; C:microsome; C:endoplasmic reticulum lumen; P:negative regulation of catalytic activity; P:in utero embryonic development; P:blood coagulation
Cnidarian	Cnidarian	366.54	34.0828	0.382612	-1.38605	Locus_4234_Transcript_1/1_Confidence_0.000_Length_1469	tenr_human ame: full=tenascin-r short=tn-r ame: full=janusin ame: full=restrictin flags: precursor	1.09087320820062E-55	61.45%	20	F:integrin binding; P:cellular response to stimulus; P:response to external stimulus; F:calcium-dependent protein binding; P:locomotion; P:cell-cell adhesion; P:negative regulation of cell adhesion; P:regulation of response to stimulus; P:localization; P:behavior; F:metal ion binding; P:immune effector process; C:proteinaceous extracellular matrix; C:membrane part; F:chitin binding; P:negative re…
Cnidarian	Cnidarian	391.005	927.696	0.37913	-1.39924	Locus_46629_Transcript_1/1_Confidence_0.000_Length_2874	fubp1_mouse ame: full=far upstream element-binding protein 1 short=fbp short=fuse-binding protein 1	4.72288601886359E-43	50.8%	15	P:response to virus; P:RNA splicing, via transesterification reactions; P:negative regulation of biological process; F:mRNA 3'-UTR binding; C:nucleolus; C:dendrite; C:neuronal cell body; F:DNA binding; P:immune system process; P:positive regulation of transcription, DNA-dependent; F:enzyme binding; P:mRNA metabolic process; P:defense response; C:cytoplasmic part; P:multicellular organismal process
Cnidarian	Cnidarian	139.863	4602.79	0.376579	-1.40897	Locus_103106_Transcript_1/1_Confidence_0.000_Length_3211	s61a2_mouse ame: full=protein transport protein sec61 subunit alpha isoform 2 short=sec61 alpha-2	0	92.8%	6	P:protein targeting to ER; C:rough microsome; C:integral to endoplasmic reticulum membrane; F:P-P-bond-hydrolysis-driven protein transmembrane transporter activity; F:ribosome binding; P:response to interferon-gamma
Cnidarian	Cnidarian	247.092	402.615	0.375074	-1.41475	Locus_7342_Transcript_1/1_Confidence_0.000_Length_2148	ggt_bacsu ame: full=gamma-glutamyltranspeptidase contains: ame: full=gamma-glutamyltranspeptidase large chain contains: ame: full=gamma-glutamyltranspeptidase small chain flags: precursor	1.17390617772885E-19	39.65%	5	P:response to chemical stimulus; C:membrane; F:transferase activity; P:primary metabolic process; P:carboxylic acid metabolic process
Cnidarian	Cnidarian	88.172	120.398	0.372761	-1.42368	Locus_536_Transcript_1/1_Confidence_2.000_Length_1618	ttc38_danre ame: full=tetratricopeptide repeat protein 38 short=tpr repeat protein 38	1.98750294441641E-130	64.5%	3	F:binding; P:biological_process; C:cellular_component
Cnidarian	Cnidarian	224.007	59.7686	0.372362	-1.42522	Locus_88683_Transcript_1/1_Confidence_0.000_Length_3747	btkl_drome ame: full=tyrosine-protein kinase btk29a ame: full=dsrc28c ame: full=dsrc29a	1.78916074144444E-21	49.8%	42	C:intracellular membrane-bounded organelle; P:positive regulation of catalytic activity; P:neuron projection development; P:regulation of response to external stimulus; P:immune response-activating cell surface receptor signaling pathway; P:regulation of neuron differentiation; P:cellular response to extracellular stimulus; P:organ development; P:regulation of leukocyte activation; P:regulation o…
Cnidarian	Cnidarian	193.603	208.812	0.369747	-1.43539	Locus_3289_Transcript_1/1_Confidence_1.000_Length_1306	tbb3_drome ame: full=tubulin beta-3 chain ame: full=beta-3-tubulin	1.08167776119752E-11	86.1%	25	C:neuron projection; F:structural molecule activity; P:pronuclear migration; P:positive regulation of growth rate; C:tubulin complex; P:positive regulation of multicellular organism growth; P:mitotic spindle organization; F:GTP binding; P:cytoplasmic microtubule organization; P:GTP catabolic process; P:detection of mechanical stimulus involved in sensory perception; C:cytoplasm; P:inductive cell …
Cnidarian	Cnidarian	122.466	1442.55	0.369474	-1.43645	Locus_77428_Transcript_1/1_Confidence_0.000_Length_1144	sodc_halro ame: full=superoxide dismutase	1.29544597476759E-58	77.75%	58	C:cytoplasmic vesicle; F:chaperone binding; P:DNA fragmentation involved in apoptosis; F:copper ion binding; P:ovarian follicle development; P:response to hydrogen peroxide; P:positive regulation of nitric-oxide synthase biosynthetic process; P:myeloid cell homeostasis; P:auditory receptor cell stereocilium organization; C:protein complex; P:superoxide anion generation; C:cytosol; P:retina homeos…
Cnidarian	Cnidarian	213.807	690.397	0.36918	-1.43761	Locus_126128_Transcript_1/1_Confidence_2.000_Length_2372	bodg_ponab ame: full=gamma-butyrobetaine dioxygenase ame: full=gamma-butyrobetaine hydroxylase short=gamma-bbh ame: full=gamma- -oxoglutarate dioxygenase	2.28625129949522E-64	48.53333333333333%	4	C:mitochondrion; F:transition metal ion binding; F:oxidoreductase activity, acting on paired donors, with incorporation or reduction of molecular oxygen, 2-oxoglutarate as one donor, and incorporation of one atom each of oxygen into both donors; P:cellular nitrogen compound metabolic process
Cnidarian	Cnidarian	182.685	179.456	0.367545	-1.44401	Locus_49318_Transcript_1/1_Confidence_0.000_Length_1417	cd033_xentr ame: full=upf0462 protein c4orf33 homolog	3.49549320772564E-43	60.8%	3	F:molecular_function; P:biological_process; C:cellular_component
Cnidarian	Cnidarian	157.939	39.2761	0.366299	-1.44891	Locus_798_Transcript_1/1_Confidence_1.000_Length_759	oit3_bovin ame: full=oncoprotein-induced transcript 3 protein flags: precursor	1.68093159772509E-20	46.5%	14	P:single fertilization; F:receptor activity; P:defense response; C:cytoplasmic vesicle membrane; P:epithelium development; C:plasma membrane part; C:cell projection; P:response to organic substance; F:protein binding; P:regulation of cellular process; P:cell differentiation; P:transport; P:multicellular organismal development; C:extracellular region part
Cnidarian	Cnidarian	208.258	565.029	0.36551	-1.45202	Locus_67894_Transcript_1/1_Confidence_0.000_Length_2383	rbbp5_human ame: full=retinoblastoma-binding protein 5 short=rbbp-5 ame: full=retinoblastoma-binding protein rbq-3	2.39544466629978E-154	48.45%	8	C:Set1C/COMPASS complex; P:regulation of transcription, DNA-dependent; P:response to estrogen stimulus; F:DNA regulatory region binding; P:histone H3-K4 methylation; F:histone methyltransferase activity (H3-K4 specific); F:methylated histone residue binding; C:MLL1 complex
Cnidarian	Cnidarian	215.24	283.556	0.36396	-1.45815	Locus_42283_Transcript_1/1_Confidence_0.000_Length_6102	rcas1_canfa ame: full=receptor-binding cancer antigen expressed on o cells ame: full=cancer-associated surface antigen rcas1 ame: full=estrogen receptor-binding fragment-associated gene 9 protein	3.54178657046922E-6	39.333333333333336%	12	P:apoptosis; C:integral to membrane; C:membrane; C:Golgi apparatus; C:Golgi membrane; C:secretory granule; C:focal adhesion; F:protein binding; C:plasma membrane; P:biological_process; F:molecular_function; C:cellular_component
Cnidarian	Cnidarian	410.494	40.3761	0.362625	-1.46345	Locus_76106_Transcript_1/1_Confidence_0.000_Length_1954	trpl_caeel ame: full=transient-receptor-potential-like protein ame: full=trp homologous cation channel protein 1	2.64853458938656E-55	46.05%	13	P:response to chemical stimulus; F:protein binding; P:positive regulation of transport; C:integral to membrane; P:regulation of calcium ion transport; C:cytoplasm; F:cation channel activity; P:cytosolic calcium ion homeostasis; P:ion transmembrane transport; P:regulation of cellular process; P:response to stress; C:plasma membrane part; P:multicellular organismal process
Cnidarian	Cnidarian	243.212	867.983	0.361708	-1.4671	Locus_33547_Transcript_1/1_Confidence_0.000_Length_1234	ptprq_rat ame: full=phosphotidylinositol phosphatase ptprq ame: full=protein-tyrosine phosphatase receptor-type expressed by glomerular mesangial cells protein 1 short=rptp-gmc1 ame: full=receptor-type tyrosine-protein phosphatase q short=ptp-rq short=r-ptp-q flags: precursor	1.96632770748887E-15	45.2%	15	P:sensory organ development; P:embryonic development; P:phosphate metabolic process; P:axonogenesis; C:plasma membrane; C:membrane part; P:regulation of cell differentiation; F:protein binding; C:intracellular part; P:positive regulation of cellular process; P:cell adhesion; P:locomotion; P:behavior; P:organ morphogenesis; F:phosphatase activity
Cnidarian	Cnidarian	124.75	1335.8	0.361695	-1.46715	Locus_42131_Transcript_1/1_Confidence_0.000_Length_1599	ppia_hempu ame: full=peptidyl-prolyl cis-trans isomerase short=ppiase ame: full=cyclophilin ame: full=cyclosporin a-binding protein ame: full=rotamase	3.75436417118527E-65	82.2%	28	P:apoptotic mitochondrial changes; P:protein folding; P:platelet activation; C:mitochondrial matrix; P:uncoating of virus; P:entry into host cell; C:membrane fraction; F:virion binding; C:mitochondrial inner membrane; C:chloroplast; P:leukocyte migration; C:extracellular region; C:cytosol; P:signal transduction; F:unfolded protein binding; P:RNA-dependent DNA replication; C:midbody; P:platelet de…
Cnidarian	Cnidarian	112.172	178.032	0.361273	-1.46884	Locus_6695_Transcript_1/1_Confidence_1.000_Length_1994	epha3_human ame: full=ephrin type-a receptor 3 ame: full=eph-like kinase 4 short=ek4 short=hek4 ame: full=hek short=human embryo kinase ame: full=tyrosine-protein kinase tyro4 ame: full=tyrosine-protein kinase receptor etk1 short=eph-like tyrosine kinase 1 flags: precursor	1.58726155828942E-63	65.0%	54	P:central nervous system projection neuron axonogenesis; C:neuronal cell body; ; P:cAMP-mediated signaling; P:cell chemotaxis; P:regulation of lamellipodium assembly; P:regulation of ERK1 and ERK2 cascade; P:tissue morphogenesis; F:transmembrane-ephrin receptor activity; P:response to wounding; P:protein amino acid autophosphorylation; P:apoptosis; P:regulation of JNK cascade; P:regulation of axo…
Cnidarian	Cnidarian	158.655	461.701	0.356351	-1.48863	Locus_15058_Transcript_1/1_Confidence_1.000_Length_5613	svep1_human ame: full= von willebrand factor type egf and pentraxin domain-containing protein 1 ame: full=ccp module-containing protein 22 ame: full=polydom ame: full=selectin-like osteoblast-derived protein short=sel-ob ame: full=serologically defined breast cancer antigen ny-br-38 flags: precursor	0	47.2%	39	P:immune response; P:organ morphogenesis; P:tissue morphogenesis; P:response to wounding; P:anterior/posterior pattern formation; P:cell differentiation in spinal cord; ; P:Notch signaling pathway; P:positive regulation of cell development; P:negative regulation of cell death; P:positive regulation of cell proliferation; P:negative regulation of cell differentiation; P:regulation of embryonic dev…
Cnidarian	Cnidarian	168.427	953.258	0.352045	-1.50617	Locus_35396_Transcript_1/1_Confidence_0.000_Length_2575	cr3l2_xenla ame: full=cyclic amp-responsive element-binding protein 3-like protein 2 short=camp-responsive element-binding protein 3-like protein 2 contains: ame: full=processed cyclic amp-responsive element-binding protein 3-like protein 2	1.63217119265035E-47	64.35%	13	P:response to endoplasmic reticulum stress; P:positive regulation of transcription from RNA polymerase II promoter; F:cAMP response element binding; P:chondrocyte differentiation; P:spermatogenesis; C:intracellular organelle part; C:membrane part; F:protein binding; C:organelle membrane; P:ER to Golgi vesicle-mediated transport; C:endomembrane system; C:endoplasmic reticulum; C:nucleus
Cnidarian	Cnidarian	205.57	189.526	0.350483	-1.51258	Locus_93152_Transcript_1/1_Confidence_0.000_Length_2727	rhcg_pantr ame: full=ammonium transporter rh type c ame: full=rhesus blood group family type c glycoprotein short=rh family type c glycoprotein short=rh type c glycoprotein	4.98000714961291E-111	62.85%	10	P:transepithelial ammonium transport; F:ammonium transmembrane transporter activity; F:ankyrin binding; F:ammonia transmembrane transporter activity; C:cytoplasmic vesicle; ; P:cellular ion homeostasis; C:apical plasma membrane; C:basolateral plasma membrane; C:integral to plasma membrane
Cnidarian	Cnidarian	124.863	1364.5	0.349997	-1.51458	Locus_129836_Transcript_1/4_Confidence_1.000_Length_1791	mdhc_chick ame: full=malate cytoplasmic ame: full=cytosolic malate dehydrogenase	2.95742632393245E-122	74.75%	11	C:cytosol; F:L-malate dehydrogenase activity; C:mitochondrion; C:plasmodesma; P:malate metabolic process; C:centrosome; P:tricarboxylic acid cycle; F:malic enzyme activity; F:nucleotide binding; P:gluconeogenesis; C:plasma membrane
Cnidarian	Cnidarian	400.608	23.4445	0.349397	-1.51706	Locus_112056_Transcript_1/1_Confidence_0.000_Length_1648	cpg2_caebr ame: full=chondroitin proteoglycan 2 flags: precursor	7.97013760601141E-18	42.0%	2	P:embryonic development; P:cellular process
Cnidarian	Cnidarian	180.002	88.9405	0.349021	-1.51861	Locus_27814_Transcript_1/1_Confidence_0.000_Length_1413	ctrl_human ame: full=chymotrypsin-like protease ctrl-1 flags: precursor	9.44312553974584E-49	55.4%	13	C:lysosome; P:positive regulation of apoptosis; P:response to toxin; P:response to nutrient; P:proteolysis; P:response to peptide hormone stimulus; F:protein binding; P:response to cytokine stimulus; F:serine-type endopeptidase activity; C:extracellular region; P:protein catabolic process; P:response to food; C:plasma membrane
Cnidarian	Cnidarian	351.341	790.948	0.346973	-1.52711	Locus_105523_Transcript_1/1_Confidence_0.000_Length_5373	vma5a_human ame: full=von willebrand factor a domain-containing protein 5a ame: full=breast cancer suppressor candidate 1 short=bcsc-1 ame: full=loss of heterozygosity 11 chromosomal region 2 gene a protein	1.49810372262992E-101	46.15%	5	C:intracellular organelle; F:binding; P:primary metabolic process; P:cellular macromolecule metabolic process; P:response to stress
Cnidarian	Cnidarian	168.766	23.1008	0.34547	-1.53337	Locus_128184_Transcript_8/8_Confidence_1.000_Length_1110	fcnv1_cerry ame: full=ryncolin-1 flags: precursor	4.40382733311487E-64	65.35%	7	P:opsonization; F:calcium ion binding; F:chitin binding; F:calcium-dependent protein binding; F:antigen binding; C:extracellular region; C:membrane
Cnidarian	Cnidarian	150.549	1424.57	0.344401	-1.53784	Locus_49869_Transcript_1/1_Confidence_0.000_Length_2979	bp10_parli ame: full=blastula protease 10 flags: precursor	2.43275505381999E-42	53.6%	13	P:endothelial cell development; P:embryonic hemopoiesis; P:embryonic caudal fin morphogenesis; P:proteolysis; F:metallopeptidase activity; ; F:protein binding; P:determination of ventral identity; P:positive regulation of BMP signaling pathway; P:blood vessel development; C:cytoplasm; P:mesoderm formation; C:membrane
Cnidarian	Cnidarian	180.816	628.508	0.344337	-1.53811	Locus_104248_Transcript_1/1_Confidence_0.000_Length_1351	trfe_rat ame: full=serotransferrin short=transferrin ame: full=beta-1 metal-binding globulin ame: full=liver regeneration-related protein lrrg03 ame: full=siderophilin flags: precursor	2.19301286247113E-47	51.15%	13	P:response to wounding; F:protein binding; C:cytoplasmic membrane-bounded vesicle; P:regulation of biological quality; P:response to bacterium; P:iron ion transport; C:membrane part; P:signal transduction; C:endosome; F:peptidase activity; C:plasma membrane; P:defense response; C:extracellular matrix
Cnidarian	Cnidarian	355.67	101.008	0.343046	-1.54353	Locus_127905_Transcript_2/5_Confidence_1.000_Length_970	eqst_acteq ame: full=equistatin	1.16995874712953E-54	48.55%	10	F:protein binding; P:cell adhesion; P:regulation of biological quality; C:cell part; P:organ development; C:proteinaceous extracellular matrix; P:regulation of cellular process; P:nervous system development; F:cysteine-type endopeptidase inhibitor activity; P:negative regulation of peptidase activity
Cnidarian	Cnidarian	210.459	1091.53	0.343027	-1.54361	Locus_84752_Transcript_1/1_Confidence_0.000_Length_903	klkb1_human ame: full=plasma kallikrein ame: full=fletcher factor ame: full=kininogenin ame: full=plasma prekallikrein contains: ame: full=plasma kallikrein heavy chain contains: ame: full=plasma kallikrein light chain flags: precursor	1.12347254478333E-48	55.55%	9	P:plasminogen activation; P:inflammatory response; F:serine-type peptidase activity; C:extracellular space; P:positive regulation of fibrinolysis; ; F:protein binding; C:cytoplasm; C:membrane
Cnidarian	Cnidarian	316.249	298.106	0.341975	-1.54804	Locus_68402_Transcript_1/1_Confidence_0.000_Length_3797	agrin_rat ame: full=agrin flags: precursor	9.79388710747519E-60	45.25%	18	P:cell development; P:tissue development; C:cell part; P:cellular macromolecule metabolic process; P:regulation of metabolic process; P:anatomical structure morphogenesis; P:regulation of developmental process; P:organ development; P:system process; P:positive regulation of biological process; P:nervous system development; P:synapse organization; F:protein binding; P:negative regulation of cellul…
Cnidarian	Cnidarian	427.686	506.034	0.338	-1.5649	Locus_76019_Transcript_1/1_Confidence_0.000_Length_1522	cah1_chiha ame: full=carbonic anhydrase 1 ame: full=carbonate dehydratase i ame: full=carbonic anhydrase i short=ca-i ame: full=ice-ca	1.40523035259081E-37	50.75%	1	C:cytoplasmic part
Cnidarian	Cnidarian	173.657	372.796	0.33791	-1.56529	Locus_110228_Transcript_1/1_Confidence_0.000_Length_3587	cuzd1_human ame: full=cub and zona pellucida-like domain-containing protein 1 short=cub and zp domain-containing protein 1 ame: full=transmembrane protein uo-44 flags: precursor	3.53448562837326E-35	51.0%	16	P:tissue development; P:immune response; F:receptor activity; ; P:signal transduction; P:response to organic substance; C:cytoplasmic membrane-bounded vesicle; P:positive regulation of biological process; F:hydrolase activity; F:protein binding; P:acrosome reaction; P:cell differentiation; P:multicellular organismal development; P:response to stress; C:membrane; C:extracellular region part
Cnidarian	Cnidarian	496.575	139.838	0.336057	-1.57322	Locus_32382_Transcript_1/1_Confidence_0.000_Length_1464	pk1ip_danre ame: full=p21-activated protein kinase-interacting protein 1-like ame: full=pak1-interacting protein 1-like	2.58940360236858E-57	50.45%	20	P:cell cycle phase; P:establishment of localization in cell; P:cellular component morphogenesis; P:primary metabolic process; C:protein complex; P:pallium development; P:neuron projection development; C:cytoskeletal part; P:neurological system process; P:establishment of organelle localization; C:plasma membrane; P:microtubule cytoskeleton organization; F:protein binding; P:mitotic cell cycle; P:…
Cnidarian	Cnidarian	134.143	229.899	0.335492	-1.57565	Locus_18893_Transcript_1/1_Confidence_0.000_Length_2354	ats6_human ame: full=a disintegrin and metalloproteinase with thrombospondin motifs 6 short=adam-ts 6 short=adam-ts6 short=adamts-6 flags: precursor	2.25513868206364E-80	45.45%	3	C:extracellular region; P:organ development; P:regulation of cellular process
Cnidarian	Cnidarian	166.598	660.857	0.334613	-1.57943	Locus_23582_Transcript_1/1_Confidence_0.000_Length_4774	svep1_rat ame: full= von willebrand factor type egf and pentraxin domain-containing protein 1 flags: precursor	9.75657106683269E-121	49.15%	41	P:immune response; P:tissue morphogenesis; P:response to wounding; P:axonogenesis; P:digestive system development; P:cell differentiation in spinal cord; ; P:Notch signaling pathway; P:positive regulation of cell development; P:negative regulation of cell death; P:positive regulation of cell proliferation; P:negative regulation of cell differentiation; P:cell fate commitment involved in the forma…
Cnidarian	Cnidarian	123.139	327.405	0.333201	-1.58554	Locus_123296_Transcript_1/1_Confidence_0.000_Length_5797	adam9_human ame: full=disintegrin and metalloproteinase domain-containing protein 9 short=adam 9 ame: full=cellular disintegrin-related protein ame: full=meltrin-gamma ame: full=metalloprotease disintegrin cysteine-rich protein 9 ame: full=myeloma cell metalloproteinase flags: precursor	1.93441139160797E-62	47.5%	25	P:inflammatory response; F:peptidase activity; P:cell adhesion mediated by integrin; C:intrinsic to membrane; P:response to inorganic substance; P:positive regulation of catalytic activity; C:protein complex; C:secretory granule; F:metal ion binding; P:intracellular protein kinase cascade; P:membrane protein ectodomain proteolysis; P:anatomical structure morphogenesis; P:positive regulation of im…
Cnidarian	Cnidarian	167.125	382.997	0.332467	-1.58872	Locus_21286_Transcript_1/2_Confidence_2.000_Length_1517	plmn_human ame: full=plasminogen contains: ame: full=plasmin heavy chain a contains: ame: full=activation peptide contains: ame: full=angiostatin contains: ame: full=plasmin heavy chain short form contains: ame: full=plasmin light chain b flags: precursor	2.5417615249794E-47	56.4%	18	P:extracellular matrix disassembly; P:response to food; F:serine-type endopeptidase activity; C:extracellular space; C:lysosome; P:localization; P:response to cytokine stimulus; P:negative regulation of fibrinolysis; P:response to peptide hormone stimulus; P:negative regulation of cell-substrate adhesion; F:cell surface binding; P:protein catabolic process; P:positive regulation of fibrinolysis; …
Cnidarian	Cnidarian	192.551	109.724	0.331657	-1.59224	Locus_18518_Transcript_1/1_Confidence_1.000_Length_1075	cas4_ephmu ame: full=short-chain collagen c4	1.12155870243381E-8	36.0%	3	C:collagen; C:proteinaceous extracellular matrix; C:extracellular region
Cnidarian	Cnidarian	146.236	596.508	0.330984	-1.59517	Locus_123500_Transcript_4/6_Confidence_1.000_Length_3313	sardh_mouse ame: full=sarcosine mitochondrial short= flags: precursor	0	54.35%	7	F:aminomethyltransferase activity; P:oxidation reduction; P:methylation; P:glycine catabolic process; F:FAD binding; C:mitochondrial matrix; F:sarcosine dehydrogenase activity
Cnidarian	Cnidarian	180.823	1239.41	0.330559	-1.59702	Locus_59465_Transcript_1/1_Confidence_0.000_Length_3080	call3_rat ame: full=calmodulin-like protein 3	9.66373554814028E-18	56.45%	4	F:calcium ion binding; F:molecular_function; P:biological_process; C:cellular_component
Cnidarian	Cnidarian	150.106	564.274	0.330474	-1.59739	Locus_117197_Transcript_2/2_Confidence_1.000_Length_1307	mmp13_mouse ame: full=collagenase 3 ame: full=matrix metalloproteinase-13 short=mmp-13 flags: precursor	3.24456057224564E-32	53.7%	17	P:tissue development; P:response to chemical stimulus; F:protein binding; F:zinc ion binding; C:intracellular membrane-bounded organelle; P:cellular metabolic process; C:extracellular space; F:calcium ion binding; P:ossification; P:organ development; P:localization; F:metalloendopeptidase activity; C:collagen; P:response to stress; P:proteolysis; P:biological regulation; C:cytoplasmic part
Cnidarian	Cnidarian	155.406	39.3401	0.329844	-1.60014	Locus_116009_Transcript_1/1_Confidence_2.000_Length_593	pcpi_sabma ame: full=carboxypeptidase inhibitor	3.97015085112276E-44	52.35%	6	F:endopeptidase inhibitor activity; F:protein binding; P:biological regulation; P:metabolic process; C:extracellular region; C:cell part
Cnidarian	Cnidarian	366.551	52.9021	0.329486	-1.60171	Locus_69569_Transcript_1/1_Confidence_0.000_Length_1452	glyg_human ame: full=glycogenin-1 short=gn-1 short=gn1	2.76708844878984E-11	45.6%	2	P:carbohydrate metabolic process; F:binding
Cnidarian	Cnidarian	167.449	191.625	0.329136	-1.60324	Locus_12461_Transcript_1/1_Confidence_1.000_Length_1926	masp1_rat ame: full=mannan-binding lectin serine protease 1 ame: full=complement factor masp-3 ame: full=complement-activating component of ra-reactive factor ame: full=mannose-binding lectin-associated serine protease 1 short=masp-1 ame: full=mannose-binding protein-associated serine protease ame: full=ra-reactive factor serine protease p100 short= ame: full=serine protease 5 contains: ame: full…	4.64901376066776E-12	51.35%	18	P:skeletal system development; P:cell surface receptor linked signaling pathway; P:transport; P:steroid metabolic process; F:serine-type endopeptidase activity; C:intracellular membrane-bounded organelle; P:complement activation, lectin pathway; F:calcium-dependent protein binding; C:extracellular space; F:calcium ion binding; C:integral to membrane; P:small molecule metabolic process; C:intracel…
Cnidarian	Cnidarian	155.832	187.323	0.327124	-1.61209	Locus_30205_Transcript_1/1_Confidence_0.000_Length_3971	f166b_xentr ame: full=protein fam166b	9.03885950283294E-48	47.5%	11	P:response to stimulus; P:protein heterooligomerization; P:protein homooligomerization; C:cell surface; P:cell differentiation; F:protein binding; P:biological regulation; P:multicellular organismal development; C:extracellular region part; P:muscle structure development; C:plasma membrane
Cnidarian	Cnidarian	144.523	151.578	0.323478	-1.62826	Locus_91361_Transcript_1/1_Confidence_0.000_Length_1571	cas4_ephmu ame: full=short-chain collagen c4	7.22967802578316E-15	40.0%	3	C:collagen; C:proteinaceous extracellular matrix; C:extracellular region
Cnidarian	Cnidarian	383.616	254.74	0.323262	-1.62922	Locus_16545_Transcript_1/1_Confidence_0.000_Length_2431	cp17a_ictpu ame: full=steroid 17-alpha-hydroxylase lyase ame: full=cypxvii ame: full=cytochrome p450 17a1 ame: full=cytochrome p450-c17 short=cytochrome p450c17	1.37743907263877E-72	52.75%	3	F:oxidoreductase activity; P:metabolic process; C:membrane
Cnidarian	Cnidarian	308.315	70.8029	0.323089	-1.63	Locus_129147_Transcript_1/1_Confidence_0.000_Length_5627	rfx5_human ame: full=dna-binding protein rfx5 ame: full=regulatory factor x 5	1.54303637234673E-40	52.0%	5	P:transcription, DNA-dependent; F:protein binding; P:multicellular organismal development; C:cell part; P:regulation of cellular process
Cnidarian	Cnidarian	168.249	91.625	0.320935	-1.63965	Locus_15365_Transcript_1/1_Confidence_0.000_Length_1896	mog2a_xenla ame: full=2-acylglycerol o-acyltransferase 2-a ame: full=acyl- :monoacylglycerol acyltransferase 2-a short=mgat2-a ame: full=monoacylglycerol o-acyltransferase 2-a	3.52983594919749E-89	69.15%	10	F:diacylglycerol O-acyltransferase activity; C:integral to membrane; F:2-acylglycerol O-acyltransferase activity; F:acetyltransferase activity; P:monoacylglycerol metabolic process; C:microsome; P:triglyceride biosynthetic process; P:diacylglycerol biosynthetic process; C:endoplasmic reticulum membrane; P:intestinal absorption
Cnidarian	Cnidarian	273.908	56.0726	0.319565	-1.64582	Locus_16079_Transcript_1/1_Confidence_2.000_Length_1215	ppr3b_danre ame: full=protein phosphatase 1 regulatory subunit 3b	3.17453442183063E-18	50.3%	7	P:regulation of glycogen metabolic process; F:protein phosphatase regulator activity; F:protein binding; C:cytoplasmic part; C:cell fraction; F:phosphoprotein phosphatase activity; P:glycogen biosynthetic process
Cnidarian	Cnidarian	116.773	1304.2	0.317598	-1.65473	Locus_105206_Transcript_1/1_Confidence_0.000_Length_3756	al1l1_xenla ame: full=cytosolic 10-formyltetrahydrofolate dehydrogenase short=10-fthfdh short=fdh ame: full=aldehyde dehydrogenase family 1 member l1	0	71.0%	42	F:thyroid hormone binding; P:retinoic acid biosynthetic process; P:10-formyltetrahydrofolate catabolic process; P:xenobiotic metabolic process; P:ethanol oxidation; F:acyl carrier activity; P:neurotransmitter biosynthetic process; P:face development; P:optic cup morphogenesis involved in camera-type eye development; C:protein complex; P:positive regulation of apoptosis; C:cytosol; C:mitochondrial…
Cnidarian	Cnidarian	60.036	166.245	0.315454	-1.6645	Locus_26656_Transcript_1/1_Confidence_1.000_Length_2157	thop1_bovin ame: full=thimet oligopeptidase	0	66.35%	9	C:cytosol; P:peptide metabolic process; F:peptide binding; P:intracellular protein kinase cascade; C:soluble fraction; C:membrane-enclosed lumen; F:metalloendopeptidase activity; P:protein metabolic process; C:mitochondrial part
Cnidarian	Cnidarian	107.193	798.023	0.314642	-1.66822	Locus_17770_Transcript_1/2_Confidence_1.000_Length_3589	fbn3_human ame: full=fibrillin-3 flags: precursor	6.62573750776398E-58	46.95%	17	P:anatomical structure morphogenesis; P:skeletal system development; P:tissue development; F:protein binding; P:cellular protein localization; P:negative regulation of biological process; P:transforming growth factor beta receptor signaling pathway; P:regulation of biological quality; P:heart development; P:regulation of multicellular organismal process; C:proteinaceous extracellular matrix; P:ce…
Cnidarian	Cnidarian	177.884	503.216	0.311299	-1.68363	Locus_25828_Transcript_1/1_Confidence_1.000_Length_3822	csmd1_mouse ame: full=cub and sushi domain-containing protein 1 ame: full=cub and sushi multiple domains protein 1 flags: precursor	2.76662157860046E-70	40.25%	17	P:cellular response to stimulus; P:metabolic process; F:carbohydrate binding; P:regulation of immune system process; P:cell-cell adhesion; P:defense response; P:leukocyte migration; P:response to organic substance; C:plasma membrane; C:membrane part; F:protein binding; P:regulation of response to stimulus; P:positive regulation of cellular process; C:cytoplasmic part; P:multicellular organismal p…
Cnidarian	Cnidarian	127.908	1040.33	0.3099	-1.69012	Locus_82124_Transcript_1/1_Confidence_0.000_Length_3052	rssa_toxgo ame: full=40s ribosomal protein sa	4.09250989104414E-69	85.15%	8	P:translation; P:endonucleolytic cleavage to generate mature 3'-end of SSU-rRNA from (SSU-rRNA, 5.8S rRNA, LSU-rRNA); P:rRNA export from nucleus; F:structural constituent of ribosome; C:cytosolic small ribosomal subunit; C:90S preribosome; P:ribosomal small subunit assembly; P:endonucleolytic cleavage in ITS1 to separate SSU-rRNA from 5.8S rRNA and LSU-rRNA from tricistronic rRNA transcript (SSU-…
Cnidarian	Cnidarian	214.943	1190.38	0.308425	-1.69701	Locus_34525_Transcript_1/1_Confidence_0.000_Length_2723	kcp_mouse ame: full=kielin chordin-like protein ame: full=cysteine-rich bmp regulator 2 ame: full=cysteine-rich motor neuron 2 protein short=crim-2 ame: full=kielin chordin-like protein 1 short=kcp-1 flags: precursor	1.64511883639667E-13	41.7%	5	P:system development; F:protein binding; C:cell part; P:regulation of biological process; P:cellular process
Cnidarian	Cnidarian	148.373	298.783	0.307836	-1.69977	Locus_106322_Transcript_1/1_Confidence_0.000_Length_2160	nas13_caeel ame: full=zinc metalloproteinase nas-13 ame: full=nematode astacin 13 flags: precursor	1.7671542001878E-7	52.666666666666664%	1	F:protein binding
Cnidarian	Cnidarian	66.8097	176.907	0.304831	-1.71392	Locus_23571_Transcript_3/3_Confidence_2.000_Length_868	dcxr_human ame: full=l-xylulose reductase short=xr ame: full=carbonyl reductase ii ame: full=dicarbonyl l-xylulose reductase ame: full=kidney dicarbonyl reductase short=kidcr ame: full=sperm surface protein p34h	2.35145280193195E-64	61.2%	12	F:carbonyl reductase (NADPH) activity; P:xylulose metabolic process; P:NADP metabolic process; C:mitochondrion; C:brush border; P:NADH oxidation; F:protein self-association; F:L-xylulose reductase (NADP+) activity; F:nucleotide binding; P:glucose metabolic process; P:protein homotetramerization; C:microvillus
Cnidarian	Cnidarian	662.589	28.3045	0.303975	-1.71798	Locus_57739_Transcript_1/1_Confidence_0.000_Length_8096	sgce_mouse ame: full=epsilon-sarcoglycan short=epsilon-sg	5.37011975977135E-34	50.8%	2	P:multicellular organismal process; C:dystrophin-associated glycoprotein complex
Cnidarian	Cnidarian	138.466	1773.9	0.301528	-1.72963	Locus_111146_Transcript_1/1_Confidence_0.000_Length_2242	co6a5_mouse ame: full=collagen alpha-5 chain ame: full=collagen alpha-1 chain flags: precursor	1.50772225761732E-17	55.5%	67	P:immune response; P:negative regulation of dendritic cell antigen processing and presentation; F:laminin binding; P:positive regulation of tumor necrosis factor biosynthetic process; P:cellular response to heat; F:fibronectin binding; F:eukaryotic cell surface binding; P:negative regulation of fibrinolysis; P:negative regulation of fibroblast growth factor receptor signaling pathway; P:anti-apop…
Cnidarian	Cnidarian	111.899	155.689	0.301262	-1.73091	Locus_59814_Transcript_1/1_Confidence_0.000_Length_2805	sap_bovin ame: full=proactivator polypeptide contains: ame: full=saposin-a ame: full=protein a contains: ame: full=saposin-b ame: full=cerebroside sulfate activator short=csact ame: full=dispersin ame: full=sphingolipid activator protein 1 short=sap-1 ame: full=sulfatide gm1 activator contains: ame: full=saposin-c ame: full=a1 activator ame: full=co-beta-glucosidase ame: full=glucosylceramidase a…	4.29813898612759E-41	46.45%	10	P:transport; C:vacuole; P:regulation of biological quality; P:response to organic substance; P:lipid metabolic process; P:response to stress; P:cellular process; C:extracellular region part; P:developmental process; P:multicellular organismal process
Cnidarian	Cnidarian	93.8806	534.319	0.301105	-1.73166	Locus_90781_Transcript_1/1_Confidence_0.000_Length_2210	cbpa2_mouse ame: full=carboxypeptidase a2 flags: precursor	3.24410082009968E-81	59.2%	10	F:metallocarboxypeptidase activity; P:heme biosynthetic process; F:zinc ion binding; P:vacuolar protein catabolic process; F:coproporphyrinogen oxidase activity; C:extracellular space; C:mitochondrial intermembrane space; P:response to chemical stimulus; F:protein homodimerization activity; C:vacuole
Cnidarian	Cnidarian	239.993	77.9472	0.300912	-1.73258	Locus_81360_Transcript_1/1_Confidence_0.000_Length_2697	dpep1_rabit ame: full=dipeptidase 1 ame: full=43 kda renal band 3-related protein ame: full=microsomal dipeptidase flags: precursor	1.39839842888084E-73	64.1%	9	P:leukotriene biosynthetic process; P:prostanoid metabolic process; C:membrane fraction; P:proteolysis; F:protein binding; C:membrane part; F:metalloexopeptidase activity; F:dipeptidase activity; C:plasma membrane
Cnidarian	Cnidarian	138.823	464.626	0.29766	-1.74826	Locus_22052_Transcript_1/1_Confidence_0.000_Length_1038	pgdh_mouse ame: full=15-hydroxyprostaglandin dehydrogenase short=15-pgdh ame: full=prostaglandin dehydrogenase 1	1.254218268048E-49	52.65%	14	P:transforming growth factor beta receptor signaling pathway; F:NAD binding; P:prostaglandin metabolic process; ; P:negative regulation of cell cycle; P:biosynthetic process; C:cytoplasm; C:nucleolus; P:estrous cycle phase; P:female pregnancy; F:prostaglandin E receptor activity; F:15-hydroxyprostaglandin dehydrogenase (NAD+) activity; P:parturition; P:ovulation
Cnidarian	Cnidarian	285.779	238.675	0.295295	-1.75977	Locus_24911_Transcript_1/1_Confidence_0.000_Length_2703	guna_bacpu ame: full=endoglucanase a ame: full=endo- -beta-glucanase a	1.13107620769581E-123	61.55%	3	P:carbohydrate metabolic process; F:hydrolase activity, acting on glycosyl bonds; C:cell part
Cnidarian	Cnidarian	46.2754	33.4228	0.290141	-1.78517	Locus_72679_Transcript_1/1_Confidence_0.000_Length_984	bp10_parli ame: full=blastula protease 10 flags: precursor	5.19750516929945E-42	55.15%	16	P:skeletal system development; ; P:positive regulation of BMP signaling pathway; C:membrane; P:embryonic caudal fin morphogenesis; C:vesicle; P:determination of ventral identity; P:blood vessel development; P:embryonic hemopoiesis; P:endothelial cell development; C:cytoplasm; F:metal ion binding; F:metalloendopeptidase activity; P:proteolysis; P:mesoderm formation; F:collagen binding
Cnidarian	Cnidarian	315.687	1234.38	0.289193	-1.78989	Locus_98268_Transcript_1/1_Confidence_0.000_Length_7963	rl6_rat ame: full=60s ribosomal protein l6 ame: full=neoplasm-related protein c140	3.28174796675722E-37	69.35%	31	F:protein homodimerization activity; P:hydrogen sulfide biosynthetic process; F:structural constituent of ribosome; P:nematode larval development; F:ubiquitin protein ligase binding; C:endoplasmic reticulum; P:cysteine biosynthetic process; P:L-serine catabolic process; P:translational elongation; F:heme binding; C:plasmodesma; P:anatomical structure morphogenesis; P:L-cysteine catabolic process;…
Cnidarian	Cnidarian	106.364	403.519	0.288857	-1.79157	Locus_33470_Transcript_2/4_Confidence_2.000_Length_1393	ctrc_bovin ame: full=chymotrypsin-c ame: full=bptlp flags: precursor	2.60951846866118E-51	58.85%	11	F:protein binding; P:response to food; P:multicellular organismal development; F:serine-type endopeptidase activity; C:lysosome; P:response to cytokine stimulus; P:response to peptide hormone stimulus; P:protein catabolic process; P:response to toxin; P:response to nutrient; P:positive regulation of apoptosis
Cnidarian	Cnidarian	81.6627	1479.84	0.28833	-1.79421	Locus_59686_Transcript_1/1_Confidence_0.000_Length_2307	tmps3_mouse ame: full=transmembrane protease serine 3	1.70707766838546E-40	54.55%	10	F:protein binding; P:zymogen activation; P:positive regulation of biological process; F:sodium channel regulator activity; P:regulation of fibrinolysis; C:endoplasmic reticulum membrane; C:extracellular region; P:cellular sodium ion homeostasis; F:peptidase activity; C:plasma membrane
Cnidarian	Cnidarian	167.884	221.073	0.287028	-1.80074	Locus_12119_Transcript_1/1_Confidence_2.000_Length_3305	prod_human ame: full=proline dehydrogenase mitochondrial ame: full=proline oxidase ame: full=proline oxidase 2 ame: full=p53-induced gene 6 protein flags: precursor	1.08287988643043E-131	58.36842105263158%	5	P:response to water deprivation; C:mitochondrial inner membrane; F:proline dehydrogenase activity; P:response to osmotic stress; P:proline catabolic process
Cnidarian	Cnidarian	174.925	1892.85	0.284477	-1.81362	Locus_56973_Transcript_1/1_Confidence_0.000_Length_2220	s22al_mouse ame: full=solute carrier family 22 member 21 ame: full=organic cation carnitine transporter 3 ame: full=solute carrier family 22 member 9	5.28619257170898E-31	54.75%	28	P:single fertilization; P:monoamine transport; P:locomotory behavior; F:PDZ domain binding; C:brush border membrane; F:carnitine transporter activity; P:acid secretion; P:neurotransmitter transport; P:carnitine metabolic process; C:basolateral plasma membrane; C:integral to membrane; P:antibiotic transport; P:reproductive structure development; P:sperm motility; P:carnitine transport; P:amino aci…
Cnidarian	Cnidarian	164.526	300.919	0.284305	-1.81449	Locus_432_Transcript_1/1_Confidence_0.000_Length_2613	sc5a9_human ame: full=sodium glucose cotransporter 4 short=na(+) glucose cotransporter 4 short=hsglt4 ame: full=solute carrier family 5 member 9	2.04568845954913E-130	63.9%	8	F:low-affinity glucose:sodium symporter activity; P:transmembrane transport; P:sodium ion transport; P:carbohydrate metabolic process; C:brush border membrane; P:glucose transport; F:protein binding; C:integral to plasma membrane
Cnidarian	Cnidarian	86.4237	204.804	0.28353	-1.81843	Locus_33502_Transcript_1/1_Confidence_2.000_Length_847	taf8_danre ame: full=transcription initiation factor tfiid subunit 8 ame: full=protein taube nuss-like ame: full=tbp-associated factor 8	5.61695098738804E-47	57.888888888888886%	9	P:transcription initiation from RNA polymerase II promoter; F:protein binding; P:regulation of fat cell differentiation; C:nucleolus; P:inner cell mass cell proliferation; P:maintenance of protein location in nucleus; C:transcription factor TFIID complex; C:perinuclear region of cytoplasm; P:positive regulation of transcription, DNA-dependent
Cnidarian	Cnidarian	139.905	204.708	0.282237	-1.82502	Locus_104625_Transcript_1/1_Confidence_0.000_Length_1521	ctra_gadmo ame: full=chymotrypsin a flags: precursor	8.50548967658957E-43	57.1%	13	C:lysosome; P:positive regulation of apoptosis; P:response to toxin; P:response to nutrient; P:proteolysis; P:response to peptide hormone stimulus; P:multicellular organismal process; F:protein binding; P:response to cytokine stimulus; F:serine-type endopeptidase activity; C:extracellular region; P:protein catabolic process; P:response to food
Cnidarian	Cnidarian	169.803	100.691	0.282111	-1.82566	Locus_14073_Transcript_1/1_Confidence_1.000_Length_1390	notum_human ame: full=protein notum homolog flags: precursor	7.10219271452331E-41	57.0%	2	F:hydrolase activity; C:extracellular region
Cnidarian	Cnidarian	110.275	137.022	0.280702	-1.83289	Locus_36772_Transcript_1/1_Confidence_0.000_Length_1970	cpmd8_human ame: full=c3 and pzp-like alpha-2-macroglobulin domain-containing protein 8 flags: precursor	3.48376075263269E-63	48.55%	10	C:cell part; P:regulation of multicellular organismal process; P:regulation of immune effector process; F:peptidase inhibitor activity; P:regulation of peptidase activity; F:cytokine binding; P:complement activation; P:signal transduction; P:innate immune response; P:regulation of acute inflammatory response
Cnidarian	Cnidarian	87.2757	640.421	0.279027	-1.84152	Locus_69301_Transcript_1/1_Confidence_0.000_Length_698	mlp2_drome ame: full=muscle lim protein mlp84b	2.02519909665207E-6	60.0%	10	P:skeletal muscle tissue development; C:nucleus; C:actin cytoskeleton; C:cytoplasm; F:zinc ion binding; C:Z disc; P:cell differentiation; P:muscle tissue development; P:sarcomere organization; F:structural constituent of muscle
Cnidarian	Cnidarian	160.76	67.4885	0.276533	-1.85448	Locus_100474_Transcript_1/1_Confidence_0.000_Length_1072	yqk1_schpo ame: full=upf0676 protein	2.24940558595245E-25	43.55%	2	F:oxidoreductase activity, acting on paired donors, with incorporation or reduction of molecular oxygen, 2-oxoglutarate as one donor, and incorporation of one atom each of oxygen into both donors; P:cellular metabolic process
Cnidarian	Cnidarian	199.812	101.464	0.276436	-1.85498	Locus_28956_Transcript_1/1_Confidence_0.000_Length_1494	ptgr2_rat ame: full=prostaglandin reductase 2 short=prg-2 ame: full=15-oxoprostaglandin 13-reductase ame: full=zinc-binding alcohol dehydrogenase domain-containing protein 1	7.68304815100386E-73	55.05%	7	P:prostaglandin metabolic process; C:intracellular membrane-bounded organelle; F:zinc ion binding; F:15-oxoprostaglandin 13-oxidase activity; P:response to chemical stimulus; C:cytoplasmic part; F:nucleotide binding
Cnidarian	Cnidarian	881.463	413.675	0.276414	-1.8551	Locus_5676_Transcript_1/1_Confidence_0.000_Length_1520	tadh_arair ame: full=tauropine dehydrogenase short= ame: full=nad: tauropine oxidoreductase	3.49870720334004E-105	57.666666666666664%	2	F:oxidoreductase activity, acting on the CH-NH group of donors, NAD or NADP as acceptor; F:binding
Cnidarian	Cnidarian	219.674	57.6802	0.27638	-1.85528	Locus_431_Transcript_2/6_Confidence_1.000_Length_3953	sc5a9_human ame: full=sodium glucose cotransporter 4 short=na(+) glucose cotransporter 4 short=hsglt4 ame: full=solute carrier family 5 member 9	7.43885960168923E-127	66.4%	9	F:low-affinity glucose:sodium symporter activity; P:transmembrane transport; P:sodium ion transport; F:myo-inositol:sodium symporter activity; P:carbohydrate metabolic process; C:brush border membrane; P:glucose transport; F:protein binding; C:integral to plasma membrane
Cnidarian	Cnidarian	259.518	128.269	0.27476	-1.86376	Locus_58241_Transcript_1/1_Confidence_0.000_Length_1916	chit1_human ame: full=chitotriosidase-1 ame: full=chitinase-1 flags: precursor	3.5631715197938E-97	59.8%	12	P:response to chemical stimulus; P:response to bacterium; C:extracellular space; P:chitin catabolic process; F:endochitinase activity; P:positive regulation of chemokine secretion; F:chitin binding; P:production of molecular mediator involved in inflammatory response; C:intracellular organelle; C:cytoplasmic part; P:reproductive process; F:kinase binding
Cnidarian	Cnidarian	190.27	235.16	0.273576	-1.86998	Locus_21536_Transcript_1/1_Confidence_0.000_Length_2637	cubn_canfa ame: full=cubilin flags: precursor	1.17202037483006E-16	55.2%	21	P:transport; P:positive regulation of BMP signaling pathway; P:steroid metabolic process; P:embryonic caudal fin morphogenesis; P:determination of ventral identity; P:blood vessel development; P:vitamin metabolic process; P:embryonic hemopoiesis; P:endothelial cell development; C:lysosome; P:positive regulation of cartilage development; F:metal ion binding; F:glycosaminoglycan binding; F:metallop…
Cnidarian	Cnidarian	111.779	48.7998	0.27347	-1.87055	Locus_14662_Transcript_1/1_Confidence_0.000_Length_1739	m2gd_mouse ame: full=dimethylglycine mitochondrial ame: full=me2glydh flags: precursor	3.85372493126556E-119	57.15%	9	P:glycine metabolic process; F:folic acid binding; P:pyruvate metabolic process; F:electron carrier activity; F:transferase activity; F:FAD binding; F:dimethylglycine dehydrogenase activity; P:choline catabolic process; C:mitochondrial matrix
Cnidarian	Cnidarian	234.813	20.0199	0.272115	-1.87771	Locus_47770_Transcript_1/1_Confidence_0.000_Length_419	oit3_bovin ame: full=oncoprotein-induced transcript 3 protein flags: precursor	2.76007460637841E-15	50.4375%	12	P:response to stimulus; F:binding; C:intracellular membrane-bounded organelle; P:regulation of biological process; C:plasma membrane part; P:chemical homeostasis; C:cytoplasmic vesicle; C:cilium; P:multicellular organismal process; C:intracellular organelle part; C:extracellular region; C:apical part of cell
Cnidarian	Cnidarian	126.605	35.4525	0.271059	-1.88332	Locus_36493_Transcript_1/1_Confidence_1.000_Length_847	bp10_parli ame: full=blastula protease 10 flags: precursor	4.15596340032292E-50	56.45%	13	P:skeletal system development; ; P:positive regulation of BMP signaling pathway; P:embryonic caudal fin morphogenesis; P:determination of ventral identity; P:blood vessel development; P:embryonic hemopoiesis; P:endothelial cell development; F:metal ion binding; F:metalloendopeptidase activity; P:proteolysis; P:mesoderm formation; F:collagen binding
Cnidarian	Cnidarian	119.517	104.458	0.26735	-1.9032	Locus_28769_Transcript_1/1_Confidence_0.000_Length_1471	try3_salsa ame: full=trypsin-3 ame: full=trypsin iii flags: precursor	5.81349321417679E-49	56.75%	16	P:response to nicotine; P:endothelial cell migration; F:protein binding; P:plasminogen activation; F:serine-type endopeptidase activity; C:extracellular space; C:integral to membrane; C:cytoplasm; P:anatomical structure development; P:inflammatory response; P:positive regulation of fibrinolysis; P:proteolysis; C:plasma membrane part; ; P:response to nutrient; P:response to caffeine
Cnidarian	Cnidarian	204.746	177.629	0.265772	-1.91174	Locus_123663_Transcript_1/1_Confidence_1.000_Length_4746	ttc28_human ame: full=tetratricopeptide repeat protein 28 short=tpr repeat protein 28	1.6460745112709E-19	40.25%	1	C:intracellular part
Cnidarian	Cnidarian	248.995	629.449	0.262517	-1.92952	Locus_3911_Transcript_1/1_Confidence_1.000_Length_2372	dhe3_bactn ame: full=glutamate dehydrogenase short=gdh ame: full=nad h-utilizing glutamate dehydrogenase	5.14984001765561E-141	72.8%	3	F:oxidoreductase activity, acting on the CH-NH2 group of donors, NAD or NADP as acceptor; C:cell part; P:metabolic process
Cnidarian	Cnidarian	133.214	191.55	0.261996	-1.93238	Locus_250_Transcript_1/1_Confidence_1.000_Length_2318	coma1_human ame: full=collagen alpha-1 chain flags: precursor	1.56200987316162E-17	48.5%	4	P:cellular process; F:binding; C:proteinaceous extracellular matrix; P:cellular component organization
Cnidarian	Cnidarian	294.845	324.641	0.261759	-1.93369	Locus_129624_Transcript_1/1_Confidence_1.000_Length_3652	bett_eco57 ame: full=high-affinity choline transport protein	2.02007704322627E-78	46.9%	7	P:response to stress; C:integral to membrane; C:membrane; P:transport; C:plasma membrane; F:transporter activity; F:antiporter activity
Cnidarian	Cnidarian	77.3304	230.704	0.261665	-1.93421	Locus_6784_Transcript_2/2_Confidence_1.000_Length_1833	hgd_mouse ame: full=homogentisate -dioxygenase ame: full=homogentisate oxygenase ame: full=homogentisic acid oxidase ame: full=homogentisicase	2.52074800928136E-177	72.75%	6	F:identical protein binding; F:metal ion binding; P:tyrosine catabolic process; F:homogentisate 1,2-dioxygenase activity; C:cytosol; P:L-phenylalanine catabolic process
Cnidarian	Cnidarian	130.694	325.119	0.261555	-1.93481	Locus_22571_Transcript_1/1_Confidence_1.000_Length_1281	tmps6_mouse ame: full=transmembrane protease serine 6 ame: full=matriptase-2	6.12854210880035E-52	57.5%	11	P:plasminogen activation; P:inflammatory response; C:integral to membrane; C:plasma membrane part; C:extracellular space; P:positive regulation of fibrinolysis; ; P:proteolysis; F:protein binding; F:serine-type endopeptidase activity; C:cytoplasm
Cnidarian	Cnidarian	143.942	91.2947	0.255397	-1.96919	Locus_11323_Transcript_1/1_Confidence_1.000_Length_930	fcnv1_cerry ame: full=ryncolin-1 flags: precursor	2.44012886708494E-70	66.35%	21	F:integrin binding; P:cellular response to stimulus; P:response to external stimulus; F:antigen binding; F:calcium-dependent protein binding; P:locomotion; P:cell-cell adhesion; P:negative regulation of cell adhesion; F:calcium ion binding; P:regulation of response to stimulus; P:opsonization; P:behavior; C:proteinaceous extracellular matrix; C:membrane part; F:chitin binding; F:sugar binding; P:…
Cnidarian	Cnidarian	117.566	53.3596	0.254171	-1.97613	Locus_74396_Transcript_1/1_Confidence_0.000_Length_846	laza_scham ame: full=lazarillo protein flags: precursor	3.53795695758178E-9	55.7%	13	P:axon regeneration in the peripheral nervous system; P:transport; C:dendrite; P:brain development; C:extracellular space; F:protein binding; P:aging; C:neuronal cell body; F:transporter activity; P:response to drug; C:cytosolic ribosome; C:endoplasmic reticulum; P:tissue regeneration
Cnidarian	Cnidarian	100.259	337.188	0.25415	-1.97625	Locus_37855_Transcript_1/1_Confidence_0.000_Length_2027	ph4h_bovin ame: full=phenylalanine-4-hydroxylase short=pah ame: full=phe-4-monooxygenase	1.5695630224029E-151	73.9%	52	P:cellular amino acid biosynthetic process; F:phenylalanine 4-monooxygenase activity; F:iron ion binding; P:hormone biosynthetic process; P:visual perception; P:dicarboxylic acid metabolic process; F:cofactor binding; P:response to abiotic stimulus; P:neurotransmitter biosynthetic process; P:aromatic compound biosynthetic process; P:response to glucocorticoid stimulus; C:cytosol; F:tryptophan 5-m…
Cnidarian	Cnidarian	111.925	106.254	0.25402	-1.97699	Locus_33415_Transcript_1/1_Confidence_0.000_Length_3360	stat_drome ame: full=signal transducer and transcription activator short=d-stat ame: full=protein marelle	4.29733610215955E-27	43.15%	39	P:cytokine-mediated signaling pathway; P:homeostasis of number of cells; C:nuclear lumen; P:organ morphogenesis; P:oogenesis; P:dicarboxylic acid metabolic process; P:response to peptide hormone stimulus; P:protein metabolic process; P:response to bacterium; P:negative regulation of cell differentiation; P:positive regulation of nucleobase, nucleoside, nucleotide and nucleic acid metabolic proces…
Cnidarian	Cnidarian	790.477	149.777	0.251524	-1.99123	Locus_79395_Transcript_1/1_Confidence_0.000_Length_1766	lipk_human ame: full=lipase member k ame: full=lipase-like abhydrolase domain-containing protein 2 flags: precursor	3.50698296882837E-51	58.75%	12	F:lipase activity; P:sterol metabolic process; P:multicellular organismal development; F:sterol esterase activity; C:lysosome; P:malate metabolic process; F:malate dehydrogenase activity; P:fatty acid metabolic process; P:digestion; P:biological regulation; P:defense response; C:mitochondrion
Cnidarian	Cnidarian	56.6461	155.405	0.251114	-1.99359	Locus_116044_Transcript_1/2_Confidence_4.000_Length_777	muc1_xenla ame: full=integumentary mucin ame: full=fim-	4.28920943739653E-19	55.18181818181818%	5	P:carbohydrate metabolic process; P:digestion; F:protein binding; P:regulation of cellular process; P:response to estradiol stimulus
Cnidarian	Cnidarian	252.056	175.787	0.249603	-2.00229	Locus_23092_Transcript_1/1_Confidence_1.000_Length_1550	ppr3a_rabit ame: full=protein phosphatase 1 regulatory subunit 3a ame: full=protein phosphatase 1 glycogen-associated regulatory subunit ame: full=protein phosphatase type-1 glycogen targeting subunit short=rg1	1.44803491312667E-13	47.55%	2	P:glycogen metabolic process; C:cell part
Cnidarian	Cnidarian	132.779	299.903	0.248891	-2.00641	Locus_12789_Transcript_1/1_Confidence_1.000_Length_1747	klkb1_rat ame: full=plasma kallikrein ame: full=fletcher factor ame: full=kininogenin ame: full=plasma prekallikrein contains: ame: full=plasma kallikrein heavy chain contains: ame: full=plasma kallikrein light chain flags: precursor	6.74148561821583E-47	56.3%	11	P:plasminogen activation; P:inflammatory response; C:integral to membrane; C:extracellular space; P:positive regulation of fibrinolysis; ; P:proteolysis; F:protein binding; F:serine-type endopeptidase activity; C:cytoplasm; C:plasma membrane
Cnidarian	Cnidarian	71.6653	622.584	0.246226	-2.02194	Locus_119154_Transcript_1/1_Confidence_0.000_Length_1355	cbpa4_human ame: full=carboxypeptidase a4 ame: full=carboxypeptidase a3 flags: precursor	3.60895704161131E-66	53.25%	9	P:cellular process; C:intracellular membrane-bounded organelle; F:carboxypeptidase activity; F:metal ion binding; P:protein metabolic process; F:metallopeptidase activity; P:multicellular organismal process; C:cytoplasmic part; C:extracellular region part
Cnidarian	Cnidarian	124.324	124.604	0.245336	-2.02717	Locus_126354_Transcript_1/1_Confidence_1.000_Length_1186	klkb1_mouse ame: full=plasma kallikrein ame: full=fletcher factor ame: full=kininogenin ame: full=plasma prekallikrein contains: ame: full=plasma kallikrein heavy chain contains: ame: full=plasma kallikrein light chain flags: precursor	1.61316383009005E-43	54.1%	11	P:system development; P:regulation of primary metabolic process; F:serine-type peptidase activity; F:protein binding; P:plasminogen activation; C:membrane; P:regulation of gene expression; C:extracellular space; C:cytoplasm; P:regulation of cellular process; P:positive regulation of fibrinolysis
Cnidarian	Cnidarian	570.715	23.0465	0.243113	-2.0403	Locus_95755_Transcript_1/1_Confidence_0.000_Length_1722	gpr64_mouse ame: full=g-protein coupled receptor 64 ame: full=mouse epididymis-specific protein 6 short=me6 flags: precursor	2.62880582649495E-19	44.25%	10	F:signal transducer activity; P:organ development; P:morphogenesis of an epithelium; C:membrane part; P:signal transduction; P:cellular component organization; F:receptor activity; P:neurogenesis; C:plasma membrane; F:binding
Cnidarian	Cnidarian	83.1649	757.665	0.240273	-2.05726	Locus_50204_Transcript_1/1_Confidence_0.000_Length_1491	adhx_spaau ame: full=alcohol dehydrogenase class-3 ame: full=alcohol dehydrogenase class-iii ame: full=glutathione-dependent formaldehyde dehydrogenase short=faldh short=fdh short=gsh-fdh ame: full=s- glutathione dehydrogenase	1.96568626600594E-161	83.45%	21	P:respiratory system process; F:zinc ion binding; P:ethanol oxidation; F:formaldehyde dehydrogenase activity; P:retinoid metabolic process; C:mitochondrion; F:S-(hydroxymethyl)glutathione dehydrogenase activity; P:response to nitrosative stress; F:electron carrier activity; P:response to redox state; P:formaldehyde catabolic process; P:positive regulation of blood pressure; P:ethanol catabolic pr…
Cnidarian	Cnidarian	137.971	776.309	0.239956	-2.05916	Locus_34299_Transcript_3/3_Confidence_1.000_Length_1698	lipr1_canfa ame: full=pancreatic lipase-related protein 1 short=pl-rp1 flags: precursor	6.04766304957211E-69	51.15%	9	P:cellular lipid catabolic process; P:lipid digestion; F:lipase activity; P:response to hormone stimulus; F:metal ion binding; ; P:multicellular organismal development; C:extracellular region; C:membrane
Cnidarian	Cnidarian	257.477	144.353	0.238187	-2.06984	Locus_1568_Transcript_1/1_Confidence_1.000_Length_1153	e2f2_mouse ame: full=transcription factor e2f2 short=e2f-2	5.24443272309552E-7	57.5%	18	C:transcription factor complex; P:mitotic cell cycle; P:transcription initiation from RNA polymerase II promoter; F:transcription factor activity; C:nucleus; F:DNA binding; P:positive regulation of transcription, DNA-dependent; F:cyclin-dependent protein kinase activity; P:G2 phase of mitotic cell cycle; ; C:nucleoplasm; P:regulation of transcription, DNA-dependent; F:protein binding; P:G1 phase …
Cnidarian	Cnidarian	146.569	1837.85	0.238104	-2.07033	Locus_29024_Transcript_1/1_Confidence_0.000_Length_2301	mep1b_human ame: full=meprin a subunit beta ame: full=endopeptidase-2 ame: full=meprin b ame: full=n-benzoyl-l-tyrosyl-p-amino-benzoic acid hydrolase subunit beta ame: full=paba peptide hydrolase ame: full=pph beta flags: precursor	2.8848565079127E-56	52.85%	7	F:metallopeptidase activity; P:multicellular organismal process; F:protein binding; P:metabolic process; C:cytoplasm; P:developmental process; C:membrane
Cnidarian	Cnidarian	100.091	515.411	0.23797	-2.07115	Locus_109401_Transcript_1/1_Confidence_0.000_Length_1491	actc_bioal ame: full= cytoplasmic flags: precursor	1.62718216998561E-65	91.05%	15	P:axon guidance; C:cytosol; P:sarcomere organization; C:axon; C:costamere; F:identical protein binding; P:adherens junction organization; F:ATP binding; P:cellular component movement; C:filamentous actin; P:cell junction assembly; F:protein kinase binding; F:structural constituent of cytoskeleton; P:blood coagulation; P:response to calcium ion
Cnidarian	Cnidarian	284.637	869.505	0.236676	-2.07901	Locus_35006_Transcript_1/1_Confidence_0.000_Length_2559	dd3_dicdi ame: full=protein dd3-3 flags: precursor	2.16434175027707E-100	55.0%	0	0
Cnidarian	Cnidarian	180.99	1479.35	0.234732	-2.09091	Locus_60709_Transcript_1/1_Confidence_0.000_Length_785	ctrl_human ame: full=chymotrypsin-like protease ctrl-1 flags: precursor	9.36069213378693E-46	57.4%	19	P:system development; P:response to nicotine; P:extracellular matrix disassembly; P:zymogen activation; F:serine-type endopeptidase activity; C:extracellular space; C:integral to membrane; C:cytoplasm; P:localization; P:negative regulation of fibrinolysis; P:negative regulation of cell-substrate adhesion; F:cell surface binding; P:positive regulation of fibrinolysis; P:proteolysis; P:digestion; F…
Cnidarian	Cnidarian	78.2548	2210.91	0.233965	-2.09564	Locus_72673_Transcript_1/1_Confidence_0.000_Length_1423	nas15_caeel ame: full=zinc metalloproteinase nas-15 ame: full=nematode astacin 15 flags: precursor	3.62939397871053E-48	58.05%	13	P:positive regulation of BMP signaling pathway; C:membrane; P:embryonic caudal fin morphogenesis; P:determination of ventral identity; P:blood vessel development; P:embryonic hemopoiesis; P:endothelial cell development; F:metal ion binding; F:metallopeptidase activity; P:proteolysis; P:mesoderm formation; F:collagen binding; C:cytoplasmic part
Cnidarian	Cnidarian	102.941	13222.9	0.233866	-2.09625	Locus_67325_Transcript_1/1_Confidence_0.000_Length_5759	eqst_acteq ame: full=equistatin	4.31816993044428E-30	44.0%	10	F:enzyme inhibitor activity; P:metabolic process; P:regulation of developmental process; P:nervous system development; P:regulation of cellular process; P:cell differentiation; C:intracellular part; P:response to stimulus; F:binding; C:extracellular region
Cnidarian	Cnidarian	278.622	977.414	0.233093	-2.10102	Locus_126522_Transcript_1/2_Confidence_1.000_Length_3575	ampe_human ame: full=glutamyl aminopeptidase short=eap ame: full=aminopeptidase a short=ap-a ame: full=differentiation antigen gp160 ame: cd_antigen=cd249	0	56.75%	22	P:angiogenesis; F:exopeptidase activity; C:organelle part; C:ER-Golgi intermediate compartment; F:cytokine receptor binding; P:cell proliferation; C:integral to membrane; P:response to stimulus; P:signaling; P:cell communication; F:growth factor receptor binding; C:cytoplasmic vesicle; C:external side of plasma membrane; C:brush border; P:regulation of biological process; F:metallopeptidase activ…
Cnidarian	Cnidarian	156.393	71.114	0.22894	-2.12696	Locus_111140_Transcript_1/1_Confidence_0.000_Length_1072	ssp2_playo ame: full=sporozoite surface protein 2 flags: precursor	2.32880754228811E-6	51.0%	3	C:integral to membrane; C:membrane; C:plasma membrane
Cnidarian	Cnidarian	111.983	226.597	0.228657	-2.12875	Locus_51285_Transcript_1/1_Confidence_0.000_Length_597	ys51_caeel ame: full=uncharacterized protein flags: precursor	8.00231009747302E-8	43.5%	1	F:protein binding
Cnidarian	Cnidarian	162.003	1783	0.227233	-2.13775	Locus_130288_Transcript_1/1_Confidence_1.000_Length_4138	hecd3_mouse ame: full=e3 ubiquitin-protein ligase hectd3 ame: full=hect domain-containing protein 3	0	54.45%	12	F:protein binding; P:proteasomal ubiquitin-dependent protein catabolic process; C:cytosol; F:metal ion binding; C:cullin-RING ubiquitin ligase complex; F:ubiquitin-protein ligase activity; C:nuclear part; P:protein ubiquitination; P:cell differentiation; P:multicellular organismal process; C:mitochondrion; P:DNA repair
Cnidarian	Cnidarian	202.076	1165.35	0.222498	-2.16814	Locus_46370_Transcript_1/1_Confidence_0.000_Length_3380	chia_mouse ame: full=acidic mammalian chitinase short=amcase ame: full=ynl flags: precursor	1.67052782810079E-87	58.05%	10	P:response to chemical stimulus; P:response to bacterium; C:extracellular space; P:chitin catabolic process; F:endochitinase activity; C:cytoplasm; P:positive regulation of chemokine secretion; F:chitin binding; P:production of molecular mediator involved in inflammatory response; F:kinase binding
Cnidarian	Cnidarian	100.139	245.463	0.221503	-2.1746	Locus_1580_Transcript_1/1_Confidence_1.000_Length_3045	aass_bovin ame: full=alpha-aminoadipic semialdehyde mitochondrial ame: full=lkr sdh includes: ame: full=lysine ketoglutarate reductase short=lkr short=lor includes: ame: full=saccharopine dehydrogenase short=sdh flags: precursor	0	61.333333333333336%	6	F:saccharopine dehydrogenase (NAD+, L-glutamate-forming) activity; P:L-lysine catabolic process; P:generation of precursor metabolites and energy; P:protein tetramerization; F:saccharopine dehydrogenase (NADP+, L-lysine-forming) activity; C:mitochondrial matrix
Cnidarian	Cnidarian	132.212	359.924	0.220989	-2.17795	Locus_22185_Transcript_1/1_Confidence_1.000_Length_1458	pry1_yeast ame: full=protein pry1 ame: full=pathogen related in sc 1 flags: precursor	2.0539018891796E-22	50.7%	6	P:multi-organism process; P:defense response; P:response to biotic stimulus; C:intracellular membrane-bounded organelle; C:cytoplasmic part; C:extracellular region
Cnidarian	Cnidarian	109.109	1761.28	0.217368	-2.20179	Locus_52893_Transcript_1/1_Confidence_0.000_Length_2526	cbs_rabit ame: full=cystathionine beta-synthase ame: full=beta-thionase ame: full=serine sulfhydrase	8.50693552110921E-166	70.25%	31	P:maternal process involved in female pregnancy; P:cartilage development involved in endochondral bone morphogenesis; P:transport; P:regulation of JUN kinase activity; P:L-cysteine catabolic process; P:response to folic acid; P:steroid metabolic process; P:cysteine biosynthetic process via cystathionine; F:heme binding; F:cysteine synthase activity; P:homocysteine catabolic process; C:extracellul…
Cnidarian	Cnidarian	136.54	541.897	0.216707	-2.20618	Locus_109398_Transcript_1/1_Confidence_0.000_Length_3423	actm_stypl ame: full= muscle	6.6899741062328E-131	78.35%	3	C:cytoskeleton; C:cytoplasm; F:ATP binding
Cnidarian	Cnidarian	289.392	83.8229	0.21593	-2.21136	Locus_1498_Transcript_2/14_Confidence_1.000_Length_1668	if_canfa ame: full=gastric intrinsic factor ame: full=intrinsic factor short=if short=inf ame: full=pancreatic intrinsic factor flags: precursor	6.64250785985664E-12	41.857142857142854%	13	C:microvillus; F:cobalamin binding; P:ion transport; C:endosome; P:cobalamin metabolic process; C:extracellular region; C:apical plasma membrane; P:cobalamin transport; P:cobalt ion transport; C:extracellular space; C:cellular_component; F:metal ion binding; P:transport
Cnidarian	Cnidarian	150.266	116.747	0.214554	-2.22059	Locus_88467_Transcript_1/1_Confidence_0.000_Length_2421	ctrl_human ame: full=chymotrypsin-like protease ctrl-1 flags: precursor	5.0753820441879E-43	55.6%	17	P:extracellular matrix disassembly; F:serine-type endopeptidase activity; C:intracellular membrane-bounded organelle; P:response to organic substance; C:extracellular space; P:localization; P:negative regulation of fibrinolysis; P:negative regulation of cell-substrate adhesion; F:cell surface binding; P:protein catabolic process; P:positive regulation of fibrinolysis; P:proteolysis; C:cytoplasmic…
Cnidarian	Cnidarian	108.19	10580.9	0.211187	-2.24341	Locus_100968_Transcript_1/1_Confidence_0.000_Length_5888	cata_human ame: full=catalase	0	76.15%	27	P:positive regulation of cell division; P:determination of adult lifespan; P:cellular response to growth factor stimulus; P:UV protection; P:hydrogen peroxide catabolic process; C:mitochondrial intermembrane space; P:response to vitamin E; P:menopause; F:NADP or NADPH binding; F:heme binding; C:lysosome; P:purine base metabolic process; P:response to hyperoxia; C:Golgi apparatus; P:purine nucleot…
Cnidarian	Cnidarian	151.258	1966.09	0.20803	-2.26514	Locus_109394_Transcript_1/1_Confidence_0.000_Length_1620	actc_pisoc ame: full= cytoplasmic flags: precursor	1.69034469235928E-113	75.3%	21	P:axon guidance; C:cortical cytoskeleton; F:nucleotide binding; P:adherens junction organization; F:protein kinase binding; C:actin cytoskeleton; P:cellular component movement; F:nitric-oxide synthase binding; F:kinesin binding; C:cytosol; F:Tat protein binding; P:cell junction assembly; P:blood coagulation; F:identical protein binding; C:axon; C:MLL5-L complex; P:chaperone mediated protein foldi…
Cnidarian	Cnidarian	205.303	812.276	0.206774	-2.27387	Locus_46364_Transcript_1/1_Confidence_0.000_Length_3389	chia_mouse ame: full=acidic mammalian chitinase short=amcase ame: full=ynl flags: precursor	8.88452794011356E-89	57.8%	10	P:response to chemical stimulus; P:response to bacterium; C:extracellular space; P:chitin catabolic process; F:endochitinase activity; C:cytoplasm; P:positive regulation of chemokine secretion; F:chitin binding; P:production of molecular mediator involved in inflammatory response; F:kinase binding
Cnidarian	Cnidarian	224.57	3439.1	0.201609	-2.31037	Locus_115372_Transcript_1/1_Confidence_0.000_Length_1825	fa46c_danre ame: full=protein fam46c	2.16051242115954E-112	72.58333333333333%	3	F:molecular_function; P:biological_process; C:cellular_component
Cnidarian	Cnidarian	232.699	1912.89	0.197823	-2.33772	Locus_92511_Transcript_1/1_Confidence_0.000_Length_4408	act_hydat ame: full= non-muscle	0	96.9%	32	P:response to virus; ; P:skeletal muscle fiber development; C:actomyosin, actin part; P:response to ethanol; P:response to mechanical stimulus; P:cardiac muscle contraction; P:skeletal muscle fiber adaptation; P:cardiac myofibril assembly; P:muscle filament sliding; F:ADP binding; C:striated muscle thin filament; P:response to steroid hormone stimulus; F:myosin binding; C:cytosol; P:skeletal musc…
Cnidarian	Cnidarian	359.649	464.798	0.197631	-2.33912	Locus_5674_Transcript_1/1_Confidence_0.000_Length_1569	tadh_arair ame: full=tauropine dehydrogenase short= ame: full=nad: tauropine oxidoreductase	1.05799824963864E-120	60.4%	2	F:binding; F:oxidoreductase activity
Cnidarian	Cnidarian	269.987	119.862	0.196633	-2.34642	Locus_121240_Transcript_1/1_Confidence_0.000_Length_3894	plmn_horse ame: full=plasminogen contains: ame: full=plasmin heavy chain a contains: ame: full=plasmin light chain b	7.73467173917135E-52	56.7%	14	P:extracellular matrix disassembly; F:serine-type endopeptidase activity; F:sodium channel regulator activity; C:extracellular space; C:endoplasmic reticulum membrane; P:localization; P:negative regulation of fibrinolysis; P:cellular sodium ion homeostasis; P:anatomical structure development; P:negative regulation of cell-substrate adhesion; F:cell surface binding; P:positive regulation of fibrin…
Cnidarian	Cnidarian	196.678	2570.19	0.193952	-2.36623	Locus_104599_Transcript_1/1_Confidence_0.000_Length_2184	ctrb_gadmo ame: full=chymotrypsin b contains: ame: full=chymotrypsin b chain a contains: ame: full=chymotrypsin b chain b flags: precursor	8.23684005872894E-45	56.7%	13	C:lysosome; P:positive regulation of apoptosis; P:response to toxin; P:response to nutrient; P:proteolysis; P:response to peptide hormone stimulus; P:multicellular organismal process; F:protein binding; P:response to cytokine stimulus; F:serine-type endopeptidase activity; C:extracellular region; P:protein catabolic process; P:response to food
Cnidarian	Cnidarian	144.43	11975.9	0.190107	-2.39512	Locus_91761_Transcript_1/1_Confidence_0.000_Length_9521	mtor_rat ame: full=serine threonine-protein kinase mtor ame: full=fk506-binding protein 12-rapamycin complex-associated protein 1 ame: full=fkbp12-rapamycin complex-associated protein ame: full=mammalian target of rapamycin short=mtor ame: full=mechanistic target of rapamycin ame: full=rapamycin target protein 1 short=rapt1	0	62.25%	85	F:protein self-association; C:neuronal cell body; P:metamorphosis; P:regulation of Rac GTPase activity; P:positive regulation of transcription from RNA polymerase III promoter; P:protein catabolic process; C:mTOR-FKBP12 complex; P:protein amino acid autophosphorylation; P:positive regulation of multicellular organism growth; ; C:TORC1 complex; P:positive regulation of peptidyl-tyrosine phosphoryl…
Cnidarian	Cnidarian	235.974	104.385	0.189313	-2.40115	Locus_121238_Transcript_1/1_Confidence_0.000_Length_5008	plmn_horse ame: full=plasminogen contains: ame: full=plasmin heavy chain a contains: ame: full=plasmin light chain b	2.74846657653337E-49	56.95%	13	P:extracellular matrix disassembly; F:serine-type endopeptidase activity; F:sodium channel regulator activity; C:extracellular space; C:endoplasmic reticulum membrane; P:localization; P:negative regulation of fibrinolysis; P:cellular sodium ion homeostasis; P:negative regulation of cell-substrate adhesion; F:cell surface binding; P:positive regulation of fibrinolysis; F:apolipoprotein binding; C:…
Cnidarian	Cnidarian	136.243	178.74	0.18896	-2.40385	Locus_69133_Transcript_1/1_Confidence_0.000_Length_1552	ef2_crigr ame: full=elongation factor 2 short=ef-2	9.0718106443939E-24	91.85%	7	C:cytosol; F:translation elongation factor activity; P:translational elongation; P:GTP catabolic process; F:GTPase activity; C:ribonucleoprotein complex; F:GTP binding
Cnidarian	Cnidarian	202.293	66.7021	0.187379	-2.41597	Locus_37567_Transcript_1/1_Confidence_1.000_Length_1184	tdh_bovin ame: full=l-threonine 3- mitochondrial flags: precursor	8.36606574935081E-109	66.75%	6	F:L-threonine 3-dehydrogenase activity; P:cellular metabolic process; F:coenzyme binding; C:mitochondrion; F:nucleotide binding; P:oxidation reduction
Cnidarian	Cnidarian	239.689	84.6514	0.182009	-2.45792	Locus_125687_Transcript_1/2_Confidence_1.000_Length_692	gch1_human ame: full=gtp cyclohydrolase 1 ame: full=gtp cyclohydrolase i short=gtp-ch-i	2.82237665472953E-69	79.35%	42	C:cytoplasmic vesicle; F:GTP binding; F:GTP cyclohydrolase I regulator activity; F:protein homodimerization activity; P:preblastoderm mitotic cell cycle; P:neuromuscular process controlling posture; P:cuticle pigmentation; P:nitric oxide biosynthetic process; C:soluble fraction; P:dopamine biosynthetic process; P:negative regulation of blood pressure; C:protein complex; C:cytosol; P:response to i…
Cnidarian	Cnidarian	4200.48	1787.09	0.181539	-2.46165	Locus_78983_Transcript_1/1_Confidence_0.000_Length_3555	bhmt1_xenla ame: full=betaine--homocysteine s-methyltransferase 1	2.05439238912679E-144	62.55%	9	P:methionine biosynthetic process; C:protein complex; F:betaine-homocysteine S-methyltransferase activity; C:intracellular; F:metal ion binding; P:protein amino acid methylation; F:protein complex binding; P:regulation of homocysteine metabolic process; F:homocysteine S-methyltransferase activity
Cnidarian	Cnidarian	60.7198	184.377	0.174905	-2.51536	Locus_124047_Transcript_1/1_Confidence_1.000_Length_981	nas15_caeel ame: full=zinc metalloproteinase nas-15 ame: full=nematode astacin 15 flags: precursor	4.0891246352688E-47	56.85%	11	P:endothelial cell development; P:embryonic hemopoiesis; P:embryonic caudal fin morphogenesis; P:proteolysis; F:metallopeptidase activity; F:collagen binding; C:cytoplasmic part; P:determination of ventral identity; P:positive regulation of BMP signaling pathway; P:blood vessel development; P:mesoderm formation
Cnidarian	Cnidarian	162.821	628.218	0.174399	-2.51953	Locus_113105_Transcript_1/1_Confidence_0.000_Length_2181	oxla_aplca ame: full=l-amino-acid oxidase short=laao short=lao ame: full=escapin flags: precursor	2.66554054429194E-11	44.5%	9	P:oxidation reduction; F:L-amino-acid oxidase activity; F:oxidoreductase activity; C:extracellular region; P:defense response to bacterium; P:antibiotic biosynthetic process; C:virion; F:chitin binding; P:chitin metabolic process
Cnidarian	Cnidarian	178.674	2003.19	0.162914	-2.61781	Locus_121421_Transcript_1/1_Confidence_2.000_Length_2810	tmps6_mouse ame: full=transmembrane protease serine 6 ame: full=matriptase-2	2.97701214365889E-50	58.6%	22	P:system development; P:response to nicotine; P:endothelial cell migration; P:extracellular matrix disassembly; P:zymogen activation; F:serine-type endopeptidase activity; P:growth; C:extracellular space; F:calcium ion binding; C:integral to membrane; P:negative regulation of fibrinolysis; C:intracellular; P:negative regulation of cell-substrate adhesion; P:collagen catabolic process; P:positive …
Cnidarian	Cnidarian	148.745	1219.53	0.156613	-2.67472	Locus_60535_Transcript_1/1_Confidence_0.000_Length_1152	vmo1_mouse ame: full=vitelline membrane outer layer protein 1 homolog flags: precursor	4.40251950741857E-22	48.0%	5	P:vitelline membrane formation; F:molecular_function; P:biological_process; C:extracellular region; C:cellular_component
Cnidarian	Cnidarian	207.189	283.524	0.151108	-2.72634	Locus_47570_Transcript_1/1_Confidence_0.000_Length_1005	myph_echgr ame: full=myophilin	1.91464559038936E-31	58.7%	8	P:wound healing; P:negative regulation of cell migration; C:nuclear membrane; P:negative regulation of phagocytosis; P:hemopoiesis; P:positive regulation of gene expression; P:regulation of cell proliferation; C:plasma membrane
Cnidarian	Cnidarian	229.56	108.729	0.146101	-2.77496	Locus_104434_Transcript_1/1_Confidence_0.000_Length_938	kynb_bacc1 ame: full=kynurenine formamidase short=kfa ame: full=n-formylkynurenine formamidase	5.2516374801871E-12	41.333333333333336%	6	P:tryptophan catabolic process; F:arylformamidase activity; F:hydrolase activity; P:anthranilate metabolic process; P:tryptophan catabolic process to kynurenine; F:formamidase activity
Cnidarian	Cnidarian	168.794	2195.87	0.130989	-2.93248	Locus_45257_Transcript_1/1_Confidence_0.000_Length_3857	bhmt1_bovin ame: full=betaine--homocysteine s-methyltransferase 1	2.38188064316642E-162	71.8%	16	P:regulation of homocysteine metabolic process; F:zinc ion binding; F:protein tyrosine phosphatase activity; C:polysome; F:homocysteine S-methyltransferase activity; P:methionine biosynthetic process; C:cytosol; P:behavior; P:peptidyl-tyrosine dephosphorylation; C:protein complex; F:betaine-homocysteine S-methyltransferase activity; P:nervous system development; F:protein complex binding; P:prote…
Cnidarian	Cnidarian	297.185	116.859	0.107397	-3.21897	Locus_1498_Transcript_6/14_Confidence_1.000_Length_2082	if_mouse ame: full=gastric intrinsic factor ame: full=intrinsic factor short=if short=inf flags: precursor	1.02287260634778E-12	41.625%	13	C:microvillus; F:cobalamin binding; P:ion transport; C:endosome; P:cobalamin metabolic process; C:extracellular region; C:apical plasma membrane; P:cobalamin transport; P:cobalt ion transport; C:extracellular space; F:metal ion binding; C:cellular_component; P:transport
Cnidarian	Cnidarian	240.923	2846.39	0.105869	-3.23965	Locus_101427_Transcript_1/1_Confidence_0.000_Length_4966	act_hydat ame: full= non-muscle	0	96.9%	25	P:response to virus; ; P:skeletal muscle fiber development; C:actomyosin, actin part; P:response to ethanol; P:cardiac muscle contraction; P:cardiac myofibril assembly; P:muscle filament sliding; C:striated muscle thin filament; F:myosin binding; C:cytosol; P:skeletal muscle thin filament assembly; P:cardiac muscle tissue morphogenesis; C:I band; P:apoptosis; P:response to drug; C:stress fiber; C…

## Sheet: +_-_swissprot
TopSort	Genomic Mapping	Genomic read Count	Average RNA-Seq Reads Mapped	Fold Change	Log2 Fold Change	Contig Name	Annotation	e-value	% Similarity	# GO Terms	GO Terms	Enzyme Codes
Cnidarian	Not Cnidarian	0	189.775	inf	inf	Locus_35211_Transcript_1/1_Confidence_0.000_Length_6942	acac_dicdi ame: full=acetyl- carboxylase ame: full=acc-alpha includes: ame: full=biotin carboxylase	0	59.7%	24	P:root development; P:positive regulation of cellular metabolic process; P:fatty acid elongation; F:acetyl-CoA carboxylase activity; P:protein homotetramerization; P:lipid homeostasis; P:energy reserve metabolic process; C:Golgi apparatus; C:cytosol; P:acetyl-CoA metabolic process; P:response to organic cyclic substance; P:regulation of fatty acid oxidation; P:multicellular organismal protein met…
Cnidarian	Not Cnidarian	0	47.9617	inf	inf	Locus_115926_Transcript_1/1_Confidence_1.000_Length_5236	y9955_dicdi ame: full=probable serine threonine-protein kinase ddb_g0267514	8.41146034204593E-41	51.7%	12	F:protein serine/threonine kinase activity; P:positive regulation of JUN kinase activity; C:cytoplasm; P:regulation of cell communication; P:peptidyl-amino acid modification; F:protein binding; P:negative regulation of cellular process; P:positive regulation of cellular process; P:cellular response to chemical stimulus; P:response to carbohydrate stimulus; C:membrane; P:regulation of transcriptio…
Cnidarian	Not Cnidarian	0.510014	59.6877	inf	inf	Locus_21510_Transcript_1/1_Confidence_1.000_Length_3044	parp1_crigr ame: full=poly synthase 1	2.92979084573855E-59	46.25%	8	C:nuclear lumen; P:transcription, DNA-dependent; F:protein binding; P:response to DNA damage stimulus; P:regulation of cellular metabolic process; F:transferase activity; P:chromosome organization; C:chromosome
Cnidarian	Not Cnidarian	0	82.1107	inf	inf	Locus_35625_Transcript_1/1_Confidence_0.000_Length_8194	megf6_rat ame: full=multiple epidermal growth factor-like domains protein 6 short=multiple egf-like domains protein 6 ame: full=epidermal growth factor-like protein 3 short=egf-like protein 3 flags: precursor	8.94482029229612E-45	31.95%	22	C:intracellular membrane-bounded organelle; ; P:organ development; P:pattern specification process; P:cellular macromolecule metabolic process; C:membrane; P:negative regulation of cell differentiation; P:positive regulation of cell differentiation; C:extracellular region part; P:neuron differentiation; P:epithelium development; P:central nervous system development; P:gene expression; P:primary m…
Cnidarian	Not Cnidarian	0	82.6667	inf	inf	Locus_116148_Transcript_1/1_Confidence_0.000_Length_1890	syep_human ame: full=bifunctional glutamate proline--trna ligase ame: full=bifunctional aminoacyl-trna synthetase ame: full=cell proliferation-inducing gene 32 protein includes: ame: full=glutamate--trna ligase ame: full=glutamyl-trna synthetase short= includes: ame: full=proline--trna ligase ame: full=prolyl-trna synthetase	9.06454902468734E-154	63.75%	8	C:cytosol; C:soluble fraction; F:Ala-tRNA(Pro) hydrolase activity; F:proline-tRNA ligase activity; P:protein complex assembly; F:protein binding; P:tRNA aminoacylation for protein translation; F:glutamate-tRNA ligase activity
Cnidarian	Not Cnidarian	0	55.2407	inf	inf	Locus_120798_Transcript_1/1_Confidence_0.000_Length_1581	xyla_geoka ame: full=xylose isomerase	3.30575400327259E-130	67.35%	1	P:carbohydrate metabolic process
Cnidarian	Not Cnidarian	0.5314	153.024	inf	inf	Locus_118020_Transcript_1/1_Confidence_1.000_Length_1821	cbhb_emeni ame: full= -beta-d-glucan cellobiohydrolase b ame: full=beta-glucancellobiohydrolase b ame: full=exocellobiohydrolase b ame: full=exoglucanase b flags: precursor	8.99558868782516E-135	64.1%	2	P:carbohydrate metabolic process; F:hydrolase activity, acting on glycosyl bonds
Cnidarian	Not Cnidarian	0.142416	69.4321	inf	inf	Locus_42582_Transcript_1/1_Confidence_0.000_Length_3370	syvc_rat ame: full=valine--trna ligase ame: full=valyl-trna synthetase short=	0	62.25%	4	P:tRNA aminoacylation for protein translation; C:cytosol; F:valine-tRNA ligase activity; C:mitochondrion
Cnidarian	Not Cnidarian	0	59.6816	inf	inf	Locus_28691_Transcript_1/1_Confidence_1.000_Length_3156	clpc_odosi ame: full=atp-dependent clp protease atp-binding subunit clpa homolog	0	60.75%	2	P:macromolecule metabolic process; P:primary metabolic process
Cnidarian	Not Cnidarian	0	105.662	inf	inf	Locus_1603_Transcript_1/1_Confidence_1.000_Length_4343	yo075_yeast ame: full=uncharacterized abc transporter atp-binding protein permease yol075c	1.19974970489393E-85	47.75%	22	P:steroid metabolic process; C:intracellular organelle part; P:regulation of localization; P:regulation of gene expression; P:negative regulation of biological process; P:cellular macromolecule metabolic process; P:cholesterol transport; F:lipid transporter activity; C:intracellular membrane-bounded organelle; P:small molecule metabolic process; P:response to organic substance; C:plasma membrane;…
Cnidarian	Not Cnidarian	0.102839	83.4387	inf	inf	Locus_116596_Transcript_1/1_Confidence_0.000_Length_4942	megf6_human ame: full=multiple epidermal growth factor-like domains protein 6 short=multiple egf-like domains protein 6 ame: full=epidermal growth factor-like protein 3 short=egf-like protein 3 flags: precursor	1.00575869965454E-11	31.9%	2	P:organ development; P:regulation of cellular process
Cnidarian	Not Cnidarian	0.0541346	82.521	inf	inf	Locus_126030_Transcript_3/3_Confidence_2.000_Length_4999	sspo_bovin ame: full=sco-spondin flags: precursor	2.30607696310173E-72	35.65%	6	P:cellular process; P:response to stimulus; P:system development; P:regulation of biological process; C:extracellular region; C:cell part
Cnidarian	Not Cnidarian	0	111.566	inf	inf	Locus_61319_Transcript_1/1_Confidence_0.000_Length_5146	pyr1_emeni ame: full=protein pyrabcn includes: ame: full=glutamine-dependent carbamoyl-phosphate includes: ame: full=aspartate carbamoyltransferase	0	61.9%	48	P:'de novo' pyrimidine base biosynthetic process; P:cellular amino acid biosynthetic process; F:UTP binding; F:carbamoyl-phosphate synthase (glutamine-hydrolyzing) activity; F:protein kinase activity; P:response to dexamethasone stimulus; P:midgut development; C:nuclear matrix; P:response to food; F:carbamoyl-phosphate synthase (ammonia) activity; ; C:protein complex; F:phospholipid binding; F:di…
Cnidarian	Not Cnidarian	0	223.362	inf	inf	Locus_72824_Transcript_1/1_Confidence_0.000_Length_1659	ef1a_crypv ame: full=elongation factor 1-alpha short=ef-1-alpha	7.35724008602978E-96	59.9%	9	P:response to inorganic substance; F:translation elongation factor activity; C:eukaryotic translation elongation factor 1 complex; P:translational elongation; P:anti-apoptosis; F:protein binding; F:nucleotide binding; C:neuronal cell body; C:nucleus
Cnidarian	Not Cnidarian	0	120.844	inf	inf	Locus_1266_Transcript_1/1_Confidence_1.000_Length_2563	glna_colgl ame: full=glutamine synthetase short=gs ame: full=glutamate--ammonia ligase	1.7132913890763E-105	66.85%	11	P:ammonia assimilation cycle; C:mitochondrion; P:response to salt stress; C:chloroplast envelope; F:glutamate-ammonia ligase activity; P:aging; C:chloroplast thylakoid membrane; C:chloroplast stroma; P:response to cadmium ion; C:cytosolic ribosome; C:apoplast
Cnidarian	Not Cnidarian	0	201.834	inf	inf	Locus_59412_Transcript_1/1_Confidence_0.000_Length_1688	enog_mouse ame: full=gamma-enolase ame: full=2-phospho-d-glycerate hydro-lyase ame: full=enolase 2 ame: full=neural enolase ame: full=neuron-specific enolase short=nse	3.32490000507909E-152	76.05%	14	P:response to virus; P:gluconeogenesis; P:negative regulation of transcription from RNA polymerase II promoter; F:transcription corepressor activity; C:membrane; F:protein dimerization activity; C:cytosol; F:metal ion binding; P:glycolysis; P:negative regulation of cell growth; F:transcription factor activity; F:lyase activity; C:nucleus; P:developmental process
Cnidarian	Not Cnidarian	0	129.24	inf	inf	Locus_13391_Transcript_1/1_Confidence_1.000_Length_4797	ycfi_yeast ame: full=metal resistance protein ycf1 ame: full=yeast cadmium factor 1	0	52.5%	17	C:vacuole; P:response to organic substance; P:drug transport; P:cellular metabolic process; C:integral to membrane; F:anion transmembrane transporter activity; P:anion transport; P:carboxylic acid transport; P:primary metabolic process; P:small molecule metabolic process; C:intracellular organelle part; F:drug transmembrane transporter activity; F:ATPase activity, coupled to transmembrane movemen…
Cnidarian	Not Cnidarian	0	146.234	inf	inf	Locus_110890_Transcript_1/1_Confidence_0.000_Length_1772	tcpa_tetpy ame: full=t-complex protein 1 subunit alpha short=tcp-1-alpha ame: full=cct-alpha	1.63136994987422E-173	72.95%	11	P:'de novo' posttranslational protein folding; C:cell junction; C:nucleolus; C:chaperonin-containing T-complex; P:spermatid development; C:nuclear heterochromatin; P:tubulin complex assembly; F:nucleotide binding; C:Golgi apparatus; C:plasma membrane; C:pericentriolar material
Cnidarian	Not Cnidarian	0.242403	79.5033	inf	inf	Locus_50761_Transcript_1/1_Confidence_0.000_Length_1762	gpda_takru ame: full=glycerol-3-phosphate dehydrogenase cytoplasmic short=gpd-c short=gpdh-c	8.2715366680696E-77	67.0%	10	C:cytosol; C:M band; C:Z disc; F:binding; P:oxidation reduction; P:flight behavior; F:glycerol-3-phosphate dehydrogenase (NAD+) activity; P:glycerol-3-phosphate metabolic process; P:triglyceride biosynthetic process; C:lipid particle
Cnidarian	Not Cnidarian	0	145.927	inf	inf	Locus_22593_Transcript_1/1_Confidence_1.000_Length_5678	top2_arath ame: full=dna topoisomerase 2 ame: full=dna topoisomerase ii	0	65.25%	47	; F:ubiquitin binding; F:protein kinase C binding; F:protein homodimerization activity; P:cerebellar granule cell differentiation; P:mitotic spindle organization; F:satellite DNA binding; C:ACF complex; F:protein C-terminus binding; C:soluble fraction; P:DNA ligation; P:positive regulation of apoptosis; P:meiosis; C:insoluble fraction; C:cytosol; F:rDNA binding; F:mRNA binding; C:heterochromatin;…
Cnidarian	Not Cnidarian	0	109.417	inf	inf	Locus_16350_Transcript_1/1_Confidence_0.000_Length_778	rl12_schpo ame: full=60s ribosomal protein l12	1.78128670191212E-57	70.55%	17	P:viral transcription; P:endocrine pancreas development; P:positive regulation of growth rate; F:RNA binding; C:nucleolus; F:structural constituent of ribosome; P:mRNA metabolic process; P:translational elongation; P:secretion by cell; P:nematode larval development; P:ribosome biogenesis; F:protein binding; P:translational termination; P:receptor-mediated endocytosis; P:embryonic development endi…
Cnidarian	Not Cnidarian	0	129.699	inf	inf	Locus_100376_Transcript_1/1_Confidence_0.000_Length_2997	glyc1_dicdi ame: full=serine hydroxymethyltransferase 1 short=shmt 1 ame: full=glycine hydroxymethyltransferase 1 ame: full=serine methylase 1	9.61651614252138E-156	71.25%	28	P:purine base biosynthetic process; P:photorespiration; C:apoplast; C:stromule; F:glycine hydroxymethyltransferase activity; C:cytosolic ribosome; C:microtubule cytoskeleton; C:mitochondrial inner membrane; C:mitochondrial nucleoid; P:one-carbon metabolic process; C:chloroplast stroma; P:serine family amino acid biosynthetic process; F:pyridoxal phosphate binding; P:embryonic development; P:respo…
Cnidarian	Not Cnidarian	2.7271	263.012	inf	inf	Locus_95082_Transcript_1/1_Confidence_0.000_Length_3177	ppdk_rhime ame: full= phosphate dikinase ame: full= orthophosphate dikinase	0	66.65%	9	C:cytosol; F:pyruvate, phosphate dikinase activity; P:lipid biosynthetic process; P:response to light stimulus; C:plastid; F:ATP binding; P:starch biosynthetic process; P:phosphorylation; F:kinase activity
Cnidarian	Not Cnidarian	0.0744324	121.619	inf	inf	Locus_127969_Transcript_1/1_Confidence_1.000_Length_8864	cx030_human ame: full= uncharacterized protein cxorf30	1.64923646428742E-44	39.8%	2	C:integral to membrane; C:membrane
Cnidarian	Not Cnidarian	0.376771	72.8428	inf	inf	Locus_17242_Transcript_1/1_Confidence_1.000_Length_2383	acbg2_chick ame: full=long-chain-fatty-acid-- ligase acsbg2 ame: full=acyl- synthetase bubblegum family member 2	4.13366804086641E-114	47.75%	8	P:system development; C:membrane; F:fatty-acid ligase activity; P:fatty acid metabolic process; C:endoplasmic reticulum; P:response to hormone stimulus; P:reproductive process; C:mitochondrion
Cnidarian	Not Cnidarian	1.36688	127.246	inf	inf	Locus_125980_Transcript_1/1_Confidence_1.000_Length_5017	sspo_bovin ame: full=sco-spondin flags: precursor	1.83010700296867E-77	36.7%	3	P:multicellular organismal development; C:extracellular region; C:cell part
Cnidarian	Not Cnidarian	0.162652	70.8201	inf	inf	Locus_23050_Transcript_1/1_Confidence_0.000_Length_3195	npc1_human ame: full=niemann-pick c1 protein flags: precursor	8.75154095973574E-46	44.95%	24	P:steroid metabolic process; P:smoothened signaling pathway; C:intracellular organelle part; P:cell development; P:heart development; P:cellular component organization; P:cholesterol transport; P:cellular metabolic process; C:intracellular membrane-bounded organelle; C:plasma membrane part; P:regulation of cell proliferation; P:response to external stimulus; F:protein binding; P:response to chemi…
Cnidarian	Not Cnidarian	0	77.2518	inf	inf	Locus_7665_Transcript_1/2_Confidence_6.000_Length_1248	dus14_mouse ame: full=dual specificity protein phosphatase 14 ame: full=mitogen-activated protein kinase phosphatase 6 short=map kinase phosphatase 6 short=mkp-6	1.99326370348187E-15	48.35%	6	F:protein tyrosine/serine/threonine phosphatase activity; P:toll-like receptor signaling pathway; P:protein modification process; C:intracellular organelle part; P:dephosphorylation; C:mitochondrion
Cnidarian	Not Cnidarian	0.0242749	74.753	inf	inf	Locus_11563_Transcript_1/1_Confidence_1.000_Length_3313	lonm_ostlu ame: full=lon protease mitochondrial flags: precursor	0	60.8%	22	F:serine-type endopeptidase activity; F:ATP-dependent peptidase activity; F:mitochondrial light strand promoter anti-sense binding; F:mitochondrial light strand promoter sense binding; F:mitochondrial heavy strand promoter anti-sense binding; P:aging; P:response to aluminum ion; F:ADP binding; P:oxidation-dependent protein catabolic process; C:mitochondrial nucleoid; F:single-stranded RNA binding…
Cnidarian	Not Cnidarian	0.0281175	226.853	inf	inf	Locus_67310_Transcript_1/1_Confidence_0.000_Length_3685	ded1_neofi ame: full=atp-dependent rna helicase ded1	4.08868361312349E-95	59.9%	1	F:binding
Cnidarian	Not Cnidarian	0	88.2818	inf	inf	Locus_128718_Transcript_1/1_Confidence_1.000_Length_1883	guaa_phezh ame: full=gmp synthase ame: full=gmp synthetase ame: full=glutamine amidotransferase	1.00055991943986E-144	66.95%	4	F:ligase activity; P:cellular nitrogen compound biosynthetic process; P:nucleobase, nucleoside, nucleotide and nucleic acid metabolic process; P:small molecule metabolic process
Cnidarian	Not Cnidarian	0	59.3284	inf	inf	Locus_115050_Transcript_1/1_Confidence_1.000_Length_3056	tnpo2_mouse ame: full=transportin-2 ame: full=karyopherin beta-2b	3.61233612231965E-158	49.583333333333336%	3	P:protein import into nucleus; F:protein binding; C:intracellular part
Cnidarian	Not Cnidarian	0.104508	651.95	inf	inf	Locus_13758_Transcript_2/2_Confidence_9.000_Length_1761	psbc_odosi ame: full=photosystem ii cp43 chlorophyll apoprotein ame: full=psii 43 kda protein ame: full=photosystem ii 44 kda reaction center protein ame: full=protein cp-43 ame: full=protein p6 flags: precursor	3.50625818717431E-152	76.95%	5	C:photosystem; C:plastid thylakoid membrane; C:cyanelle; P:photosynthetic electron transport chain; C:chloroplast
Cnidarian	Not Cnidarian	0	99.6261	inf	inf	Locus_23942_Transcript_1/1_Confidence_0.000_Length_2151	ccpr2_debha ame: full= heme-binding peroxidase	7.15043815773195E-9	43.9375%	11	F:metal ion binding; P:oxidation reduction; F:heme binding; F:oxidoreductase activity; P:response to oxidative stress; F:peroxidase activity; C:mitochondrion; C:mitochondrial matrix; F:cytochrome-c peroxidase activity; P:hydrogen peroxide catabolic process; F:L-ascorbate peroxidase activity
Cnidarian	Not Cnidarian	0.658566	70.7314	inf	inf	Locus_129871_Transcript_1/1_Confidence_1.000_Length_2306	gux2_trire ame: full=exoglucanase 2 ame: full= -beta-cellobiohydrolase ame: full=exocellobiohydrolase ii short=cbhii ame: full=exoglucanase ii flags: precursor	6.53718055707017E-8	60.666666666666664%	2	P:carbohydrate metabolic process; F:hydrolase activity, acting on glycosyl bonds
Cnidarian	Not Cnidarian	0.233823	80.4208	inf	inf	Locus_25463_Transcript_1/1_Confidence_1.000_Length_5145	sspo_chick ame: full=sco-spondin flags: precursor	5.84411310220067E-79	36.9%	6	P:cellular process; P:response to stimulus; P:system development; P:regulation of biological process; C:cell part; C:extracellular region part
Cnidarian	Not Cnidarian	0.0427322	91.1461	inf	inf	Locus_5348_Transcript_1/1_Confidence_1.000_Length_4235	smc4_arath ame: full=structural maintenance of chromosomes protein 4 short= 4 short=smc protein 4 short=smc-4 ame: full=chromosome-associated protein c short= -c	0	50.65%	16	P:multicellular organismal development; P:response to DNA damage stimulus; F:nucleotide binding; P:gene expression; P:mitotic chromosome condensation; C:cytoplasm; C:nucleolus; F:protein heterodimerization activity; C:chromosome, centromeric region; C:nuclear chromosome; P:regulation of cellular process; C:plasmodesma; P:sister chromatid cohesion; P:reproductive process; C:cohesin complex; C:cond…
Cnidarian	Not Cnidarian	0.0327651	102.433	inf	inf	Locus_1365_Transcript_1/1_Confidence_0.000_Length_2384	c505_fusox ame: full=bifunctional p-450:nadph-p450 reductase ame: full=cytochrome p450foxy ame: full=fatty acid omega-hydroxylase includes: ame: full=cytochrome p450 505 includes: ame: full=nadph--cytochrome p450 reductase	5.88972112126726E-44	46.9%	8	P:catabolic process; F:binding; P:oxidation reduction; F:monooxygenase activity; P:steroid metabolic process; P:small molecule metabolic process; C:cell part; P:cellular metabolic process
Cnidarian	Not Cnidarian	0.096094	107.159	inf	inf	Locus_6146_Transcript_1/1_Confidence_1.000_Length_2790	eno_plaf7 ame: full=enolase ame: full=2-phospho-d-glycerate hydro-lyase ame: full=2-phosphoglycerate dehydratase	7.00446244235836E-177	79.3%	17	F:copper ion binding; P:response to salt stress; P:response to light stimulus; C:plasmodesma; P:response to cold; C:phosphopyruvate hydratase complex; F:DNA binding; P:response to abscisic acid stimulus; F:magnesium ion binding; P:glycolysis; C:mitochondrial envelope; C:chloroplast; P:response to cadmium ion; F:phosphopyruvate hydratase activity; C:nucleus; C:plasma membrane; C:apoplast
Cnidarian	Not Cnidarian	0	88.1993	inf	inf	Locus_15453_Transcript_1/1_Confidence_1.000_Length_2685	hsp74_rat ame: full=heat shock 70 kda protein 4 ame: full=ischemia responsive 94 kda protein	8.97546077988958E-89	56.25%	10	P:cellular chaperone-mediated protein complex assembly; P:positive regulation of protein binding; P:positive regulation of biological process; C:nucleolus; C:cytosol; P:protein import into mitochondrial outer membrane; P:response to heat; P:macromolecule metabolic process; C:lipid particle; F:binding
Cnidarian	Not Cnidarian	2.74866	92.1767	inf	inf	Locus_19285_Transcript_1/1_Confidence_0.000_Length_4111	top2a_crigr ame: full=dna topoisomerase 2-alpha ame: full=dna topoisomerase alpha isozyme	0	66.1%	47	; F:ubiquitin binding; F:protein kinase C binding; F:protein homodimerization activity; P:cerebellar granule cell differentiation; P:mitotic spindle organization; F:satellite DNA binding; C:ACF complex; F:protein C-terminus binding; C:soluble fraction; P:DNA ligation; P:positive regulation of apoptosis; P:meiosis; C:insoluble fraction; C:cytosol; F:rDNA binding; F:mRNA binding; C:heterochromatin;…
Cnidarian	Not Cnidarian	0	97.0816	inf	inf	Locus_53195_Transcript_1/1_Confidence_0.000_Length_2421	cynt_myctu ame: full=carbonic anhydrase ame: full=carbonate dehydratase	3.20121285718994E-21	48.9%	2	C:cytoplasm; F:protein binding
Cnidarian	Not Cnidarian	0	106.977	inf	inf	Locus_53194_Transcript_1/1_Confidence_0.000_Length_2332	cynt_myctu ame: full=carbonic anhydrase ame: full=carbonate dehydratase	8.3336947556647E-19	46.7%	1	F:protein binding
Cnidarian	Not Cnidarian	0	116.195	inf	inf	Locus_25636_Transcript_1/1_Confidence_2.000_Length_5066	sspo_chick ame: full=sco-spondin flags: precursor	1.67633208236228E-70	37.6%	8	P:response to stimulus; P:system development; P:signaling; P:regulation of cellular process; P:anatomical structure morphogenesis; P:cell communication; C:cell part; C:extracellular region part
Cnidarian	Not Cnidarian	0	90.7355	inf	inf	Locus_115684_Transcript_3/4_Confidence_2.000_Length_1395	rl4a_arath ame: full=60s ribosomal protein l4-1 short=l1	4.689942673503E-101	70.25%	14	P:viral transcription; P:endocrine pancreas development; C:cell wall; F:RNA binding; C:nucleolus; C:plasmodesma; F:structural constituent of ribosome; P:mRNA metabolic process; P:translational elongation; P:translational termination; C:chloroplast; C:vacuole; C:cytosolic large ribosomal subunit; C:plasma membrane
Cnidarian	Not Cnidarian	0.0771807	71.6526	inf	inf	Locus_32856_Transcript_1/1_Confidence_1.000_Length_5058	nphp3_xentr ame: full=nephrocystin-3	8.71320541501394E-19	43.65%	11	P:microtubule-based process; F:protein binding; P:multicellular organismal development; C:cytoskeletal part; C:microtubule cytoskeleton; P:response to stimulus; P:anatomical structure development; C:protein complex; P:regulation of cellular process; C:cell projection; F:catalytic activity
Cnidarian	Not Cnidarian	0.318031	73.6299	inf	inf	Locus_4967_Transcript_1/1_Confidence_1.000_Length_2344	uso1_yeast ame: full=intracellular protein transport protein uso1 short=int-1	2.99373577242648E-8	42.8%	57	P:protein targeting to lysosome; P:Golgi to plasma membrane protein transport; ; P:Golgi ribbon formation; C:trans-Golgi network; F:identical protein binding; C:membrane; P:microtubule anchoring; P:protein targeting to Golgi; P:protein localization in Golgi apparatus; P:protein transport; C:cytoplasm; P:late endosome to Golgi transport; P:retrograde transport, endosome to Golgi; C:Golgi apparatus…
Cnidarian	Not Cnidarian	0.08406	80.1386	inf	inf	Locus_1877_Transcript_1/1_Confidence_1.000_Length_2274	arsb_rat ame: full=arylsulfatase b short=asb ame: full=n-acetylgalactosamine-4-sulfatase short=g4s	2.75497848651557E-51	44.05%	4	P:cellular process; C:intracellular membrane-bounded organelle; F:sulfuric ester hydrolase activity; C:cytoplasmic part
Cnidarian	Not Cnidarian	0.221492	94.4239	inf	inf	Locus_74351_Transcript_1/1_Confidence_0.000_Length_1783	lgmn_rat ame: full=legumain ame: full=asparaginyl endopeptidase ame: full= cysteine 1 flags: precursor	1.59078914421226E-59	54.6%	5	F:peptidase activity; P:negative regulation of biological process; C:intracellular membrane-bounded organelle; P:primary metabolic process; C:cytoplasmic part
Cnidarian	Not Cnidarian	0	93.0867	inf	inf	Locus_760_Transcript_1/1_Confidence_2.000_Length_2540	gatm_bovin ame: full=glycine mitochondrial ame: full=l-arginine:glycine amidinotransferase ame: full=transamidinase flags: precursor	2.83608679739677E-60	56.95%	12	P:response to organic substance; P:spermatogenesis; P:muscle contraction; C:cytosol; F:amidinotransferase activity; F:guanidinoacetate N-methyltransferase activity; P:organ morphogenesis; P:methylation; C:mitochondrial envelope; P:response to stress; P:regulation of multicellular organism growth; P:creatine biosynthetic process
Cnidarian	Not Cnidarian	0.775713	68.9301	inf	inf	Locus_13048_Transcript_2/2_Confidence_2.000_Length_1583	urc1_sackl ame: full= gtp cyclohydrolase urc1 ame: full=uracil catabolism protein 1	2.4137831447247E-72	51.1%	2	F:binding; F:catalytic activity
Cnidarian	Not Cnidarian	0	61.0016	inf	inf	Locus_27629_Transcript_1/1_Confidence_1.000_Length_1718	cbp1_horvu ame: full=serine carboxypeptidase 1 ame: full=cp-mi ame: full=carboxypeptidase c ame: full=serine carboxypeptidase i contains: ame: full=serine carboxypeptidase 1 chain a ame: full=serine carboxypeptidase i chain a contains: ame: full=serine carboxypeptidase 1 chain b ame: full=serine carboxypeptidase i chain b flags: precursor	1.68464056498775E-42	44.85%	8	P:cellular process; P:regulation of biological process; C:mitochondrion; C:nucleolus; F:carboxypeptidase activity; F:protein binding; P:macromolecule localization; P:metabolic process
Cnidarian	Not Cnidarian	0.200507	117.7	inf	inf	Locus_33678_Transcript_1/1_Confidence_1.000_Length_6215	sspo_chick ame: full=sco-spondin flags: precursor	2.22634001255278E-64	36.8%	5	P:multicellular organismal development; C:cell part; P:cellular process; C:extracellular region part; F:binding
Cnidarian	Not Cnidarian	0.0810718	106.745	inf	inf	Locus_126029_Transcript_1/1_Confidence_1.000_Length_7242	xlrs1_fugru ame: full=retinoschisin ame: full=x-linked juvenile retinoschisis protein homolog flags: precursor	3.34552378974159E-11	49.05%	14	P:anatomical structure morphogenesis; P:phagocytosis; F:protein binding; C:intracellular membrane-bounded organelle; P:response to estrogen stimulus; C:integral to membrane; ; P:positive regulation of cell proliferation; P:cellular developmental process; P:neurological system process; C:cell projection; P:nervous system development; C:plasma membrane part; C:extracellular matrix
Cnidarian	Not Cnidarian	0	76.4875	inf	inf	Locus_29343_Transcript_1/1_Confidence_1.000_Length_2873	cc146_human ame: full=coiled-coil domain-containing protein 146	2.81913467803358E-96	43.45%	16	P:tissue development; P:heart development; P:cellular component morphogenesis; P:striated muscle cell development; C:contractile fiber; C:intracellular membrane-bounded organelle; P:system process; P:nervous system development; P:anatomical structure formation involved in morphogenesis; F:protein binding; ; P:cellular membrane organization; C:myosin complex; P:vesicle-mediated transport; P:actin …
Cnidarian	Not Cnidarian	0	83.9346	inf	inf	Locus_20701_Transcript_1/1_Confidence_3.000_Length_3315	kifc3_human ame: full=kinesin-like protein kifc3	3.41438715934536E-77	55.3%	21	P:mitotic spindle elongation; C:intracellular membrane-bounded organelle; P:meiotic chromosome segregation; P:epithelial cell-cell adhesion; C:zonula adherens; P:pollen germination; F:microtubule motor activity; F:microtubule binding; P:embryonic development ending in birth or egg hatching; P:mitosis; P:visual perception; C:centrosome; P:zonula adherens maintenance; C:microtubule associated compl…
Cnidarian	Not Cnidarian	0	133.258	inf	inf	Locus_8729_Transcript_2/2_Confidence_1.000_Length_1732	idh_mycbo ame: full=isocitrate dehydrogenase short=idh ame: full=idp ame: full=nadp(+)-specific icdh ame: full=oxalosuccinate decarboxylase	1.030998270627E-47	49.75%	11	P:carboxylic acid metabolic process; P:oxidation reduction; C:peroxisome; F:metal ion binding; F:oxidoreductase activity, acting on the CH-OH group of donors, NAD or NADP as acceptor; P:carbohydrate metabolic process; P:coenzyme metabolic process; F:nucleotide binding; F:coenzyme binding; C:membrane; P:response to organic substance
[truncated: 161 more rows]

## Sheet: -_+_swissprot
TopSort	Genomic Mapping	Genomic read Count	Average RNA-Seq Reads Mapped	Fold Change	Log2 Fold Change	Contig Name	Annotation	e-value	% Similarity	# GO Terms	GO Terms	Enzyme Codes
[truncated: 76 more rows]

## Sheet: +_+_NR
TopSort	Genomic Mapping	Genomic read Count	Average RNA-Seq Reads Mapped	Fold Change	Log2 Fold Change	Contig Name	NR BLAST HITS	NR BLAST HITS	NR BLAST HITS	NR BLAST HITS	NR BLAST HITS	NR BLAST HITS	NR BLAST HITS
[truncated: 108 more rows]

[truncated: 4 more sheets: +_-_NR, -_+_NR, +_+_Unannotated, -_+_Unannotated]
