# Supplementary material for: Extensive Differences in Gene Expression Between Symbiotic and Aposymbiotic Cnidarians
Source: G3 (Bethesda). 2013 Dec 24;4(2):277–95. doi: 10.1534/g3.113.009084 (PMC3931562; doi:10.1534/g3.113.009084)
Supplement: Supporting Information [file supp_g3.113.009084_FileS4.gz]

Archive with 1 entries (1 files):
- Symbiotic_CC7_AiptasiaTranscriptome.fa
