# Supplementary material for: Extensive Differences in Gene Expression Between Symbiotic and Aposymbiotic Cnidarians
Source: G3 (Bethesda). 2013 Dec 24;4(2):277–95. doi: 10.1534/g3.113.009084 (PMC3931562; doi:10.1534/g3.113.009084)
Supplement: Supporting Information [file supp_g3.113.009084_FileS4.gz › Symbiotic_CC7_AiptasiaTranscriptome.fa]

>Locus_71511_Transcript_1/1_Confidence_0.000_Length_32510
ATACAAGATGAAGGAAGGTACATTATCATTGATGAGGTCGACGATCAAGACAAGGAACTGTTTTCATTAGTCATCGAAAA
GTGCGATTTGGACGACGACGCAGAGTATATGGCAGTTGCAATGAATGAAGCTGGTAAAGACTCGACTTCATGTCATTTGG
CTGTAACACAAAAGTCAATCACCGAGGAAATAAAGGAAGTGGAGGAGCCGGTTCTAGAGAGGGGTACAGATGATACCATG
GATGCTGCTATTCCAGCTCCTTCACTAATCAGGCCACTTCCGGAGGAAACAGAGGTCTTGGAGGGCGATTCTGCACGTAT
CGAGTGTGAGATCGCTGCTGGTCCAAATCCAGACGTTTCTTGGTTTAAAGACGACGAACCGTTACAAGAAGATGATAAAG
TTGTTTTTGAAGACGAGGGTGACGTTCATGCGTTAGTTATCCAGCTTGCTGAAGAAGATGACGAGTCTGAGTATAAATGC
GTGGTGACCAATGCCCTGGGAAGTGTTGAAACGAAGGGAGAAATCGTGATAGAAGAAGGGATGGCATTACCTGTTATCAA
GGAAGGACTAAAGAGCATGGAAGCCGATGAAGGTGACATCGTTAAGTTTGATATACGTGTTATCGGAAAACCTGAGCCTA
TGGTCGAATGGTTTAAAGACGGCAAGCAAATAGAAGACGAAGGAAGATTCGTTGTCATTGATGAGGTAGACGAACAGGAC
AAGGAGCTGTTTTCGTTGTTAATCGAGAGATGCAAGCTGGAGGACGATGCTGAGTACATGGTGGTTGCAATGAACGAGGC
TGGTAAAGATACAAGCACCTGTCATCTTTGTGTTACACGAAGAACTGTTCCTGAAGAATTCAAGGATGAATTGGAGGAGA
TTCCTCTCGAAGCTTCTCAAGGTGACGAAGTTGTGATGACTGTGCCCCTACATGGCCATCCAACCCCAGCTGTAGAATGG
TTCTATGACGAAAAGCCAGTCGAACCTGATGATAGGATGGACATATCTCAAGACGGTGAGTTTGCCAAAGGAATCATTCC
TAAAGTCGTACCACAAGATTCTGGGACTTACAAGTGCACTGTGACGAGCCTAAAGGGTACTACAACAAAGAAATTCTTAT
TGGTCGTTGAAGGTTCCCAAGCCCCAGAAATAGTACCAGAATCAAGTCTTGACGTCCAAGCTCAAGTCCCTGCCATTACC
GAAACGTTGGCACCCAATCAGAAAGCTCCAGTTTTTCTTGAAATGATTAAACATGTCGAAGTCTTAGAAGGAGAAGAAGC
TAGGTTTGATGCTCATGTTGATGCAGTTCCAGAACCAACGATTGATTGGTACAAAAATGGTGTACTTATCCCAGATAAGG
GTCGATTTGTTCACATTGATGCTGTAAAGGAAGAGGTATTCACACTGGTGATCGAAAATACCGAGCTAACGGATGCGGGA
GAATATACATGTATCGCGATCAATGACGTTGATGAGGTCAGTTGTACAGCTATGTTGACAGTCAAACCAAACGAAATAGC
TCCAGACTTCACGAAAGAACCCAAAACATCCAAATTTGACATAAATACTGGTAAAGATGTAACTCTGGACATTACGGTGT
CTGGAAAACCTGAACCGGAAGTAGAATGGTATAAGGACGATAAACCAATCAAGAAGACCAAGCACGTAGATATAGTGGTG
AAAGATGACGAACACACACTGCGTATTCGAGGTGGAAAACCAGATGACTCTGGTGTTTACAAGTGCGTTGCGAAGAATCC
TGCAGGAACAGCAACGAGGACTTATGAAGTTAACATCAAAGACCAACGAGAGGCTCCAGTATTTGTTAAGAAACTTCAAC
CATCAACTGTTCGAGAAGGAGATCGCTTAAAGTTGGAAACAAAAGTGAGCGGTAAACCTCAACCGACTGTAAAGTGGTAC
AAGGACGACAAAATGGTTGTGGAGGATAAGCGTGTTACTGTGAACACCGATGGCGAGAACTCTACCTTAACAATCAAACC
AACAAAGGTTGAGGACAAGGGAATATACAAATGTGTAGCTACAAACGACAGTGGCTCTGTTACTATTACTGCTGACGTTT
TAGTCCGTGGTGAATTAAAGAGACCGGAGTTCAAAGAAAGAATAATACCACTTCTTGTCACAGAAAACGAGACAGCACGT
TTAAATGTACGTGTTCAAGGTAATCCAATGCCAACTGTAGAATGGTATAAGCACAACACAAAAATCAAGGATGAAGGTCG
CTTTAAATTGATCGATGATGAAGAAGAAGATTTGTTTTCACTTGTTATCAGTGATGCACGCAAAGAGGATGCTGACATGT
ATAAATGCGTCGCTGTCAACGAAGCTGGTAAATCCACCTGCACAGCTGAACTGTCTGTGAAAGAAATACTCTTTGCTCCT
AGTTTCGTAGGCGGTACTGATACCGTCCCTGTTAAAACTACAGAGGGCGATGAAGTAAACCTGACCGTCGAAGTCAAAGG
AAAACCAAAACCTAAAGTTGAATGGACGAAAGATGGAAAGCCTGTTCGAGAGAAGAAAGGATTGGACATCAAAACTAAAG
ATATTGAATCGACTATTGTTCTTAAAGCTGCCAAGCCTGAAGACAGTGGACTCTACAAATGCACTGCTAAAAACACACAA
GGAACGACGTCGCGAGAATTCGATGTCATTGTCGAAAAGGCAAAACCCAAAGGTGAAGCTCCAGAGTTCATTCAACCTTT
AACGACTGTCGAGACAATTGAAAAAGAGAAAGCGCGACTTGAATGTAAATTCAAAGGAAAACCAACTCCCATAGTCGAGT
GGTACAAAGATGATGACAAAAACAAGCTAAAACCGTCAAACAGACTAAAAATTACAGTGGAAGAAGACACTGCAATTTTG
GAATTCAAAGAAACAAGACTAGACGATGAAGGCATGTATAAATGTGTTGTAAAGAATGATTTGGGAACTTCATCATCGGA
AGCTGAAATTCTTGTAGATGAAGCCGATGAAAAACCTCGTCTTACATCTCCACTAAAAGACTTGATTGTCCCTGAGAACG
AAGAAGCACGATTTGATGTTAGAGTTTCCGGAAAGCCAGTGCCCATTGTCGAATGGTTTAAAGACGATGAAAAGATTAAA
GACGAAGGCCGTACGATAATTGTTGATGACGAAGAAGAGGATCTGTGTTCGTTGATTATTGGAGACTTAAAGCCTGAAGA
TAGCGGCGTTTACAAATGTGTCCTCCGTAACACGGTTGGTGAAATTTCCTGTCAAGCAAAACTGCAAGTAAAAGAAAAAA
CGGTCGCTCTCGAGTTTGTTAGTGGAGATGAGTCCGGCCCAATCACAATCGTGGAAGACGACGTCTTACATTTGGAGGTA
AAAGTAGAAGGTAAGCCTCGTCCTGAAATAACGTGGAGTAAAGATGGAAAACCTCTCAAAGAAAGCAAGACAGTCGCTAT
TGAAGAGAAGGATGACATTTCCCGTATTGACATCAAAGTGTCGTTGGACGATTCAGGAAATTACAAATGTGAAGCAAAAA
GTGATGCAGGGACCGCCAGTCGAACGTATGATGTAGTTGTTGAAGCTAAGAAGCCGGTGGGAGAAGCTCCGAAAATCGTC
CAAGAACTGAAAGAGATGGAGACGATGGAAGGAAAGCCTATTAAACTTGTTTGCACATTCAACGACACACCGAATCCGAC
TGTGGAATGGTTCAAAGGAAAATTACCAGTTAAGGAGAACAGGCGTGTCAAAATAGAGCGTGACGAAAACTCCTCAACAT
TGGTTATCAAAGAAGCTCGTTCAGACGACATAGGCGAATATAAATGTGTAGTTCGTAATGACTTGGGTTCGGCATCAACG
TCAAGTAAACTGAATGTGATCATCCCGAAAAGGCCAGACTTCAAGGTTAAGCTGCGACCGTTAGACGTTACCGAGGGCGA
CCAGGCTCGACTTACTGTAAAAATTGATGCGCTACCAAAACCAACTGTACAATGGTACTGTGGAACAAATAAGATCGAGG
AAGGTGGACGATACGAGATAATTGAGGAGCCTGACACTGATCTATATACATTGGTTATAAACGATGTAACACGTGATGAT
ACGGCTACTTACAAATGTGAGGCTTCAAATGAAGCGGGAAAATCAACCTGTCGTGGCGAACTTACTGTCAAGGAACGTCA
GTACATGCCAGAGTTTACCAGCCCTGAAATCGATACACCATTAACCATCCAACAAGGTGATGAACTGAAAATCGATATGA
CCATCAAAGCAAATCCCAAGGCTGACGTAAAATGGTACAAGGATGGTAAGCCCTTAAAGAATACAACTAAACTGGATGTA
CGTTCGCGAGGTGACACGTACAGTATCGCAATCTACAGCACTAAACCAGAAGATACTGGACACTACAAATGTGAAGCGCG
TAATAAACTGGGCGTGTCAGAAAGAACATTTGACGTTAAAGTGGATGTGCCCAAACCAAAAGGTGAAGCTCCAACCTTAC
TTGCTGACCTAAAACCAATAGAAACCACAGAGGGTGAACCAATCAAGCTTGTCTGCAAAGTTAAAGGCAAACCAGAACCA
CAAGTCGAGTGGTTTAAAGATGATAAACCTGTTGTAGAAGACAAGCATCTTAAAGTAGCCTATGATGGAGAAGTAAGCAC
TTTGAGCATCAAAGACACTATCTTAGATGATGAAGGCGACTACAAATGCGTCGTCACTAATGACCACGGATCCGTTTCAA
CTATGGCTGAAGTTTTAATAAATGAAAAAACAGAACCTGAAAAACCAGCATCAAAACCCGAGGTTGTGGAAGAAAAACCG
ATTAAGGAAGAAGTCAAACCTAAGGATGTCGAGACTAAACCGACCAAAGAAGTTGCAAAAGAAGAGAAACCTACGAAACC
AGTGATAACATCAGTGCTTAAAGATGTAGAACCAGAGGCTGGAACTACAGCAAAATTCACTGTTGATGTCGAGGGAACTC
CATTGCCCGAGATTGATTGGTATAAAGATGACAAAGTTATCGAGGACACGGGTAGATTTATAATCATAGATGATGAAACA
GATAAAGGAGTTTCTTCGTCACTTGTAATTGAGAATGTCCAGCCAGAGGATTCTGGTGTGTATAGTGCAGTGGCATTCAA
CGATGGAGGAGAAACAACGACCAAAGCCGACCTTAAGGTAGCGAAACAACCCGAGGTGATAGAAGAGCCTGAAATTGCTG
CTGAAGCAGAGCAAGAGGTTGAAGCCGAGATGCCATTCGAGGGCGCACCTGAAATATTGGAGCCGTTGAAGCCAATAGAG
GCTGTCGAGGACGAGAGTGTAACGTTGGAATGTAAGATCAAAGAAACTCCATCGCAAGTTGTAGAGTGGTTTAAGAATGG
CGCAAAATTGAAAGAAAATCGTCGAGTGAAAACCGACTTGACTAATGGCATCGCAAAGGTAACCATCAAAGATCTCCGTA
CCGATGACAAGGGCGATTATAAGATCGTAGTCCGAAATGATTCCGGTAGTTCATCGTCTACTGCCAATCTAGTAGTCAAG
GAACTTATAAGGCCAGAGTTCAAAGTTAAACTCAAAAATACAGATGCTTTTGTTGGAGACGACGTACGTTTTGAAGTTCA
AGTCAAGGCTTTACCGAGACCTGTAGTCGAATGGTACCAAGGATCAACAAAGCTGTCGGGAGACAGGTACACAATGACAG
TAGATGAATCAACTAACAAATACACTCTTGTAATTACCGATGCAAGGCTCGATGATGGTGGATCGTACAAATGTGTTGTC
TCAAACTCAGCGGGAAAAGCTACAAATCGATGCGAGCTTAGTGTTAAAGAGAAACCGCTGACCCCAACATTCGAAGGCGA
TGAGCCAGGTCCATTGCATTTCCACCCTGGTGATGAGGTAAACATTAATGTTAAAATTAAGGCTAATCCCAAACCAGATG
TGAAATGGTACAAAGATGGCAAACCCTTGAGAGACACAAGTAGAATGGACATCAGATCACGTGGTGACTCCTACTACATT
GTAATTATGAGCGCGAAACTAGACGATACCGGGATATACAAGTGCGAAGCGAGTAATAAACTGGGCAAAGCATCCAGAAC
GTTTAATGTGACTGTACAAGCGACCAAACCTATAGGAGATGCACCATCTCTAGATGGAAAACTTACGCCAGTCTCAGTCA
ATGTTGGAGAGGATATCAAACTTGTCTGCAAAGTGTCTGGAAAACCCGAACCAAAGATTGAATGGTTTAAGAACAGCAAA
CCTATTCAGCCAGATCACCGTATAAAGACAGACTATGACGGCAAAACCTGCACCCTGTACATCAAAAATGCAACTATCGA
CGATAAGGGGGAGTATGTATGTATGGCTTCAAACGACTTTGGGTCTGTTGAATCAGATGCTGATGTGAATGTCAAAGAGA
AGGGCGAAAAACCTACCATTGTAGAGAAGCTGAAAGAGATCAAAGTGGATCTAGGAAACAAAGCAACCTTTAAGGTAGTT
GCAAAAGGAAATCCAAAACCTGAAGTTGAATGGACGAAAGGCGATAAGACTATTGAAGACAAAGGTCGGTTTGTCATTGA
AGACGATGAGGAGAATGGTGTGTTTAAGCTGATTATCGATGATGCTCAACCAGAAGATGCGGGCGTCTATAACTGTGTTG
TATTCAACGAGATCGGCGAAACAACGACGTCAGCAGAATTGCATGTCATGAAATTGGAAGTAGTGCAACAGGTTACACCA
GTTGAAGAAGTTCCTACTCAAAAAGCTCCGGTAATTGATGAAGGTGACCAAAAACCAGTCTTCAAGCAGAAACTACAAGA
TATTGTTGCTACACCTGGTAATGAAGCTAAATTTGACGTTGTTGTTGAGGGTGATGTTGATATCGAGTGGATAAAAGACG
ATAAAGTCATCGAGGATAAGGGAAGGTTTATATTTGTCGACGATGAAGCTCCTAATATGTACTCGCTGGTAATCGACGAA
ATCCAGCCTGAAGATGCAGGGGAATATGAATGTGTTGCCATCAATGACTTTGGCGAAACGTCGTGCAAAGCCAATCTAAA
TTTTGAGCAAAACGGGATAACACCTGATCTTATTGAAGAGATGGAAGCAACACCTATTGCTTTGGAGGAAGTTGAAGGCA
AACCACGTGAATTTGCACCTGAGGTGTTGGAAAAGCTTGAGTCCACTGAGGTCGCTGAGGGAGACTCTCTTTCTCTTCAA
ATTAAAGTGTCTGGAATGCCTACTCCAACCGCAGAATGGTTCAAGGATAATGCTAAAGTCAAGGAGAGCCGTAATGTTAA
GATGGAATTCAAGGACAATGTTGCAAAGTTGACTATTAAGCAAACCAAGTCAAGTGACAAAGGCGAATATAAGTGCGTTG
TAAGAAACGAACTCGGGACGTCTTCATCTAAGGCGACGATAACAGTTCGTGTCCCAGTTAGACCAGACTTTACTGTAAAG
CTCAAACCTGTAGATGCAGTCGAGGGTGGAGAAGCACGATTTGAAGTCAAACTTAAAGGTGAACCACGTCCTGACGTAGA
GTGGTACAAAGGAACTACAAAAATTGTCGATGAAGGCCGGCATTCGTTTGAAGAAACTGACGATGGTAAATACACCTTGA
CCATCGTTGATTTGAAACGAGATGATATAGGCGCTTACAAATGTATAGCCACAAACGAAGTAGGCAAAGCAACAACTCGA
GCTGATCTGAGCGTAAAAGAGCGACAGTTTGCACCCAAAATTGAATCAGATCTAGAAGGACCAATTATTGTTAACCAGGA
CGACGAAGTGAATATTAAGGTTACCGTAAAAGGAAAGCCAAAACCGGAAGTGAAATGGTACAAAGATAATAAACCACTCA
AAGACACTACAAAACTTGACATCAGATCACGTGGTGACTCGTACTATATTGTAATTGTCAGTGCAAAACCAGAAGACCAA
GGAACATACAAGTGTGAAGCAACCAGCAAACTAGGAATCGCGTCTAAAACTTTCGACGTCCAAGTAAAAGGTCCAAAAGG
AGAAGCCCCAGTAATCAAATCGCAGTTGACGCCTAAACACGTAACAGAGGGTCAAGAGTGCAAGTTAACTTGCGAAGTAA
CCGGAAAACCTGAACCAGTAGTCAAATGGATGAAAGATGGGAAGGAGTTACAAACAAATCGACGTATCAAAACAGACTTC
GATGGAATAATTATCACATTACAATTCAAAGAAGTTTCTCTTGACGATGAAGCGCTGTATGAATGTGTTGTAACTAATGA
TATAGGGACAGCGTCTTCGAGTGCTGAAGTATTAGTAGAAGAGAAGCGTATTGAACCAGAGTTCACCGATGTGCTAAGAA
GGGTCGAAGTGAGTCTGGGAGACGAAGCTAAGTTCGAAGTCAAAACTCGAGGAAATCCAAAGCCAGAGGTGGATTGGTTC
AAAGATGGGAAACTACTAGAGGATGGTGGTCGTTTCGAGATCGTCGACGAGGGAGACGGGATGCATTCATTGATCATTGG
AAAAGTCGAAGCAGACGATGCTGGAACCTACAAATGTGTTGCATTCAATGATGTAGGAGAAGTAGAAACATCTGCACCAC
TTAGTATCAAGGAAGAACTCCAAGCTCCTGAATTTATCGGCGATGTAAAAAGTGTAATCCAACTAAACGAAGGAGAAACT
ACCGATATTACCTTCCAGGTTATAGGTAAACCATTGCCAGACATTGAATGGTATAAAGATAACAAGCTAATTAGAAAAAC
AAGAAGAATCAACATGAAGTCGGACGACAACAAATTTACACTAATAATCAGTGATGCAACACAAGAGGAAAGTGGCAAGT
ATAAATGTGTGGCTAAAAGCAAGGCGGGCACAGCAGAGAAAACAATTGAAGTTGTAGTCGAAGCTAAAAAACTCAAAGGA
ACTCCGCCAGAGATCATTGATGAATTGCGTGCTATTGAAGTGAATGAAGGGGAAAATGCTACATTAAAGATAACATTGAC
TGGTAAACCAACTCCAGTGGTAGAATGGATGAAAGATGGATTCCGCGTAAAGGAAAGTCGAAGAATTAAGCCAACGTTCG
AGGATGGAGTAGCTTGTTTGACCATTAAGCAAGCACGCGACGAAGATCGAGGAGAATACAAGTGCATTGTTAGGAATGAC
TTTGGTAAATCAGAATCAACTTGTAAGTTAAAGGTTATTGTTCCAAAGCGACCCGAGTTCAAAGTCAAAATGAAACCAGT
ATCTGGTACTGAGGGCGGTGAAGCTCGTTTTAATGTTAAAGTTGAAGGATTGCCTAAACCGGAAGTTGAATGGTTCTTTG
GCTCAAAAACGATCATCGAAGATAGAAGGTTCCATATGACAGAGGAAGAAGACGATAGCTTTTCTCTGATCATTAATGAC
TTACAACTTGCAGATGCTGGTTCATATAAATGCGTTGCTATCAACGACGCTGGAAAAGCAACGTCTAGAGCTGATCTCGA
TGTGCAAGAAAAGAAGTTTGCTCCAGAAATCGACATTCCAATCGAGGGACCAATTGTAGTTAAAGAAGGAGAAGAAATCA
ACTTTGAGGCTATTGTGAAAGGCAATCCCAAACCAGAGATAGATTGGTTCAAAGACGAACGGATGATTCTGGAAACATCA
AAAAGAGACATAAGAAAACGTGGAGACTCTCATCAGGTTGTGATTTTAAGCTCAACTTTGGATGACGCTGGTACGTACAA
GTGCGTTGCTGGCAACAGAATTGGCCAGACATCGAAGACGATTGATGTCCAAGTTAAACCTAAAGGACCAAAAGGGGAAG
CTCCTGTTTTCACTTCCAAGTTAAGACCTGTTGAAACAACTGAGGGAGAAGAAGTTATTTTAATGTGCGAGTTCACCGGC
AAACCCGCTCCAACATCAAAATGGACAAAAGACGACATTACTGTAAAATCAGATGGGCGTATTAGAATCAAGACAACTGA
TAACTCGGCAACAATCACAATTACGGAAACAACTCTAGATGACGAGGGCATATACAAATGTATTATCACAAATGAACTAG
ATTCAGCAACAACGTCAGCTGAAGTATTGGTCAATGAAAAAGGAGCTGGACCTCATATAGAGGAGAAACTGAAGGACTGT
TTTGCTGTTATCGGAGAAAAAGCTGTATTCCAAATTCGAGTTTCAGGGACCGTTGAAGTTGACTGGTTCAAAGACGACAA
ATTAATTCAAGATTCTGGTCGGTTTGCGCTAGTTGACGACGAGCAAAACGGGTTATTTTCTCTTGAAATTGATGATGTTC
GACCAGAAGATGTTGGAACGTACAAGTGCATAGTATTCAATCAGTCAGGAGAAGCTTCTTCAAAGGCACGGCTACTATTA
CAAGAAGAATCGTTTCTTCCAACTCTTTCTGAGGAAGCTGAATCAGCTCCAGCAGAAGTTCCAGATGGAAAGCCTAGTAC
TGGACCTGAAATAGTCGAGGCACTTGTACCAGTTGAAGTGATGGAGGAAGAAGACGTTATCTTAAGCTGCAAGTTCTCTG
GAGAACCTACACCAACTGTGGAATGGCGAAAGAACGGAATTCGTGTGAGAGAAAGCTACAGGGTGAAGGGCAAATTAGAC
AATGACATCGCAACTTTAAATCTGAAGCAAATACGCGCAGATGAAGCTGGCGAATACGAGTGTATTATCACAAATGAGCA
TGGTTCGATTTCCACAACATGCAAGTTGACTGTTCTTGTCCCTAAAAAACCGACATTCAATAAAAAGCTTATTCCACTAG
ATGTTGAGGAAGGTGAGTCTGTAAGATTTAATGTCGAAGTTGAAGGATTTCCAAAGCCAGTGATAGAATGGTACAGTGGA
ATTTCCAAAATCACAAACGAAGGAAAATTCGAGATAAAGGAGGATGGTAATCGATATTCACTTTTGATCAGTATCGTTGA
GCGCCACGATGCTGGGTCATACAAGTGCGTGGCTTCAAATGACGCTGGAAAAAGCACGTCTCGTGCTGAGTTGACTGTTA
AGGAGAGAGAATTTGCTCCAGAATTTGTAGGAGTCGATGAAAAGCCGATAATAGTAGATGTTAACGAAGAAGTTAAAATC
AATGTCACAGTGAAAGGAAAGCCAAAACCCGATGTCAGCTGGTACAAGGATGGCAAACCCGTGGGGATTGCTCTGAATAC
CGAGGTTAGATCACGTGGTGAAAATCACTCATTCACGATTGTCCTGGCTAAACCAGAAGACAGTGGAATATACAAATGTG
AAGCTAAAAATAAACACGGATCTGCTTCAAAATCCTTTGCAGTAACAGTCGGAGAACAAAAGGTTCCAGGAAAAGCACCA
GAAATCACATCGGGACTTACACATTTGGAAGTCACTGAAGGCCAAGAGGCTAAACTAACCTGCTCTTTCACCGCAACACC
TCAGCCAACGTGTGAATGGCTTAAAGATGGCGTTGATATTACAGAGGATCATCGCGTTAAACTGGAGCAAAGTGAAACCT
CTGCTACACTTACAATAAAAGACACCACTGTCAAAGACGAAGGGTTCTATAGGTGTACTGTCCGAAATGAGATCGGCTCT
GCATCAACGACATCGGAACTTGTAGTCAACGAGAAAGAACTTGGTGATGGACCACGTATCATTGAAAAACTCAACAACAT
TAAGGTGAAGAACGGTCAAGAAGCTGTTTTTAGAATACGTGTTTCGTTGCCAGCTGAAGTTGACTGGTACAAAGGCGACC
AAGTACTGGAGGATTCCGGTAGATTCATTATTGTTGATGATGAGGACGGTGATGGTTTGTTCCAGCTGGTTATCGAAAAT
GTTGAGCCGGATGATGCTGGGCGATACAAATGTGTAGCATTCAATGAAGACGGTGAAGTGTCATGCAAAGCAAACCTCGA
AATTCAGGAGGACGAAATTATTGCGCCTGTAACTTTCGATGAAACTGAAGCTGCACCATTGATGGAGGATATAGAACCTG
CTGGAAAAGCACCTGAAGTAACCGAGCCTATGAAGTCTGTTCAAGTGTCTGAGGGAGATAATGTCGTTCTTAAGTGTAAA
GTCACTGGAAAACCAACTCCATTCATCGAATGGCTCAAAGATGATGTCCCAATACTGGAAACATACCGCGTAAAGGCAGA
TTACACAAATCACGAAGCCACTTTAACAATTAAACAAGTTCGTGGTGACGAGGCCGGACATTACAAATGTGCTATTCGTA
ACGACTTTGGTGAAACGTCAACGTCGGCTAAACTCAAAGTGAAGGTGCGTGCAATGCCAAATTTTATTAGTGAACTTGAA
CCAGTAGAAGTCGATGAAGGAGAAAAAGCCTGCTTTGAAGCACGTATTGAAGGCTATCCACGTCCAGATGTTGAATGGTT
TAAAGGTACAACGAGAATTGATGAAGATGATAATCATGAAATAATAGAGGACGAGGAAAATGAAACATACACCTTGGTCA
TTTGTAATGCTACAATGGCTGATCACGGCAACTATAAGTGCGTCGCGAGCAACAATGAAGGCCGAGATAGTTCTCGAGCA
GAACTTATTGTCAAAGAAGATCAATATGCGCCAAGATTCGAGGGAGATAATGAGCCGATTGTTATCAACGAAAACTGTGA
AGCCTCAATTTCTACTGTCATCAAGGCGAAACCCAAACCTGAAGTGACATGGTACAAAAATGGAGTACCTTTACGTGATA
GTATTACATTAGACATTAGATCGCTACGAGATGTTTACTATTGTGTGATTTTACGAGCGAAACCCGACGACGCTGGACTT
TACAAGTGCGAAGCTACAAATGTAGTCGGTTCTGCGTCAAAGTCTTTTGAGGTGAAAGTCAAAGTTGCGGATGCTAAAGG
CGAGGAACCATCTATCACAAGCATGCTTAAACCAGTAGAAGTATCTGAAGGACAACCCGCCAAACTCACTTGCAAAGTGA
CAGGCAAACCAGAGCCAACTTGTAGGTGGACGAAAAGCGGCATTACGGTTAGAACCGATAGTCGCGTTAAGACCGAATTC
GACGGAGAAATATGCTCTCTAAACTTTAAAAAGACAACTGTCGAAGACGAAGGCTTTTACAAGGTAGTTGTAAGCAATGA
CTTCGGCTCAGCATCATCCACTTGCCAACTCCTTGTCAACGAAGTTGGGTTCCGTCCAGTATTTGAACAGAAACTGAAGA
GTGTCAATGTAGTAGAAGGCGAAGACGCTACATTCCAAGTCAAGGTTACTGGTCAGCCTACCCCTGACGTTCAGTGGCTG
AAAGATACTGATGAAATCGAGAGTAATGAAAGATATGAAATCAGGGAAGATGACGGTGTTCACACACTTCTCATCAAAAA
CTGTAGGCTAAATGATATAGGCAAGTACCAGTGTATTGTCTCTAATTCTATGGGCGAGATAACTTCAAAAGCTAGACTAG
ATGTAGAAGAACATATTGTCAGACCAGAAATAGTAGGACCAGTGCTAGGACCACAAGAGAAAGAGGAAGGTGAATCTATA
GAATTAAGTGTGGAAGTTAACGGGGTTCCTCAACCTGAGGTTGAGTGGTATCACTACAACAAGAACTTGATAAACACCAA
AAGGATAGACATCCAAGTAAAAGAGAATAGACATACATTAGTTATCGTCGACCTAATAAGAGATGACAGTGGAATGTACC
GATGTGTTGCTAAAAACAAAGCTGGGCAAGCCAGTCGATCGTTTGATTTACAAGTTCAAAGGAAAAAAGTGAAAGGGGAT
GCCCCAGAAATCATTGACCACTTAAAGTCAGTTGACGTATATGAAGGGCAAGGAGCCAAATTCACCTGTACCGTGAGTGG
GAAACCTGAACCAGTAATTGAGTGGTACAAGGACGGCCTTTCTGTCAAAGACAGCAGGCGAGTTATTTCAGAGTTTGATG
GCAACACCGCCTCTTTAACTCTACGTGAAACGCGTTATGAAGACTCGGGATACTACAAGTGCGTAGTGCGCAATGACCTC
GGCTCAGCACAATCCTCTTCTACTCTAACTATAATAATGCCAACAAGACCGGAATTTATTGAAAAACTTAAAACCTTAGA
AGTTAATGAGGAAGAAGAAGCGAGGTTCGAAGTACAAGTGAAGTCCTATCCAAAACCAGAAATAGAATGGTATCAAGGCT
CTACAAGGGTTCTTGAAAGTGATCGATATGAAATAATCGATGCTGAGGACGACAACGACACCTATTCACTTGTTATCAAT
AAATGCAAACTTGAAGATTCCTCCATGTACAAATGTGTAGCTATAAATTCTGCAGGGAAAACTACTTGTAGAGGAGAATT
GATTGTGAAAGAAAAAGTGTCCATTCCATCTTTCAAGGATGGTGAAGAAACTAGCACTGTTATTGTAAATGAAGGCGAGG
AATTCAAGCTAGCTGTAAGTCCTACCGGAAATCCCAAACCTGATATTAACTGGTATAAAGATGACGTCATGGTTGTTGGA
AGCTCTAGACGAGACATTCGAAGTCGTTTTGACGAAAATGTGCTAACCGTGTTTAGTGCAAAACGTGAAGATTCTGGTAG
CTACAGGTGTGAAGCCTCTAACAGGGTTGGGAAGAACATGAAAACTTTTATCGTGAAAGTCAGAGCCACAGAGCCAGAAG
GAGAGGCACCAAGATTTACATCAAAGATGAAGCCGCTTGAAGTGACAGAAGGCGAAGAAGCTAAGTTTGTTTGTTTAATT
TCTGGTCATCCTAAACCTACCATTACATGGAGTAAAGATGGAGTTCCCATTGGTGAGGAAAGACGATATCTAAAGGACTC
CTCTCTCGTTCAGTGTTCTTTGACAATTCTCGGTACTAAATTAGAAGACAATGGAGTGTATAAATGTGTTCTTCGTAACG
ACTTTGGTACCACCTCAACCACTGCTGACCTAACCGTCACACAGAGAGGAACAAGACCAAAGTTTGAACAAAAATTAACC
AATGTTGAAGGGCTCATCGGTCAAGATGTCCAGTTCCAAGCTCGTGTACATGGTTCTCCAGCTCCTGAGTTACATTTCTT
CCATGAAAACATAGAGATGGAAGAAGATGATAGATTTTCCATCGTTGAAAAGGAGAACGGTTTGTATACCTTTATCATCA
GGAATACAAAGGAAAGTGATGCTGGACAGTACAAATGCACAGCTACAAATAGTGTCGGTGAGGTGTCATCCAGAGCTTAT
TTGAACCTTGAAGAAGATGTCATCGCTCCCGAATTCGTTAGTGACATACCATCTCCCATCAACCTGACTGAAGGTGATAG
CTACGATTTAAGTGTTGAGGTCACCGGTAAACCAAAACCCGAACTTGAGTGGTACAAAAATGAGCGCTTGTTATGGTCAA
CCTCGAAGGTACAATTTTCTTCTGAAGAAAATACGTTTACAATGGCACTACGTGATGCTGGTACAAATGATAGTGGACTT
TATAAATGCGTGGCTCGTAACAAAGGTGGCGTTTCCCAGAAAACATTCAACATAAATGTAGAAGCTAAAAAGCCAGAAGG
TGATGCTCCTGAGATAGTAGAAAACTTGGTATCAATAGAAGTGGACGAAGGTGAGCCGGCTGTATTGAAATGCATTGTCA
CTGGTCGTCCAACACCAAAGTTGGAATGGTTCAAAGACGGCTTGGCCGTGAAAGAATCAAGACGGCTTCAGTCTGAAATT
GTTAATGGTGTAGTTACTTTGACCTTTAAAGAAACTATGGACACAGATGCTGGAAATTATAAATGTGTCATCCGCAATGA
ACTAGGAAAAATCACAACATCTGCAAGAGTAGACATCAGAACCGCCACGAGACCCGAGTTCAAGACTAAACTTCGACCAC
AAGAAGTTACACAAGGGGAAAACGTTCGGTTGGATGTGCGCGTTTCTGGAAACCCAGCTCCAACAGTAGAATGGTATCGT
GGAACCGAAAAGATTGTTGACGATGGCCGTTTCGAAATGACCGTTGATGAAGAAAGAGGCGCATACAGTTTACGTATATC
TGATGTGACGATGGACGATGCTGGTACATATAAATGTGTTGCTTTGAATCGTGCAGGCAAGGCCACTTCCCGAGGTGAAC
TCGACGTCAAAGAAAAGCAATTCGCTCCAAGATTCGAAGAACCAGAACAAGTTGAACCAATTGTCTTATCTCAGGAAGCG
GATGCAACTATCAAGTTAACAGTCCTTGGCAATCCTCAGCCTTCTGTAACGTGGTACAAAGATGGGATACCGACCTATGG
AAACCTGCGACTTGACGTCAGATCACGCGGCAACTGTCATTACATCAAATTCACGGGTGTGAAACCTGACGAAGCTGGTA
CGTACAAGTGTGTAGCAAAAAATAGATTGGGCACGGCATCAAGGGAGTTTGTCGTTAAAGTTGAAGGTGGTAAACTGAAG
GGTGAGCCTCCGGAGTTCTACAAACGATTACAACCAGTTGACTGCTTTGAAGGGGATACTATCAGGCTTTTTTGTCAGAC
CACAGGGAAACCTCAGCCAACAGTAGAATGGTTCAAAGACGACCGACCAATATTTGTTAACTGGCGTATGATGACCGAGT
ACGAGAAAGATGTCTGTACTCTCAGGATTAAAGATGCTAAACGCGATGATGAAGGTGTCTACAAATGCGTTATCGAAAAT
ACTCATGGATCTGTTTCAACATCTGCAGAAGTAACAGTGAGTGATAGAGAAAGGCGTCCCCAGTTCGTCGAGAAACTTCA
GCACATTGATAGTGTCATTGGTGAAACTGCAACCTTCCGGGCTAAAGTGTCTGGTTCTCCATTGCCACAAATTGAATGGT
TCAAGAATGACGAAAAAATTGAATTGCACCCAAGAATGACTCCCGAAAGAGAGCGAAATGGTTATTTCTCCCTAGTTATT
GAGAATATCGAACCCGAAGATGAAGGTCTGTATAAGTGCGTCGCTTCCAACGAGTTAGGTGAGGTAATATCCAAAGCCGA
GCTACGTCTTGCAGACGTTATGATCGAGCCTTCGTTCATTGGTGAAATGGACGATTCTATCACAGTATTCGAAGGCAATG
ATCTTGATTTGACATTTTACTTGCGTGGAAGACCAATGCCGAACGTGACATTCTACAAAGATGAATTTCAAGTTGTTGAG
TCGGACAGGGTTGAGCTATCTTCCCGTGGCAACAGGTTTAGTCTTACAATTACCGGCGTAGTAAAACGCGATGCTGCAAA
CTACAAAGTGGTTGCTAAAAACAAAGCAGGAACTGCTACAAAGTCGGTAGAGGTGCTCTTTACACCTAAGAGAACATGGA
CACCAGGACAGACAGCTCCAGAAATTGTAGCTCCCTTGAAACCAGTCACTGCAAGTGAAGGAAGTCCCATCAAAATGAGA
TGCCGTATATCTGGCGAGCCTACCCCTACAGTTGAATGGTTTAAAAACAGCATTCCCGTCGTTACAGAAGGACGTGTAAC
AACAGGCTCAACCGGAGATATGAAGTACATTAACTTCACAGAGGTTACAAATGGTGATGAAGGGAGATACAGATGTGTTG
CTACAAACGAGGCGGGATCTGTGTATACGACAGCTGATCTCACAATTGAGTCATCCGTTAGTCCACCTTCATTCAAACAG
AGATTGATGAATGTCGAAGTTAGTGATGGGGAAGAAGCTATGTTTTCTGTGCAATTGAAAGGCCCTGTTGATAGCGTGAA
ATGGTATCACAATGATATACTAATTGAAGATGGAGAGAAATATGCAATCTCGCGAGGAGATGCAGAAAACGAGTACGTAT
TAATCATTCCGATAACTGAACACGATGACGAAGGGACATATCAGTGTGTTGCAAGAAACGAATCTGGTAAAGCCACCACA
CGAGCTGAACTTGATGTCCTTGAAACTGTCATTGGACCTTCCTTTGTTGGCACTGATGAGCCTTTGATGGTTTACAAAGA
GGGTGATGATATCACCTTTGATGTGGAAGTCAGGGGTAGACCTACGCCCGAAATCACGTGGTACAAAGATGAGATACTTG
TCATGAAAACCAGCAAGGTATCGATGAGTTCGTGGAACAACAAGCACTCACTTCGACTTTACGGCGTCAACCCCAAGGAT
TCTGGTTTTTATAAGTGTGTTGCACGAAATAAAGCTGGTTCATCCTATAGGCTGTTTAGTATTGACGTCACAGCGAAAAA
GCCACGCGGTATTGTTCCAGAGTTTTTCCGACAATTGAAAAACGTCGAGGTCGTCCATGGGTCCACTGCCAAGTTGGAGG
GAAAAGTGAGTGGTCATCCTGAACCTACGATCGAATGGCTAAAGGACGGGGAAAAGTTGTCTTTATCGTCAAAAATTAGA
TCGTTCTACGATGGAGAGTTGTGCAAGCTAACCATATTTGAAACAAAAGACGATGATAAAGGAGAATACACTTGTGTAGC
AACCAATGAGGTGGGCAGTGATTCATCAAAGGCAAAGCTAAATGTCGCTGAACCACTTGTCACACCAGAATTTAAACAGA
GGTTGCAAAACACAACAGCGGTGGAAGGAAAGACAGCTGAATTCTTTGTCCGAGTTACTGGTAACCCTGAGCCAACAGTA
GAGTGGACGAAAGGTGGAAAGAAAATTAAGACAGACGGACGATTTCAATCGAGAGCAGAAGACAAGAACACGGTCAGACT
CGTTATAAACGACGTCGCTCTAGAGGACGCTGGTACATACAAATGTATTGCAACAAATGAAGAAGGACGAGTACAGTGTA
GTGCAAGGCTTGCTGTAACCGAAAAGATGGTTCCACCAAAAGTGAATGCCATAACCACTGAGAGTGCCTTGTTGCTAAAC
GAGGGTGAAAATCTAGAACTAAGTACAACCGTCGAAGGTAACCCGATACCTGATGTGGAATGGCACAAAGATGGAACTGT
CATCAGAAGAACGGCGCGTATCAACCTGATGCCAATTGGTAATCAATACAATCTGTCAATCAACAGTCTTACAGCTGAAG
ACACTGGCGTCTATAAGTGTGTTGCCAAGAGTCCTGCTGGATCATTCTCAAAATCATTCACTGTAGTTGTTGAAACAAAA
ACGCCTGCACCGCTCTTTATCGAGCCTCTTCAAGATCGGGATATCGTGGAAGGCAAGGAAGCACGAATGATGTGCCGCGT
TAGAGCAACACCAAGACCTATGATAGAATGGCTTAAGGATGGAAGAAATTTCAAAGAAGATTACAACACGTATACAGAAT
TCGATGGTAGTTATTGTACACTTGTCATCAAAAAAGTTCGAATGGATCAAGATGGTATCTACGAATGCCTGGCCAAAAAT
AAAGAAGGAAGAGCAAAGTCCGCAGCTAAACTGACTGTGAAAGAAGACATCAGAGCACCAGTCTTCGATCAATCCATGCA
AGACGCGTTGGTCACAGAAGGAGACAAGGTTACATTTAAAGTCCAAGTATCAGGGAAACCCGAACCAACAGTAGAGTTTT
ACAAAAATGACGAACAGCTTGTTCACGGTGGAAGAATTCGTATTGAAGAAGATTTCGATACCAAGGTTCATAAAATAATC
ATTCGTGATTGTAAGCCAAGTGATTCAGGACAGTATATGTGTATTGCTAAAAACAAAGCTGGCGACACCACTTGTTATAC
CTCATTAAACGTCCGAGACAAGATCATTGCGCCCACATTTACGGGTGGATCTGGGGATGTTCCAATGGATGTGTGGGAAG
GTGTTCCCATCCAGCTGGTTGTTGAGGTAAAAGGAAAGCCACCACCAACAATAGAATGGTTCAAAGAAAATCGACAAGCC
AAGAGAATTAAAAGAGTGGAACTCCTTAATGAGGGCAATAAGTACATGCTCGTTATTCCAAAAGCATTGCCTGAAGACTC
TGGGGAATATCATTGTGAAGCGTCAAGTTCCTCAGGAGTAACAAGGAAAACCTTTAAAGTATCTGTAAATGCTCAAGCCG
TTGTTATGCGTCGGCAACCTGTTCCTGCTGGAGCTGTCAAGCCAGAGTTTATACAACGCCTCCAAGACCAGGAAATTGTC
GAGGGAAGTGCTGCACGCTTAATCGTTCAAGTAAGAGGAACTCCAGAGCCTGACGTTGATTGGTACAAGGATAACCGTGT
CATTCGCGAGGGAGGTCGTATTGAATTCCATTTTGGAGATGATGGATCGTGTATACTAATAATTCAAGAAGCCATGAAGT
CTGATCGTGGAAGATACAAGTGTGTTGCGAGCAATGCAGCAGGAAAAGCACAATGCAGTGCTGAACTGTTTATTGAAATT
CATGGCTTCGAATCTGGAGTAAGTGATACAGACATGGATTTTGCAACAATGAGAGACAACAGAGAGTCGACCATTGACCT
CATATCCGACGATACATCAGACGAAGCACGTGCTGAAGGCATCCCATATGTGCAGAAAGTCCCTCCTGAAATCACTCTTG
TACTGAGAAACAGGGATGTTAGTGAAGGAGGAGTGACAAAGTTTGCTTGTCGAATTATCAGTAAGACGCATCTAAGTGTT
GAGTGGTTCAAGGATGATATAGTCATCACCAAAGACTGGGATCGCTTTTACTTTGAACACGATGAAGATCTTTATGCTTT
AAGTATTTCCCAAGTGAAGGTGGTTGATAGTGGACCCTACAAAATTGTAGCAACAAACGAGTTTGGCTCAGTCGAGAGTA
TCGCATACCTCAATGTTGTCGCTAAAATGGAGCCAGAATTCGAAGGTCTTTCGCCACGGTTTACACTGAAACCAAAAGAT
GTCGACGCTGTCGAAAGAACGTCTGTGAGACTAGAATGCCGAGTAACAGGAGCTCCAACCCCTGAAGTGCGCTGGTACAG
AGACAACGAACCACTTATTGAAGGAGACAAATATCAGTTTGATGTTGAAGATGGCCTGTATTCTTTACTTATTAACGATG
TAACAGAAGACGACAGTGGACATTATAAAGTGATTGCCAGGAACTCCGCTGGAAGAGAACATGCCACAGCTGACGTCACA
GTAAAACATCCTGTTACAGAAGGAGAAGAAAGTGAAACAGATGAAATTGACGCGTCCAAAATTGCAAAGAAAACCAAACA
ACAGAAGCCTGAAATACCAAGACCTGAAGTTCTTCTCAATCTTAGAGACAGAACTGTTGTGGAAGGCATGTCTGTTCGAT
TTAGTTGTAGAACTACAAGCAATCCCAAGCCCTATATCTTATGGTACAAGGATGGGCACGTCATAGGTAGCTACGGACGT
TTCGAAATAACTAGTGCAGGTGCAACACAAACCCTTGTTATACGAGACTGCCAAGTGTCAGATGCTGGAAAGTATAAATG
TATGGTGTCGAATATAGGTGGTGAAACTGAAACAACGGCGAACTTAACAGTTGAAGAAATTCCCAAACCAAAGAGATCGA
TGGCTGTCATGGCACCACGATTTGAAGTCGAACTCAGAGGAACAGTCACTGTTGTTGGTAGCACTGCTAGACTGAACGCC
AAGGTTATTGGACATCCAAAACCTATCATCGAATGGTACAAGGACGATAAAGAGTTTCTGCATGCTGGTAGAATGAGATT
CGAGGAATCACCAGATGGAGAGATCGCACTGGTAGTCCGAGATGTGAGGCTGACCGATCAAGGAAGGTATAAGTGTGTGG
CGTCCAATAGACAGGGAAAAGATTTCTCTTCATCTAGTCTTCTTGTCACTGAATTGATACCATCTGGAGACGAATCTGAT
GAAGGAGAACCTCGCAAAGAGGCTGTAATGGCAGCTCCGAAGTTACCCAAAGAAGAATTATCCTTTGATATACCTCAGTC
GACGCCACTCCGACCGCGTGGCGAACCTCCTGAGTTTATAAGAAAACTTAGAAACCTTAAAGTGCAAGAAGATGAAACCG
CAAAGTTCGTATGTCTTCTTCTTGGCAATCCCGAACCGACGTACCAATGGTTCAAAAACGATCAAGTGCTTGATGAAAGT
GAGAAGTATAAACTGATCCGTGTTGAAGACGATAAATTGATTCTAGAGGTTTTACATTGTACTGCTGATGATGAAGGAAT
GTACAAGTGCGAAGCTGTGAATAATTGTGGAAAGGACATGACGACTGCACGATTAACTGTTGAAGTGACATCTAAACCAA
TAATCCCAGAACCTGAGATAGTTGTTCAATCTCAGCCTGAAGTAGAGTCAATCCCACCGGTTACGGAGGAAGTAACAGAA
CCCGAGACGGTTGCAGAGATTGCACAAGAACCCGAGACACAACCAGAGCCGAGTTCTAAAGATGCTAAACCTTTCTTTGT
GAAAGAAGCAGAGAACTGCACTGTGAAGGAAGGGGGTCGTGCTCGATTTGATGTCAAGGTCAGCGGGTATCCCGAACCGT
TCATTGATTGGTTTACGGGTGGTAAAATGATTGAAGAAAATGAAGTGTTTAGAATCGAAGAAAGCGAAGAAGGCGATTGT
GCTCTTGTCATTAGTGATGTTGATCGTGAAGATGCTGGTATTTATAAATGTGTTGCTGAGAATGACGAAGGAACAGTCGT
CTGCGAAGCTGAGCTGATAGTGGAGGTCCCAGATGAAGAATCAGAAACAGAATCCATTGAAGACACATCGTCGAAAAAAG
AATCTTCAGAAACTTTACAACTAAGGCCTAAAGAACCAGAAGCTCCTAAACCTGCAGAAAAATCTACTCCTCAAGCCTCA
AAGACTGTACCTAAAGAATCTCTTCCTAAACCAACCTTCCTGTCTGAGCTGGTCGACAAGCAAGTCAAAGAAAACGAAAA
CCTTAGCCTTGATGTGAAAATACCACCTGAGTGCAAGGCTGAAGTTTCGTGGTTCAGAGATGATAAAAAGCTAAAGGAAG
ATCATCGTATAACGATCATATCTGCTGGTAATCTGCATTGCTTGACCATCTTTGGTGTGACTATCAAGGATGAAGCCGTT
TATAAGGTGGTTGCCAGTAATTCATCAGGGACAACTTCTTCTGATTGCGAAGTTCTCATAGAAGAGCGTGTGAAAGTTCC
ACAATTTGATTCAAGACGATTATCGCACGTTGCTCCAGAGTTTGTCACCCAGTGTGAGTCCCAAGTTGTCCAAGAAGGTG
GCACAGCTATCTTTAAAATCAAAGCCGTTGGCAGTCAGCCTTTGTCCATTAGATGGTTTAAAGACCAACAAACTATCAAA
TACGGCAACAGAATTAAGATGTCGTCCGATGGGGAACAATGTACATTAAAAATAACACCAGTGGAGAAAAGAGATGAAGG
TCTTTACATGTGTGTAATATCCAACAAAGCAGGGACCACAGACTGCGAAGTGCTCCTAACCGTAGAACCAATGGATTCCG
CTGATGGAGCAGGTGCATCTGACACTGAGGCTCCAAAATCCAAATCAAGCAGATTAAAGCTTCTGGCTGGAGATAAACCC
ACCATTGTGACGCCTTTGCGAGACTTGGACGTCTTTGAAGGGGATGATGTATTATTAGAAGTGAAATCAGGACCAGAAAA
CGTAAAGAAGGTTGAATGGTTTAAAGACAATGAACTAATTCGATCACAACCACGATATCTTCCTACCTCAGATGGAAGCA
GCTATACGCTTAAGATCTCAAATTTTGTCATTGAAGATGAAGGAATTTTCAAATGTGTATTGTTAAATGACAACGGAATC
GCATCGTGTTCTGCAGAAATACTAGTTGATTTGGAAACAGATACTGCTTCGGAAATATCCTCAGCCGACGAAAGTGAGTT
TCCAAATGCAAGAAGGCGGTCACGAGACAGTACCTGTGCGCCTGAATTCCAACAAGAACTCAAAGAACGCGAAGTACTAG
TTGGTGACACTATTCACTTCGACGTGAAAATAGCTGGAAAACCGGAACCAAAAATAACGTGGTCTAAAGATGGCAAAGAT
CTTGAAGAAAGTTCTCGAATTACCTTTGTTGGTGATCCTGATACTGGATTGTATTCTTTATTGATCAAAAAAGCTTGTCT
AGATGATGAAGGCGATTACAGAATTGTTGCTTCTAATGCTGGTGGCTCGATTTCATGTCAAGCTGAACTGTTAGTAGAAG
ATCTGGAATCAGAAGAAGATGTGCCAAAGCAAGAAGTAAAGACACTACCAAAACCTCAACTTAAGGACGAGGCTCCGGTC
TTCACTGCTTTATTAAAAGATCGCTCCATTGAAAACGGTAACGCGGCCCGTTTTGACGCACGTGTTATTGGTAACCCAAC
TCCCACAGTAACATGGCATAAAGACGACCAAGAAATAACCCCAACCAATTTCCCACATATGAAAGTCTTGCAAGAAGGAG
ATCTCCACTCATTGTTGATAACAGAAGGACAGTTCAAAGATTCCGGAATTTACAAATGTGTAGCGAAAAACTCAGCCGGT
CAAGATTCAACAACTGGGAATCTATTTGTAGAAGAACCTGGGTCCAAGCCAAGCGCTGGAACATCGAAACCTGCAAGAAA
AAGTTCTGGTCTCGCAAGAATAGAAGATGTTTTTAAGCTCCAGCTGTATATAGCGACAGATGATTTCAAATCGGAAGAGA
CTGGAAAGAAGTTTTTGGAAAAAGGAGATAAAGTAGAAGTCCTGGACACTAGTCGCCCTGAATTCTGGTTGGTCAGACGA
GTTTCAAGAGGTGCCGAAATAGGTTTCGTGAAAGCTTCTGTATTGGAAAAGGACAGCTCTGCACCTGATGACCAAGAACC
ACTGGGACAATCGGATCAAGAACAGCGGTTTATATGTGTTACAAACTACACTCCCGAATCTCCTGGTGACGTTTCGTTAC
AAGAGGGTGATGCTGTGAAAGTATTAGATAATCATGACTCGAACAAGTGGCTTGTGTCTTTAGAGAGTACGGGGGAAGTA
GGATGGGCACCTGGCGTCTTCTTTGAATCCTCGCAGCTTCAGATTCCGACTTCTGGAAAAGATGAAGCACTTGCTCGAAG
AATATCCATCGTTAACGAGTTAATTGAAACTGAGAGACAGTATGTGAATGATCTCAGATTTGTAGCTGAGAACCACTTGG
CGGAACTAGAGGCTGATGACGTTCCAGAAAAACTTGCCAATAAGAAGGAAGCATTCTTTTCAAACCTTAAAGAAATCTAC
GACTTCCATTCAAATGAATTCTTACCAGAACTTGAAGCCTGTGTAAATAAACCTGACGAAGTCTCTAGAGTGTTTGAAAA
ATACCAATCAAAGTTGACTATGTACATAGATTTCTTACAATCTCGACCTGGAGCCAGCGAGATTCTAGAGGATGAAGAAG
TCGCAGAGTTTTGGCAGGAATTCAAAGAAGACATCGAGGACAAATATTTCATATCTGATTATTTCTTAAAACCGGCTCAA
AGACTGACTGACTACCAGCGTCTCCTAAGGTTGCTTCTAATGTACACCGTCAGAGCAAAACTCGATCACAAAGTGTTTGA
ATCAACTCTTAAGATGGTATCTAACATCCCATGTGAAGCAAATGAGAGAATGCACAAGTTCCACACCATAGAACATTATA
ATGGAGAAATTCCACTAAAAGATCTCGGTAAACTGATCAGACAGGAAACTGTACATTTCTGGGAGGAGCGCGCGCGTGGA
AAAGGCAAAGAGAGATCCCTGTTTCTCTTTGAGAAAGCATTAGTTAACACCAAGAAAAAAGATGAAGGAAAGAAATACCA
ATGCAAGAATGTACTTAAGCTTTCGACTGCCAACGTCGGCTTGAAGGAAGACGTTGAGGGTGAACCCAATCATTTCATGG
TGTGGGTTGGAAGCTCCATGGCTAACGCTCTTGTCTTACATACATTTAAGACTAAATCTGAATGGTCAAAACAGGCCTGG
ATCAGAGATCTCAAAAGACTGTTGAAGCTTGAAGATGAAACGATCATTAAAACAACAAAGAGAAAACCACTTGAATTAAA
ACGCAATCAACAACCTGAACCTCTAGTGATGGCTTTCAAAGAGACTGTAACCAGTTCGTCTGCGCTTGACATTGTTGCAG
AGGTTGAGAAGCAGTATGTTGCTATCACGCCTCCTGACTCGCCTGTGCCTCCTGCAGCAATGAACGTTGAACTTGGAGGA
ACCTATCACATTAATGAGGACACCATTGAACGAGAAACCAATGAGGTTGTCATTGGACGTGGAGAACCTGTTCGTGTTCT
TCGTTCAGGAAAAGATCTCTTCTTCGTCCAGACAGTAGGCGATGACAAGAATGTCAAAGAGGGTTGGGTACCAGCTTCAT
GGCTTGTTGGTGATGACGAGAACCAACAGCTAACTCTGCGTCGCTCCACGGATAACCTATCAGAAGCATCCGAACCTGAG
CTGAAGAAACTCGCTGAAACCGAAGAATTTGAACCTAAGTTTCTTCAAGAACTTCAAGATATCCATGTTAATGTGGAAAG
CCCGGTGAGACTAGAATGTCGCATCTCTGCACAACCACCGCCTTGTGTAGAATGGTTTGTCGATGGAGACAAAATCATCG
AAGGAAACAGATTCAAGTTTGTATTTGAAGAGCCTGATGTGTACGCACTGTGCATCAGCAAGTGTGTTATAGAAGATGAG
GGAGAATATACTTGCAAAGCATCAAATCCTATTGGATCACGTGACTCTGAGGCAGAGCTGACAGTAGACGCTCCTGCCAA
GGTTGAGCAGAAAGCGGACTCAGTAACAGCAGACATTGGTGATGACGAAGACGTCGATCCAAAAACATTTGATCTTCCTA
AAAAAGACAAAGTGTACCTCGCGACAGATAAGAAGTTTGAACAGAAGTATGACTCGTTACAAGAGTTAGGAAAGGGAAAA
TTCGGTGTTGTTAAGAAAGTAAAGCACAAGGAAACTGGAGAAATCCTCGCGGCAAAGTTCATCAAGACGTCTGCCGAATC
TAAGAAAGAGGTTTTGGGTGAGCTCGAAATGATGAATCATCTACACAGCAAAAGGCTGATTTACTTGGCTGATGCTTACG
AACGACCTGGTGAAATGATTGTCATTATGGAATTAGTTTCGGGTGGAGAATTGTTTGAGAAGATCTGCCAAGACGACAAT
CTAACAGAAAAAGAGGTTATTCGCTACATGCGTCAGATTCTGCAAGGGGTTGAACACATGCACAGGAAAAGTATGGTCCA
TCTAGATTTAAAGCCTGAGAATGTTTTGTGTGTTATAAGACCCGACGGAAAAGAAGACTTGAAACTTATTGATTTTGGTA
TGGCACACATTATCGAGAAGGGCAAAGAGCTGAAACTTGCTTGTGGGACACCAGAATTTGTTGCACCAGAAGTTATCACT
TATGAACCAATTCATATCTCAAGTGACATGTGGAGTGTTGGTGTCATTGCCTATGTACTGCTGAGTGGGTTATCACCGTT
CATGGGCGACGATGACAATGAAACCATCATGAATGTATCAACAGCCGAATGGGATTTCGAAGACGAGGCCTTTGATGTGG
TATCTGATCATTCAAAGAAGTTCATCGAGGAACTTCTCCTCAGAGATCACTCAAAACGTAATGATGTTTACCAGTGCCTA
GACCATGAATGGCTGAAGAAAGGAAAAACGATGGAGGCCAAGAAGCTGAGTACAGATAATTTGAAGAAGTTCCTTGCACG
ACGTCGTTGGCAGAAAACGTCCAACGCACTTCGAGCTTTGAGTCGCTTGGGATCACTTGGGATAGGCGGTGGAGGTGGTG
CACCAGGAGGAGGTGGGCTTCTTGGAAAAGTCACAGGTAAACTACCAGGAGCACAAACAGAAGGGCTAAAGCCACGCCCT
TCCACTCGTGTGTCATTGACGGGGCGAAGAAGCCCGACGCTGACAGGGAGACGCGGACCAAATCGTAAGTATAGCACTCC
ACTATGCACCTCATCACGATCTCTTTGCAGGTGCTTTGGTATACGGATTGAGGGGAGTTCTAAATTGATAAATGCTTAAG
ATCAATGGATTTCATTTTTCCAGTTATGTGTGTTTTTCAATAATGACGTCTTGACAGGAATCTCGTTACATGAAGAGTAC
TTATTGAATTCATTTACCAATATCACTGAATCCTATTCGACAACACTGAGTATAGATGCAGCCAATGCAGTGATACGAAA
AAAAAACATGCTCTTCCCAAAATATACTTTTTTGTGACGTCAAAGTAGTAACTGCGGTGAATTCATTGTGAGTTAACCAC
AAACTGTTCTTTTGAAACATGCCGCTTGAGGACAATTTCAAATGTCGGTGGGTTTAGGGGTTTTGTATGTTGTGAATATT
CATGTCAAATTGCTGCTGTTTTGAGTTGGTGATTTATTTTTTTGCGTTTCATGAGACGACATTTGTTTGACAGATGTTTT
ATTTGTTGAGAAGAATGAGTAATCATGAATTTACTCACCGAGACAGAGAATGATGACATACAGAGGAGTCTCGATGCCTG
CTGTTCATTGAGCTCATTACTCTATACCCTACCATCTTCAATTTACTTCAACAACTTGAATGACAAGTAAAAACTACTTG
GTTTTGATTTTTCACATCGTGTGAATGTTCACTAGTGTTGTTATTAAAAACACATCTCAAAAAGCATTGCTTTTCAAAAC
CTTCAGGAATGTTTAGTTTTCCGCATGGTCTAACCTCTGCACACAATCATTTTACAGACTGTATTACAAGTCAATCGGGA
TATTGGGTTTCGTGTTGATTGTCTATCTTCACCTGAACAGACAGTACTTTGTTTTAATTCTAAACTCTAGACTTTGGAAC
CTAAGGAGACTGATTAGGAAGCTGATTAGTCCAGCTCGTCACCCATTTCTTCAGCTCTGTCTTAAAACATAACCAAGTCA
AGAGGTGTGTGACTTAGTTGAGGGTACTGTTGGGTTTCCTTTTTTTCTTCACTTGCATCGTCTTTGTCGATCTCTGCTTG
TTAAGAATTTTATGATTGCAAAGGCACTCCTTATCAGGCCAACTGTTGAATGGTGCATGGTCCTAAGGTTGTAATTACTG
AAACCTTGCTCAATTGATTGGTATGTGTCACGAAACGGCTTCATGACCCGCTAGCTGTCTATCAATGGATTTTGACTTTA
CATCACTTAGACCGTAACTGGTGTCTCTCAACTGTGAGATTGCTGCTTCTGCTTCGTTGCCCTGGAGTTCTAAGATTATT
GTAAATCCATTTAGAAAGCAATCATTTACGCACTGAAAAACCAGAAGGCTACTACGTCGGCTTATTTACGTGTCTTGAAT
ATTTCACCTTGGAGGTCGCATCGTGTACTACGCCTCTAATCAACAGTGTTTCCGTTTTTGGCTTACCGCTTTGGCTCTCC
GGAGAGTTTGGTAGCGAGTCGACCTGGATTGAGATCCATTGGAAACGCCAGATTATAGTCACGTCTACATTATTCGATTT
AACTTCATCTTTAACAAGTAAAGAATGTATAAAGGGAGCCGTTTCTCTAGTCAATCCAGGGGAAGCTCAGATGATGGAGT
TCCAACAGGTCCACCATCATTTGTACTTCCTCTCAAAAACTGTGAAATCGTCGAAGGCAGTGCAGCCAGATTTCAATGCC
AGGTAACTGGAAACCCGGAACCGGATGTAGAATGGTACAAAGATGGGAAAAAGCTTTGTGAAAGTAAGCAGCTTACGTTC
CTGTATGATGAAAACGACAACTGCAAGCTTATTATCACTGAAGGAAGGCGTAAAGATGCTGGAGAGTACAAAGTGACAGC
TGTCAATCCCCATGGTCAGGTGTCGTGTTCAGCTCAGCTCATCATCAAAGATCAGCCTGACTCGGGAGAATCAGGGAGTG
AAGCAAGTGGATCTGATGTCTCAGATGACAGTGAAGTAGAAGACGAGGAAAATGGACAAGAAACGTCCATCAAAAAGGAG
AAGATAACAAATCTATATACAGTCAAAGAAGAGCTTGGCAAAGGCCGATTTGGTGTGGTATGCAAGTGCGTAAGAAAGAA
AGATGGAAAAGAGTTTGCTGCAAAATTTATAAAGTGTTCTAAAGAACAGGAAAAAGAAGATGTGAAGCACGAAGTAGAGA
TCATGCAGTTGATCCAACACAAAACGTTACTCAGGCTTGCAGATGCATTTGAAACAGGCTCTGAATTTATACTTGTAATG
GAACTTGTCACTGGCGGCGAACTGTTTGAAAAAGTTGTTGAAGAAGAGTTTATTTCAGAGAACGAAGTTATACATTATAT
GAAACAAATCATGAAGGGTATCCAACACATGCACTCTAAAAATGTCCTGCATCTTGATCTTAAGCCAGAAAATATTATGA
TAGTTCGTCCAAACAGCAAAAGAATAAAGCTTATTGACTTTGGCCTTGCAAGGAAGTACAATCCTAAAGAGAACTTGAAA
GTGATGTTTGGAACACCAGAGTTTGTAGCTCCAGAGGTTCTTACCTACGATCGAATCACTCCAGCCACTGATCTCTGGTC
AGTTGGAGTCATAGCATATGTGTTACTGAGTGGACTGTCGCCTTTCATGGGTGATAACGACGCTGAAACCTTGGCCAACG
TTCAGACGGCTGAATGGGACTTTGATGACGAAGTTTTCGATGACATTTCCGACGATGCAAAAGAGTTTATATCTAAGGTC
CTCGTTTTGAATTCTGGTAAGCGAATATCTGTAGAACAATGTTTAGAACATACCTGGCTAACTGTGGAACGAGAGCGTGG
TAAAATCAATACAAATAGGCTCAAGGCTTTCACGGCTCGACGAAAATGGAAGAAAGCACTGACTGCTATCCGAAGTACCA
ACTTCCTGAGCAGACTCCTCGGAAGCCGTGGTACGGAAGAAGGAAGCAAACAAAGTGGAGGTGGCGGAGGAGGTGGACTT
TTAGCTCGTGTTAAGGCCATGCATGTAGCTGGTGTGCAAGCCCCAGAAAGTGCTCCAGCATCATCACCATTTCTGTCTCC
AGACTCAGCTGCAGAACAAAAGCCTGCTGAAAAGAAACCATCCTCTTCTGAAAAGAAAGAAACTTCCACTGCTTCCTCTA
CCACCACCCCTGATAAAACACCAAACGGAGTTCCTAAACCTGAACCTGAATCTTCAAAATCGCCTGCATCAAAGTCAAAT
GATGTCACATCAAACAGAAACAACCCAAGTGCATTAAAAGACAATTTAACGAAATCTACAAAGGACGATTCAAAAACAAT
AGTTTCTAATGACATATCTAAGAAAGAAGTCGAATCTAAACCAACTGCCTCAAAAGATTCAACTTCAAAGGTGTCAAAAG
AATCCACAACTCCTTCAACGAAAATATCCAACAACGAAAAATCGACCTCAGAACCATCGTCCACACGATCCACCAGTCGT
ACTCCAAAAGGTCCCCAACCAAAAGGAAAACTACCTCAATGGCCGCCACCACCCAAAGAACGACCTCAGAAACGAGAAAT
AGTAGAGCTTATTGAAAGGTACGCCAACGAAGATATGCCGCTGATTCCAGGAAATCCAGACAATGACTACAGTATCCAGG
AAGAGATAGGAAGAGGAAAGTTTGCTGTTGTCAAGAAATGTCTTTACAGAGAAACCAAAGCGCCACACGCTGCTAAGCTT
ATAAAGTTTGACGATAACGAGGAGAAAGAAACCGCACAAGAATTTGACATCCACAGAAACCTCAGCCACCCCAATATCGT
TAGTCTATATTCTGGCTATATTGTCCAGAAATACATCGTACTTATACTAGAATTACTCGATAAAACAAATGCGTTGACGT
ATTTGGCATCGAAACGCAAGGCTACTGAAGAGGATGTTGCTAATGTGATCAAGAACGTCTTAAACGCTTTAGATTACTTA
CATAATAAGAATGTAATTCATCTGGACATTAGGCCTGCGAACATTATGATCAGCCAACAACAAGTCAAACTCATCGACTT
TGGAAGTGCTCGACGTTTACATGACAAAAACGGAGAAGTTGGGGCAATTGTGGGAAATATTGAATTCACAGCTCCAGAAA
TGCTGTCATTTGAGCCCGTGAACGCGTCAGCGGACATGTGGAGCTTGGGTGTAACTACATATCTTTTGGTGGGGGCAGAA
CTACCATTTATTGGAAATGATGACGATGCTGTCTCAGAGGCAATTAAGAAAGGAACGTTTGAATTTGAAGAAGATCTGTT
TCCATCAACTACTGACAACGCAAAGGATTTTATTGAAAGCTTGATCTGCAAGTTTCCTAACAAAAGAATGGATACTGCTG
CAGCTAAAGAGCACGTTTGGTTATCGGATTCTTTTGCAGCCAAGCGTAGTGAAGCACTTATCGCTGAACCTGATATGCTT
AAAGGGATAAGTGATGATCTCATTTCAGAGGAAGACGAAGAATTAATATCTGCTTCGTGTGTTCTGAGAACGTTCCAAGA
AGAAGCCTATCAGTCTCCCGATGAATCGAGTGAGGACGATGAAGATGATGAGTAATTTACAGCATCGTGCAGAGTAATAA
AAGAACACTCAATAGGAATATTATCAGAATCAAATACATACAGGAAATATGAGCTTATTTGAATAGATTAATGTTCATGA
TATTACTAATTAGTGAACCGTACTTAGAGACTATTGCATTTCTGAAATCATTTTTTCTGTTAAATTACTTGTATATTCTA
CATTTATAGTTTTGTCATAGAAAATAGAAATTACCTGAATAATTGACATATTTCAATTTTTAGCGATTTTGTAAACAATT
AACGCTAAAATTAATAAAGATTTAACTTGG
>Locus_18634_Transcript_1/1_Confidence_0.000_Length_26468
AGACAAAAAGGCGCTGGGAGCGGCACAGCGCAGCCGTTCTTGGCGGAGAAAAAATCCTTAAGAGTTCAGACAAGACGATG
GCTCAACTACGAGAGGTTATGGGACCCATGCAACAGGCTATGGACGATGCAGAGAGCATACTTGCACAAGAGCCAGCGTA
CGGTACTGATGTCAATCAAGTCAGAAAAGAACTCAAGAAAGTTGATAACACAATCCAAGTTTTGGAAGACACCGAGTACA
AACTGGTTCGTCTGTCCAAACAAACAACCAACAACGAGTACATCATTACCATCATCAAAGATAACCGTGTCATGCAGGTC
CGACTGAAGGAACGTAAAGTCAAACTCGAGAAATACATCAAGAATGTCGAGATGTTTGACAGCGCTGGCCAAGAGGTCGA
GGTCAAGGTCATGGGCATCATGAGGTTTGTGACCGTGGAAATCGTTATGACCAATATCGAAGACGTAAGGGATCAGCTTC
AGCACGTACAGAATCTCGAGGACGAGGTCGTGATTCACCGACGCAAGATCGAAACCATGGAAGAGACAGGAGAGTGGATA
ATCAAGCAAAATGACAACCAAGAAGAAGTCTTGAGTGAAATCAAGACCAAAATATCTCGCGCAAAATCCTCCATCGATGA
GGTTTCTATCAAACTTAGCGATCGACGCCGTCGTCTTGAGTCTGCGCTGACTGAGAAAGAACGTGTGGATGAAACTCTTG
GTCATTTCGAGAAGCGTGTTTGTGTGCTGGATAAAAAGATGCTGAAAGCCAAGCCTGTGTCAGCTGAGTATGTCGTTATC
AAAGACCAACGGAAAAACCACGAGGGTGTCATTCGTGAATGTGTTAGCCTGGTCCCAATTTCGGAGTACCTCTTCCCTGC
TGCTCGCAACGTCATTCTTGACACTCAGCCAGGTCCAGACAGGGACGTACTAGAAAACCGTGTCCTCGCTACACAGACAT
TATGGGAAACTGTCAAAGACAAAGCAGATGTACGACAGAAGTGCATCGAGACTGTTTTCCCCAGTGCAGAGGTCTATGAT
GACGCTTATAATGCCTTGAATCAATGGATGAGAGACATTGAGACGAAGGTCGTCAACATGAAACCTGTGCTTTGCGATGA
AGATTCATTAAATTCACAAATAAAGCTCGTCAAGGAAATGCGTCAAGATATATTCAACCACGATCCAGTCTACAAACACT
TCATCACAGCTGCACAAAACCTGCAACAGGCATGTGAAAAGGCAAATATTGCATCTGGTCTCGAACCTATCGAAGAAATC
AATGAAGAGGTTGCTAACCGCTGGGCTGTGATGAATCAAGTAGTGGAAGACAAACAGCAAAAACTAGAAACAACTAAGAG
ACAATTACAAACATACAATGAGAAGGTAGACAAGATGAATGACTTACTACAGCGAACGGAGGGAGTATTGGAACAGCAGT
TTGATGTTGGTTTAGATCTTGATCAGGCTAAGGCCAACAGGGACACTTTGATGGTTCTTTCATCAACACTAGCAAATGCA
AAGGGTGATCTCGACTCCGCAAACATTATCGGTCAAGATTTACTAAACGAAGCAGATACTCAGATTGTTAACGCGGCTGC
AATTGAAGACGACCTAGCAGAGCTCAATGACAGGTTTGAAGCTGATCGTGCTGAGCTTGAACGCGAGGAAATCAAACTTG
AAAATGTGATTGATAATGTGGAGGCTTTCCAAGGGGCCTTGAATCAGTTTGAATCATGGCTTCCTGAAGCTATGTTGGCC
GTCCAGAGTTTCAAACCAATCAGCAGTGAACCTGAAGAAATAAAACGTCAATTGAAGGAAGTTGAGGAGCTTCATGAAAC
GTTACTTGCCAAAAGACCACTACTTGCTACTGCACAGAATTCTGGAAACAAGCTTGTGGAAGCAAGCGAAGGTGCGTCAG
TTGAGGATGACGTTACTACCAAGCTCCATCCTTACGAGGAAGCCTACGATGCTCTTCTTGCCGTAGTGGCTGATCGGTTA
TCCAGGCTACAGGTTATGATGTACCAATCTCAAGAACTCGATGTTGCTCTTTCCAATATCGTTGCGTGGCTTACTGAGGT
TGAGAAGAAGCAGGAGAAACAAGAGGCTCCAGTTTTGAGAACAGAGGTGGTAAACAACTTGCAGAGGGAACAACAAACTC
TCCACCAAGAGATTTCTAACTATGAGGACACAGTTGGACACGTCGAAAAAGCCGGTAATGATTTACTCCAAACAATGAAC
CTTGGCCCAGAACGCGACATCCTTAAGTATAAGCTAGCAGACATGAGCCGGCGATTTGATAACGTCAAAGACAAGTCCAA
CGAACGTAAGGAGCTTCTTGATCAGCTTGCACCCCTTGTCCAACGTTACCAGACTGCTGTTGAAGGGTTTTCTGGATTCT
TGGATGACTCTGAGGAAAAACTGGATGTTCTCAGCACTACGTCGATCGATGAGGAGACAGTCCCTAAGCTCAAGTCAGAA
ATAAAGGAATTCAAAATGGCCGTTGAAGATGAAAGTGGCAACCATAAGGTTCTGAACACAAGTGCTAAAGAACTGATAGA
ATTCTGTAAAGATCTTCCCATTAGAATCGACACGGCACCAATTGACAATGAAGTATGTGATGCAAACACGCGCTATGAAA
AACTTAAAACGGCCAACCTCGATGCGAACGTTGTGGAACAAAATGTCGCTTTATATCAGAGTGCGATAGATCCTGTCAAA
GAAACGTTGGATGAACTGGACGCGTTTTTGGAGTCCGAAGCAGACTTTGGGTTAGACGTTGAACAAGGTAAAGCAGAACT
TCAACGCGTAGAGGACTTGATTGCTGACCTCGAAAACCAAAAGGCTGAACTTGACATCGTTGAACTCAGCACCCCACTCG
AAGCTGAACAAACTGAGTATGTGGAGCAAATGGCAGACGTTAGCTACCAGTACGACCTCAGCGCTGGAAAAATCAAGAGA
GTCAAGCAAAACATGGCAAAGAGACTTGACAAGTTCGTCGTCTTCATGGAGTTGTTTGAGGAGGTTGATATCTGGTTGGT
TGAGATACAGAAAGTCGTGGACGACTTTGAGCCTGTAAGCAGCGACTGTGAGGAGGCCAAAACACAGTTGGAAGAATTAC
AACCGATCATCGCTCAGTTCCCACCGTACCATACTAAACTGGAGACAATGGAAGAAATAAAGAACTATATTGTAAAGACA
GTAAAGGATGATCCTGCAACGATCGCCGAAGTCAAAGAAAAACTCGACCAAGTCAAGCCCAAATACGATAAACTCCAAGC
GACAGTCGTTAGTCGACAGGCTCGACTGAAGAACGTCATTGTTGAAGGGCAGGACTATCAGACCTCACTTGACGAGGCTG
TAATGAAACTCAATGAGATGGAAGGTCTTCTGGATCAACAAGAACCAGTCAATGCCAAGTACATTGTGATTGCACAACAG
AAACTTGATCATGAGGGGATTTACTTGGAAGTAAACATGCACGGCGTTATTATTGAAGACACTATACGTCAAGGAAAAGA
AATCCTTGCCGAGTCACAACCAGGAGACTATGCCGACACGCTTAAAACATCACTACATGACCTTGAAAAACGTTGGAACA
GCCTTGTTGAAAAGACGGATGAACGTCAGCAGCAACTGGATGAGGTGGCGCCACCTGCGCAGAATTATTCAGAAGCGATG
GAGAACTTCATCCCCGCTCTAAGTGAAATGGAGGATATCGTTGGGGACTGTGGTGAGGTGTTATGTGAGAAGCATGCGCT
CGGACGAGAGAGAGATTTACTCAAGTTCTTGCAACAGTTCCTACAAGAGGACATTGAAGGTCATCGGCCAGTTTACAAGT
CATTAGTTGACAATTCCAATGATCTTTTGAATTCCTGCGACTCTGCCAACGTGACAAACGGAGTACCTGAGGTCAAAGCT
GAAACCGATGACGCCATTCAACGCTGGACCGCACTTAACGACTTCTATCGTAATCGAAGAGAACAGGTTTCAGAGGCCGA
CAGCAAAGTAAAGAAATACAGATCGCTGCTCGGTCCTTTAGAGAATTCAGCCAAAAAGGCAGAGAAAAGCTTGGAAGAGT
CTCATCATGAAGGTATTGACGTGGATGAGAGCGAGAAGATGCTTCAAGCTGTGAAGGTCCTCCAGGAAGACGTGCAGACT
CTAGAAACAGACGTCCAAAATGTTGGAGAACAAGTCAAGAACGAAGATCACCCCAAAATCAATTTAACACCCGTGAAACA
GCGCGTCAAGAAATTATCCAATCGCGTCGCAGCGTTACGGCGAAATGTCACCGTACATATCACGTGGCTGGAGAAGGTGG
TGGAGGAAATCACATTATTTGTGAATTCTACGGACGAACTACAAAAGTACGTCAACGTTGCATTTGTCCAGCTGGATAAT
TTCGAACCAATCAGCAATGATCACAAAGTATTGTCCAAACAACTCGAAGAAGTGAAAGAATTAGAGGAGAACACGAACAA
ACAGTTCGCAGTTTTATCTGACGCCGAAATAAAAGCCAGGTCCATCACTTCGATGAAGAAGGACGATCCAAAAGCTATAA
AGGATGTTGCTGAAAGAATCAACATCTGCGAAGCTGCTTTGGTTGAACTCAAAGAAAAGATAAAGGATCGAAAGCAAAAG
ATTTTAAGGGCGCAAGAACACATTTCATTGTATCGTGCTCAACTTGAACCTGTGGAGAAGGCTTTTAGTGAGATTGAAGA
TTCAGCTGTCATGAAGGCTCCTGTCAGTGAAGAGGAACTTGGGAAGGTTGAGAATGCCATGAAAGACATGGAAGACAGTG
ATCAGCGGGTCAGACTTATTCGCCGTTCAAGTCAGCAGCTACTGCGTGTTATCGATATTCAAACAGACCCTGGAGTCGAG
GTACAGACCGAGGTTGCGAAGGTGACTCAAAAACAACGCTCATTGACCTCTAGCTTGAGGAAAAAGCACTCGAAACTCAG
GAAGGGTCTTGAATGTTACAAGCAGTTCACCGATATTATAGAAGACTTACAAAAGTGGATTCCAGAAGGGCGCGGGAAAG
TTGAGGCCGAACTGCCTGTGAGCACTGAACCAGAAGACATCAAAGCACAGCTGGAGGAAATGAAGGATCTTAATGACGAA
GTTCAAGAAAAACAAGCGATACTCGATCAAGCCAAACAGCTTGCTGACAAAATTAAGGAACTAAGCAACGACGACGAAGG
TATGACACAAGACGTAGCTGAAAGAATCAGCAGTGTGGAGCAGCCTCTTGAAGACATAAGCAACACACTTAACAAGAAGC
TGAACGATCTGCAAGCCGCGTTGTTACAATCACAAGACTTCAAAGGTTCCATGGAGGAGCTCAACAGATGGTTGACAAGC
GCTAGTAAGTTATACGACTTGGTTGGACCTGTCTCTGCACGGTTTATGATCATCGGCAGTCAGGAAGACAAAATTGAGGC
TATCAACAATCAGCTCGACCTTCATCAACAAATGTTTGAACATGTTACCAAAGAAGGCGAACAGATGCTGGAATCACTGC
CCGAAGGCAGTGAGCACGAAAAACTCAAAGATAAACTCGACACAACAAGAGCTAAATGGAATGATTTAAAAACTAAGCTG
GGTGATCACAGAACGAAGCTTGACGAAGTGAAACCCACTGCTAAAATGTACGAAGATACAAGTACTCCTTTCATTGCCTG
GCTGGATGATGCTGAGGATAGAATGAAAAAGTGCGATAAGGTGCCAAGTGACCAAGAAGAGATTATACGTGTCCAGGAAA
CCCTAGAGCTGATCCTAGACGAAGTAAAAAGCCATGAACCAGAGCATAAAGCCCTCAATTTTGCTTCTACTGTACATTTG
AAAAACGCTCAAGACAAGAACATTACGTCACATGTCCCTGTAATCGAGGACGAAGTAGCGACAATCAACCGTCGTTATGA
CGAGCTTCATTGTGAAGTAAACAAAAAGTTGGATTTGCTAAGCGACGCACAGGAGAGTCTCCATGGTTTCCAAGAGACAC
TACGTGTCGTGGAACAAACTCTAGAAGAAGTTCAGCTCTTCGTTGTCGAGGAGTATGAGTTGCTTCTTGACGTGAAGGAA
ACAGAAATGGAACTCGGTAAAGCAAAGACATCTGTTGCTGTCTTGGAAAACCGTAAACCTGTCTTGCGTGACTTGGTAAA
GCACGGTAAAGCACTAGCTGAACAAACTGGTGACCCTGAACCACTTGAGACAGTGGCATCTGTGTGCCAGAGATTCAACG
AGACTGAAGACAAGAGTCATGAGAAGGAAGCATTCTTAGACAAGGTTGTTGAATACCTGGATATTTACGATACAAACATT
AGCAAAGTAGAAGAAGACATTCCTAAAATTCAGAGACAAGTTGATAACTTTGCACCTGTCAGTGATGATCCAGATGAAGC
TCAGAAACAACTCCAAGAAACAGAGGACATCCAGGACAATTTGACCAATGATAAAATTCTGCTGGATAGTGCAATCGATG
CTTCTGATTGGCTCTCTGAAAATGCTAATGCGCAGCCGTCAACTGGAGACGAAATGAAGAGGAGAATTGAAAAGAACAAG
GAGCCGCTTGAAGATCTATGCAACACTGTCAATGAGCGTCAAAATGCTCTTAAGTGCAGTTTGGTGGAGGCTCTTGAGTT
CAAGACGGCGTCACAAGACTTCGTTGTATGGATGAATGACATGGATGGCAAGCTTACGAAAGCACGTCCTGTTGTGTCAG
ATGTCAATACCATCCGTGAACTGAAGAGAGAACACAAGCCAATCATGAACGAGATCCAAGAGCATGAGACAGTGTTCGAA
GCCATCAAAGCTTCAGCAGACAAAGTTGCATCGTCAGCAAAGCCCGGAAAAGACCGTGACCGCGTCGAAGCAAGAATGAA
ATTGATCCAAGCACAATGGGACAAGCTCCAAAAGGATGCAACCGACAGACAGGCAATTCTGAACGACATTGAGCCTCCAG
CTGAAAACTATGACAATAACATGTGTGAGATTATCCCCTGGCTTACTGCTACAGAGAAGAAGTTGAAATCTCTCGAAGCA
ATACCCTGTAATAAGGAGGGCATAGAAATGTACGGAGACAGTCTATCAGAGATAGAAAAAGAGGTTGAAGAACATGAACC
AACAAGGCAGACTGTGAATGATCTCGCAGCACAAATCATCGAGATTCAACCATTCGATCTTGACTCCGTAAGAAACAAAG
CCCAGGATGTAAACGAGAGAATGGATGCATTAAAGAATGCACTCAACGATAAAAAAGACAAGCATAATAAGATTAAAGAT
TTGTGGACAACTTATCAACAGTATATTGTTGCAGTAGAGGTTCTAGTAGTTGAAGGAATGGTGCTTTGTGCTTATGATAC
TCCAGCTCTTGATCTAACACGTCTGAAGGAGGAGCTACAGCTCATAGATGAGTTACTGTCCAATATTACCACCCAAGCAC
CAATGCTTAACGAGGTGGAAGATATTGCTCAGAAAGTGGTCGACCTTCTTGACGAGGATTCTTCGGATATTGTAATCATA
AATGAAAGGGTTGCCAACATGTTTGTGCGATTTGAAGGTGTTCAGTCTGCCCTTGAAGCTCGCAAAACCAAACTAGAAAG
TCACCTTGATTACCTAATACGGTTTAGTCAGTGTGAAGAAGACCTTAACAACTGGTTCGTGGCAATGAACAAAGTGATTG
AGCAACTTGATCCTATTAGTACTGAGCCCGAAATCGTCAGGAAACAACTTACTGACGTTGAGGAACTGTTGGATAGCGTG
CAGGAAAAGAGGCAAGTTCTGGACGATGAGCAGATTGCTGGTGTTAGGCTCATGGAATTGAACAAAGAAAACGAGAATGT
AACAGTTGAGGTGGTGACTATTTTGAGTAACGCACAAGCCAAAATGGATCGCATTGCTAACAAACTAGACGATCGTCGGG
AGAAACTCCAGTCAATAATGTTAGAGTGCCAGGACATCCAGTTATCGCTTGCTGACTTCATGAATGACTTGGCAGCAATA
GAGGAAGAATTCGCTGGAATGAGACCGGTGTCCGCTGTACATGATACACTCAAAGAACAAGAACGCGAATTCAAGATTTT
AAAAGATGACGTGGGAGACCTTGAAGATCTGGCACAAGAGCTTGTAGCACGCACAGAACACCTCCTAGAAACCTCTGAGC
CAAGCCCCGACAGGGACAACTTGCAGCAAAAACTCCAAGACATTAAAACAAGATGGGATTCTGTCAAGGCAAAAACTGCT
GACCGCGAGGGACAGATCTCTGAGATCGCCCCAGGTCTTCACGATTATTATCTTCATGTTGATCCATTCGCCGAGTGGCT
GACGAGTCTTGACAACAAGTTGTCTTCCCAAGAACCCGTGTCATGTGACAAGAAGACCATCGACAGACAAGTCGAACAAG
CGAAGAAGCTAAAAGAGCAGTTGGATGACCACGTGCCCGAGTGCGAAAAAGTGAAGGAACTGGCTGCTGACATCGTTAAG
AGCCAGCCTGATGACGTATATGTCGTGGAAGCACAGATTCTGTATCTTACAAAATTATGGGATAGCATTACCCTAAAGCT
CAATAACAGAGTTCAACAGACAGAAGCAGTGAAAGAGCTCGTTCATCAGTATGAAGATATAATTATTCCAGTCAATGAGC
TGTTTACGCGAGCTGAGGATGGAATCATTGCCATGGATACTGTTGGCTGTGACGTTGATAAGGCAAAACAGGAGCTGAAT
AATACCAAGTCATTGATTAACACACTGGAAAAACGAAAACCAGAAGTACAACAAGCGGTTAAAATAGGACAGAATTTGAT
CACGTGCGCCAACAATGACTCGACCGATGTCAGCTTGCTCCGTAAAGAAGTGGGTGTGTTGATGGGAACTCATGCTGAGC
TCAAGGAGTTACTTCAAGATCAGGAGGCAAAACTGCAGGCAATTGTGGACAAAGGGACGTTATTCAACAGTGAAATGAAA
GACTTGTTGCAATGGGTGAACGAGGCAACTGACAAATTTTCTGATGACAAGACAATTAGCACAAATCCTAAAGTCGTCAA
CAAACAACTAGAGCAAATTGAGGACCTTCAAGATGACATCGCAAAACATCGCGCGACACTCGAACGCAATGACCAATTGG
GAAGAGATGTAATTTCAGCCACAGGGGAAAATCCATTTGTTGTTGCCGAAGTTCAGTCAAAACTGACAAAAGTACGTGCA
AAACTCGATCGTTTAGATAACAAAACTGAACAACGTCGTGGGGTTTTTCAAAGTATTTTGCTTCAACTTCAAGTATACCA
AGTCACCCACGAAGACTTCAAGGCCAGTCTTGCTGAACTTGAAACCGAACTAGAAAATATTCGTCCAATATCTGCTATTT
TCGCAGTAGTTGATGAACAGAAAGTTGAAGCTCAGAGTTTTGAAAACAGTTTAACGAAAAAAGAGCCAGTGTACGAAAAG
CTAGTAGAGGAAGGACAAAGAATGCTTGAGAAAATGGTACCCGGTGAAGAAAAAGACGAGCAGCAAGTCCAACTTGATGA
TACAATGACGCGTTGGCAAGCTTTGAAGGACAATTCTGAGAAATTGCGCGATAAGATCGATGAGGTGCATGAAGTGGCAG
GGCAGTATGATAGGAAGAGTGATAAATTCAAAGATTGGCTTGATGACACCGAGAAAAAACTAGCCAAGGCTAACACTAAG
TCTTACACCCAGGACAAAGCTAACGAGACACTGGAGGAACTCAATAGAATACTAGAAGACGTGTTCTGTCATGAACCGCA
TTTTGAAGAACTCAGAGATGCCGCTGATAAAGATGTTGAGTCAAGTCAAATGGACGGGGATGTAGTCAAGGCGGAATTCC
TGGAAATACAACATCGTTGGGATGACCTTAATGCGTCTGCACTGAAAAAGAAAGAAGACGCAGAGCAGGTCAAGGAGGCT
TTGGATAAGTACCACAGTGCTCTGCAACCTGTGCAAGAAGCTTTCACACAAGCAGATACCATCCTGAGTGAGTCTGAGCC
CCTAGGAACAAACGTAGACAAAATCCGCGAGGAATTAGAACAAGTGAGGGATCTGAGATCCACATTGGATGATCGCAAGC
CAGATATAAAACAAATCAACCAGTCAGGCAACATGTTACTCTCAGGCGTAGAGCAAACACCATTGAGTGCTGAAATTAAA
GAGAAACTCGATGCTACTAACGAGAAAGCTAAAAATACTCCTGAAAAACTACGAGAAAAGGAAAAGGCTCTGGAAAAAGC
ACTTAATGATGCTACTGAATTCAATACAGTCCTTGAAGATATTGAAACGTGGCTTCCCGCTGAGCAAGAAGTTGTAAACA
GCCTTGAATCTGTCAGCACTGAGCCAGAAAAGATCAAAGAACAAATCAAAGACACCGACAAAATCCTTGAAGAAGTTAAA
CGCTACCTTGTGAGACTGCATCACTTGGAGGAAGTTGGGCAGCGATTGATTGAAGACAATGTAAGCGACCCGAATACTGT
AGCTGACATTCAGAATAAAATTGATAAAGTAAGAACACCTTTGGAAAAGCTCTGTGGTAAACTTGAACAGCGCAGTGCAA
GACTCCAGAATGCCGCCATCGAATCACAAGAATTCCAAGACTCGTGTAATGATTTCGTTGGACGTCTTGGAAATATTGAA
GATCAGCTGGTCGACGACGCTCCTATTTCCCCCGAGTACCAGGAAACCAAAAAGCAGAAAGAAGACAATGAGGATGTTCA
GGATCTTATTGACCGAGAGGAACCTGTATTTGAGAATCTAATGAAAGCTGGAGAAAGAGTGCTTGAGACTGCAGAGCCCG
GAGAAGAGAAAAAGACCGTCGCAAAGAAGCTTGCTGAACTAAAGGATCGTTGGGAAGCTACAAAAGAAAAGGCAAAAAAA
CGTGACGAACAGATAGAATCTGTGTTACCGGACGCGCAGGAATATCACAAGGCTCGTACAACACTAGAGCCATGGCTTAC
GGAAGCGGAGAAAAAGATTTCAACAATCAATATATCTTCAAGTGACCCTGATGATATCAAAAAACAAGTTGGCGTTCTGG
CTGCCCTGAAAGCCGACATGGCTAATCGTAAACCCGAATACCAATCCCTTAACAATGCAGCTGAATCTTTGATTGACAAG
TGTCCTGACAACAGCTATGTCATTGATGCTCAGGTAAAGGACATAAATCGACGCTGGAATACCTTGCTTAAGGACATCGA
AGATAAAGGAGAATCTCTTTCTGGTGCTCAGAATGCGTCAGAGAAGTTGCAAGAGGACATCAATTGTGTTGAAGCTGCAA
TTAGTAAGGCTGAAATGGCACTGGAGGCCTGTGAACCTACCATTGAACCAGAAGTCGCTAAAAGAGACTTCGCTAACGTC
GAAGCAGCATTACAATCACTTGAGGACTGTGAACCAGCGAAGAACGAGGCGGACAAGATGGCGGACGATCTTCTTAACAA
TATGGATGAGTCCTCAACAAGTGCCATTATGCTCAAGAAAAAAATGGACAACTTGGACGAGAGATATACAACAACTTTAA
ACGCGACTAGAGAGAAAAAAGGACAGCTAAAGAAATGCGTCGTACTGATTGTTGAGTTCGTTGAAATCTACGAAGAGATT
ACCATCTGGATCGAAGAAACTAAACCTGTTATTGACTCGGCTAAGGAAATCAGCAGTATTCCTGTTGTAGTGAAAAGTCA
GCTTACTGAAGTTGAATTGCTACAGGATAATGTTGCTGATAAAAAACGAGATCTCGAAAAAGCAGAAGAAATAGGCGAAC
AGCTTGTTGAATGCTGTGACAAGAACCCTACCGTCGTAAGCGAAGTCAATCTTAAACTTTCTAAAGTCAAGGCTCCTTTG
GAAACCATCGCAGCAAAGATCGATAACCGACAAGTCAAACTCCAGATGATTGTCCTACAGACACAAGCTTTTCAAGATAC
TGTGGACGATTTTGAAGGCAAACTATCGAAGGTCGAGGATGACCTGGCGCGCATGCTTCCTGTGTCTCCTGTTTACGAGC
GTGTTCGAGAGCAAACCCACGAACTCGATGAAGTTGCAGACGACGTCAAGCTACTCGAGCCTGTTTATGGACGATTGTCT
AGCTGTGGATTTGACGTTCTAGAATCTTTGGAACCCGGAGAAGAGAAAGAACGACTTAAAGACAAACTCGATGACATTGA
GAAACGGTGGGTCAACGTCAAGGATAAGGTCGGTGATCGTAAAGCCAACCTACAATTAGTGACTCCCGAAGCAAAGAAAT
ACTCCGAGAACTCTCACGCTTTGATGCCTTGTTTGGAGGACGCCGAAAGCTATCTATCGTCTTGTGGTCCTGTACCATGC
GACGAGAAGAACCTAGCACGAGAAGAGAAAACTCTTCAAGATCTGTTAGATAATGTCGATGACAAGAAACCAGTTGTCGA
ACAGCTGAATGACGCTGCAAGGTCTTTGTCTGAAGTCTGTGAAAATCCTGAAGTTACTCAAGCAGAAGTCAAAGATGTCA
ACAAACGATGGGCCACTGTCTTGGACGGGTTACAAAGGAGAAAAGATCAAGTAGATAATGTTAAACAATCTTTAGGAGAG
TTAAAGAACGTTATTGAACCAGTTACGGTGACTTTGGAAGAAGCTCAACCTATTCTGGAAGCTCCTACATCTTATGGTGC
TGATGTACAGAAAAGCGAAGATGAATTGAAAAAGATCGATGATCTTTTGGAATATCTTAATGATCAGCAACCAGGTGTAC
AATCACTAAAAGATAACGTGGGCTCACTTATGAATCAAGTCGATGATAAGTCTCCAGATGCCATCCGTGTCAAAAATGAC
GTCAGCAATGTTAACAATCGATACGATGACGTCATTAATAAGCTCCAAGACCGCAAAGCACAGCTGGGAGATGATGTCAC
CAATGCTAAGGAATTCAACGATTGTTTGTATGAACTTGAAGACTGGTTGCCTGATGTACAAGATCGTGTTGCTAAGCAAG
AACCAATCAGCACGGAGCCTGAAACGGTCAAGGCACAACTTGAAAAAGCACAGCTTCTAAAAGATGACATTGCTCAACAC
AAAGCAACTCTCCAGAGAGCTGAAAATGCCGGCCAGAGGCTGATTGCCAGCAGCAAAAACAACCCTGCTGTTGTAGCTGA
TGTGTATGGTAAACTAAACAAAGTCCGCACAGCTCTTGATGCTTTAGCTGCAAAGGTTGACCAGCGACAGAACAGACTGC
AGAATGTCCTGCTGCAAAGCCAGGAATTTCAAGTGTCCTTTGAAGATTTCCTGGACAAGCTTGGAAATATCGAGGACCAG
ATTGGCAAGCTTGAACCAGTGTCTGGAATACACGAGAAAGCAAAAGAACAAGGACAAGAACATAAGGCTATCCGAGATGC
GGTCGCTCAACTGGAACCAGTCTATAACCAGCTCATGAAAGCCGGTCACAATGTCCTTGATACCTCTGAGCCTGGTCCAG
ACAGAGACGCCCTAGAACAGAAGCTTCATGATACCACCACAAGGTTCAACGACATCAAAGAAAAAACTGCCGATCGCCAG
GAACGCTTAGACAAGGTTGTACCTCTATCGCGAAAACACAAATACGAAAGTCAAACATTCAAACCTTGGCTGACAAGCGC
TGAAAAACGATTTGCAGCTGTAAATCCTGATACAGTCGATAAAACAGTTCTTGATAACCAGTTAAAAATGTTAAAAGATC
TAGACAATGAGGTAGAGGATCGTAAGCCAGACTTGCGAGAGCTTAACGACACGACAGCCGACCTTGTCGAAAGCTGTCAA
GCTGACCGATTTATAATCGAAGGTGACACTCAAGACGTCAATAAACGATACGACTCTCTTGAAGCTGACGTCCAAACAAT
GGAGAATAAGATGCAAGAAATCAAGGAAGGTGTTGTGAAGTATGAAGATGCTGTCCTTCCTGTACAGAATGTTCTTGATG
AAATCGAGAAAGCTATCAAATCTCACGAACCAGTTGGCATTGACTTGGAGAAAGGGAAGAACGACGTTAAAGATGTTGAA
GATCTTCTGGAGAAACTGGAAAAACTGAAGCCCGAAATGATCAAAGCTAAACAAGCTGGTCTTGAACTGGCTAATAGCAT
GGATGAAAAGTCTCCAAGCGCTTTGGATTTGAGAAACGACGTCGATGCGCTGGCTGATAGATATAGCGATTTGCAGGACA
AACTAGCTGACCATCAGAAGAAGGTTGACGATGAGATCAAGCTGGCCGAAAAGTTCCATGACACCCTAAATGCGCTGGAA
GAAAAGCTCCCCGATATCCAAGAATCTGTTGGTGCACAAGGACCTATTAGTAGCGAACCTGATATGGTGAAGAAGCAATT
AGAACAAGCTGAGGATCTTCGAGATCAGATCAACCAATGTAAGGCGATGCTTGATTCGTTAGAGGACACGGGTAAAGAGA
TTATTGACGAAAGTAATGAAGACCCGCGGGTCGTTCGGGACATACGTGGAGAGCTAAACAAGTTAACAGCGCCATTGGAC
GTAGTTGCCCGTAAAGTCAACGAACGGCAAGCCAAGCTTCAAGGCGTGCTACTACAGTGCCAAGAATTCCAGGTTTCATG
TGAAGATTTCTTGGATAACCTGGGTGATTTAGAAGCCAACGTCGCTTCGCAAGAGCCTATCTCAGCCTTGTTAGGAAAGG
TTAGAAAACAGAAACAGGACAACGAAGCAGTACAAACTGCTGTAAACCAACAAGGACCAGTTTTAGACAAACTTCTTGGA
GCTGGAGAAGCCGTTATCGAAAATCTTGACGACGAACAAGAAAAAGACACTATGAAAAAGAAGATAGATGACATGAAAGA
GAGATTTGAAAAAGCCAAAGAACAGACTGATGACAGACAAAGCAAACTCGAGAATGTCGAAGAAGAAGCTCAGAAATATA
GAGTTAACGCTGACTCATTGGAAGCCATGCTGGCTACGGCAGAAGAACAAGTGAATGGCTTTGCACCTTTATCTTCTGAC
AAAACCAAACTCGCTAAGCAACGCGAAATGCTCGAGCAAATCCAACAGGCGGCAAACAAGCTGAAATCCGACGTCCCACA
AGTTGAAGACAATGCCGACGCCTTGAAGAAGGACGCAGAGGCCGATATCAATGTTGTGGAAGACGAAGTAGACAGCCTGA
TAAAGAGAATCGATAATTTGAAAGCCACTGTAGCAGATCGCGAAGAACAGCTTTCTGCAGTTGAGCAAGCAGCGGAGGAT
TATCACGTGACTGTTGCCCAAGTCGAGGACGTTTTCGCAAGTGCCTATGACGACGTTGATGCGCCCGCGTTATTCGGCAT
TGATTCGGATAAAGCAGCGGAGCAGCTTAATAAGATCAAGTCTTTGAAAGCAAATCTTGGCGATAAACAAACAGACCTCG
ATAAAGTCAATCAGTCAAGCGAAACACTCCTACAGCGCGTACCAGAGGATTCTGGTGACCATGACGTTGTTCGTGTTAAA
GTGTCGGAACTTTCGTCCAAATTCACAGATCTACATGATAAGCTTCGTGCCAAAGAGGAGCAGCTTGAGGAAGAAGTCAA
TAAAGTCAAAGAGTTTAATGATAAAGTGAAAGAACTGGATGACTGGCTGGACGGAGCTAAGGAAAAGCTAGCTGGAGTAG
GTCCTATTAGTACAGATCCTGAAGCTGTCAAAAAACAGCTCGAAGAAATCGAGGAACTTAAGGCACAACTTGAAGATCAC
AAGCCAACTGTGAATGAAGCCAACGATCTCTGCGACTGGCTAACCGACAAGAACAAAGACCAACCATTAGTAGCAGCCTC
AATCAAAGATAAGTTTGACAAAGTCGAACAGCCGTATAACGATTTAAGAGCAAAGGTACTTGACCTGGAAGGTCGCTTGC
AGGCTGCTCAAATGAGAACACAGGAATTCCAGGTGTCTTACGATGACTTCAAGGACAAACTTGGGGATATGGAAGAACAG
GTCGCAGACTTGAAACCCGTATCTGCTGTGTACGAAACCGTAAAGGATCAAAACGAACTTGACGAGATTTTGTCTGAAAA
GATGATGAAACAAGAACCTGTTTTCGACCAACTAATAAGAACTGGCAATAATCTACTGGAGAGCACTGAACCTGGCCCAG
AGAAAGACGAGCTGCAGAGCAAACTTGACGACATGAAGAAACGCTGGGACGACATCAAGGAACACGTTGCAAATCATAAA
GCCAAAGTCGATGCCGCTCTTCCTGAAGCTGGCAAGTACTCTGAAGCAGCAGAATCACTCGAGCCATGGCTTACAGACAC
AGAACAAAAGCTTACCTCACTTGATCCCATCAGCGCGGATGAGAAAGTCGTCAAAGACCGTCAGGAATTAGTTAATGACA
TGAAAAATGACATCGAGAAGCACCGACCGGAGCGTGACGCGGTTGATGAAAAATCTTCATCAGTTGTCGATTTGTCAGAA
ACAGACAAAGAGGCAGTGGAATCCCAAGCTAAAGATCTCATTGATCGGTTTGACAAGTTAAATGCTGATTGCGCAGATCA
AGAAAAAGAGTTGAAAGATGTACACGATGCATTGGCCGTCTATTCTGATGCGTTGACACCTGTACAAGACGTACTTGACA
AAGCAGAGGACCTCGTTGGTGGCGACGATGTAGTAAGTGGAGACGTTGACAAGAACAAGGAGGAACTAGAAAAGATTAAA
GAGCTGATTGGAAAACTCGAAGATGCGAAACGACCACTTGAAGAACTAAAAGACGCTGAGGACAAAGCTGCGAATACCGT
CAAAGACGTTGGAGGAGATGCTGCTCCAATTGACGAAGAATTAAATGCTATCCTTGAAAAATATCAAGAATTGTTAGACA
AAGCCAAAGCCAAAGAAGAAGAACTTGAAAAAGCCGTGAACCAGGGCGGTAAACTGAAAAACATCATCATCGAAATAGAG
GAATGGATTATAGAAACTGAGGAAGTCGTAGAGGTCTGGGAGCCAGTGAGCACTGATCCTGATACGGCGAAGAAACAACT
TGATGATGTCAAAGGCATTGAGAAAGGTGTAATTGAACACAAAGACGCCCTCGATAAAGCTAAAGAAATCAAAGAGGAAG
TGGTAGCCACCACCAATGACCCTGTCATGGCCGCCAATCTGGAAGAACAGCTCAATAACTTAGACGACCGGCTCAACGCG
CTGGACAGCAAAACTAAGGACCGAAAGTCAACATTAGAAGGCGTGATATCTCAAGGTGACGCTTTTGAAAACGAATTTGA
TGATTTCCTGAAATGGTTGACCAAAGCAGAGCGACAGCAGGCTGCACTCAGACCCATTTCAGCAGACGTTGATATGGTGA
AGCATCAGAAGAACGAGTACCAGCCAATTTATCAAGGAATCCTCGAGAAAGAACCTGTTTACGAAGCGATTATAAAGTCC
GGCGAAGACTTGAAGAAGGCCAGCGAAGTCCAGGACGAGAAAGACAACTTGGAGCATAAGCTAGGTGACGTCACCCGAAG
ATGGACTGAGTTGAAGGCTGTGTCTCGCGAACGTGAAAAACGTCTCGATGAAGCAGTCGAAGCAACGACAAAATACCAAG
AGCTAAAACATCAGTTCGTTCCTTGGCTAGATGAAACAGAGAAGTCTTTGGAAGACATCAAACCATCTTGTGATGTGGAG
AAACTGGCAGAGCAAGAAGAGAAATTGAAGAATCTCCAAGAAAACATCGAAAATCACGAACCCGATCACGTGGATCTCGA
CGAGGCGGCTAATGAAGTAATTAACATATGCGCCGAGGAGGTCACAGCTGTAGAAGAAGAGATCGCGGACATCGACAAAC
GTTGGGACAACCTCAGCAAAAACCTACCCGAAAAAATAGACAAGTTGAAAACACTTCAAAATCAACTCGAGAAATACCAA
TCTAATCTAAGTCCAGTCAACGAAAAACTTACTGACATTCAAAACAAGGCCGCTGTCCAAATGACACCCGTGGCAGACCT
TGATAAAGTCAAGGATCACCAGCAAGAATTGCAAGAGTTAATGGACGATTTTGAAAAACTTAACCCTTCATTCGTGGAAA
CCATTGAATCTGGTCAAGACATTCTGGATGGTAACCCTGAGCTAGACACCCTACCCGTACAGAAGGAGAATGAAGAATTA
CAAGATAAGGCTACAAGTCTCAAGGCTCAACTGGCTGATAAACTGGCCAAGGCGTCTGCTTTAGCCGATGATTTGGAGAA
GTATTTGGAGAAAGAGAAAGAGTTGTCAAAGGGAATAGATAACGTGAATGACGATTTGGAGAAAAACAAGCCAAACAAGA
TGGATGTTGATCTTGTGAAGGAACAACTGGAAAATACAAAGGCTCTCAAAGATCGTCTTAACGGCATGGAACCAGAATAC
AATGACGTGAACGAATGCGCTCAGAATCTGATCAGCGATGGCCTTGGTTCAGACCCAGCATTTGTTAAACAAATGGCCAA
CACAGACAAGACCTGGCACGATGTCAACGATGCAGCAGACAATCAAATTAAGGGCTTGGAAAAAACTCTCGACCAGTTGA
ATACGTTGCAAGACGCACTTCAAGACGCCGATGAAGCAATTAGTGCCTTTGAAAAGAAGGTCGCTAATCAACCACCCATT
GGTACAGATGCTGAGACCATTGAACAGCAAATTGAAGATCTCAAGGAGCTCCAAAAAGAAGCTGATGAACTGGGCGAAAA
AATAGCTGACTTGAACGACCAAAAGTACCGCCTCGCCATTACAAATCCTACTGCAGATACCAGTGATATAGATGCAGTCA
TCGCAGACCTGAGCGAACGGGTGCTTGGAGTGAATCAAGACATCTCTGACCGTCAGAGTAAACTCGAACAAGCTTTGCTT
CAATTTGGCAAGTTCCACGAGGCAATGGCTTCATTACTGCAGTGGCTCGCAGAAACCAGAGACTTGTTGGAGAGCCAGGG
TAGTGTGTCAGCCGCTGAACCTAAAGTGGTGAAGGCTCAAATAAACGAACAAAAGCTACTGATGAAAATGATTGCTGACC
GCAAGCCAGGCGTAGACTCGCTCCAGGAAACTGGCCGCGAGATCCTTAAGACCGCCGATGACGAAAAGAAGGCCGATATC
GAAGTTGGACTGGCTGATATCAATTCCCAATGGGTCGAACTGAACGAACTTGTTGAAGCCAGGCAGAAACAACTCGATGA
TGCACTTGAAGCATCGCAAAAGTTCGATGATCTTTACAGAGAGGCCAGCAAGAAATTGTCCGAAATCGAGACTCAGATCA
AAGACGACGAGTTGGACGCTGCAAAAGCTTCACCTGAAGACGTAACAAAACAGCTGGAGAAACTTGATAACATTTGCAAA
GAGATTGAAACTCTTGCTCCACTTGTTAAAGACGCTCTAAAAGCCGGTGAACAACTTCTGCCCCATTGTGACGAAGATGA
CAAAGACCTTGTAAAGATGAAGATGGACAAACTGAACAACAAACACCAAGATCTTTTGCGGAATTTCGACGAAAAATGCG
ACAAAATCAAAGACGCCAAAGAACTTTCGGAAAAATGCTTTAACGGGAAAGATGATTTGATGAGCTGGTTTGATGAGATT
GAAAATAAGTTGGCTGCAGCCAAGGAAGACGGAATTGAAGCAGGAGAACAACAAGCAAGACTTAAGGAATTACAGGAAGC
CATCAACGACAAAGAACCAGAAATCAAGGCGCACAAACAAGCTGCTGATTCATTGAAGAAACTTGTTCTTGACGATGAAG
TCCCTAAAGTCGACGAGGCGTCAGATGAAGTAGAAGACAAGTGGAAAGCACTGTGTGCGGATGTCGATAACTTGGCTAAC
ACTATGTTCTCTGCAAAGGAACGAGTGGACGCCTTCCAGGTAGAGCTTGGCGATATCAAGAAGTGGTTGAAGGAGACTGA
GGAAACGATTGCTGCTCTGGAACCCGTCGCTGTTGTACCTGAAAAGGTCAAAGAACAACTAGCTGAACAAACGCCTTTGA
ACACAGACGTAGCATCCCACTCTAAACCCGTCGAGTCAGTCTGTGAAACAGGACAGTCACTCCTTGTCGCGCTCAAAGAC
GACGAACAGACCGCAATGAAGGAAAAACTCGACGATATCAAACAGCGTTACAAAGCAGTCAGCGATGACACCACTAAAAG
ACAGGCGCATCTCGTAGAAGCCTTGCTCCTGTCCCAACAGTTCCGAGATCTCTATAAGGAGAGTGTCACCTGGTTAGATC
GATGTGAAGAGAGTTTGAAAAAACTGGATGAAGAGGGTCAGTCTTCTGAACTTCAGCAAGAGCGCGTTAAGACAATCCAA
GAAGGCATCTCAGCTCTGCGAAGTCTCATCGCCAGTGTAGAAGACACCGGAAGCGACTTGACAGAACTAAGCGGTCCAGG
TGAAGGTTCAGCCTTCATTGAACACAGAGCGACAGAATGCCGCGAAAGATACGAACGACTTTACGCGCTGACAGAAGAAA
GAGGAATCAAGATTGGCATCACTCTGCAACAGGAGGAACAAATTGAACAAAAACTTGAAGAATTATTGAGTGCTTTGGAG
AGAAAACGAGATGACTTCAGTAGTTTGGATCCAGTTGGGGTGCAGCCCGAGACGATACGTGAACAGATGGAATTCATGAA
GGGTATCCAGTCTGAATTCGAACCCGATAAAGAGGCCGTCAATGAAGCAAAGGTTTCAGTGGAGGGCATTGTAGCTCATA
ATCCAGACTCTAAGACCTCGCAGCTAATCAAAGACAAACTCAACAAAGTGTCAACATTAGCTGGTGAATTACAAGATCAA
TACGACGAAAGAGAGGAAGCCCTCAAGAAATCACTCGAAGCAAGCGAAAAGTTCTGGCCAGGACTTGAGGAACTGAAGCA
CATTTTGAAGGATGTGCAAGAAACGTTGGACTCCGAAGAACTACCTGCTGCAGAGATTGAACCCCTCAAAGAACAGAAAA
CAGAACATGAGGAGTTACGCAAAGAGCTTGATGCGCATGGAGCACTAGTCACGGCGTTATGTGAGGCAAGTCCTGTGCTT
GTGGAGCATTGTAGTCCAAGTGATCGGGTTCTTGTGCAAAATGAGCTCAACAAGGTTACTGAGCTATGGGAGGCAATTTC
TTCCGCTTGGAAGAAGAGAATGGTGGACTTAGATGAAGTGCAAGCTACTGCTGACCAGTTCCACACAGCTTTTGACACTC
TTCTTGAATGGCTTGATGTCATGGAGCAGAAACTCGCCAGTCAGCCACCTGTTGGGACGGAACTTGAAGTGGTGAAAGAA
CAGTTGAACGTGCATAAGGATTTCCACAAGGAGCTGATACCACATCAGAAAGAAGTCACCGAAATCAACCAACAGGGAAA
TCTCCTAACTGAACGATGTCGACCCGAAGACGCTGATCTCGTCTCTGCTCAACTCGAAGACGTCAATATGCGGTGGGACG
ATTTGTGTAACAACTGCAATGAAAGACAACAAAAACTTGAAGAAGCGCTTCTTCAACTTGGACAGTTCCAACTCGCTTTG
GAAGAGCTCCTCGTTTGGCTGAAGCAGACTGACAAAACTCTGGATGAACAGCTTGCTAAACCTGTTCATGGAGATATCAA
GTTTATTGAAATTGAACTTGCCAAACACAAGATCCTTCAAAACGACATTTTGTCCCACGAGCCTTCTGTGGAGTCACTAT
CCACTGCAGCCCAAAAGCTCCTCGAGTCTGGCGACTCCAAAATGGAACCAACGGAGCTTGAAGGAAAGGTAAATGATTTG
AAAACTACATGGGATGACGTACTTGCAAAGTCAGCCAAGCGACAAGCTGAACTTGAAGCGGCACTGGAACGCTCGCACAG
CTTCATGGGACAGATGAAGGAGCTGCGGGGTTGGTTGAATGAAGCAAGTGAGTTTTTAAAGTCTAAGAGGAGCATTGGTG
GAAGACCTGTGTCGGCTGAAAAACAACTTTCCAAGCACAAGGATTTCATGGCTGTAGTAGAGACTCGCCGACAAGTCTAC
GAACAAATTGTTGAATCTGTCGACAAATTGGTAGAGAACGCTGACCCAGCTACAGCGGCGAGCCTACAAAGACAAGCAGA
AGAACTTAAGGAGTCTTGGGACCAAGTTGTTAGCCGAGCCAATGAGGAACAAGAACGTCTCGATCGAGCGTTGGATAATG
CCAAGGAACTAGAAGATAAGATGAGTGCTATTGATCAATGGTTGACCAAGGTTGAAGCTGATATCGTTGCGTTTGAAGAC
CCAAGTACCATTCTCGAAAAATTACAGAAGCAACGCGTCAACTATAAGGAACTCAAGGAAGACATCGACGCACATCGCGA
GCCGTTCAAGAACATGAAACTGCTGTCCCATAAGATCACGGACGTGTGCATCCAAGATGACGCAGTCTACATCGATGGCG
AGGTGACGGCGCTTGAGAAACGCTGGAAAGAAGTGCTTGCAACTGCCACAAGTCGTAAGAAGTCTTTAGAAGAAAATTAT
AAACTTTCGCACAAGTTTTTCAACGGGACGGCTGACTTGATGAAGATGTTGGATGAGGCAGAGAAGACTTTGAAGGAGGA
AGAACCGATTGGTGTTGATCCTTCGCATTTGAGAACACAACTTAAGAAACACAAGGAATTCCAAAACATGCTGGGAGCAA
ACCAGGCCACTTTTGACAGTACCATCAAGGCTGGTAAACTCCTAATGGATAAAAGTAACGATGACGACGCTATCGTTATT
GAAGGAAAGATCGCTGATCTCAAATCTCGCTGGGACGCTGTCTGTGGAGAGTCAGTAGAAAGGCAACAGAAGCTTGAAGA
GGCATTGCTATTTACTGGTATGTTCCAGGATGCTTTGCAATCACTTCTAGACTGGCTCACTGCAGTGGAACCCAGTCTCT
CGTCGGAGACCGCTGTTATGGGTGATCCAGAAACAGTGCAAATTTTAATTGATAATCATAAGACATTCCAACGAGAGCTG
AGTCGAAGGGAGGCAAACTACGAGTCCGTGATGAAGGCTGGGCGTGCAATGCTCAATGAAAACAAGGTTGAAGAACCTCA
GTCATTAGAGTCAAAACTGGACGATCTACGCATGCGCTGGGATGCCGTCGTAGCCATGTCTAACACCAAGGAAGATCGTC
TCGACAATGCACTGGTGTTGGCCAAAGAATTCGACTCGGCCGTGAAGACTGAGTTACGTATCTTGAAGAAGTTCGAGGAT
GATTTAAGAGAGCTAGGACCAATTTCGGAGGACTTGAGTGGCATTGAAGAGCAGCTTGAGAAACACAAGGCATTCCATGA
CGAGCTCAAAGCCGAAGAGGTTAATGTACAGTCAGCCATCAAGAAAGGCCAAGTAATCCTTCGTTTCTGTCACCCAAGTG
CAACCCAAATAATCCAACAATGGCTAGCACGCCTGAAAAAGAGATGGGATGAAGTGTGGAAGTGGTCCACTCAAAGACTT
ACTCGCCTTGAAGAAGAACGCGCTAAAATGGCTGAAGACAAGCAGCTGATGGACGAATTGTTGAAGTGGATTGACGAGAA
AGAGAATTTTCTCAAAGAAAAGGACGAAGAACCAATACCAGATGATGATTACGATGAAGTCCAACTGCTACTAGAAGAAC
ACAAGCTGTTCCAAGAAGAAATGGCGAAGAAACAGCCAAATTACGACCGTCTTACAAAATCAATCAAACGACGCTCGTCC
ACGCCTCGAACTACTGAAGTCAAAACAACTACTCCTTCGCGACGCCCAGGACCCGGAAGTAGAATCCCAAGAGCTAGCTC
AGGATCGCCCGCAACACCATCGCGTGAACGATCTCGCGATAAGTTGTTGCACAGTCCAGCAAACTCTTATACAAAAGAAA
AGGAAAGAACACCTTCATTCACACGTTCAAGTTCGAACCACCATCCTGCTGTATCTCATTTGTCCAAGAAATGGCAGCAT
CTATGGCTATTGTCTATGGACAGACTGAGGAGGTTACAGGAAAGACTCGAGCGTATCGCAATCAAGAGGGCTTCTGCAAA
CTTTGACTTCAAGGAGTGGAAGCGTCGATTTAATAAATGGTTGCACGATAGCAAATCACGTGTACAAGATATATTCCGTC
GTATGGACCACGACCGCGATGGAAAACTTACTCGAGAGCAATTTATATCGGGAATCCTCAACACCAGCTTCCCGACTGAG
CGATGGGAGATGGATATCGTGGCCAGTCTCTTCCTTCGCGATGGTCTGATCGATTACAAAGACTTTATTAACGCTCTCAA
AGATAAACCCGCCACAAAGAAACCAGAAAAGCCCAAGACTGAGGGACAACAGATCTTATCAGAGATCGACAAACTCGTTG
ACCAATGCTGCTGTGCACATCGTTATGCGTACGTCAAAGTCGACGAGAATAAATACCGATTTGGTGACTCACAGAAGCTT
CGATTGGTTCGTATCTTGCGCAGTACGGTGATGGTACGTGTCGGTGGTGGATGGGAAACACTACAATCATTCCTACAAAA
GAACGACCCTTGCCGAGCTGAAGGAAGAACAAATATTGAGCTTCGTGAACAGCTTCTTGCTTCAGGAGCCAAAGAAAGCA
TGAAAGCGTTCAAAACCAAACGACCTGGTCTTTCACGAGAAGGCTCCGATGTCTCGAAACCTTCAGTTGCTCGTGAGAAC
TCCGGAAGCTTACGAGCGAAGCCTCCTAGCGGAGCAAAACCAAAGAAATCAACAGAGCCTCATACACATCTAGGTCTTCC
CGGGGTGAGACGCGAAAAGTCAGGCGACCTCCGTAGTCCTGGAGGAATTACAAAATCTCGTAGTGGCACCAGTTTGAAAT
CAAGAACACCAGCCACAGGAGCGACGGACATTAGAAAAGCTGGAAGTTCTGGGAATTTGAAAGAGAAACCTCCAGCATCT
CCACGACGGTCTGATAGTCAGACATCCATCGGCAGCACAGGATCACAGGATGGGTCAGAGGCAAAATCACCGACTAGTGC
TGCCACGTCGCGTATTCCTGTTGGAAGAACAGTGAAGTCGCCTGAATCAAAAACTGGCCTTTCAAAGACTGGTGCAAAAG
GAAGTAGGGAAAACCTTGCTTCAAAGGGGGGTGCTGCATCGTCAAAGATCCCCTCTTCAGGTGCTAGGAAGACTACAACA
ACAACAACTAAGAAACCACCAGCATCTGGTCAAACCAAAGCCAAAAAATAAACATCGCTACAATAAATGTGGGCCTTGGA
AAACAAATGATCAAGAACTGAAATTAACAAGAACAACAAGTGGCCCTTCGAGAACGGATGATCATAAACCACATGAACTA
ACCACAAGAACAAGTGATCATCAACTAGAACAACGCTTGAAATACCAATGATAATGACTTGTTTTGTAATTTTGTATTGC
ATGTAGTTAGTGTATTTAAATATCATACGTGTTAGTATAATATATACAGACGTCTTTAAAAATTTACTTTAAATATCGAT
AAAGCAACAGTAGTAAGGTTTAGGTTAGGTTACTATAATTTATAGATGTAAGATATAAAAATGAATTAACTTCCAACAAA
ACGACTGTCACGAACCAGACGTGGTATTGGGGAATCACGACTGATTTGGAGGCACGAGTAAGAAAAGGAATACAACGGTG
AAAGTTTAAATGATATCAAGCGCTGAAACTAAACAAGAATTATGAACAAGAAACAACCAAGAATTAATGGAAAAAAAAAC
AAGAATAAAGGACATTTCAAATTACAAACAGCATTAAAGCAAGTGCCAACTTGAGTAATACAATTTGGGGAACTGTCATA
CTTAAGTTGAGCAAGGATAACTACATCAAGAAGTCATGGACAGCCATTTTTCTTTGGGTAAGGACTTGGGGAACTCCTCA
CTCATGGAACAAGTGCGTTCAAATACATCAAGAATTACATAAGGACTCAATCATGGCCTGAAATTGAGTTCAAATACAAT
GACAATTATGCTAAAAGATTAAAAAATAGCGTTTAAAAGTAATTAATTTTTTTGGAGCAATTTCTCTCGCATTTTTAGGC
GTGTCTTAATGTCACGCAATAACGAAGTAGAGCCCTTTGTTTTGAATGTTTTAAAAGATGTCACGCTCTACTCCTTAAAA
AGGTGATAGTTGCGTGACTTTAGTTTTGCTATTTAAGCCGTCCTTCCGCACAAGTTAATTGATAATCTAGGTAGAATTGA
TATTTTATAAAAACAAACCCAATTGGTTTTGTAAAAAGACACCTTAAATTTGTCTGCACTATTTAAGATAAGTTAATACG
TAAAGTGGTTTTCATAACCTCATGAAACAAATCTGTGATAAATTGCAATAGTTATAAGTAAGTAAGAAGAGGCGCTAAAC
TATACTGCACAGGTTTATGAAACTCATGACTTGTGTATTTAGTATAAATGTATTTTGTGATACTGTTAAAGTTTCTTTTA
ATGTTTTGTTTCAATTTTCAAATGAACTAGTACAAACTAAAAACTTTAGGAAAAAAATGTTTTTCAAATGGCTTTTTTAA
GGACTCGTGATAAATATCTGTAACTGTAATAAATCTTTGGTACAAAATAAACTAGTTTTGATATTCAA
>Locus_100179_Transcript_1/1_Confidence_0.000_Length_23905
GCGTCAGACATGGCAGTCGATGATATATCATTCCCAGGCTGTGCACTACCTCCGCGTAGAGCATGTCAAACTGGCGAATA
TCGCTGTACGAGAGGATCGTGTGTTCTACCAACGCAGATTTGTGATTTCTCCGATGACTGTGGTGATAAGAGCGATGAGC
TTCTAAAAACATGCGCAACGTATAAGGAGCGTTGTAACTTCGATACTGACATGTGTCGCTGGAATCAAGATACTGATGAC
ATCTTCGACTGGAAACGAGATAATGGTGGTACTAGTTCATCCATGACGGGGCCTGGAAGAGACCACACAACAGGTTCCAC
GAAAGGTTATTATCTATACATCGAAACTTCTTCACCAAGAAAGCAGAACGACACAGCTCGTATTAGCAGCATTGTATTCA
GAGCATCGTCTGCTTCTGATAAGTGCAGTCTTCGATTTTGGTACCACATGTATGGTGCCCATGTCGACACGTTGAATGTG
TATCTAAGGACATCCGTCATTGGATCGATGAAAAATGTCTGGAACAAAACCGGTAACCAAGGTGATTTCTGGTTCCGTGG
CGAGGTGCCTATTGTCAGCGCAGTAAACTACCAAGTTGTGTTTGAGGGTATTAGAGGTCCTAGTTACCAGGGAGACATAG
CCATAGACGACATCTCCTTTACACCAGGATGTAAACCAGATACTACAGCTACTATTTCACCTGGCATTGGAACCCCCACG
CCACCAAGCGGATGCAAAAGTGGTCAAACGAAGTGCCCTTCAAGCAGTAAATGTATTCCAGTTAGCGCTGTGTGTAATTT
CAAGGATGACTGTGGTGACAATTCAGACGAATCTACCTGTCCAGCGACATGTGACTTTGAGAAGGACCAGTGTATGTGGG
TGAACTCAAAAGTTGATAAGTATGACTGGACAAGAAACCAAGGACCAACACCTACCAATGGTACTGGCCCATCTGTAGAC
CACACCAAGGGAACGGCTGCAGGATATTACATGTACACTGAAGTCAATAACAAACCAGGATCATTCAATGATAGAGCTGA
CTACATCAGTCCATTGTTTAGACAAGCAGGGCGAAGCTGTAAGTTTACATTCTGGTATCACATGTATGGTAGGAATATTG
GATTTCTGCGAGTCTATTTGAGAAGAAATGGTCGTGACAGACGATTACTCTCGATGCTCGGTAACAAAGGCAACACATGG
AAGCAGGCGTCGGTTACTATTCCTCCTTGCACTAATGACTTCAGGATTATCATCCAAGGACAACATTATTCGAGCGCTTT
ACTCGGTGACATTGCTATTGATGATGTCAATTTCCAAAACTGTGCACAACCCACACCTCCCTCGTCCTGCTCAGGAAGTC
AGTTCACCTGTGACAGTGGCCATTGCATCAGTCAGGGTGCTAAGTGCGATTTCGAAAGAGATTGCTGCGATGGAAGTGAC
GAAAAGAATGGCACCTGTACTGCATATTCACGATGCAATTTCGAAACTGGCATTTGTTCATGGACTCAACTTAAAAATAC
TGATCAGTTTGACTGGAAACGCCAGTCTGGACAAACAGCCTCATGGAGTACTGGTCCTAGTATAGACCATACATCCAAGT
CAAGATATGGTTATTATGTATACATCGAATCGTCATCACCAAGAAAGAAAGGAGACAAAGCACAAATAGCGAGTGAATTC
TTTAAATCAAGCACCACTTGCACACTGAGGTTCTTCTATCACATGTATGGTAGAAGTATAGGTACTCTCAATGTCTACAC
ACGTACTAGTACTACCGCATCAATGAAAAGAATATGGACGATGAGCGGGAACAAAGGTGATGTCTGGCGACGTGGTACTG
CCAGCATTAACAGTCCGTCCTCTAACTTCCAGGTTGTTTTCGAGGGTGTAGTCGGATCATCATACACCGGTGATATCGCT
CTTGATGACATCTCGTTCTCCTCCAACTGTGTGCCTGTGAATGCCCCCACACCTACCCCATCAGTCGGTCCTTGTGGGGC
TAACAAATTCCAGTGCAATGGACCTGCAGGCGGAAAAGTCTGTTTGGACAATTCTAAAAAGTGTGATTTTTCAAATGACT
GTTCTGATGGGTCAGACGAGAGCGCGTCGACATGCGGATTTCCTTGTGGATTCAAGAAGGACACGTGCAGCTGGAAGAAT
AGCATTACGGATAATTTTGATTGGAAACGACACAAAGGATGTACGGCTAGTGTTAGTACTGGCCCGTGTACCGACGCTGA
CAATAACAAGCAAGGGTACTATGCTTACATCGAGACATCTACAGGGACAATAGGTAACCGAGCTGTGTTAGTAAGTCCAC
TCTACCAACGCGCGTTTGCTAGGTGCCAGTTGACGTTCGCCTATCACATGTATGGCAGGTCTATCAATAGATTGACTGTG
TATGTCAATACTGGCTCTCAAAGATTTGCAATATGGACTCTTGGTGGTAACCAAGGTAATTCTTGGAAAACTGCGTACGC
TTCCATCGGTCGCCAAACAAAGACTTTTACCATCGAGTTTGAAGCAAGACGTGGTATCTCGTACCAAGGCGATATTGCTA
TTGACAACATCAATATGATTAGTTGTGGACTTCCGCCTTCCTGCAGCAACCCAACATCGGATTCTATCAGGTGTAAGAAC
GGTGCCTGCGTCAAAAAGACCACTTTGTGTGATTTCCAGGACGATTGTGGTGATAGCTCGGACGAATCATCTTGTTCTGG
TTATATGAGATGTAACTTTGAGAGCAACCTTTGCTCCTGGACACAATTGAACGACGACACTAAAGACTGGACAAGGCAAA
ACGGTTCCACGCCCTCCTGGAATACTGGACCAAATAGAGATCATACCCTGGGCACACCAGCAGGTTATTATTTGTATCTT
GAAGCATCAGGAGGTAGATACGGTGACAATGCTCGTCTAGCGAGTCCAAATCTCCAGGGTTCATGTACACTACGTCTGTT
TTATCATATGTTTGGCGTGCACGTGAATGCTCTTAACGTTTACGTTAGAACAACTCGTGATGGTGCTGGGGTCAAAGTTT
CAACCGTTAAAGGGCAACAAGGAGATAACTGGCTTAGGCTTGAGGCACCCATTTCAACCACAAGTAACCAAGCATTCCAA
ATCATTATTGAAGCTGTTAGAGGAAGAACGTATTCCTCGGATGTCGCCATTGATGACATAAGTCTCACTCCTGGATGTAA
GCTATACACTGGAGTACTTCCAAGTGCTCCTCCAACAAAGTTCCCCCCACCAACTACAGCAGTACCCAACAACTGTAATA
GTCTTCAGTATGGCTGTGTAACTACTGGTCAATGTATAAATAAGAACAAGTATTGTGACTTTAACGTTGACTGTACTGAT
GGATCAGATGAATGGAATTGTAAATCCAATTGTACATTTGAGTCCGGATTCTGTAACTGGAAAATCTCTCCTGACGACAA
AGATAACTTTGATTGGAAGCGCAAACAAGGACGGACACCAAGCTGGGGAACTGGACCCTCGGTCGACCACACCCTTGGTA
CTAACAAAGGATACTACTTGTACATTGAGACTTCATATGGAAGCATAGGAAACAGAGCCAAGCTTCTAAGCCCTACTTTT
TCAACGTCGTTCTCTAACTGCAAATTGATCTTCTGGTACCATATGTACGGTTATTCGATTGGCTCTCTTTCTGTATATCT
CAACATCACCAACAGGCTGAGTATGTGGTGGTATAAGTCTGGCAACCAAGGCAACAACTGGTTCAAAGGCGTGGTTGGTA
TAGGCAAGCAAACTCAACCTTTCCAGATCCTCATCCAAGCAACACGTGGCCGATCCTACCAGGGTGATATTGCTATCGAT
GATCTGGTTTTCGATGGTTGTTCTCTTCCACCCAAACAAACCTCATGTGGAAATAAGGTCCGGTGTCGAAGAGGATCTTG
TGTCAGTTCTGACTACGTGTGTGACTTCAATGACGACTGTGGTGACAGCTCCGACGAATCAAAATGCTCTGCTTACAAAA
ACAGGTGTGACTTCACATCTGGACTGTGCAGTTGGAAACAAAGTAAGGAAGACGATTTCGAATGGACAAGAAAAAGAGGA
TCGACGTCATCGTGGAATACTGGGCCTCCAGGTGACCATACAACAGGTACAGGATATTACTTGTACACAGAAACATCTTG
GCCAAGAAAGTACGGTGATCGCGCCTGGCTAGTGAGCTCTAACTTCCAGTCAATATCGCCTTCAGTAAAGAACTGTAAAT
TGAGGTTCTTTTACCACATGTATGGCAACTCAGTGGAGAAACTCCATGTGTATATCAGAACATTCCAGAACGGCAGTGTT
GGACAACCAATCCTTAAGCTCGTTGGTGGGCAGGGATCAGCCTGGAATAGAGTTGTTGTGCCTTTGTCTTCATCAAAGAA
TTTCCACGTTGTTATTGAAGGAGTTCGTGGTGACAGTTACGATGGCGACATAGCGATTGATGACGTATCCTTCACGCCAT
CGTGTATTCCATTCAGTGGTCAGCTTCCTGTTGCACCTCCACCCACTCCTACTCCCAAGCCTCCAGTGACTCCGCCCAGC
ACCTGCACTACGGCTGAATTTAACTGTGTTAAAGAAGGGCCTAATGCATGCATTCCTACGACTCAGGTTTGTGACTTTAG
ACCTAATTGCAAGGATAATTCAGATGAGGCTAACTGTGCAAGCGCCAGTTGTGATTTCACAGGAGGTAGCTTCTGTGGAT
GGTATGTTGATAACCCCAGTCGAGTCAGGAGAGCGTTACCATACACCTGGCTCGTACAACAAGGAACAACAGCCACACCC
GGAACAGGACCTTCCACTGACCACACCTCTGGTACATCAAACGGTTGGTATGCTTATGCCGAGAGCTCCGCAGGACAGTC
GGGCTCGATAGCACCACTAAAGACACCTCGCATCGGACTATCAGGTCCAAATTGTGCCTTGTCGTTCTGGTATCACATGT
ATGGTCAAAGCGTAGGTACATTGTCGGTTAAGTTACAATTCGTAGATGGCAGTACTCCTCTCTTATGGAGCAAGTCTGGT
AACCAGGGCAATCGATGGATTAATGCCAACGTTCTTATTGGCTCAAGACAATTATTCCAGATCATCTTGGAGGCTAAGCG
CATCTCAGGATACAAAGGTGATATAGCAATCGACGATGTTCAAATGAAGAACTGTAAACCTTTAGACGTTACTCGATCTT
GTAACAAAGATGAATTCAAATGTTCACGAGGTGGCTGCATACCCAAAACAAGCGTTTGTGACTTCAAGTCTGATTGCATG
GCTGGTGATGTTTCTGATGAGTCGTCATGTTCGTTGTACCCTGGACGATGTGACTTTGAACATGGACTATGCATGTACAG
CCAATCACAAGACGACAAGTTTGACTGGACAACTGGTACTGGTGGTACTAGCTCATATGGTACTGGACCAAGCGCTGATC
ATACCACTCAATCGCCTAAAGGACACTACCTGTATACCGAGACGTCTTGGCCACGTAAACCAGGCGATAACGCACGTTTG
AACTCACCAATCATCAAAAGTACATCGACTGCATGTAGTTTGCGATTCTTCTATCATATGAAGGGCAGTCATATTGGAAG
TCTCCTTGTCTATACACGAACATCATACTACAACGGTGGTCTGTCCAAGGCTTTGTTTAATCTCACCGGTGCACAGGGAG
ACTTTTGGTACAGAGGAATTGTCACAGTTAACTCTGCCAGCTCAGATTATCAGTTTGTCATTGAGGGTGTAAGAGGCATA
AGTTACCAAGGCGACATAGCTATTGACGATGTTTCCATGACAACAGGCTGTACGATTTGTAAAGACTGCGTTATGCCAGG
TCAACCTACATCGACACCATTTGGATTCCACACCCGTCCAACCGGTTCAGCCTGTTATGCATCGCAGTTTGTGTGTGCCA
ACCTTAAATGTGTTGATAAGGACCAGTTATGTAATTTCAAGGATGATTGTGGGGACAACTCAGATGAACTGCCATGTGGG
ACCACTTGTAATTTTGAAGGAAACTGCTACAAAGGATGGAGACAAGCTAAAGGTACGGATAACTTTAACTGGATACGACG
TCAAGGCAAGACACCTAGTGTCGGCACTGGACCGTCCGCTGACCATACTCTTGGGACGCCGCAGGGATACTACATGTTTA
TGGAAGTGTCGTGGGGCAGCCCAGGAGATATCGCTGAGCTCACCTCATACAAGTACTTCGCAGCTAGTGCAGCCTGTACA
ATGACATACTGGTATCACATGTATGGATCTGGTATTGGCTCACTCACTGTCAAGATCAAGAAATCGGACGGTACCTACGA
TATCAAGCAGACTTTGACTGGTGCACAGGGAAATCAGTGGAAGAAATCAATTGTCAGCATTGGCAACTACAAAAACTTTG
TCATCATCTTCTCGGCTAAGCGTGGCGCTAATTATCAAGGCGACATTGCTATTGACGATATATCATTCTCGAAGAACTGC
TACATCGACGTCGCCAGAAACTGTACACCTAACGAGGTTCGATGTAAGAACAGTGGCTACTGCATTCCACCTCAACATGT
CTGCGATCTGGTAGACGACTGTGGTGATGGCACCGACGAAACGACAGCCGTCTGCCCGTCCAGCAATGCTAACTGTAACT
TTGAAAAAACATGGTGTTATTGGTACAACTGGTACTATGATGATTTTGATTGGTTACGTGGCTCGACCACTGGAGCCCAA
GGGACTGGGCCTACCGGCGATCACACGACCGGTAGCGGACAATTCCTTTATATTGATTCGTCGTCTCCAAGAAAACCATA
TGACCGAGCTCGATTGTGGATGTCAAGGAGCTTCCCCAAGGGAACAGGAGTGTGCAATATGCGATTCTATTATAATATGT
ACGGTTCGTCTTCTATGGGTATCCTTAAGGTGTATGTTGTAACGTACAAAAGTGGATTCTATAGATGGAGTGAAGTTTGG
CGAACAAGAGGTGACCCAACGAACAGGAATTGGATCAGAGCGGATGTCCCTCTTAATTCCAGATATTCTACATTCTACGT
CGGTATGGAGGCAACTGTTGGCGGAAATGACAAAACAGACATTGCTATCGATGATACGAGTTTCTCAGCAGGGTGTTATA
GTGGCGGTACTCCGGCTCCTCCCACCGGTGCTTATAAATGCAAGCAGAATGAATTCTACTGCCCCAAAGATGACACATGC
ATCAATAAGAACTGGCAGTGTGATGGTGAGAAAGATTGTAGTGATGGTGCCGATGAAAAGGGCTGTCCAACTACGACACC
AGTAGTGACGCCTTCCCTAGGACCAGCTCATCCAGGCGACTGTAACTTTGACACAAGTATGTGTTTGTGGAAATCGGCGA
CATTCGCTGATATGAAATGGACAAGAAACAAAGGCAAAACACCAAGTTGGAAGACTGGTCCCTCTTATGACCACACAACA
GGAAATGGTTATTACGTATACGCTGAATCGTCCTGGAAATATCAAGGTCACTTTGGTGAACTTCTCGGACCCAACCTCCA
GCCATCCAGTACATGTATGATACGATTCTGCTATCACATGTATGGTGCTACCATGGGAACGCTAAATGTATATCAGCGTA
ATACTCTCGACAAAGACCCTGACAACACACAGACAAAGGTATTCACAATGAGCGGTGACCAAGGCGATAAATGGCGCTGT
AAATTCCTTAAGGTTCCAAGTACAGTCCAGTACTCTATCGTCTTTGAGTCTGTGAGAGGAAAGGGTTATCAGTCCGACAT
AGCTCTCGATGATATCAAATTCATTAGTTGTGGTGTTCTGGGACCTACAGCAGCGCCTACACCAGCACCCAAGCCTTCAA
TTATTGATGAGGACTTTGAAGATTGCGTGAGTTGCTGGGAAAATGATAAAAGTGGACATGACCAAATGGACTGGCAGATG
GGACGTGGTTCTACCTCTAGTCTCAACACAGGCCCATCCTTTGATCACACCAAAAAGACCATATATGGAAGATACTTGTA
CATCGAAGGTAACAACCAGTCTAGCTGGGATCACGCTGACCTTGAGAGTCGACTGCTTACAATCCAGAAGAAATGTTTCA
TGACGTTCTGGTATCACATGTATGGAAGGACCGTGGGAGAACTCGTGGTGACCGCATATGTATATAGAAAAGACAATCCA
AAAGTCAAGGATTATGAAGTAACATTATTCAACATATATGGTAATCGTGGGAATAAATGGAACTACGCAATGGTAAGCAT
GAACAACTACCGGACACAGAACAGGTTGAGTAAAATTGTCATCTCAGCGTTTCGTGGATGGGATTACCTTGGAGACATTG
CAATTGACGACATACAGGTTCATAACTGTAAATTCAAAGATATCATTACACCATGTGGCGAACGCTTTGCCAACTGCAAC
AATAAACCTTACGTACCACCAACACTTGGACCATTATCAGGAAACTGTGACTTCGAATCAGGTTTATGTCATTGGAATGT
TTCTAAGATGGCCGACATGCCGTGGTACCTGCGACAAGGAAGCACAGCAAGCAAGGGCACTGGTCCAACAACAGATCACA
CTACTGGCCAGGCAAAGGGTCATTACATCCATATTGAAGCAAGCTATTATAGTCGTGGTTCAGCGGCTGTCCTTGAAAGT
CCTTACATGCTTCCAACAGACTATTGCTCTATGACATTTTACTATCACATGTTCGGTGGGGACTGTGGTTCCCTGTTGGT
TTATCTATACACAGGATCCAGCCAGACAACCTTGATGTTTAATAAAACTGGCGATCAGGGCAATAACTGGCAAGTTGGTA
CTGTTACGATCAAAAGTCAATATGGCTACCGCGTTCACATTGTTGGAACTAAAGGAAGTAGTTTCAAGGGAGACATCGCC
ATTGATGATATCTCATTTAATGGAAACTGTAAATTTACCAGTGAAACGGCGTTGCAGTATGGCGCTAATGCGTTAAATAC
AGGATGTTCTGATGGCAAGAGAGATGGATTCTTTACCAATACAGACGTTGCTGGTTGTAAAGGTTGGTGGTGGGGAAGAA
AGAACCTGCGAGCACCTCGTCAAAAAGGTCGACGTTGTGGTGATGATATGAAAACTTGGTGGCAGAGAGGATGCAGTAAC
CCCGCTGACCTCTGTGCTGATGGCTGGCATGTCTGTGGTACCTATGGTGACATTTTTGAGATCGTCAATAGAACGACTGG
TGACGAATGTCAGATCGCATCATATGGTCGGTTCAGTGCAGCCATCAATCATTGTGTGACTAAAGGCATAGGAGCTGATG
GCTGTAGTCGTGCAGTAACAGGAAAGGATTATGGCTGTAGTCAGTACCATAAAGATTGTTCTGAACCACTGTGCTGCGGT
GCTTCCTGCTCCGGACCAGATGTGTGCGACTCCGGTATTTTCCCGGGTGCGACACGATACACTGCATCCAAGGATGATCT
TCAAGGCTGCTCCTTTATTGGTTCGTATAATGCTGGTGGTGTTATGTGCTGTAAAGACGACAAAACTACCCCTACATTAC
CCCCCACTAGTCAGCCAACGTTTGGATCATGCAACTTTGAGGACTACAGGAAGCCTTATTGCGGTTGGAAAGTCGATGCT
TCACAGCCTGGCAAGTTTGTACGATATCGCGGTGAAACTCCGACTAGAAACACTGGTCCACGGTACGACCATACGAAACA
GGATAGCACAGGCTGGTACGTGTACATGCGAGGTTATGGTTTGGCAATTGGCAAAACAGCGCGACTCATTTCACCATTAC
TAAATCCCGTACCATCAAGCTGTAGAATCAATTTCTGGTATCATATGTTTGGTACTGGTATGGGTACGCTAAGACTCTAC
GTCAGAGCCCGCGGCAGCGATACAAAGGTTTGGGAAAAAAGCGGCAACCAGGGAGATGGATGGAATCGAGGCAAATACGA
CTTCTTACAACAAATAAACTCTGGCACGAACTTTAGCGTGGTGATTGAGGCTATGCGAGGACCATCATACTTAAGTGATA
TTGCATTAGATGACATTTCATTCTCAGACTGCCGACCACCTAAACCAGGGACATGTCATCGCGATCAGTTCAAGTGTCGC
TCTGGAGAGTGTATAGCGTCGAGCTTTGTGTGTGATAACGTAAAGGACTGTACTGATTTCTCGGACGAATCTAACTGCCC
CAATAGCAGATGTAACTTAAAGGAAATCTATTGTCCAGTATCGAAACAATGTTTGAATAGAACATTGCAGTGTGATGGTA
AACCAGATTGTAAGGACTACAGCGATGAAGTGCATTGTGGTGCCTGTTTCAACAACTACTGTCTGCATGGACGATGTCAG
ATTGATGGACAGGGTCGACCAGACTGCATCTGTCCAACTGGATGGAATGGAACACGATGTGAAAACAAGCTGAACTTCTC
CTGTCCCGATGGGAAAATAGTTTGTAAGATTAACGACTGGTTCTGTGGCAACAAAGTTAACATTTGTAATGGTTCCATAG
ACTGCGGCTTGAATCCTTCTGACAAAGCGAAACTATGTGGATGTAGCATCAGTGGTTACTGTAGTAACGGTGGAACCTGT
AAGACTGATTCCAAAGGAAATCCATCGTGTTCGTGCCCTTCAGGCTACACGGGCCCGCGCTGTCTAACGCCTGTCTGTAA
GTCAGGGCAAATCAAATGTCAAGGACGATGTGTTGATAAAGACAAGATTTGCGATGGTTCTGATTTGTGTGGATTCTCGC
CACTAGGCGTACAGAAATTATGTGGAGTTTGTGCTGATGCCAAGGACTATTGTAAGAACAGTGGATATTGTACACTAGCT
GTAACCGGCGTCAAGAACTGCATTTGTCCATTAGACTACACAGGTAAAACCTGTGAACAGAAAGTATCAACAAGCTGTAC
TGGAGGCGAATACAACTGTTTAACGGGCTCCCCAAGCAAATGTGTAGGCAAAGACTACCTTTGTAAAACGGAAGACACCA
AGGGAAAATGTGGATACGACGATCAACGGCTCAAAATGTTTTGTGGATTCTGTTTTGGTGCTTATTGCAATGGCCATGGT
ATCTGTCAGACAGTCAACAGCACAAAAACATGCAAATGTAACAAGGGCTGGACAGGTCCACAATGCTCCAAGGCCGATCT
GAAATGTAAGGATCCTAACCCCATCCCGTGCAGCATTGGCCAAGGATACTGTGAAAACAGAACAAACGTCTGCGAAAAAG
GTGTTCAGTGTGGATTGTCTGATGCCGAGAAGTCCCAGTATTGTCCAGTTGCTCCACCAAGATCAGGAAAATCAACTGGA
ACCAAACAACGAACAACGTTCATTGCTGTGGGCGTGGCCGGTGGTATCCTCCTTATCATTGTTGTCCTTATTGTTGCTTA
TTTTGTGACCAAAGGACGAAGGAAAAAGCTTCATCTCTTTAATGTATTCTACGACCCAACTAAAGCCGAACAAGCTCAAA
TGAGAGGATCAAAAGGCCCTGGCGTATCTGAAGGAGTCGGGAACCCTGTGTATGACACATTCAATGAAGGGCAACCGCTT
GAAGAATTCCAAATGAGCGACGTTGATACCAACATGTTTGTCTCAGATGACGCATTTGGAATGCCGACTGAAAAAGGAGG
AGCAACATCAATGGCCAACCCTCTCTATCAAGACCCTTACCTCGAGGAAGACCTCAGCAAATATTAACAATAACAACAAA
AACCCATAGAAACCGATATGATTTCTTAAAACCTCAATTATCAACAACACAAAATGAAAAACAATTCCAGTATTTAACTC
CAATTCTTTTGTTACCATAGCAACATTAGTGTATAGATAACTTGTGATTGAACAACGTGGGACTGAACCATGGCAAAGTG
CTAACCCCGAAAAAACAGCATAGTTAGAGAAGCATTTTTGAATTGTTTTGTTATCGATAGCATAATCTCTGCATTAATTT
CAGCACAACTCGAAAATATATCGCAAATGACGTCATGATGAATAATATATCTAACTCACAAGCTGAAATTAATGCAGAGA
TTATGCTATCGATAACAAAACAATTCAAAAATGCTTCTCTAACTATGCTGTTTTTTCGGGGTTAGCACTTTGCCATGGTT
CAGTCCCACGTTGTTCAATCACAAGTTATCTATACACTAATGTTGCTATGGTAACAAAAGAATTGGAGTTAAATACTGGA
ATTGTTTTTCATTTTGTGTTGTTGATAATTGAGGTTTTAAGAAATCATATCGGTTTCTATGGGTTTTTGTTGTTATTGTT
AATATTTGCTGAGGTCTTCCTCGAGGTAAGGGTCTTGATAGAGAGGGTTGGCCATTGATGTTGCTCCTCCTTTTTCAGTC
GGCATTCCAAATGCGTCATCTGAGACAAACATGTTGGTATCAACGTCGCTCATTTGGAATTCTTCAAGCGGTTGCCCTTC
ATTGAATGTGTCATACACAGGGTTCCCGACTCCTTCAGATACGCCAGGGCCTTTTGATCCTCTCATTTGAGCTTGTTCGG
CTTTAGTTGGGTCGTAGAATACATTAAAGAGATGAAGCTTTTTCCTTCGTCCTTTGGTCACAAAATAAGCAACAATAAGG
ACAACAATGATAAGGAGGATACCACCGGCCACGCCCACAGCAATGAACGTTGTTCGTTGTTTGGTTCCAGTTGATTTTCC
TGATCTTGGTGGAGCAACTGGACAATACTGGGACTTCTCGGCATCAGACAATCCACACTGAACACCTTTTTCGCAGACGT
TTGTTCTGTTTTCACAGTATCCTTGGCCAATGCTGCACGGGATGGGGTTAGGATCCTTACATTTCAGATCGGCCTTGGAG
CATTGTGGACCTGTCCAGCCCTTGTTACATTTGCATGTTTTTGTGCTGTTGACTGTCTGACAGATACCATGGCCATTGCA
ATAAGCACCAAAACAGAATCCACAAAACATTTTGAGCCGTTGATCGTCGTATCCACATTTTCCCTTGGTGTCTTCCGTTT
TACAAAGGTAGTCTTTGCCTACACATTTGCTTGGGGAGCCCGTTAAACAGTTGTATTCGCCTCCAGTACAGCTTGTTGAT
ACTTTCTGTTCACAGGTTTTACCTGTGTAGTCTAATGGACAAATGCAGTTCTTGACGCCGGTTACAGCTAGTGTACAATA
TCCACTGTTCTTACAATAGTCCTTGGCATCAGCACAAACTCCACATAATTTCTGTACGCCTAGTGGCGAGAATCCACACA
AATCAGAACCATCGCAAATCTTGTCTTTATCAACACATCGTCCTTGACATTTGATTTGCCCTGACTTACAGACAGGCGTT
AGACAGCGCGGGCCCGTGTAGCCTGAAGGGCACGAACACGATGGATTTCCTTTGGAATCAGTCTTACAGGTTCCACCGTT
ACTACAGTAACCACTGATGCTACATCCACATAGTTTCGCTTTGTCAGAAGGATTCAAGCCGCAGTCTATGGAACCATTAC
AAATGTTAACTTTGTTGCCACAGAACCAGTCGTTAATCTTACAAACTATTTTCCCATCGGGACAGGAGAAGTTCAGCTTG
TTTTCACATCGTGTTCCATTCCATCCAGTTGGACAGATGCAGTCTGGTCGACCCTGTCCATCAATCTGACATCGTCCATG
CAGACAGTAGTTGTTGAAACAGGCACCACAATGCACTTCATCGCTGTAGTCCTTACAATCTGGTTTACCATCACACTGCA
ATGTTCTATTCAAACATTGTTTCGATACTGGACAATAGATTTCCTTTAAGTTACATCTGCTATTGGGGCAGTTAGATTCG
TCCGAGAAATCAGTACAGTCCTTTACGTTATCACACACAAAGCTCGACGCTATACACTCTCCAGAGCGACACTTGAACTG
ATCGCGATGACATGTCCCTGGTTTAGGTGGTCGGCAGTCTGAGAATGAAATGTCATCTAATGCAATATCACTTAAGTATG
ATGGTCCTCGCATAGCCTCAATCACCACGCTAAAGTTCGTGCCAGAGTTTATTTGTTGTAAGAAGTCGTATTTGCCTCGA
TTCCATCCATCTCCCTGGTTGCCGCTTTTTTCCCAAACCTTTGTATCGCTGCCGCGGGCTCTGACGTAGAGTCTTAGCGT
ACCCATACCAGTACCAAACATATGATACCAGAAATTGATTCTACAGCTTGATGGTACGGGATTTAGTAATGGTGAAATGA
GTCGCGCTGTTTTGCCAATTGCCAAACCATAACCTCGCATGTACACGTACCAGCCTGTGCTATCCTGTTTCGTATGGTCG
TACCGTGGACCAGTGTTTCTAGTCGGAGTTTCACCGCGATATCGTACAAACTTGCCAGGCTGTGAAGCATCGACTTTCCA
ACCGCAATAAGGCTTCCTGTAGTCCTCAAAGTTGCATGATCCAAACGTTGGCTGACTAGTGGGGGGTAATGTAGGGGTAG
TTTTGTCGTCTTTACAGCACATAACACCACCAGCATTATACGAACCAATAAAGGAGCAGCCTTGAAGATCATCCTTGGAT
GCAGTGTATCGTGTCGCACCCGGGAAAATACCGGAGTCGCACACATCTGGTCCGGAGCAGGAAGCACCGCAGCACAGTGG
TTCAGAACAATCTTTATGGTACTGACTACAGCCATAATCCTTTCCTGTTACTGCACGACTACAGCCATCAGCTCCTATGC
CTTTAGTCACACAATGATTGATGGCTGCACTGAACCGACCATATGATGCGATCTGACATTCGTCACCAGTCGTTCTATTG
ACGATCTCAAAAATGTCACCATAGGTACCACAGACATGCCAGCCATCAGCACAGAGGTCAGCGGGGTTACTGCATCCTCT
CTGCCACCAAGTTTTCATATCATCACCACAACGTCGACCTTTTTGACGAGGTGCTCGCAGGTTCTTTCTTCCCCACCACC
AACCTTTACAACCAGCAACGTCTGTATTGGTAAAGAATCCATCTCTCTTGCCATCAGAACATCCTGTATTTAACGCATTA
GCGCCATACTGCAACGCCGTTTCACTGGTAAATTTACAGTTTCCATTAAATGAGATATCATCAATGGCGATGTCTCCCTT
GAAACTACTTCCTTTAGTTCCAACAATGTGAACGCGGTAGCCATATTGACTTTTGATCGTAACAGTACCAACTTGCCAGT
TATTGCCCTGATCGCCAGTTTTATTAAACATCAAGGTTGTCTGGCTGGATCCTGTGTATAGATAAACCAACAGGGAACCA
CAGTCCCCACCGAACATGTGATAGTAAAATGTCATAGAGCAATAGTCTGTTGGAAGCATGTAAGGACTTTCAAGGACAGC
CGCTGAACCACGACTATAATAGCTTGCTTCAATATGGATGTAATGACCCTTTGCCTGGCCAGTAGTGTGATCTGTTGTTG
GACCAGTGCCCTTGCTTGCTGTGCTTCCTTGTCGCAGGTACCACGGCATGTCGGCCATCTTAGAAACATTCCAATGACAT
AAACCTGATTCGAAGTCACAGTTTCCTGATAATGGTCCAAGTGTTGGTGGTACGTAAGGTTTATTGTTGCAGTTGGCAAA
GCGTTCGCCACATGGTGTAATGATATCTTTGAATTTACAGTTATGAACCTGTATGTCGTCAATTGCAATGTCTCCAAGGT
AATCCCATCCACGAAACGCTGAGATGACAATTTTACTCAACCTGTTCTGTGTCCGGTAGTTGTTCATGCTTACCATTGCG
TAGTTCCATTTATTCCCACGATTACCATATATGTTGAATAATGTTACTTCATAATCCTTGACTTTTGGATTGTCTTTTCT
ATATACATATGCGGTCACCACGAGTTCTCCCACGGTCCTTCCATACATGTGATACCAGAACGTCATGAAACATTTCTTCT
GGATTGTAAGCAGTCGACTCTCAAGGTCAGCGTGATCCCAGCTAGACTGGTTGTTACCTTCGATGTACAAGTATCTTCCA
TATATGGTCTTTTTGGTGTGATCAAAGGATGGGCCTGTGTTGAGACTAGAGGTAGAACCACGTCCCATCTGCCAGTCCAT
TTGGTCATGTCCACTTTTATCATTTTCCCAGCAACTCACGCAATCTTCAAAGTCCTCATCAATAATTGAAGGCTTGGGTG
CTGGTGTAGGCGCTGCTGTAGGTCCCAGAACACCACAACTAATGAATTTGATATCATCGAGAGCTATGTCGGACTGATAA
CCCTTTCCTCTCACAGACTCAAAGACGATAGAGTACTGGACTGTACTTGGAACCTTAAGGAATTTACAGCGCCATTTATC
GCCTTGGTCACCGCTCATTGTGAATACCTTTGTCTGTGTGTTGTCAGGGTCTTTGTCGAGAGTATTACGCTGATATACAT
TTAGCGTTCCCATGGTAGCACCATACATGTGATAGCAGAATCGTATCATACATGTACTGGATGGCTGGAGGTTGGGTCCG
AGAAGTTCACCAAAGTGACCTTGATATTTCCAGGACGATTCAGCGTATACGTAATAACCATTTCCTGTTGTGTGGTCATA
AGAGGGACCAGTCTTCCAACTTGGTGTTTTGCCTTTGTTTCTTGTCCATTTCATATCAGCGAATGTCGCCGATTTCCACA
AACACATACTTGTGTCAAAGTTACAGTCGCCTGGATGAGCTGGTCCTAGGGAAGGCGTCACTACTGGTGTCGTAGTTGGA
CAGCCCTTTTCATCGGCACCATCACTACAATCTTTCTCACCATCACACTGCCAGTTCTTATTGATGCATGTGTCATCTTT
GGGGCAGTAGAATTCATTCTGCTTGCATTTATAAGCACCGGTGGGAGGAGCCGGAGTACCGCCACTATAACACCCTGCTG
AGAAACTCGTATCATCGATAGCAATGTCTGTTTTGTCATTTCCGCCAACAGTTGCCTCCATACCGACGTAGAATGTAGAA
TATCTGGAATTAAGAGGGACATCCGCTCTGATCCAATTCCTGTTCGTTGGGTCACCTCTTGTTCGCCAAACTTCACTCCA
TCTATAGAATCCACTTTTGTACGTTACAACATACACCTTAAGGATACCCATAGAAGACGAACCGTACATATTATAATAGA
ATCGCATATTGCACACTCCTGTTCCCTTGGGGAAGCTCCTTGACATCCACAATCGAGCTCGGTCATATGGTTTTCTTGGA
GACGACGAATCAATATAAAGGAATTGTCCGCTACCGGTCGTGTGATCGCCGGTAGGCCCAGTCCCTTGGGCTCCAGTGGT
CGAGCCACGTAACCAATCAAAATCATCATAGTACCAGTTGTACCAATAACACCATGTTTTTTCAAAGTTACAGTTAGCAT
TGCTGGACGGGCAGACGGCTGTCGTTTCGTCGGTGCCATCACCACAGTCGTCTACCAGATCGCAGACATGTTGAGGTGGA
ATGCAGTAGCCACTGTTCTTACATCGAACCTCGTTAGGTGTACAGTTTCTGGCGACGTCGATGTAGCAGTTCTTCGAGAA
TGATATATCGTCAATAGCAATGTCGCCTTGATAATTAGCGCCACGCTTAGCCGAGAAGATGATGACAAAGTTTTTGTAGT
TGCCAATGCTGACAATTGATTTCTTCCACTGATTTCCCTGTGCACCAGTCAAAGTCTGCTTGATATCGTAGGTACCGTCC
GATTTCTTGATCTTGACAGTGAGTGAGCCAATACCAGATCCATACATGTGATACCAGTATGTCATTGTACAGGCTGCACT
AGCTGCGAAGTACTTGTATGAGGTGAGCTCAGCGATATCTCCTGGGCTGCCCCACGACACTTCCATAAACATGTAGTATC
CCTGCGGCGTCCCAAGAGTATGGTCAGCGGACGGTCCAGTGCCGACACTAGGTGTCTTGCCTTGACGTCGTATCCAGTTA
AAGTTATCCGTACCTTTAGCTTGTCTCCATCCTTTGTAGCAGTTTCCTTCAAAATTACAAGTGGTCCCACATGGCAGTTC
ATCTGAGTTGTCCCCACAATCATCCTTGAAATTACATAACTGGTCCTTATCAACACATTTAAGGTTGGCACACACAAACT
GCGATGCATAACAGGCTGAACCGGTTGGACGGGTGTGGAATCCAAATGGTGTCGATGTAGGTTGACCTGGCATAACGCAG
TCTTTACAAATCGTACAGCCTGTTGTCATGGAAACATCGTCAATAGCTATGTCGCCTTGGTAACTTATGCCTCTTACACC
CTCAATGACAAACTGATAATCTGAGCTGGCAGAGTTAACTGTGACAATTCCTCTGTACCAAAAGTCTCCCTGTGCACCGG
TGAGATTAAACAAAGCCTTGGACAGACCACCGTTGTAGTATGATGTTCGTGTATAGACAAGGAGACTTCCAATATGACTG
CCCTTCATATGATAGAAGAATCGCAAACTACATGCAGTCGATGTACTTTTGATGATTGGTGAGTTCAAACGTGCGTTATC
GCCTGGTTTACGTGGCCAAGACGTCTCGGTATACAGGTAGTGTCCTTTAGGCGATTGAGTGGTATGATCAGCGCTTGGTC
CAGTACCATATGAGCTAGTACCACCAGTACCAGTTGTCCAGTCAAACTTGTCGTCTTGTGATTGGCTGTACATGCATAGT
CCATGTTCAAAGTCACATCGTCCAGGGTACAACGAACATGACGACTCATCAGAAACATCACCAGCCATGCAATCAGACTT
GAAGTCACAAACGCTTGTTTTGGGTATGCAGCCACCTCGTGAACATTTGAATTCATCTTTGTTACAAGATCGAGTAACGT
CTAAAGGTTTACAGTTCTTCATTTGAACATCGTCGATTGCTATATCACCTTTGTATCCTGAGATGCGCTTAGCCTCCAAG
ATGATCTGGAATAATTGTCTTGAGCCAATAAGAACGTTGGCATTAATCCATCGATTGCCCTGGTTACCAGACTTGCTCCA
TAAGAGAGGAGTACTGCCATCTACGAATTGTAACTTAACCGACAATGTACCTACGCTTTGACCATACATGTGATACCAGA
ACGACAAGGCACAATTTGGACCTGATAGTCCGATGCGAGGTGTCTTTAGTGGTGCTATCGAGCCCGACTGTCCTGCGGAG
CTCTCGGCATAAGCATACCAACCGTTTGATGTACCAGAGGTGTGGTCAGTGGAAGGTCCTGTTCCGGGTGTGGCTGTTGT
TCCTTGTTGTACGAGCCAGGTGTATGGTAACGCTCTCCTGACTCGACTGGGGTTATCAACATACCATCCACAGAAGCTAC
CTCCTGTGAAATCACAACTGGCGCTTGCACAGTTAGCCTCATCTGAATTATCCTTGCAATTAGGTCTAAAGTCACAAACC
TGAGTCGTAGGAATGCATGCATTAGGCCCTTCTTTAACACAGTTAAATTCAGCCGTAGTGCAGGTGCTGGGCGGAGTCAC
TGGAGGCTTGGGAGTAGGAGTGGGTGGAGGTGCAACAGGAAGCTGACCACTGAATGGAATACACGATGGCGTGAAGGATA
CGTCATCAATCGCTATGTCGCCATCGTAACTGTCACCACGAACTCCTTCAATAACAACGTGGAAATTCTTTGATGAAGAC
AAAGGCACAACAACTCTATTCCAGGCTGATCCCTGCCCACCAACGAGCTTAAGGATTGGTTGTCCAACACTGCCGTTCTG
GAATGTTCTGATATACACATGGAGTTTCTCCACTGAGTTGCCATACATGTGGTAAAAGAACCTCAATTTACAGTTCTTTA
CTGAAGGCGATATTGACTGGAAGTTAGAGCTCACTAGCCAGGCGCGATCACCGTACTTTCTTGGCCAAGATGTTTCTGTG
TACAAGTAATATCCTGTACCTGTTGTATGGTCACCTGGAGGCCCAGTATTCCACGATGACGTCGATCCTCTTTTTCTTGT
CCATTCGAAATCGTCTTCCTTACTTTGTTTCCAACTGCACAGTCCAGATGTGAAGTCACACCTGTTTTTGTAAGCAGAGC
ATTTTGATTCGTCGGAGCTGTCACCACAGTCGTCATTGAAGTCACACACGTAGTCAGAACTGACACAAGATCCTCTTCGA
CACCGGACCTTATTTCCACATGAGGTTTGTTTGGGTGGAAGAGAACAACCATCGAAAACCAGATCATCGATAGCAATATC
ACCCTGGTAGGATCGGCCACGTGTTGCTTGGATGAGGATCTGGAAAGGTTGAGTTTGCTTGCCTATACCAACCACGCCTT
TGAACCAGTTGTTGCCTTGGTTGCCAGACTTATACCACCACATACTCAGCCTGTTGGTGATGTTGAGATATACAGAAAGA
GAGCCAATCGAATAACCGTACATATGGTACCAGAAGATCAATTTGCAGTTAGAGAACGACGTTGAAAAAGTAGGGCTTAG
AAGCTTGGCTCTGTTTCCTATGCTTCCATATGAAGTCTCAATGTACAAGTAGTATCCTTTGTTAGTACCAAGGGTGTGGT
CGACCGAGGGTCCAGTTCCCCAGCTTGGTGTCCGTCCTTGTTTGCGCTTCCAATCAAAGTTATCTTTGTCGTCAGGAGAG
ATTTTCCAGTTACAGAATCCGGACTCAAATGTACAATTGGATTTACAATTCCATTCATCTGATCCATCAGTACAGTCAAC
GTTAAAGTCACAATACTTGTTCTTATTTATACATTGACCAGTAGTTACACAGCCATACTGAAGACTATTACAGTTGTTGG
GTACTGCTGTAGTTGGTGGGGGGAACTTTGTTGGAGGAGCACTTGGAAGTACTCCAGTGTATAGCTTACATCCAGGAGTG
AGACTTATGTCATCAATGGCGACATCCGAGGAATACGTTCTTCCTCTAACAGCTTCAATAATGATTTGGAATGCTTGGTT
ACTTGTGGTTGAAATGGGTGCCTCAAGCCTAAGCCAGTTATCTCCTTGTTGCCCTTTAACGGTTGAAACTTTGACCCCAG
CACCATCACGAGTTGTTCTAACGTAAACGTTAAGAGCATTCACGTGCACGCCAAACATATGATAAAACAGACGTAGTGTA
CATGAACCCTGGAGATTTGGACTCGCTAGACGAGCATTGTCACCGTATCTACCTCCTGATGCTTCAAGATACAAATAATA
ACCTGCTGGTGTGCCCAGGGTATGATCTCTATTTGGTCCAGTATTCCAGGAGGGCGTGGAACCGTTTTGCCTTGTCCAGT
CTTTAGTGTCGTCGTTCAATTGTGTCCAGGAGCAAAGGTTGCTCTCAAAGTTACATCTCATATAACCAGAACAAGATGAT
TCGTCCGAGCTATCACCACAATCGTCCTGGAAATCACACAAAGTGGTCTTTTTGACGCAGGCACCGTTCTTACACCTGAT
AGAATCCGATGTTGGGTTGCTGCAGGAAGGCGGAAGTCCACAACTAATCATATTGATGTTGTCAATAGCAATATCGCCTT
GGTACGAGATACCACGTCTTGCTTCAAACTCGATGGTAAAAGTCTTTGTTTGGCGACCGATGGAAGCGTACGCAGTTTTC
CAAGAATTACCTTGGTTACCACCAAGAGTCCATATTGCAAATCTTTGAGAGCCAGTATTGACATACACAGTCAATCTATT
GATAGACCTGCCATACATGTGATAGGCGAACGTCAACTGGCACCTAGCAAACGCGCGTTGGTAGAGTGGACTTACTAACA
CAGCTCGGTTACCTATTGTCCCTGTAGATGTCTCGATGTAAGCATAGTACCCTTGCTTGTTATTGTCAGCGTCGGTACAC
GGGCCAGTACTAACACTAGCCGTACATCCTTTGTGTCGTTTCCAATCAAAATTATCCGTAATGCTATTCTTCCAGCTGCA
CGTGTCCTTCTTGAATCCACAAGGAAATCCGCATGTCGACGCGCTCTCGTCTGACCCATCAGAACAGTCATTTGAAAAAT
CACACTTTTTAGAATTGTCCAAACAGACTTTTCCGCCTGCAGGTCCATTGCACTGGAATTTGTTAGCCCCACAAGGACCG
ACTGATGGGGTAGGTGTGGGGGCATTCACAGGCACACAGTTGGAGGAGAACGAGATGTCATCAAGAGCGATATCACCGGT
GTATGATGATCCGACTACACCCTCGAAAACAACCTGGAAGTTAGAGGACGGACTGTTAATGCTGGCAGTACCACGTCGCC
AGACATCACCTTTGTTCCCGCTCATCGTCCATATTCTTTTCATTGATGCGGTAGTACTAGTACGTGTGTAGACATTGAGA
GTACCTATACTTCTACCATACATGTGATAGAAGAACCTCAGTGTGCAAGTGGTGCTTGATTTAAAGAATTCACTCGCTAT
TTGTGCTTTGTCTCCTTTCTTTCTTGGTGATGACGATTCGATGTATACATAATAACCATATCTTGACTTGGATGTATGGT
CTATACTAGGACCAGTACTCCATGAGGCTGTTTGTCCAGACTGGCGTTTCCAGTCAAACTGATCAGTATTTTTAAGTTGA
GTCCATGAACAAATGCCAGTTTCGAAATTGCATCGTGAATATGCAGTACAGGTGCCATTCTTTTCGTCACTTCCATCGCA
GCAATCTCTTTCGAAATCGCACTTAGCACCCTGACTGATGCAATGGCCACTGTCACAGGTGAACTGACTTCCTGAGCAGG
ACGAGGGAGGTGTGGGTTGTGCACAGTTTTGGAAATTGACATCATCAATAGCAATGTCACCGAGTAAAGCGCTCGAATAA
TGTTGTCCTTGGATGATAATCCTGAAGTCATTAGTGCAAGGAGGAATAGTAACCGACGCCTGCTTCCATGTGTTGCCTTT
GTTACCGAGCATCGAGAGTAATCGTCTGTCACGACCATTTCTTCTCAAATAGACTCGCAGAAATCCAATATTCCTACCAT
ACATGTGATACCAGAATGTAAACTTACAGCTTCGCCCTGCTTGTCTAAACAATGGACTGATGTAGTCAGCTCTATCATTG
AATGATCCTGGTTTGTTATTGACTTCAGTGTACATGTAATATCCTGCAGCCGTTCCCTTGGTGTGGTCTACAGATGGGCC
AGTACCATTGGTAGGTGTTGGTCCTTGGTTTCTTGTCCAGTCATACTTATCAACTTTTGAGTTCACCCACATACACTGGT
CCTTCTCAAAGTCACATGTCGCTGGACAGGTAGATTCGTCTGAATTGTCACCACAGTCATCCTTGAAATTACACACAGCG
CTAACTGGAATACATTTACTGCTTGAAGGGCACTTCGTTTGACCACTTTTGCATCCGCTTGGTGGCGTGGGGGTTCCAAT
GCCAGGTGAAATAGTAGCTGTAGTATCTGGTTTACATCCTGGTGTAAAGGAGATGTCGTCTATGGCTATGTCTCCCTGGT
AACTAGGACCTCTAATACCCTCAAACACAACTTGGTAGTTTACTGCGCTGACAATAGGCACCTCGCCACGGAACCAGAAA
TCACCTTGGTTACCGGTTTTGTTCCAGACATTTTTCATCGATCCAATGACGGATGTCCTTAGATACACATTCAACGTGTC
GACATGGGCACCATACATGTGGTACCAAAATCGAAGACTGCACTTATCAGAAGCAGACGATGCTCTGAATACAATGCTGC
TAATACGAGCTGTGTCGTTCTGCTTTCTTGGTGAAGAAGTTTCGATGTATAGATAATAACCTTTCGTGGAACCTGTTGTG
TGGTCTCTTCCAGGCCCCGTCATGGATGAACTAGTACCACCATTATCTCGTTTCCAGTCGAAGATGTCATCAGTATCTTG
ATTCCAGCGACACATGTCAGTATCGAAGTTACAACGCTCCTTATACGTTGCGCATGTTTTTAGAAGCTCATCGCTCTTAT
CACCACAGTCATCGGAGAAATCACAAATCTGCGTTGGTAGAACACACGATCCTCTCGTACAGCGATATTCGCCAGTTTGA
CATGCTCTACGCGGAGGTAGTGCACAGCCTGGGAATGATATATCATCGACTGCCATGTCTGACGC
>Locus_119577_Transcript_1/1_Confidence_1.000_Length_22696
ATACATATAACAAAGAAAACAAAAATTATTCTATCGCCGTTACATTTCTCCCCCTGATAAGAGGGTGACACTCTTATTAA
TCTAAAGACTATAAATTTAGTGGCAATGTATGTCTATGACAATGTTCAATGTTCCAGCAGTAGTACAAGCTTGTGTATCG
GACGGGTAAGAGTTGTCGATGGGGTCTTGATCTTTACTGTTCGGACTAAACCTTTAGCATCAGCGAAGACCTCGATAACT
TTAGCCAGCGGCCAAGAGTTCCTTGATGTTCTTTCGTCTGTTACTAAGACAACGTCTCCAACACTCAAGTTGCGGTGCGG
TCGGTTCCATTTGCTGCGCTCTTGTAAGGACTGTAAATAGTCTTTTTTCCATCTTGTCCAGAAAAGTTCCAGAAGCGTTT
GCACTCTCCTCCAGCGTTTGGTGAGATAGATATCTTCTCTCTGAAAGCTTCCTGGTGGCGGTAAGACTACTTTTGCTTTC
ATAGTCAACACGTGGTTCGGTGTCAACGGGCCCGTTAAGTCTTGTGGATCGTCAGTTGGAAAGGTCAAGGGTCTACTGTT
GACAATGTTTTCAACTTCTGTTAGTAGGGTTCTGAATGACTCATCGTTTAAGACATGGCCATAGTCGCGTGTCAGAGCTA
CCAGAATGGAACGTACCGTGCGGATTAGTCTCTCCCAAACTCCGCCCATGTGTGACGCTGCAGGGGGGTTGAACTTCCAA
TCGATTAGCCATGTTGCATTCCCGTGACGTAGCAAGTACTCTCCAATTCTTGTCTGGTCCATCTTTTTAAAGTTTTCCTT
TAGCTCATTCACAGCTCCTACCAAGTTGGTGCCTTGATCTGACCTCATTGTCTTGATTGGTCCTCTTCGAGCCAAGAATC
TTCTAAGTGCGTTAATAAAAGAATCCGTAGTGAGAGATACTGCAGATTCCAAATGGATGGCTCGGCTGGTTAAGCATGTA
AATAATACTCCGTATCTCTTCAATTCTTTCCTTCCTTCCTTAATTAAACACGGACCAAAATAATCTACGGCACAAAATGT
GAATGGCGGTGCTGCGGTCACTCGGTCTTCTGGTAAGTCAGCAATCTTCTGTCTTCCTGCATGTGCTCGAAGTCGTCTAC
ATGTTACGCATTTAGAGATAAACCATCTGACCATGGAGTTGGCATTAATTACCCAGAACTGGTTTCTGAGCTCGTTTAAT
GTAATACCCCTACCACTGTGGGCGGTCTTCTCATGTGCGTTCCGTATCACAAGCTCTGTGATGTGTCCCTTTTTAGGAAG
AATTGCTGGGTGTTTCAGGTTTGGCGGTAAATCTTGAGAATTGCAAAGTCGGCCTCCTACTTTCAGAATACCATCCTTGT
CTAAGAAGGGATCAAGGCGGAATAGCGAGCTTGTTCTCTTGATCTCACATTTCTTCCGTTTCATGGCTGATCTTTTATCG
GTCTCTTGATCCTTTAGTCTTTCTAGCGTTGCAATCTCTTCTGCGAAGGTGGATTTTTGGGCTACTTTAATGATGACTTT
CTCTGCTTTAGTCAAGTCTTCTTCTGTTATCTTACATTGACCGTTGTCTTTATTCTGATCGTTGCTATTCTTGCGATACT
TTGATTGCAGTTTCAGGACTAATGCTATGGCTCTCTTCAGACGAAACCAATTAGAGAAATAAGAAAATCTTTGAAGAAAA
TCTCTGTTTACATCGATGTTGCCGTTCACTCTACTGTTGAGACAGACTATTTCTTGCACATCTGGATCTTCCTTGCACAC
TTTGACGTCGACAGGATTCCTTGGCCACGTACTTTCGGCCTTCCATAAGAATTCAGGACCTGTAATCCATCGCTTGTCCA
GGTCAGTGGGCTCTAATCCCCTGGAAGCATCGTCTGCTGGGTTAGAACTTCCTTCCACGTATCTCCATTGTTCTACGGTT
GAGGTGGCAAGGATTGTCTGCACTCGATTGGCAACGAAGATCTTGTATCGATTTTGGGCGTTGTTCAGATATTTGAGGAC
TGTAGTACTATCTGTCCAGTAAGTGCTATCATCGATTTTGACATCTAATTCTCTGTACAGCATGGCTCCGATGCGTACTG
CTAAGACAGCTGCGGTTAATTCTAGACGTGGTATCGTTACTGCCTTTAGTGGTACGAGTCGAGACTTGCCCATGATGAAA
GCGCAATGGATGTCTCCATTTTCGTTTACTTGTCTTAGATACGAAACTTCTCCATATCCAGTAAGGCTTGCATCTGCAAA
GTTATGGATCTGTATCTGGATCGGTCTTCCAAAGTTCTCGGGCTTTAAACTTCTCTTTATTACAAAGCTTTCAAGTTTGT
ACAGGCCGTTTCTCCATTTCTCATATCTCATCTTAGATTCTTCAGGAATTGGGTCGTCCCAGGTGGTGTTGCTAATGCAT
AATTCTTGGAGAATTCTTTTTCCTTGCAATATTACAGGTGCGGCTATTCCCAGTGGATCATAAACTGAACTTATAGTGGC
CAAGATTCCCCGTCTGGTGAGCGGTTTATCCTTTAGAGTAATCCGGAAACCAAGTTCATCAGATCCAACACACCAATGAA
CACCGAGGGCTCGCTCCATCGGAATGTCATCACCAAGATCAATCTCCTTTGAGGCTTCCGAGCGTTTTTCTTTGGGAATC
GTTTCCAGCACTGATTTCCTGTTACTTGTTATTTTGCTTAAAGAGAAACCTCCTTTTGCGCAGGCGCTGATCACTCCGTG
TACTCTCTGTATGGCATCTTCTTCCGTTTCTTCTGAACGTAAGCAGTCGTCCACGTAAAAGTTCTTTCGCAACGTGTTAG
CCGTTTCCGTACCAATCTGTTCTTCAAAGTCCTCAGCAATTTTCTTGACAGCAAAGTTTGCACAGCTCGGAGAGGATACG
GCTCCAAACAAGTGTACGTTCATTTGGTATTCTGCTATCTCGCGGGACAAGTCTCCTTCAGGCCACCAGAAAAAACGTAA
GAAGTCCCGGTCTTCTTCTTTGACTCGTACTTGATGAAACATAGCGTCAAGGTCTCCCATGAAAGCAACAGGTTTGCTTC
TGAATCTTGTGAGCACTCCAACCAGTGAGTTTGTCAAATCTGGACCTTGCATTAGCTTTTCATTTAGAGATATTCCATGG
AACTTGGCACTACAGTTAAAGACAACACGAATCTTATTAGGTTTGCGCGGATGATAAACTCCGTGATGAGGGATGTACCA
TGTCTTTCCCGGTTTGGCCTCTAACAGGTTAGTAGGAATTCTTCTTGCGTAGTCTTTCTCGATGACGTTATACATGAAGG
TCTTGTAATCGTGATAAAGTTTACTGTCGTTAAGAAGCTTCCTTTGCAGCCATCTCATCCTCTGAATGACCTGTTCTTTG
TTATCTGGCATAGACATATCGGCATCTTTAAATGGCAAAGGCATCTGATAGTGACCGTTGACGAGTTTTATTTCCTTTTC
CATCCTTTGGAGAAATCGTGAGTCTTCTATTGATCTTGGCGGTTCGAGGTCACACGTCGAGATAGCTTCGCGGAACTCAA
CGTCAAGGAACTTGTTCAGTGTTTGAGGCGTTATAACTTCTTTAACAGAGCTTTCAATCTTGTAATGCAAATTCGATGTC
TTGTCGCTACAAACGTTCGTAGTTAAGATTCGGTTCACCATTTGACTTGAGATAGAAGACGTACTGGTGGTTGACTTAAT
AGGGCCAACAACAGTCCAGCCAGCAAATGTCAACATAGCGTAAGGTCCTCCGTCTTTACCAACAGCAAAGTCTCTGGGCT
GCAGAGCCTTTGGACAATTTGCACCAATGATCAGATCAACTTGTACGTCTGGTAAGAATGGTGGCATCTTATCTGCAACT
GACCGTAGGTGTGGCCATTGCCTTATCAATTCAGGCCGCGGTATTTCTCCTTCTGTTGCTGGTATTTCATCTCTTGAAAA
CGTCTTTGGCAAAGTTACTTTATTCTTGTCTTGCACGTCTGACACGACAAGTCCTGTGACGACTTTGGCATCAAGAAGTT
GAGATCCGATGACTGTCTTTACTCGGATCTTAGTCGGTACTCCGTCAATCTTTAAGCGTCTTGATGCATCCTCTGATACG
AAGGTTCCAGTGCTACAGGAGTCTAACATTGCATATGTCGTTATCACTTCGCCACCGTAGCGTACTTTAACAGGCACAAT
AGGCATGAACTTAATTTCTGGTTCTTCAGAGAATAGCGTGTCCTTGTGTAAGTGGGCAATTCTTGCAACTGTCACAGTAC
TTTCTTGCTTCGTTGAGTCATTTGAAACTCCTTGAAAACTGTAGTCGTGTAGACTTGTTGGGTGTCGCTTAGAGCATACT
TCGCATTGGTGTTTCTTTAAACAGCCACGTGACCGATGACCAGGTCGGAGGCAACCATAGCACAAGCGCTTCTCAGCAAG
GAACTTCTTTCTTTGTTCTAACGTCTTGTCTTTAAAGGACTTGCAGTCTTCTAGGTTGTGGCTTTTATCTTCACAAAGTA
CGCACTGTGAAGTTCGGGATTCTTGATCGGTCTGTTGAAGCTGGACGTTTGTGGCGTTACTGGTGAATCTGTAAGTTCTT
CTACCTTGGAAGTTGCTAGATTTAGTTGTCTTGGTTTGTTGATCCTTTGTGCTTGACTTTGCTAAAGCTTGTTTGGAGAA
CACCGGGTCTGTAGCAATCTTTGCCTCGATCTTCAAGAAATTTGCGAGGTCCTTGAATCCTGGTAGCACCTCAGATGATC
CTCTTATGTCAATGACCTTTCTTCTCCATCGTTCTTGAAGGTATGATGGCAGCTTTTTCATCAGATTTTGGAGGTTCTGT
GGATGATCCAAGATGTGAAGATATGATATTGACTGCATAGCACTAACACATTGGGTCAAGAAAGTTGAAAGTTGCTCCAG
CTCTGCATCATTTCCAGCAGTGATAACAGGCCAATCAGCGGCTTTCTTAATGTAGGCGTTCGCGACTTTGTAGGGATCAC
CATACTTTTCTTTCAACAGTTTCTTGGCTTCGTGGTATCCGATGTCAGGATCTTTAAACTTACAACCCTTGAGTAACTCT
TTAGCTTCACCTACCAAGTACTGCTCCAGGTATCGCAGACGAACTTCATTAGAATGTACCTTGGTTTCAATTTGAGATTC
AAAGTTGCTGATGAATGCGATGTAATCAGCGGGGTCGTTAGTGAAATTAGACAACATCAGTGGAGGTAACAGGCTTCTTT
GATGCTGCTCACTTAGAATTTCTGTAAGTTTGTTTTGTCTGTCTAGGAACGTGGCGATGGTGACTTCGTTTCTTGCAGCC
TCGTGCCGGTACACAGATTCTGGCGGTTCTTGGAAGTATGGCAGTCTAGGATCACGACACTTTGCATAACTGTAAGTATC
CGCTGTACGCATCGGCGTTGACTCTATGTGCGGTTTCACGTCTCTAGTATGACTGTAAGTAATGGCGTTTTGTGCCGGTG
GTAATTGTATCTTCGGTTTAACTTCTCTATTGTTGCTGTAAGTACCTCTCGTTGGGGACGGTGGAGGTTCTACGTTCGGC
TTTGCTTCTCTAGCGTTACTGTAAGTACCTCTCGTTGGCATCGCTGGAGGTTCTACTCTTGTCTTTGCATCTTTAAGATG
ACTGGAAGTACCTGTTTTACGGGATGGCGTTTGTTTTCTTTTACCTTCTGTACTTCTATAGTATTCGTGACTAGTCCCAT
GATGAACTTTCGTAGCAATCGATGACTGTATTGGTGATACCTGAACCGGAGGTGGCGTCGGACGTACTCGTAGAGGTGTA
GCTGGTTGTTCTTCGTTGATAGGCTCGCACAATTTCTGCCGTCGATCAGGTTGATATCTTGGAAAAGTTGTCGCTCCAAT
ATTCATTTTGAGATCGTAGTTTTCTTTTTCTTTTCGTGAAGGTAAACGTGCCAATGTTGTTTTGGACATTCTTTGTTCTT
CTGTCTCGCAGATAGCTCGTTCTTGTGCTTTGGCGATGGCAATTTGCTCGTCGATTTCAAGTCTTTCCATACGGTTTCTT
AGAGCTTGTTTTTCTTCCAACGTTTCAGATCGGGTCAATAGCTCTGCCAATCTTACTCGTGCGGCGGATTTACTTGATTG
TAGCGATGCACAAACACTTCCTTGCTCCGAGGGCGTTCGTAGATGAGTTTCGATTTGATCTTTTGCAATGGTTATCCAGT
CGTTAATTCCTGCCACAAATACTTCTATTTCGTGCTTGATATTTTCGTACCAGCTATGGGCATGATGAACATCGACTTCG
TGGTCTAAACAGGATATCCATGACTCATATTGCTCCTTCAATTCGTCGCCAAGTTGATAAACATTGTCCAAGTCGCTTTG
CACCAGATGAACATTATCGAATTGTTGACAGTTTATCTCAATATTCTTTTGAAGTTTTCGGATTCTTGTTACTATAGATT
TACAGTTGGCTCTCCGTCTCTCCTCGTTGTAGGCCTTCCCTTTCACCGTGAATTTTCTTGAAATCGTTTTGAACGAATAT
AATAGTCGTTTATTCCTTTTACTAGTAATCAGTTTTCACAAGTTTCGAACGCATTTCGTATGAAACGTACATGATGGTTC
CTATAAAATGACGATAATAAATTACAACGATAAACTAGCTAAATACTTGAAAAAACGTCGACGAAAAAACTATACTTACA
AAACGATGTGTGTGCTCAGACGGTAAACGGTAAAAGAGGACGATTATGCAAATGTAAATGATTTTAACTTAACTACAATA
CACTAGGGACTAACGTGACGTGACAAACTAAATACATATAACAAAGAAAACAAAAATTATTCTATCGCCGTTACATTTCT
CCCCCTGATAAGAGGGTGACACTCTTATTAATCTAAAGACTATAAATTTAGTGGCAATGTATGTCTATGACAATGTTCAA
TGTTCCAGCAGTAGTACAAGCTTGTGTATCGGACGGGTAAGAGTTGTCGATGGGGTCTTGATCTTTACTGTTCGGACTAA
ACCTTTAGCATCAGCGAAGACCTCGATAACTTTAGCCAGCGGCCAAGAGTTCCTTGATGTTCTTTCGTCTGTTACTAAGA
CAACGTCTCCAACACTCAAGTTGCGGTGCGGTCGGTTCCATTTGCTGCGCTCTTGTAAGGACTGTAAATAGTCTTTTTTC
CATCTTGTCCAGAAAAGTTCCAGAAGCGTTTGCACTCTCCTCCAGCGTTTGGTGAGATAGATATCTTCTCTCTGAAAGCT
TCCTGGTGGCGGTAAGACTACTTTTGCTTTCATAGTCAACACGTGGTTCGGTGTCAACGGGCCCGTTAAGTCTTGTGGAT
CGTCAGTTGGAAAGGTCAAGGGTCTACTGTTGACAATGTTTTCAACTTCTGTTAGTAGGGTTCTGAATGACTCATCGTTT
AAGACATGGCCATAGTCGCGTGTCAGAGCTACCAGAATGGAACGTACCGTGCGGATTAGTCTCTCCCAAACTCCGCCCAT
GTGTGACGCTGCAGGGGGGTTGAACTTCCAATCGATTAGCCATGTTGCATTCCCGTGACGTAGCAAGTACTCTCCAATTC
TTGTCTGGTCCATCTTTTTAAAGTTTTCCTTTAGCTCATTCACAGCTCCTACCAAGTTGGTGCCTTGATCTGACCTCATT
GTCTTGATTGGTCCTCTTCGAGCCAAGAATCTTCTAAGTGCGTTAATAAAAGAATCCGTAGTGAGAGATACTGCAGATTC
CAAATGGATGGCTCGGCTGGTTAAGCATGTAAATAATACTCCGTATCTCTTCAATTCTTTCCTTCCTTCCTTAATTAAAC
ACGGACCAAAATAATCTACGGCACAAAATGTGAATGGCGGTGCTGCGGTCACTCGGTCTTCTGGTAAGTCAGCAATCTTC
TGTCTTCCTGCATGTGCTCGAAGTCGTCTACATGTTACGCATTTAGAGATAAACCATCTGACCATGGAGTTGGCATTAAT
TACCCAGAACTGGTTTCTGAGCTCGTTTAATGTAATACCCCTACCACTGTGGGCGGTCTTCTCATGTGCGTTCCGTATCA
CAAGCTCTGTGATGTGTCCCTTTTTAGGAAGAATTGCTGGGTGTTTCAGGTTTGGCGGTAAATCTTGAGAATTGCAAAGT
CGGCCTCCTACTTTCAGAATACCATCCTTGTCTAAGAAGGGATCAAGGCGGAATAGCGAGCTTGTTCTCTTGATCTCACA
TTTCTTCCGTTTCATGGCTGATCTTTTATCGGTCTCTTGATCCTTTAGTCTTTCTAGCGTTGCAATCTCTTCTGCGAAGG
TGGATTTTTGGGCTACTTTAATGATGACTTTCTCTGCTTTAGTCAAGTCTTCTTCTGTTATCTTACATTGACCGTTGTCT
TTATTCTGATCGTTGCTATTCTTGCGATACTTTGATTGCAGTTTCAGGACTAATGCTATGGCTCTCTTCAGACGAAACCA
ATTAGAGAAATAAGAAAATCTTTGAAGAAAATCTCTGTTTACATCGATGTTGCCGTTCACTCTACTGTTGAGACAGACTA
TTTCTTGCACATCTGGATCTTCCTTGCACACTTTGACGTCGACAGGATTCCTTGGCCACGTACTTTCGGCCTTCCATAAG
AATTCAGGACCTGTAATCCATCGCTTGTCCAGGTCAGTGGGCTCTAATCCCCTGGAAGCATCGTCTGCTGGGTTAGAACT
TCCTTCCACGTATCTCCATTGTTCTACGGTTGAGGTGGCAAGGATTGTCTGCACTCGATTGGCAACGAAGATCTTGTATC
GATTTTGGGCGTTGTTCAGATATTTGAGGACTGTAGTACTATCTGTCCAGTAAGTGCTATCATCGATTTTGACATCTAAT
TCTCTGTACAGCATGGCTCCGATGCGTACTGCTAAGACAGCTGCGGTTAATTCTAGACGTGGTATCGTTACTGCCTTTAG
TGGTACGAGTCGAGACTTGCCCATGATGAAAGCGCAATGGATGTCTCCATTTTCGTTTACTTGTCTTAGATACGAAACTT
CTCCATATCCAGTAAGGCTTGCATCTGCAAAGTTATGGATCTGTATCTGGATCGGTCTTCCAAAGTTCTCGGGCTTTAAA
CTTCTCTTTATTACAAAGCTTTCAAGTTTGTACAGGCCGTTTCTCCATTTCTCATATCTCATCTTAGATTCTTCAGGAAT
TGGGTCGTCCCAGGTGGTGTTGCTAATGCATAATTCTTGGAGAATTCTTTTTCCTTGCAATATTACAGGTGCGGCTATTC
CCAGTGGATCATAAACTGAACTTATAGTGGCCAAGATTCCCCGTCTGGTGAGCGGTTTATCCTTTAGAGTAATCCGGAAA
CCAAGTTCATCAGATCCAACACACCAATGAACACCGAGGGCTCGCTCCATCGGAATGTCATCACCAAGATCAATCTCCTT
TGAGGCTTCCGAGCGTTTTTCTTTGGGAATCGTTTCCAGCACTGATTTCCTGTTACTTGTTATTTTGCTTAAAGAGAAAC
CTCCTTTTGCGCAGGCGCTGATCACTCCGTGTACTCTCTGTATGGCATCTTCTTCCGTTTCTTCTGAACGTAAGCAGTCG
TCCACGTAAAAGTTCTTTCGCAACGTGTTAGCCGTTTCCGTACCAATCTGTTCTTCAAAGTCCTCAGCAATTTTCTTGAC
AGCAAAGTTTGCACAGCTCGGAGAGGATACGGCTCCAAACAAGTGTACGTTCATTTGGTATTCTGCTATCTCGCGGGACA
AGTCTCCTTCAGGCCACCAGAAAAAACGTAAGAAGTCCCGGTCTTCTTCTTTGACTCGTACTTGATGAAACATAGCGTCA
AGGTCTCCCATGAAAGCAACAGGTTTGCTTCTGAATCTTGTGAGCACTCCAACCAGTGAGTTTGTCAAATCTGGACCTTG
CATTAGCTTTTCATTTAGAGATATTCCATGGAACTTGGCACTACAGTTAAAGACAACACGAATCTTATTAGGTTTGCGCG
GATGATAAACTCCGTGATGAGGGATGTACCATGTCTTTCCCGGTTTGGCCTCTAACAGGTTAGTAGGAATTCTTCTTGCG
TAGTCTTTCTCGATGACGTTATACATGAAGGTCTTGTAATCGTGATAAAGTTTACTGTCGTTAAGAAGCTTCCTTTGCAG
CCATCTCATCCTCTGAATGACCTGTTCTTTGTTATCTGGCATAGACATATCGGCATCTTTAAATGGCAAAGGCATCTGAT
AGTGACCGTTGACGAGTTTTATTTCCTTTTCCATCCTTTGGAGAAATCGTGAGTCTTCTATTGATCTTGGCGGTTCGAGG
TCACACGTCGAGATAGCTTCGCGGAACTCAACGTCAAGGAACTTGTTCAGTGTTTGAGGCGTTATAACTTCTTTAACAGA
GCTTTCAATCTTGTAATGCAAATTCGATGTCTTGTCGCTACAAACGTTCGTAGTTAAGATTCGGTTCACCATTTGACTTG
AGATAGAAGACGTACTGGTGGTTGACTTAATAGGGCCAACAACAGTCCAGCCAGCAAATGTCAACATAGCGTAAGGTCCT
CCGTCTTTACCAACAGCAAAGTCTCTGGGCTGCAGAGCCTTTGGACAATTTGCACCAATGATCAGATCAACTTGTACGTC
TGGTAAGAATGGTGGCATCTTATCTGCAACTGACCGTAGGTGTGGCCATTGCCTTATCAATTCAGGCCGCGGTATTTCTC
CTTCTGTTGCTGGTATTTCATCTCTTGAAAACGTCTTTGGCAAAGTTACTTTATTCTTGTCTTGCACGTCTGACACGACA
AGTCCTGTGACGACTTTGGCATCAAGAAGTTGAGATCCGATGACTGTCTTTACTCGGATCTTAGTCGGTACTCCGTCAAT
CTTTAAGCGTCTTGATGCATCCTCTGATACGAAGGTTCCAGTGCTACAGGAGTCTAACATTGCATATGTCGTTATCACTT
CGCCACCGTAGCGTACTTTAACAGGCACAATAGGCATGAACTTAATTTCTGGTTCTTCAGAGAATAGCGTGTCCTTGTGT
AAGTGGGCAATTCTTGCAACTGTCACAGTACTTTCTTGCTTCGTTGAGTCATTTGAAACTCCTTGAAAACTGTAGTCGTG
TAGACTTGTTGGGTGTCGCTTAGAGCATACTTCGCATTGGTGTTTCTTTAAACAGCCACGTGACCGATGACCAGGTCGGA
GGCAACCATAGCACAAGCGCTTCTCAGCAAGGAACTTCTTTCTTTGTTCTAACGTCTTGTCTTTAAAGGACTTGCAGTCT
TCTAGGTTGTGGCTTTTATCTTCACAAAGTACGCACTGTGAAGTTCGGGATTCTTGATCGGTCTGTTGAAGCTGGACGTT
TGTGGCGTTACTGGTGAATCTGTAAGTTCTTCTACCTTGGAAGTTGCTAGATTTAGTTGTCTTGGTTTGTTGATCCTTTG
TGCTTGACTTTGCTAAAGCTTGTTTGGAGAACACCGGGTCTGTAGCAATCTTTGCCTCGATCTTCAAGAAATTTGCGAGG
TCCTTGAATCCTGGTAGCACCTCAGATGATCCTCTTATGTCAATGACCTTTCTTCTCCATCGTTCTTGAAGGTATGATGG
CAGCTTTTTCATCAGATTTTGGAGGTTCTGTGGATGATCCAAGATGTGAAGATATGATATTGACTGCATAGCACTAACAC
ATTGGGTCAAGAAAGTTGAAAGTTGCTCCAGCTCTGCATCATTTCCAGCAGTGATAACAGGCCAATCAGCGGCTTTCTTA
ATGTAGGCGTTCGCGACTTTGTAGGGATCACCATACTTTTCTTTCAACAGTTTCTTGGCTTCGTGGTATCCGATGTCAGG
ATCTTTAAACTTACAACCCTTGAGTAACTCTTTAGCTTCACCTACCAAGTACTGCTCCAGGTATCGCAGACGAACTTCAT
TAGAATGTACCTTGGTTTCAATTTGAGATTCAAAGTTGCTGATGAATGCGATGTAATCAGCGGGGTCGTTAGTGAAATTA
GACAACATCAGTGGAGGTAACAGGCTTCTTTGATGCTGCTCACTTAGAATTTCTGTAAGTTTGTTTTGTCTGTCTAGGAA
CGTGGCGATGGTGACTTCGTTTCTTGCAGCCTCGTGCCGGTACACAGATTCTGGCGGTTCTTGGAAGTATGGCAGTCTAG
GATCACGACACTTTGCATAACTGTAAGTATCCGCTGTACGCATCGGCGTTGACTCTATGTGCGGTTTCACGTCTCTAGTA
TGACTGTAAGTAATGGCGTTTTGTGCCGGTGGTAATTGTATCTTCGGTTTAACTTCTCTATTGTTGCTGTAAGTACCTCT
CGTTGGGGACGGTGGAGGTTCTACGTTCGGCTTTGCTTCTCTAGCGTTACTGTAAGTACCTCTCGTTGGCATCGCTGGAG
GTTCTACTCTTGTCTTTGCATCTTTAAGATGACTGGAAGTACCTGTTTTACGGGATGGCGTTTGTTTTCTTTTACCTTCT
GTACTTCTATAGTATTCGTGACTAGTCCCATGATGAACTTTCGTAGCAATCGATGACTGTATTGGTGATACCTGAACCGG
AGGTGGCGTCGGACGTACTCGTAGAGGTGTAGCTGGTTGTTCTTCGTTGATAGGCTCGCACAATTTCTGCCGTCGATCAG
GTTGATATCTTGGAAAAGTTGTCGCTCCAATATTCATTTTGAGATCGTAGTTTTCTTTTTCTTTTCGTGAAGGTAAACGT
GCCAATGTTGTTTTGGACATTCTTTGTTCTTCTGTCTCGCAGATAGCTCGTTCTTGTGCTTTGGCGATGGCAATTTGCTC
GTCGATTTCAAGTCTTTCCATACGGTTTCTTAGAGCTTGTTTTTCTTCCAACGTTTCAGATCGGGTCAATAGCTCTGCCA
ATCTTACTCGTGCGGCGGATTTACTTGATTGTAGCGATGCACAAACACTTCCTTGCTCCGAGGGCGTTCGTAGATGAGTT
TCGATTTGATCTTTTGCAATGGTTATCCAGTCGTTAATTCCTGCCACAAATACTTCTATTTCGTGCTTGATATTTTCGTA
CCAGCTATGGGCATGATGAACATCGACTTCGTGGTCTAAACAGGATATCCATGACTCATATTGCTCCTTCAATTCGTCGC
CAAGTTGATAAACATTGTCCAAGTCGCTTTGCACCAGATGAACATTATCGAATTGTTGACAGTTTATCTCAATATTCTTT
TGAAGTTTTCGGATTCTTGTTACTATAGATTTACAGTTGGCTCTCCGTCTCTCCTCGTTGTAGGCCTTCCCTTTCACCGT
GAATTTTCTTGAAATCGTTTTGAACGAATATAATAGTCGTTTATTCCTTTTACTAGTAATCAGTTTTCACAAGTTTCGAA
CGCATTTCGTATGAAACGTACATGATGGTTCCTATAAAATGACGATAATAAATTACAACGATAAACTAGCTAAATACTTG
AAAAAACGTCGACGAAAAAACTATACTTACAAAACGATGTGTGTGCTCAGACGGTAAACGGTAAAAGAGGACGATTATGC
AAATGTAAATGATTTTAACTTAACTACAATACACTAGGGACTAACGTGACGTGACAAACTAAATACATATAACAAAGAAA
ACAAAAATTATTCTATCGCCGTTACATTTCTCCCCCTGATAAGAGGGTGACACTCTTATTAATCTAAAGACTATAAATTT
AGTGGCAATGTATGTCTATGACAATGTTCAATGTTCCAGCAGTAGTACAAGCTTGTGTATCGGACGGGTAAGAGTTGTCG
ATGGGGTCTTGATCTTTACTGTTCGGACTAAACCTTTAGCATCAGCGAAGACCTCGATAACTTTAGCCAGCGGCCAAGAG
TTCCTTGATGTTCTTTCGTCTGTTACTAAGACAACGTCTCCAACACTCAAGTTGCGGTGCGGTCGGTTCCATTTGCTGCG
CTCTTGTAAGGACTGTAAATAGTCTTTTTTCCATCTTGTCCAGAAAAGTTCCAGAAGCGTTTGCACTCTCCTCCAGCGTT
TGGTGAGATAGATATCTTCTCTCTGAAAGCTTCCTGGTGGCGGTAAGACTACTTTTGCTTTCATAGTCAACACGTGGTTC
GGTGTCAACGGGCCCGTTAAGTCTTGTGGATCGTCAGTTGGAAAGGTCAAGGGTCTACTGTTGACAATGTTTTCAACTTC
TGTTAGTAGGGTTCTGAATGACTCATCGTTTAAGACATGGCCATAGTCGCGTGTCAGAGCTACCAGAATGGAACGTACCG
TGCGGATTAGTCTCTCCCAAACTCCGCCCATGTGTGACGCTGCAGGGGGGTTGAACTTCCAATCGATTAGCCATGTTGCA
TTCCCGTGACGTAGCAAGTACTCTCCAATTCTTGTCTGGTCCATCTTTTTAAAGTTTTCCTTTAGCTCATTCACAGCTCC
TACCAAGTTGGTGCCTTGATCTGACCTCATTGTCTTGATTGGTCCTCTTCGAGCCAAGAATCTTCTAAGTGCGTTAATAA
AAGAATCCGTAGTGAGAGATACTGCAGATTCCAAATGGATGGCTCGGCTGGTTAAGCATGTAAATAATACTCCGTATCTC
TTCAATTCTTTCCTTCCTTCCTTAATTAAACACGGACCAAAATAATCTACGGCACAAAATGTGAATGGCGGTGCTGCGGT
CACTCGGTCTTCTGGTAAGTCAGCAATCTTCTGTCTTCCTGCATGTGCTCGAAGTCGTCTACATGTTACGCATTTAGAGA
TAAACCATCTGACCATGGAGTTGGCATTAATTACCCAGAACTGGTTTCTGAGCTCGTTTAATGTAATACCCCTACCACTG
TGGGCGGTCTTCTCATGTGCGTTCCGTATCACAAGCTCTGTGATGTGTCCCTTTTTAGGAAGAATTGCTGGGTGTTTCAG
GTTTGGCGGTAAATCTTGAGAATTGCAAAGTCGGCCTCCTACTTTCAGAATACCATCCTTGTCTAAGAAGGGATCAAGGC
GGAATAGCGAGCTTGTTCTCTTGATCTCACATTTCTTCCGTTTCATGGCTGATCTTTTATCGGTCTCTTGATCCTTTAGT
CTTTCTAGCGTTGCAATCTCTTCTGCGAAGGTGGATTTTTGGGCTACTTTAATGATGACTTTCTCTGCTTTAGTCAAGTC
TTCTTCTGTTATCTTACATTGACCGTTGTCTTTATTCTGATCGTTGCTATTCTTGCGATACTTTGATTGCAGTTTCAGGA
CTAATGCTATGGCTCTCTTCAGACGAAACCAATTAGAGAAATAAGAAAATCTTTGAAGAAAATCTCTGTTTACATCGATG
TTGCCGTTCACTCTACTGTTGAGACAGACTATTTCTTGCACATCTGGATCTTCCTTGCACACTTTGACGTCGACAGGATT
CCTTGGCCACGTACTTTCGGCCTTCCATAAGAATTCAGGACCTGTAATCCATCGCTTGTCCAGGTCAGTGGGCTCTAATC
CCCTGGAAGCATCGTCTGCTGGGTTAGAACTTCCTTCCACGTATCTCCATTGTTCTACGGTTGAGGTGGCAAGGATTGTC
TGCACTCGATTGGCAACGAAGATCTTGTATCGATTTTGGGCGTTGTTCAGATATTTGAGGACTGTAGTACTATCTGTCCA
GTAAGTGCTATCATCGATTTTGACATCTAATTCTCTGTACAGCATGGCTCCGATGCGTACTGCTAAGACAGCTGCGGTTA
ATTCTAGACGTGGTATCGTTACTGCCTTTAGTGGTACGAGTCGAGACTTGCCCATGATGAAAGCGCAATGGATGTCTCCA
TTTTCGTTTACTTGTCTTAGATACGAAACTTCTCCATATCCAGTAAGGCTTGCATCTGCAAAGTTATGGATCTGTATCTG
GATCGGTCTTCCAAAGTTCTCGGGCTTTAAACTTCTCTTTATTACAAAGCTTTCAAGTTTGTACAGGCCGTTTCTCCATT
TCTCATATCTCATCTTAGATTCTTCAGGAATTGGGTCGTCCCAGGTGGTGTTGCTAATGCATAATTCTTGGAGAATTCTT
TTTCCTTGCAATATTACAGGTGCGGCTATTCCCAGTGGATCATAAACTGAACTTATAGTGGCCAAGATTCCCCGTCTGGT
GAGCGGTTTATCCTTTAGAGTAATCCGGAAACCAAGTTCATCAGATCCAACACACCAATGAACACCGAGGGCTCGCTCCA
TCGGAATGTCATCACCAAGATCAATCTCCTTTGAGGCTTCCGAGCGTTTTTCTTTGGGAATCGTTTCCAGCACTGATTTC
CTGTTACTTGTTATTTTGCTTAAAGAGAAACCTCCTTTTGCGCAGGCGCTGATCACTCCGTGTACTCTCTGTATGGCATC
TTCTTCCGTTTCTTCTGAACGTAAGCAGTCGTCCACGTAAAAGTTCTTTCGCAACGTGTTAGCCGTTTCCGTACCAATCT
GTTCTTCAAAGTCCTCAGCAATTTTCTTGACAGCAAAGTTTGCACAGCTCGGAGAGGATACGGCTCCAAACAAGTGTACG
TTCATTTGGTATTCTGCTATCTCGCGGGACAAGTCTCCTTCAGGCCACCAGAAAAAACGTAAGAAGTCCCGGTCTTCTTC
TTTGACTCGTACTTGATGAAACATAGCGTCAAGGTCTCCCATGAAAGCAACAGGTTTGCTTCTGAATCTTGTGAGCACTC
CAACCAGTGAGTTTGTCAAATCTGGACCTTGCATTAGCTTTTCATTTAGAGATATTCCATGGAACTTGGCACTACAGTTA
AAGACAACACGAATCTTATTAGGTTTGCGCGGATGATAAACTCCGTGATGAGGGATGTACCATGTCTTTCCCGGTTTGGC
CTCTAACAGGTTAGTAGGAATTCTTCTTGCGTAGTCTTTCTCGATGACGTTATACATGAAGGTCTTGTAATCGTGATAAA
GTTTACTGTCGTTAAGAAGCTTCCTTTGCAGCCATCTCATCCTCTGAATGACCTGTTCTTTGTTATCTGGCATAGACATA
TCGGCATCTTTAAATGGCAAAGGCATCTGATAGTGACCGTTGACGAGTTTTATTTCCTTTTCCATCCTTTGGAGAAATCG
TGAGTCTTCTATTGATCTTGGCGGTTCGAGGTCACACGTCGAGATAGCTTCGCGGAACTCAACGTCAAGGAACTTGTTCA
GTGTTTGAGGCGTTATAACTTCTTTAACAGAGCTTTCAATCTTGTAATGCAAATTCGATGTCTTGTCGCTACAAACGTTC
GTAGTTAAGATTCGGTTCACCATTTGACTTGAGATAGAAGACGTACTGGTGGTTGACTTAATAGGGCCAACAACAGTCCA
GCCAGCAAATGTCAACATAGCGTAAGGTCCTCCGTCTTTACCAACAGCAAAGTCTCTGGGCTGCAGAGCCTTTGGACAAT
TTGCACCAATGATCAGATCAACTTGTACGTCTGGTAAGAATGGTGGCATCTTATCTGCAACTGACCGTAGGTGTGGCCAT
TGCCTTATCAATTCAGGCCGCGGTATTTCTCCTTCTGTTGCTGGTATTTCATCTCTTGAAAACGTCTTTGGCAAAGTTAC
TTTATTCTTGTCTTGCACGTCTGACACGACAAGTCCTGTGACGACTTTGGCATCAAGAAGTTGAGATCCGATGACTGTCT
TTACTCGGATCTTAGTCGGTACTCCGTCAATCTTTAAGCGTCTTGATGCATCCTCTGATACGAAGGTTCCAGTGCTACAG
GAGTCTAACATTGCATATGTCGTTATCACTTCGCCACCGTAGCGTACTTTAACAGGCACAATAGGCATGAACTTAATTTC
TGGTTCTTCAGAGAATAGCGTGTCCTTGTGTAAGTGGGCAATTCTTGCAACTGTCACAGTACTTTCTTGCTTCGTTGAGT
CATTTGAAACTCCTTGAAAACTGTAGTCGTGTAGACTTGTTGGGTGTCGCTTAGAGCATACTTCGCATTGGTGTTTCTTT
AAACAGCCACGTGACCGATGACCAGGTCGGAGGCAACCATAGCACAAGCGCTTCTCAGCAAGGAACTTCTTTCTTTGTTC
TAACGTCTTGTCTTTAAAGGACTTGCAGTCTTCTAGGTTGTGGCTTTTATCTTCACAAAGTACGCACTGTGAAGTTCGGG
ATTCTTGATCGGTCTGTTGAAGCTGGACGTTTGTGGCGTTACTGGTGAATCTGTAAGTTCTTCTACCTTGGAAGTTGCTA
GATTTAGTTGTCTTGGTTTGTTGATCCTTTGTGCTTGACTTTGCTAAAGCTTGTTTGGAGAACACCGGGTCTGTAGCAAT
CTTTGCCTCGATCTTCAAGAAATTTGCGAGGTCCTTGAATCCTGGTAGCACCTCAGATGATCCTCTTATGTCAATGACCT
TTCTTCTCCATCGTTCTTGAAGGTATGATGGCAGCTTTTTCATCAGATTTTGGAGGTTCTGTGGATGATCCAAGATGTGA
AGATATGATATTGACTGCATAGCACTAACACATTGGGTCAAGAAAGTTGAAAGTTGCTCCAGCTCTGCATCATTTCCAGC
AGTGATAACAGGCCAATCAGCGGCTTTCTTAATGTAGGCGTTCGCGACTTTGTAGGGATCACCATACTTTTCTTTCAACA
GTTTCTTGGCTTCGTGGTATCCGATGTCAGGATCTTTAAACTTACAACCCTTGAGTAACTCTTTAGCTTCACCTACCAAG
TACTGCTCCAGGTATCGCAGACGAACTTCATTAGAATGTACCTTGGTTTCAATTTGAGATTCAAAGTTGCTGATGAATGC
GATGTAATCAGCGGGGTCGTTAGTGAAATTAGACAACATCAGTGGAGGTAACAGGCTTCTTTGATGCTGCTCACTTAGAA
TTTCTGTAAGTTTGTTTTGTCTGTCTAGGAACGTGGCGATGGTGACTTCGTTTCTTGCAGCCTCGTGCCGGTACACAGAT
TCTGGCGGTTCTTGGAAGTATGGCAGTCTAGGATCACGACACTTTGCATAACTGTAAGTATCCGCTGTACGCATCGGCGT
TGACTCTATGTGCGGTTTCACGTCTCTAGTATGACTGTAAGTAATGGCGTTTTGTGCCGGTGGTAATTGTATCTTCGGTT
TAACTTCTCTATTGTTGCTGTAAGTACCTCTCGTTGGGGACGGTGGAGGTTCTACGTTCGGCTTTGCTTCTCTAGCGTTA
CTGTAAGTACCTCTCGTTGGCATCGCTGGAGGTTCTACTCTTGTCTTTGCATCTTTAAGATGACTGGAAGTACCTGTTTT
ACGGGATGGCGTTTGTTTTCTTTTACCTTCTGTACTTCTATAGTATTCGTGACTAGTCCCATGATGAACTTTCGTAGCAA
TCGATGACTGTATTGGTGATACCTGAACCGGAGGTGGCGTCGGACGTACTCGTAGAGGTGTAGCTGGTTGTTCTTCGTTG
ATAGGCTCGCACAATTTCTGCCGTCGATCAGGTTGATATCTTGGAAAAGTTGTCGCTCCAATATTCATTTTGAGATCGTA
GTTTTCTTTTTCTTTTCGTGAAGGTAAACGTGCCAATGTTGTTTTGGACATTCTTTGTTCTTCTGTCTCGCAGATAGCTC
GTTCTTGTGCTTTGGCGATGGCAATTTGCTCGTCGATTTCAAGTCTTTCCATACGGTTTCTTAGAGCTTGTTTTTCTTCC
AACGTTTCAGATCGGGTCAATAGCTCTGCCAATCTTACTCGTGCGGCGGATTTACTTGATTGTAGCGATGCACAAACACT
TCCTTGCTCCGAGGGCGTTCGTAGATGAGTTTCGATTTGATCTTTTGCAATGGTTATCCAGTCGTTAATTCCTGCCACAA
ATACTTCTATTTCGTGCTTGATATTTTCGTACCAGCTATGGGCATGATGAACATCGACTTCGTGGTCTAAACAGGATATC
CATGACTCATATTGCTCCTTCAATTCGTCGCCAAGTTGATAAACATTGTCCAAGTCGCTTTGCACCAGATGAACATTATC
GAATTGTTGACAGTTTATCTCAATATTCTTTTGAAGTTTTCGGATTCTTGTTACTATAGATTTACAGTTGGCTCTCCGTC
TCTCCTCGTTGTAGGCCTTCCCTTTCACCGTGAATTTTCTTGAAATCGTTTTGAACGAATATAATAGTCGTTTATTCCTT
TTACTAGTAATCAGTTTTCACAAGTTTCGAACGCATTTCGTATGAAACGTACATGATGGTTCCTATAAAATGACGATAAT
AAATTACAACGATAAACTAGCTAAATACTTGAAAAAACGTCGACGAAAAAACTATACTTACAAAACGATGTGTGTGCTCA
GACGGTAAACGGTAAAAGAGGACGATTATGCAAATGTAAATGATTTTAACTTAACTACAATACACTAGGGACTAACGTGA
CGTGACAAACTAAATACATATAACAAAGAAAACAAAAATTATTCTATCGCCGTTACAAGTATCAAATGTACAATCTCATA
ATTAGCTCACATTCAGGTTCAATATTAGCAGCTTAGTACATGTATCAATGTAATTCATCATTCAGTCCATACACTTAATC
AAAAATATGGCAACCTGAATGAATAGTAACTAGTTTGGGTCTGATTAGCCTAACTCATTTGTGAACACACTATATTATCT
GTGTCAGTACGAGGCCAGCTAGACCATCTGTTATTCATACTGGTTGCCATACTTCAATTCAGTGTACTAAAATTCAAAAA
AGAATCAAACTCAACTTGAAACAGTAACATACACTATATGGAACCACAACCAATAAAATATAGTCACATAACAATGATTT
TATGCAAACATGTATAAAAGTAGAACTGAAAAATGTCAATTCTGTTTGTTTTGCTGTTTGTTATCTATTTGTAAATAGGA
TATAGGATCAAAGTTGCTAAACTCTGTTAGTTTAAAATCGGTCAAACTGATAATTTTGACAACAGGGTTCCCCCTTGAGT
CACAATCTAAACATTATTTTTAAAGGGGGACTAGCATCAAAATTGTCCAACCTTTAATTTAGCTAAAACTGCACTGAAAG
ACTCTTAACAACCTTTTTAAAAAATGGGTTAATTATTTTCTGAAAATTCTCATGGGAAGTATTAGATTTTTATGAATCTT
TCGAGCTATCAGTGACGTCATACACTCCACAAAAGCATTTAGCTACATATATTTCATTGTAATTTGTGATTGAAATATCT
CAACATAAATATTCTACATTGAAGAAAATTGGTCAGGAAGTGAATCCTTAGCCTAGACAATGTAAGAAAACTCCTTTATT
AACTCAAACGTTTATTGTTGGAAAAATAAAATTGTTGCAGAAACAAGACAAAGAAATGTATGGAGCTGAATGCTTATGTT
GAGTGTATGAAGTCACATGAATGATTTTGATGCTGTTCACCCTTTAAATCTTGACTATATCATGTGCTGTGTCCTTAAAT
TCAAACCTGTTCTTCTGTATTTTGGAATTTCACTTCTCATGTAGACTTGCCCTTATCTAGTGGCTGTAATCCCACAATGT
TACAGTATTTGTTGCACACGTGTTTCTCAATAAAGTTTTTGATGGCCACTTTTGACAGATTGCCAGTGCAGTATAACATT
TCTTCTTTCTCATCAAACAGGTCATCTGAAGCAATTTCAGGGTCGAAAAAGTTGTACCCACTCCCTTGTACATCTACAAG
CATCAATTTGTGGTTGGATTTTTCATAAGAAAAGTGTGAAAGACATTCAGCTTTTAGGCCAATAAGATCTGTCTTGTCTA
CACAAATGTCACCATTATTGTTCATGTACTTGATAAACTTCCCAGAGATGAATTCTTCTACAGTTACACATTCCTTGTTG
TCATCCTCCCCGTAGAAAATCTTTCTATAACGTGGAACTTTTCCAAAGTCTGAATCTGCATGTTGCTCCATGACCTTCTG
TTCCAATTGAGAAGCAAAATTCCTTGCTAGATAATGCATCTGTACCGTCTTACGTGTATGCTGTTCTGTAGTCTGGTTTG
TGCTTGCAATGTTTTCCTTTGCTTTGGCAAGGTATCTTTTTATGACCCAGGTGCTGTCCTTGAAATTTGGGTGTTTAGTG
GTTGCTATGTAAGCAGCTCTGAAACCTCCCGACCCAAAGGGTTCTTTTTCTTCTTTGAATTCCACGATAATCGGGACTTT
AGACCACGTCATAAGTTCCAAGTCGAATTGGTATAAGTTCACAACAGTGTGCTTAAACTTTTGAGTTGAGGTACCGGGAC
CACCATCAAGTTTTCCCAGTTTTATCATATCCGTCACAGAAAGGCTTAATGGAACAAACTTACTTGGGCTCGAACTCCCC
TGTGGGTTCGAGGACAGAGATTGAGTAGCTTTAGGCTTCTTGAATAATCTGTTCTCACTATCTCGATCATCAAAAACTAG
AACCGGTGAGTCGTCTTCTTCCTTGATCATAGAAATAAATCGAACATAGATGACATTCATGCTTGGAATCTGATCTGTGC
TTTTGCAGGATGGACCCTGTTCGCCCGCTAATACATCGCACTTCAAACCTCTTCCTAACTGTGGGAAAAAGTGCTTTTCA
CAAGCACTTTTGATGTTGTCGATTGATAGCTCTTCTTCACTGTCAAATGGCACGAATTCTCTTGGTCCTATCCTCGAGTA
TTTCTGGGCTTTTCCAGATACTTCAGCTGAAAGTCGTTGTACAATCAATTCTTCGCCTTTGATTTTCTTGTTGGTTTCTG
TCATCGCTGGCTTCTTGGTCCTTTTTGCCTTTATTTTGTCGGACAACTTTTTCCACGTTTGATCTGCCATCTTTACACTG
AGCGAAAGGGTGACCATGTGGTCGTGCGCAAGGCATGATGGTAGTGGCAGCCCTCG
>Locus_119194_Transcript_1/1_Confidence_0.000_Length_22424
CCGGTAAATAATATGGTGCTAAAAGGCTGACTGAGGCCATTACACTGCTTCCCTAAATGCTTGTCATTTAAAAGAAAAAT
CGATGTATATAATTATGTTAAATCTTATGGAAGAGAATGTATAGATACTGTATTACAATAATCATCCGATAAGGAAGTCT
TTATCTAAAATTCATAAATGTCAAAGGTATATCTAACAAATCTTCCATCTTGCATCTTAGAATATTTGCTAAATAATCAA
ATGTCTATAAAAATAGTCATAGAAACCTAAACATCAAGAAATATATTGTCCATTATAAACTGTATCATTAAAGGTTCGTG
CTGACTAGGACAGGCGTGTCCTTCAATCATTCAAATTCTTCTTTGGCCAGAACCAGAACTAGCTTGTGGATCGGTCTTTC
AAAGCATTTAGGTTGACCATCTTGCGATGTTCGTAGTTGTACCTTGCGTACTAGACCATCCTTGCCAGGGTAGACCTTGG
TGACTCTGGCTAAGGGCCACTTGTTTCTTGGGCTGTCGTTTTTTAGAAGCACGACATCTCCTACTTGGCTGTTTCTTTTT
GGAAGAACCCACTTACGCCTGCTGATGAGTAGGTTGAGGTACTCTTTCCTCCATCTAGACCAAAACTGCTCCGCCAGATA
TTGTGTGCGTCGCCACCGTTTTCTTGAATATACATCCGGGCTATCAAATCTTCCTGGAGGGGGAAGTACTACCGCTGTTT
TGCCGATCAGCAAATGGTTGGGAGTTAGAGGCTCTGCTGCATTCGGGTCGGACATGTCAGGGACCGTTAGAGGACGGCTG
TTGATCATGCTTTCGGCTTCGGTCATGAAGGTTCTGAATGTTTCATCGTCTAGGTGGCTTCCCAGTTGATTGAGCAGGGA
TGACAGTATTGAGCGAACAGATCGTATCATCCGCTCCCATATACCTCCCATATGAGAGGCATATGGCACGTTGAATTTGA
ACTCAATGAGTTCGCAATTATTCCTGAGAAGGAATTGTTTGATCTTGTCTGCGTTCACTTCGGACTTGAATTCGTTCTTG
GCGCCAACGAAATTAGTACCTTGGTCTGAACGTAAGGCCCTCACCTTTCCTCTGCGATTGAGGAACCTTCGGAGTGCGTT
GATGAAGGAATCAGATTCCATTGAATTCAAGGTTTCTAGGTGTACGGCACGTGAAGAAAGACAGGTGAAGATCAGTCCGT
ATCTCTTTAGAGTCTTCCGGCCTTCTTTGATTAGAAAAGGACCGAAAACATCCATGCCGGTGTATGTGAACGGCGGGGCT
GGTGTGGTACGTTCTTGTGGTAAGTCAGACATCTTCTGAGTTTGAAATTTGCTTCTTTCTTTGCGGCACGTAACACAGGT
GCTGATGTGAGAAGATACAGCAGATCGTCCATTAGTGATCCAAAAGCCTGACTGTCGAAGGGCGTTGAGTGTGGTACATC
TTCCTTGGTGGTGGGTCACTTGATGATAATGATCAATGATGATTCGTGTAATGTGACATTTCTGAGGAAGGATTAAGGGA
TGCTTGATCTCAAATGATTCGTCACTCGCTGCGATACGTCCGCCGACTCGAATTAGGCCTTCGTCATCAATAAAGGGATC
AAGTCGAAATAGTGTGCTTTTCGACCTCATCTGCACATTGCGAGTTCGTGCATCGTTGCGGTTCTGAAAACAGTCCGTGT
TTCCCTGTAACTTCTCGAGAATCTTTAGCTCTTGGCTGAAGTGCTCCTTTTGTAGGTTTCGTATTATTAACTTTTCGGCT
TGTTGATGATCTGAGACTGTGTCAGGACGGCTTTCTGTAGATTGCTTTGTAGTGATTCGGTGCTTTAGACTTCGTATGCC
GCGTCTTATGGTAGCCACCCACGACTTTGCCTTGTTCCAAGAGGAGAAGCGATCGAGGTATTTCACAATGGGTGGGAAAT
CCTTCACTTCTTCCCCGCTTGTGAGCAGTGTTGCAGCCACCATTGGGTCTGATCGAACTTCAATGTCATCTTCTGCTGGA
TCCGTAGTAGGTATTTCACTTGTTAGCGGTACTTCTGCTTCCCAAAGCATGTTCGGGCCTTTTAGCCAACGTTCGTTGAC
TAGAAGTTCCTTTGCTGACATAGACCTGGAGGCTTCATCAGCAGGATTATCTTTGCCCTTTACGTGGTGCCACTGGTTTG
GCTCACTGCGATCTCTTATTTGCTGCACTCTATTTCCCACGTAGACGTGGAAGCGTCGAGAGTTGTTGTGGATGTAGCCC
AGCACTATTTCCGAGTCGGTGTGGAACACGCAGTTCACGTTATCATAGTGGAGCTCGTTCTTGAGCATGCTAGCAACATT
GACAGATATTACTGCTGCTGTGAGCTCCATTCGTGGGATCGATATGGCCTTAAGGGGTGCTACACGCGACTTTGCCATAA
GGAAGGCGACATGTACTTGTTTTTGCTCGTTGACTAGCCGTAGATACGACACGTGTCCCAAACCATTCTCACTTGCATCT
GAGAAGCTGTGGACTTCTGTTTTGACGGGAACGCCAAAACCTGGGGGCTTTACGCATCGGCTCACCTTTGCTTTCTCTAA
AAGTGGGAGTTCTGAGCGCCATCTTTCCCATTGTATCGCGATGCTCTCGGGAACTGGGTCGTCCCAAGACACATTCTGTC
GGCAGAGACTTTGAAGAATCTGTTTACCGACAAGAATGACGGGTGCTACAATCCCCAGTGGATCGTACACGGAGCTCGTA
GTTGAGAGGATCCCTCTACGTGTCAAGGGTTTGTCTTTTAGCTCTATTCTAAAGCCAAGTGTGTCTGATTCAATACACCA
ATAGGTTCCTAGGGATCTTTGGATTGGTAGTTTGTCATATCTAAGGTCGAGGTCTTTGAGATCTTTCGCTCTTTCTTCAG
CTGGGATTGCTTCGAGTACTGTCTTGCTGTTGCTGGCAAACTTGTGTAGTCGGAGGTTCTTAGCTGCGCACATGGCTTGA
CTTTCTTTGATCAATTTGATCGCTTCCTCTTCGGATGGCACAGACTTGAGCCCGTCGTCCACGTAGAAGTCATTCATGAT
GAAATCTGCAGCTTTGTCACCAAAATCCTCTCGGCCTGCTTGTGCAGTTTGTTGAAGACAGTAATTAGCCACACCTGGAG
ATGATATAGCTCCAAATAGGTGGACATTCATACGAAATTCTACGATTCGACCGTCAAGGTCATTCTCCTCAAACCAGAGG
AACCGCAGAAAGTCTCTGTGCTGAGGGCTGACAAAGAAACTGTGGAACATCTGTTCGACGTCGCAGGTAAAGGCGAATTC
TTCTTTCCTGAACCGGAGGAGTACCCCAACTAGGGCATTCATGAGATCGGGTCCTTGTAGAAGGTTCTTATTTAAAGATT
GGTTGTTGAACACAGCGCTGCAGTCGAACACGACGCGTAGTTGGTCTGGCTTCTTAGGGTGGTGGACATCGAAGTGAGGT
AGATACCAAACTTTGCCAGATTGTGTATCTAACTGATCAGCAGGGATGCGACTTGCGTGGTTGCGGATGAGGATCTTGTC
CATGAATTCGAAGTAAGCATTCCTTAATTTACTGTCTTTGACTAATTTCCTTTTCAAAGATAGGAGTCTGTGTAGACATT
GCTGCTTGTTGTTAGGTAGAGTAGTATCATCCGTCTTGAAGGGGAGAGGAGCTTCCCAATTCCCGTTTGAGTTCTCATGC
AATTCTTTATCTAAGGTCTCGCGGAAGCGCTGATCATCCATCGACTCGACCTTATCTGTACCCTTTATTTGACGGCTGTA
GTGTAACTCATTATAATCGAGCTCCATCATCTCTCGTAGCTGTAGAGGGCTGGTTATGTCTTTGACTCTACATGCATTCA
CGATCGTCGGGAGCTGTTCCTGTTCTTCGGTGGAGAGTCTTTGCACTGATGAAGGTTGTGTAGATCCTTTACTCTCCGTA
GTCTGTGTAGAGCAGACATTTCCGATGATAGTCCAGCCGAATTTGTATTCTTCGGCCCACGGTTCATCTGTACCTCCATA
AATGATACTAAGCGGTTGCAAGGCAGTTGGTACATTGCGTCCAATGAGCATACCGATCTCGACATCTGGGTAGTATTTTA
TCTTATCGCAGATTGGCTTTAGATGATTCCATTCTTTGGCGATGGCAGATGTAGCAATGTCCTGATGACTTGCCGGAATC
TCGTCTCCTGCGTATGCGTATGGGATCCGGATAGGAGTAAATTTGTGATTTATGTCTTGAATTTTGAGACCCATCAACTT
CTTAGCACGGATCGTGTCTGTTCCTATGATAGTCTTCGCTCGCACGTTTACGTCTTCACCCGTTACTCCTAGCTTTTCAA
GTAGTGGAGTTGTAATAAACACATCTGTCGACTGATCATCGAGCACAGCATAAGTCAGGGTTTTGGGGCATGACGCTGAT
TCATGTGATACTTCAACTAGGACAATCCTCGCACATGATCGGCTTTTCTTTGGTGATCCACAGATCTTTGTACAAGCGAC
CTTGCTTTCGCCGTCCTCTTGAGGCTTGTGTAGAATTGTGAGATGTTTTTCTTGACACATGTCGCAGGTGGCTTTTGGCT
TCTTGCAGTCTTTCGAGATGTGATCAGAGTGAAGGCAGTTAAAGCATAGTTTGTTCTTATAAAGAAAGTCTCTCTTTTGT
TGATGACTATACGTTTGGAACTTGTTGCAAGATGTAAGGTCATGAGCTTTAGAGTTATGTAGCTTGCAGTACTCATCATG
TCCACTGGCTTGATCCGTAGTGAGCTTGGTTGCCAACACGGTCGTTTGGTTTTTTCTTTGGTAAGTTGAGGTCATGTGAC
CTGCCTTTGGAGCGAAGCTGGCGGTAGCCTTTTGCTGTCCTACGGATGTGTTAGCGGCGTGAGCTATCTGTGGTATATTC
ATGCGTCCAGCTTGGAAGGTTACTTCGCTGACGAAATTGTCGAACGTAGGGAAGGCATCTAGCCCTCGCTGTTGTTGCAA
TGTTTGCACTTTAGACGACCACGTGGTTTTGAACCAGATCGGCATTTTCTCGACTAGAGATTGTATCTTGGATGGATACT
CGAAGATCCTTAGGTTAGTTATATATCGGCTAGCGATGTTCACTTGGTTCAAGAAGTCGCTGAATTCTTGCATTGCTTGC
GCATCGTTGTTTTGTATCTTAGGCCAGTTACAGAGTTTAGCTTCGAAGTCGGTATAGAGTATTGCAGAATTACCGAAACG
ATTCCTTAGCATACTTTTGGCTTCTCTGTAGGCTATCTCTGGTTGATGCAACATGAACTGTAGCTGTTCTACAACTTTCT
TAGCTCGGCCATCTAGGTGTTGAAACAGGAGATTCAGTTTGTGCTGGGGAGAAATCGGCGCCGAGTCAACTAACGCATCG
AAAGCTGACTCCCAGGCGAAGAATTTCGTTTTGTCTTTTTCGTCGCCGTTGAAAACATCGGGCTTTGCTTGCGGTAGTCT
TTGAAGTTGGGCAATCTTGGCCATTGATTCGAGAATGGCTTGGCTGCTGGAGTCTGTTCTGTGATCCTTGTAATGCATGG
GCGGGAGGAGCGGCGCCGAATTGAAAGCGGCTCTGACTCTTGGAGCACTTGGCAGGACAGGAGAGAAGGTAGATGGGAGT
TCTAGCCGTGTTTGTGATACTTGACTCGTCGCGATGTTGTGACTTTGTGTCGCTGTACTTTGACTGGAGTTACTTGTTTG
TGGAGACAGTCTATCTCTTTGGAGTCCGACGTTTAATTTTGTTGTCGGAACTTCGTCATTCGGAGAGAGGGTTGGCAGTA
GTGAATTATCGTGTAGTCCGTTTCCATTTGTTCCAAGGGTTGAGTTTCCTCGAGGAATTACATCAGATGTGGAGGGGACT
GTCGGTGGTGGAAGAGCTGTGTCTTGGTGTTGAGAAGTTTGTCCGTTTTGTTTGTTTTCAATGGGTGACTTTCCTCGCGG
AATTTCGTCGGTTAGGAAGAGGGCTTGAGGTGGGGTATGATTGTGAGTCGTGACGTCACGTTGATAGTTCTGACCATTTT
CGTCAATTCCGATAGCTAACGTTCCTCGCGGAGCTTCGCTGGCTGGGAAAAGTACTTGTGCTGGTGATTGGTTGAGCGCT
GTGACATCACGCCTGTATCCGTCTTCGTCCTCTTCATACTCGGCCTCTTGGCGATAAACTTCTTCTTCGGCTCGTGATGA
GCTTATTTCTTGTAGCAATTTTAGTTTAGATAATTTCTTTTCTTGTTCTTTAATTTCATCGTTGTATTTTATTTGTTCTT
CTAAGGCTGCTCTTCGCGCTTTGGCTTTTAGCATAGATGATCTTGCAGATGACGCGCGTGACGAAGCGCGTGACGGCGTA
CGTGACGATGCCTGTGAAACACTATCTCCATTTATGATTAGTAAGCGTTCTTTCGTTGCATTGTGAGCCGAGTTGAACGA
TACAATTAAGGAATCTTTAACTTCTTCGATGTGATGCAACGTTTCTTCGTTTTTAGTTAAGGCTAAACATTCGCTCAAAA
GGGTAGTCGTATCATTGCATAACGATTTGAGAGAGTCTAGTTCCGTTTTGATGATTTGTGTATTCTTGCTTGATCGAAGA
GTTTCGTAAAATTTATTGTAAAAGATGTTAAACTTGTTTATGGCGGAATTAGCTGCTTTTTCCTTTATTTCTAAACTGTA
GCTCTGTCCTTTTTCGGTCATCTTACGCGTGCGTTTTGGCCGTTCTTCGGTCATCTATAATAACTGATAGCGTACGCCGG
AAATGGATCTCGTGACTAATGTCAATAGAAGGATTGTTCATGGATGTCAAGTTAATAACTGATAGCGTCTAGTGGCGTGG
CTCAAATAGAACTCTGCGTCTATGGTAGTTATAAGGTTTAATCAACGTTCTTACCTTCCTAATAAAGAGTGATTGATACT
CTTATTGTTTCTTGTATTGTCGATGGAATTATCCGCTTGATATTTGACGATTAAGAAAACAATGAGACGATTGTTGTCGT
AAAGTGGGGTCCTAGCGTAGATTATAATTGTTGCGAAATTGTCCCGAAGTTACGATGAATTACTGGTGATCGTAGTAATC
TAGACGAATATTTGTGCGTTGAATATCGACGTTTGTAAAACAGAAGTTGTAGTTTTTTTGGACGTCACCGTCTGACCAAT
AAAGCTGATGTGTTGGATTGTTGTTGGTATCTAACCAATGAAGATGATTCGGAGCGAATATCTTGATTCGACGACTGAGG
TTTCCACTTGGAAATTCGAGATTTCAACTTGAAATAAGATTTCGACTGTGATGGCGCCAGCTCAGGGAGAGGGCCGCGGA
ACATAGAACACTAAGAAAAGCCTTGATAACGAACAAAGGACGAGAAATAATTTTCGGTTGATCCCCGTCGAAATCTTGAC
GGCTTTTTTAATCACAGAAAACAATCACTCACTTATCTTGTCATTGCGTTACATTACGTCATGGAAACTAATTATGCAAA
TTATTGTTTAACTTTATATGCCGGTAAATAATATGGTGCTAAAAGGCTGACTGAGGCCATTACACTGCTTCCCTAAATGC
TTGTCATTTAAAAGAAAAATCGATGTATATAATTATGTTAAATCTTATGGAAGAGAATGTATAGATACTGTATTACAATA
ATCATCCGATAAGGAAGTCTTTATCTAAAATTCATAAATGTCAAAGGTATATCTAACAAATCTTCCATCTTGCATCTTAG
AATATTTGCTAAATAATCAAATGTCTATAAAAATAGTCATAGAAACCTAAACATCAAGAAATATATTGTCCATTATAAAC
TGTATCATTAAAGGTTCGTGCTGACTAGGACAGGCGTGTCCTTCAATCATTCAAATTCTTCTTTGGCCAGAACCAGAACT
AGCTTGTGGATCGGTCTTTCAAAGCATTTAGGTTGACCATCTTGCGATGTTCGTAGTTGTACCTTGCGTACTAGACCATC
CTTGCCAGGGTAGACCTTGGTGACTCTGGCTAAGGGCCACTTGTTTCTTGGGCTGTCGTTTTTTAGAAGCACGACATCTC
CTACTTGGCTGTTTCTTTTTGGAAGAACCCACTTACGCCTGCTGATGAGTAGGTTGAGGTACTCTTTCCTCCATCTAGAC
CAAAACTGCTCCGCCAGATATTGTGTGCGTCGCCACCGTTTTCTTGAATATACATCCGGGCTATCAAATCTTCCTGGAGG
GGGAAGTACTACCGCTGTTTTGCCGATCAGCAAATGGTTGGGAGTTAGAGGCTCTGCTGCATTCGGGTCGGACATGTCAG
GGACCGTTAGAGGACGGCTGTTGATCATGCTTTCGGCTTCGGTCATGAAGGTTCTGAATGTTTCATCGTCTAGGTGGCTT
CCCAGTTGATTGAGCAGGGATGACAGTATTGAGCGAACAGATCGTATCATCCGCTCCCATATACCTCCCATATGAGAGGC
ATATGGCACGTTGAATTTGAACTCAATGAGTTCGCAATTATTCCTGAGAAGGAATTGTTTGATCTTGTCTGCGTTCACTT
CGGACTTGAATTCGTTCTTGGCGCCAACGAAATTAGTACCTTGGTCTGAACGTAAGGCCCTCACCTTTCCTCTGCGATTG
AGGAACCTTCGGAGTGCGTTGATGAAGGAATCAGATTCCATTGAATTCAAGGTTTCTAGGTGTACGGCACGTGAAGAAAG
ACAGGTGAAGATCAGTCCGTATCTCTTTAGAGTCTTCCGGCCTTCTTTGATTAGAAAAGGACCGAAAACATCCATGCCGG
TGTATGTGAACGGCGGGGCTGGTGTGGTACGTTCTTGTGGTAAGTCAGACATCTTCTGAGTTTGAAATTTGCTTCTTTCT
TTGCGGCACGTAACACAGGTGCTGATGTGAGAAGATACAGCAGATCGTCCATTAGTGATCCAAAAGCCTGACTGTCGAAG
GGCGTTGAGTGTGGTACATCTTCCTTGGTGGTGGGTCACTTGATGATAATGATCAATGATGATTCGTGTAATGTGACATT
TCTGAGGAAGGATTAAGGGATGCTTGATCTCAAATGATTCGTCACTCGCTGCGATACGTCCGCCGACTCGAATTAGGCCT
TCGTCATCAATAAAGGGATCAAGTCGAAATAGTGTGCTTTTCGACCTCATCTGCACATTGCGAGTTCGTGCATCGTTGCG
GTTCTGAAAACAGTCCGTGTTTCCCTGTAACTTCTCGAGAATCTTTAGCTCTTGGCTGAAGTGCTCCTTTTGTAGGTTTC
GTATTATTAACTTTTCGGCTTGTTGATGATCTGAGACTGTGTCAGGACGGCTTTCTGTAGATTGCTTTGTAGTGATTCGG
TGCTTTAGACTTCGTATGCCGCGTCTTATGGTAGCCACCCACGACTTTGCCTTGTTCCAAGAGGAGAAGCGATCGAGGTA
TTTCACAATGGGTGGGAAATCCTTCACTTCTTCCCCGCTTGTGAGCAGTGTTGCAGCCACCATTGGGTCTGATCGAACTT
CAATGTCATCTTCTGCTGGATCCGTAGTAGGTATTTCACTTGTTAGCGGTACTTCTGCTTCCCAAAGCATGTTCGGGCCT
TTTAGCCAACGTTCGTTGACTAGAAGTTCCTTTGCTGACATAGACCTGGAGGCTTCATCAGCAGGATTATCTTTGCCCTT
TACGTGGTGCCACTGGTTTGGCTCACTGCGATCTCTTATTTGCTGCACTCTATTTCCCACGTAGACGTGGAAGCGTCGAG
AGTTGTTGTGGATGTAGCCCAGCACTATTTCCGAGTCGGTGTGGAACACGCAGTTCACGTTATCATAGTGGAGCTCGTTC
TTGAGCATGCTAGCAACATTGACAGATATTACTGCTGCTGTGAGCTCCATTCGTGGGATCGATATGGCCTTAAGGGGTGC
TACACGCGACTTTGCCATAAGGAAGGCGACATGTACTTGTTTTTGCTCGTTGACTAGCCGTAGATACGACACGTGTCCCA
AACCATTCTCACTTGCATCTGAGAAGCTGTGGACTTCTGTTTTGACGGGAACGCCAAAACCTGGGGGCTTTACGCATCGG
CTCACCTTTGCTTTCTCTAAAAGTGGGAGTTCTGAGCGCCATCTTTCCCATTGTATCGCGATGCTCTCGGGAACTGGGTC
GTCCCAAGACACATTCTGTCGGCAGAGACTTTGAAGAATCTGTTTACCGACAAGAATGACGGGTGCTACAATCCCCAGTG
GATCGTACACGGAGCTCGTAGTTGAGAGGATCCCTCTACGTGTCAAGGGTTTGTCTTTTAGCTCTATTCTAAAGCCAAGT
GTGTCTGATTCAATACACCAATAGGTTCCTAGGGATCTTTGGATTGGTAGTTTGTCATATCTAAGGTCGAGGTCTTTGAG
ATCTTTCGCTCTTTCTTCAGCTGGGATTGCTTCGAGTACTGTCTTGCTGTTGCTGGCAAACTTGTGTAGTCGGAGGTTCT
TAGCTGCGCACATGGCTTGACTTTCTTTGATCAATTTGATCGCTTCCTCTTCGGATGGCACAGACTTGAGCCCGTCGTCC
ACGTAGAAGTCATTCATGATGAAATCTGCAGCTTTGTCACCAAAATCCTCTCGGCCTGCTTGTGCAGTTTGTTGAAGACA
GTAATTAGCCACACCTGGAGATGATATAGCTCCAAATAGGTGGACATTCATACGAAATTCTACGATTCGACCGTCAAGGT
CATTCTCCTCAAACCAGAGGAACCGCAGAAAGTCTCTGTGCTGAGGGCTGACAAAGAAACTGTGGAACATCTGTTCGACG
TCGCAGGTAAAGGCGAATTCTTCTTTCCTGAACCGGAGGAGTACCCCAACTAGGGCATTCATGAGATCGGGTCCTTGTAG
AAGGTTCTTATTTAAAGATTGGTTGTTGAACACAGCGCTGCAGTCGAACACGACGCGTAGTTGGTCTGGCTTCTTAGGGT
GGTGGACATCGAAGTGAGGTAGATACCAAACTTTGCCAGATTGTGTATCTAACTGATCAGCAGGGATGCGACTTGCGTGG
TTGCGGATGAGGATCTTGTCCATGAATTCGAAGTAAGCATTCCTTAATTTACTGTCTTTGACTAATTTCCTTTTCAAAGA
TAGGAGTCTGTGTAGACATTGCTGCTTGTTGTTAGGTAGAGTAGTATCATCCGTCTTGAAGGGGAGAGGAGCTTCCCAAT
TCCCGTTTGAGTTCTCATGCAATTCTTTATCTAAGGTCTCGCGGAAGCGCTGATCATCCATCGACTCGACCTTATCTGTA
CCCTTTATTTGACGGCTGTAGTGTAACTCATTATAATCGAGCTCCATCATCTCTCGTAGCTGTAGAGGGCTGGTTATGTC
TTTGACTCTACATGCATTCACGATCGTCGGGAGCTGTTCCTGTTCTTCGGTGGAGAGTCTTTGCACTGATGAAGGTTGTG
TAGATCCTTTACTCTCCGTAGTCTGTGTAGAGCAGACATTTCCGATGATAGTCCAGCCGAATTTGTATTCTTCGGCCCAC
GGTTCATCTGTACCTCCATAAATGATACTAAGCGGTTGCAAGGCAGTTGGTACATTGCGTCCAATGAGCATACCGATCTC
GACATCTGGGTAGTATTTTATCTTATCGCAGATTGGCTTTAGATGATTCCATTCTTTGGCGATGGCAGATGTAGCAATGT
CCTGATGACTTGCCGGAATCTCGTCTCCTGCGTATGCGTATGGGATCCGGATAGGAGTAAATTTGTGATTTATGTCTTGA
ATTTTGAGACCCATCAACTTCTTAGCACGGATCGTGTCTGTTCCTATGATAGTCTTCGCTCGCACGTTTACGTCTTCACC
CGTTACTCCTAGCTTTTCAAGTAGTGGAGTTGTAATAAACACATCTGTCGACTGATCATCGAGCACAGCATAAGTCAGGG
TTTTGGGGCATGACGCTGATTCATGTGATACTTCAACTAGGACAATCCTCGCACATGATCGGCTTTTCTTTGGTGATCCA
CAGATCTTTGTACAAGCGACCTTGCTTTCGCCGTCCTCTTGAGGCTTGTGTAGAATTGTGAGATGTTTTTCTTGACACAT
GTCGCAGGTGGCTTTTGGCTTCTTGCAGTCTTTCGAGATGTGATCAGAGTGAAGGCAGTTAAAGCATAGTTTGTTCTTAT
AAAGAAAGTCTCTCTTTTGTTGATGACTATACGTTTGGAACTTGTTGCAAGATGTAAGGTCATGAGCTTTAGAGTTATGT
AGCTTGCAGTACTCATCATGTCCACTGGCTTGATCCGTAGTGAGCTTGGTTGCCAACACGGTCGTTTGGTTTTTTCTTTG
GTAAGTTGAGGTCATGTGACCTGCCTTTGGAGCGAAGCTGGCGGTAGCCTTTTGCTGTCCTACGGATGTGTTAGCGGCGT
GAGCTATCTGTGGTATATTCATGCGTCCAGCTTGGAAGGTTACTTCGCTGACGAAATTGTCGAACGTAGGGAAGGCATCT
AGCCCTCGCTGTTGTTGCAATGTTTGCACTTTAGACGACCACGTGGTTTTGAACCAGATCGGCATTTTCTCGACTAGAGA
TTGTATCTTGGATGGATACTCGAAGATCCTTAGGTTAGTTATATATCGGCTAGCGATGTTCACTTGGTTCAAGAAGTCGC
TGAATTCTTGCATTGCTTGCGCATCGTTGTTTTGTATCTTAGGCCAGTTACAGAGTTTAGCTTCGAAGTCGGTATAGAGT
ATTGCAGAATTACCGAAACGATTCCTTAGCATACTTTTGGCTTCTCTGTAGGCTATCTCTGGTTGATGCAACATGAACTG
TAGCTGTTCTACAACTTTCTTAGCTCGGCCATCTAGGTGTTGAAACAGGAGATTCAGTTTGTGCTGGGGAGAAATCGGCG
CCGAGTCAACTAACGCATCGAAAGCTGACTCCCAGGCGAAGAATTTCGTTTTGTCTTTTTCGTCGCCGTTGAAAACATCG
GGCTTTGCTTGCGGTAGTCTTTGAAGTTGGGCAATCTTGGCCATTGATTCGAGAATGGCTTGGCTGCTGGAGTCTGTTCT
GTGATCCTTGTAATGCATGGGCGGGAGGAGCGGCGCCGAATTGAAAGCGGCTCTGACTCTTGGAGCACTTGGCAGGACAG
GAGAGAAGGTAGATGGGAGTTCTAGCCGTGTTTGTGATACTTGACTCGTCGCGATGTTGTGACTTTGTGTCGCTGTACTT
TGACTGGAGTTACTTGTTTGTGGAGACAGTCTATCTCTTTGGAGTCCGACGTTTAATTTTGTTGTCGGAACTTCGTCATT
CGGAGAGAGGGTTGGCAGTAGTGAATTATCGTGTAGTCCGTTTCCATTTGTTCCAAGGGTTGAGTTTCCTCGAGGAATTA
CATCAGATGTGGAGGGGACTGTCGGTGGTGGAAGAGCTGTGTCTTGGTGTTGAGAAGTTTGTCCGTTTTGTTTGTTTTCA
ATGGGTGACTTTCCTCGCGGAATTTCGTCGGTTAGGAAGAGGGCTTGAGGTGGGGTATGATTGTGAGTCGTGACGTCACG
TTGATAGTTCTGACCATTTTCGTCAATTCCGATAGCTAACGTTCCTCGCGGAGCTTCGCTGGCTGGGAAAAGTACTTGTG
CTGGTGATTGGTTGAGCGCTGTGACATCACGCCTGTATCCGTCTTCGTCCTCTTCATACTCGGCCTCTTGGCGATAAACT
TCTTCTTCGGCTCGTGATGAGCTTATTTCTTGTAGCAATTTTAGTTTAGATAATTTCTTTTCTTGTTCTTTAATTTCATC
GTTGTATTTTATTTGTTCTTCTAAGGCTGCTCTTCGCGCTTTGGCTTTTAGCATAGATGATCTTGCAGATGACGCGCGTG
ACGAAGCGCGTGACGGCGTACGTGACGATGCCTGTGAAACACTATCTCCATTTATGATTAGTAAGCGTTCTTTCGTTGCA
TTGTGAGCCGAGTTGAACGATACAATTAAGGAATCTTTAACTTCTTCGATGTGATGCAACGTTTCTTCGTTTTTAGTTAA
GGCTAAACATTCGCTCAAAAGGGTAGTCGTATCATTGCATAACGATTTGAGAGAGTCTAGTTCCGTTTTGATGATTTGTG
TATTCTTGCTTGATCGAAGAGTTTCGTAAAATTTATTGTAAAAGATGTTAAACTTGTTTATGGCGGAATTAGCTGCTTTT
TCCTTTATTTCTAAACTGTAGCTCTGTCCTTTTTCGGTCATCTTACGCGTGCGTTTTGGCCGTTCTTCGGTCATCTATAA
TAACTGATAGCGTACGCCGGAAATGGATCTCGTGACTAATGTCAATAGAAGGATTGTTCATGGATGTCAAGTTAATAACT
GATAGCGTCTAGTGGCGTGGCTCAAATAGAACTCTGCGTCTATGGTAGTTATAAGGTTTAATCAACGTTCTTACCTTCCT
AATAAAGAGTGATTGATACTCTTATTGTTTCTTGTATTGTCGATGGAATTATCCGCTTGATATTTGACGATTAAGAAAAC
AATGAGACGATTGTTGTCGTAAAGTGGGGTCCTAGCGTAGATTATAATTGTTGCGAAATTGTCCCGAAGTTACGATGAAT
TACTGGTGATCGTAGTAATCTAGACGAATATTTGTGCGTTGAATATCGACGTTTGTAAAACAGAAGTTGTAGTTTTTTTG
GACGTCACCGTCTGACCAATAAAGCTGATGTGTTGGATTGTTGTTGGTATCTAACCAATGAAGATGATTCGGAGCGAATA
TCTTGATTCGACGACTGAGGTTTCCACTTGGAAATTCGAGATTTCAACTTGAAATAAGATTTCGACTGTGATGGCGCCAG
CTCAGGGAGAGGGCCGCGGAACATAGAACACTAAGAAAAGCCTTGATAACGAACAAAGGACGAGAAATAATTTTCGGTTG
ATCCCCGTCGAAATCTTGACGGCTTTTTTAATCACAGAAAACAATCACTCACTTATCTTGTCATTGCGTTACATTACGTC
ATGGAAACTAATTATGCAAATTATTGTTTAACTTTATATGCCGGTAAATAATATGGTGCTAAAAGGCTGACTGAGGCCAT
TACACTGCTTCCCTAAATGCTTGTCATTTAAAAGAAAAATCGATGTATATAATTATGTTAAATCTTATGGAAGAGAATGT
ATAGATACTGTATTACAATAATCATCCGATAAGGAAGTCTTTATCTAAAATTCATAAATGTCAAAGGTATATCTAACAAA
TCTTCCATCTTGCATCTTAGAATATTTGCTAAATAATCAAATGTCTATAAAAATAGTCATAGAAACCTAAACATCAAGAA
ATATATTGTCCATTATAAACTGTATCATTAAAGGTTCGTGCTGACTAGGACAGGCGTGTCCTTCAATCATTCAAATTCTT
CTTTGGCCAGAACCAGAACTAGCTTGTGGATCGGTCTTTCAAAGCATTTAGGTTGACCATCTTGCGATGTTCGTAGTTGT
ACCTTGCGTACTAGACCATCCTTGCCAGGGTAGACCTTGGTGACTCTGGCTAAGGGCCACTTGTTTCTTGGGCTGTCGTT
TTTTAGAAGCACGACATCTCCTACTTGGCTGTTTCTTTTTGGAAGAACCCACTTACGCCTGCTGATGAGTAGGTTGAGGT
ACTCTTTCCTCCATCTAGACCAAAACTGCTCCGCCAGATATTGTGTGCGTCGCCACCGTTTTCTTGAATATACATCCGGG
CTATCAAATCTTCCTGGAGGGGGAAGTACTACCGCTGTTTTGCCGATCAGCAAATGGTTGGGAGTTAGAGGCTCTGCTGC
ATTCGGGTCGGACATGTCAGGGACCGTTAGAGGACGGCTGTTGATCATGCTTTCGGCTTCGGTCATGAAGGTTCTGAATG
TTTCATCGTCTAGGTGGCTTCCCAGTTGATTGAGCAGGGATGACAGTATTGAGCGAACAGATCGTATCATCCGCTCCCAT
ATACCTCCCATATGAGAGGCATATGGCACGTTGAATTTGAACTCAATGAGTTCGCAATTATTCCTGAGAAGGAATTGTTT
GATCTTGTCTGCGTTCACTTCGGACTTGAATTCGTTCTTGGCGCCAACGAAATTAGTACCTTGGTCTGAACGTAAGGCCC
TCACCTTTCCTCTGCGATTGAGGAACCTTCGGAGTGCGTTGATGAAGGAATCAGATTCCATTGAATTCAAGGTTTCTAGG
TGTACGGCACGTGAAGAAAGACAGGTGAAGATCAGTCCGTATCTCTTTAGAGTCTTCCGGCCTTCTTTGATTAGAAAAGG
ACCGAAAACATCCATGCCGGTGTATGTGAACGGCGGGGCTGGTGTGGTACGTTCTTGTGGTAAGTCAGACATCTTCTGAG
TTTGAAATTTGCTTCTTTCTTTGCGGCACGTAACACAGGTGCTGATGTGAGAAGATACAGCAGATCGTCCATTAGTGATC
CAAAAGCCTGACTGTCGAAGGGCGTTGAGTGTGGTACATCTTCCTTGGTGGTGGGTCACTTGATGATAATGATCAATGAT
GATTCGTGTAATGTGACATTTCTGAGGAAGGATTAAGGGATGCTTGATCTCAAATGATTCGTCACTCGCTGCGATACGTC
CGCCGACTCGAATTAGGCCTTCGTCATCAATAAAGGGATCAAGTCGAAATAGTGTGCTTTTCGACCTCATCTGCACATTG
CGAGTTCGTGCATCGTTGCGGTTCTGAAAACAGTCCGTGTTTCCCTGTAACTTCTCGAGAATCTTTAGCTCTTGGCTGAA
GTGCTCCTTTTGTAGGTTTCGTATTATTAACTTTTCGGCTTGTTGATGATCTGAGACTGTGTCAGGACGGCTTTCTGTAG
ATTGCTTTGTAGTGATTCGGTGCTTTAGACTTCGTATGCCGCGTCTTATGGTAGCCACCCACGACTTTGCCTTGTTCCAA
GAGGAGAAGCGATCGAGGTATTTCACAATGGGTGGGAAATCCTTCACTTCTTCCCCGCTTGTGAGCAGTGTTGCAGCCAC
CATTGGGTCTGATCGAACTTCAATGTCATCTTCTGCTGGATCCGTAGTAGGTATTTCACTTGTTAGCGGTACTTCTGCTT
CCCAAAGCATGTTCGGGCCTTTTAGCCAACGTTCGTTGACTAGAAGTTCCTTTGCTGACATAGACCTGGAGGCTTCATCA
GCAGGATTATCTTTGCCCTTTACGTGGTGCCACTGGTTTGGCTCACTGCGATCTCTTATTTGCTGCACTCTATTTCCCAC
GTAGACGTGGAAGCGTCGAGAGTTGTTGTGGATGTAGCCCAGCACTATTTCCGAGTCGGTGTGGAACACGCAGTTCACGT
TATCATAGTGGAGCTCGTTCTTGAGCATGCTAGCAACATTGACAGATATTACTGCTGCTGTGAGCTCCATTCGTGGGATC
GATATGGCCTTAAGGGGTGCTACACGCGACTTTGCCATAAGGAAGGCGACATGTACTTGTTTTTGCTCGTTGACTAGCCG
TAGATACGACACGTGTCCCAAACCATTCTCACTTGCATCTGAGAAGCTGTGGACTTCTGTTTTGACGGGAACGCCAAAAC
CTGGGGGCTTTACGCATCGGCTCACCTTTGCTTTCTCTAAAAGTGGGAGTTCTGAGCGCCATCTTTCCCATTGTATCGCG
ATGCTCTCGGGAACTGGGTCGTCCCAAGACACATTCTGTCGGCAGAGACTTTGAAGAATCTGTTTACCGACAAGAATGAC
GGGTGCTACAATCCCCAGTGGATCGTACACGGAGCTCGTAGTTGAGAGGATCCCTCTACGTGTCAAGGGTTTGTCTTTTA
GCTCTATTCTAAAGCCAAGTGTGTCTGATTCAATACACCAATAGGTTCCTAGGGATCTTTGGATTGGTAGTTTGTCATAT
CTAAGGTCGAGGTCTTTGAGATCTTTCGCTCTTTCTTCAGCTGGGATTGCTTCGAGTACTGTCTTGCTGTTGCTGGCAAA
CTTGTGTAGTCGGAGGTTCTTAGCTGCGCACATGGCTTGACTTTCTTTGATCAATTTGATCGCTTCCTCTTCGGATGGCA
CAGACTTGAGCCCGTCGTCCACGTAGAAGTCATTCATGATGAAATCTGCAGCTTTGTCACCAAAATCCTCTCGGCCTGCT
TGTGCAGTTTGTTGAAGACAGTAATTAGCCACACCTGGAGATGATATAGCTCCAAATAGGTGGACATTCATACGAAATTC
TACGATTCGACCGTCAAGGTCATTCTCCTCAAACCAGAGGAACCGCAGAAAGTCTCTGTGCTGAGGGCTGACAAAGAAAC
TGTGGAACATCTGTTCGACGTCGCAGGTAAAGGCGAATTCTTCTTTCCTGAACCGGAGGAGTACCCCAACTAGGGCATTC
ATGAGATCGGGTCCTTGTAGAAGGTTCTTATTTAAAGATTGGTTGTTGAACACAGCGCTGCAGTCGAACACGACGCGTAG
TTGGTCTGGCTTCTTAGGGTGGTGGACATCGAAGTGAGGTAGATACCAAACTTTGCCAGATTGTGTATCTAACTGATCAG
CAGGGATGCGACTTGCGTGGTTGCGGATGAGGATCTTGTCCATGAATTCGAAGTAAGCATTCCTTAATTTACTGTCTTTG
ACTAATTTCCTTTTCAAAGATAGGAGTCTGTGTAGACATTGCTGCTTGTTGTTAGGTAGAGTAGTATCATCCGTCTTGAA
GGGGAGAGGAGCTTCCCAATTCCCGTTTGAGTTCTCATGCAATTCTTTATCTAAGGTCTCGCGGAAGCGCTGATCATCCA
TCGACTCGACCTTATCTGTACCCTTTATTTGACGGCTGTAGTGTAACTCATTATAATCGAGCTCCATCATCTCTCGTAGC
TGTAGAGGGCTGGTTATGTCTTTGACTCTACATGCATTCACGATCGTCGGGAGCTGTTCCTGTTCTTCGGTGGAGAGTCT
TTGCACTGATGAAGGTTGTGTAGATCCTTTACTCTCCGTAGTCTGTGTAGAGCAGACATTTCCGATGATAGTCCAGCCGA
ATTTGTATTCTTCGGCCCACGGTTCATCTGTACCTCCATAAATGATACTAAGCGGTTGCAAGGCAGTTGGTACATTGCGT
CCAATGAGCATACCGATCTCGACATCTGGGTAGTATTTTATCTTATCGCAGATTGGCTTTAGATGATTCCATTCTTTGGC
GATGGCAGATGTAGCAATGTCCTGATGACTTGCCGGAATCTCGTCTCCTGCGTATGCGTATGGGATCCGGATAGGAGTAA
ATTTGTGATTTATGTCTTGAATTTTGAGACCCATCAACTTCTTAGCACGGATCGTGTCTGTTCCTATGATAGTCTTCGCT
CGCACGTTTACGTCTTCACCCGTTACTCCTAGCTTTTCAAGTAGTGGAGTTGTAATAAACACATCTGTCGACTGATCATC
GAGCACAGCATAAGTCAGGGTTTTGGGGCATGACGCTGATTCATGTGATACTTCAACTAGGACAATCCTCGCACATGATC
GGCTTTTCTTTGGTGATCCACAGATCTTTGTACAAGCGACCTTGCTTTCGCCGTCCTCTTGAGGCTTGTGTAGAATTGTG
AGATGTTTTTCTTGACACATGTCGCAGGTGGCTTTTGGCTTCTTGCAGTCTTTCGAGATGTGATCAGAGTGAAGGCAGTT
AAAGCATAGTTTGTTCTTATAAAGAAAGTCTCTCTTTTGTTGATGACTATACGTTTGGAACTTGTTGCAAGATGTAAGGT
CATGAGCTTTAGAGTTATGTAGCTTGCAGTACTCATCATGTCCACTGGCTTGATCCGTAGTGAGCTTGGTTGCCAACACG
GTCGTTTGGTTTTTTCTTTGGTAAGTTGAGGTCATGTGACCTGCCTTTGGAGCGAAGCTGGCGGTAGCCTTTTGCTGTCC
TACGGATGTGTTAGCGGCGTGAGCTATCTGTGGTATATTCATGCGTCCAGCTTGGAAGGTTACTTCGCTGACGAAATTGT
CGAACGTAGGGAAGGCATCTAGCCCTCGCTGTTGTTGCAATGTTTGCACTTTAGACGACCACGTGGTTTTGAACCAGATC
GGCATTTTCTCGACTAGAGATTGTATCTTGGATGGATACTCGAAGATCCTTAGGTTAGTTATATATCGGCTAGCGATGTT
CACTTGGTTCAAGAAGTCGCTGAATTCTTGCATTGCTTGCGCATCGTTGTTTTGTATCTTAGGCCAGTTACAGAGTTTAG
CTTCGAAGTCGGTATAGAGTATTGCAGAATTACCGAAACGATTCCTTAGCATACTTTTGGCTTCTCTGTAGGCTATCTCT
GGTTGATGCAACATGAACTGTAGCTGTTCTACAACTTTCTTAGCTCGGCCATCTAGGTGTTGAAACAGGAGATTCAGTTT
GTGCTGGGGAGAAATCGGCGCCGAGTCAACTAACGCATCGAAAGCTGACTCCCAGGCGAAGAATTTCGTTTTGTCTTTTT
CGTCGCCGTTGAAAACATCGGGCTTTGCTTGCGGTAGTCTTTGAAGTTGGGCAATCTTGGCCATTGATTCGAGAATGGCT
TGGCTGCTGGAGTCTGTTCTGTGATCCTTGTAATGCATGGGCGGGAGGAGCGGCGCCGAATTGAAAGCGGCTCTGACTCT
TGGAGCACTTGGCAGGACAGGAGAGAAGGTAGATGGGAGTTCTAGCCGTGTTTGTGATACTTGACTCGTCGCGATGTTGT
GACTTTGTGTCGCTGTACTTTGACTGGAGTTACTTGTTTGTGGAGACAGTCTATCTCTTTGGAGTCCGACGTTTAATTTT
GTTGTCGGAACTTCGTCATTCGGAGAGAGGGTTGGCAGTAGTGAATTATCGTGTAGTCCGTTTCCATTTGTTCCAAGGGT
TGAGTTTCCTCGAGGAATTACATCAGATGTGGAGGGGACTGTCGGTGGTGGAAGAGCTGTGTCTTGGTGTTGAGAAGTTT
GTCCGTTTTGTTTGTTTTCAATGGGTGACTTTCCTCGCGGAATTTCGTCGGTTAGGAAGAGGGCTTGAGGTGGGGTATGA
TTGTGAGTCGTGACGTCACGTTGATAGTTCTGACCATTTTCGTCAATTCCGATAGCTAACGTTCCTCGCGGAGCTTCGCT
GGCTGGGAAAAGTACTTGTGCTGGTGATTGGTTGAGCGCTGTGACATCACGCCTGTATCCGTCTTCGTCCTCTTCATACT
CGGCCTCTTGGCGATAAACTTCTTCTTCGGCTCGTGATGAGCTTATTTCTTGTAGCAATTTTAGTTTAGATAATTTCTTT
TCTTGTTCTTTAATTTCATCGTTGTATTTTATTTGTTCTTCTAAGGCTGCTCTTCGCGCTTTGGCTTTTAGCATAGATGA
TCTTGCAGATGACGCGCGTGACGAAGCGCGTGACGGCGTACGTGACGATGCCTGTGAAACACTATCTCCATTTATGATTA
GTAAGCGTTCTTTCGTTGCATTGTGAGCCGAGTTGAACGATACAATTAAGGAATCTTTAACTTCTTCGATGTGATGCAAC
GTTTCTTCGTTTTTAGTTAAGGCTAAACATTCGCTCAAAAGGGTAGTCGTATCATTGCATAACGATTTGAGAGAGTCTAG
TTCCGTTTTGATGATTTGTGTATTCTTGCTTGATCGAAGAGTTTCGTAAAATTTATTGTAAAAGATGTTAAACTTGTTTA
TGGCGGAATTAGCTGCTTTTTCCTTTATTTCTAAACTGTAGCTCTGTCCTTTTTCGGTCATCTTACGCGTGCGTTTTGGC
CGTTCTTCGGTCATCTATAATAACTGATAGCGTACGCCGGAAATGGATCTCGTGACTAATGTCAATAGAAGGATTGTTCA
TGGATGTCAAGTTAATAACTGATAGCGTCTAGTGGCGTGGCTCAAATAGAACTCTGCGTCTATGGTAGTTATAAGGTTTA
ATCAACGTTCTTACCTTCCTAATAAAGAGTGATTGATACTCTTATTGTTTCTTGTATTGTCGATGGAATTATCCGCTTGA
TATTTGACGATTAAGAAAACAATGAGACGATTGTTGTCGTAAAGTGGGGTCCTAGCGTAGATTATAATTGTTGCGAAATT
GTCCCGAAGTTACGATGAATTACTGGTGATCGTAGTAATCTAGACGAATATTTGTGCGTTGAATATCGACGTTTGTAAAA
CAGAAGTTGTAGTTTTTTTGGACGTCACCGTCTGACCAATAAAGCTGATGTGTTGGATTGTTGTTGGTATCTAACCAATG
AAGATGATTCGGAGCGAATATCTTGATTCGACGACTGAGGTTTCCACTTGGAAATTCGAGATTTCAACTTGAAATAAGAT
TTCGACTGTGATGGCGCCAGCTCAGGGAGAGGGCCGCGGAACATAGAACACTAAGAAAAGCCTTGATAACGAACAAAGGA
CGAGAAATAATTTTCGGTTGATCCCCGTCGAAATCTTGACGGCTTTTTTAATCACAGAAAACAATCACTCACTTATCTTG
TCATTGCGTTACATTACGTCATGGAAACTAATTATGCAAATTATTGTTTAACTTTATATGCCGGTAAATAATATGGTGCT
AAAAGGCTGACTGAGGCCATTACA
>Locus_116101_Transcript_1/1_Confidence_0.000_Length_21993
CGAGAGTGTACGCTGTGTCCTGAGAGACAATCCTGTGAGGCTGGAACAGGAGGAGTTCAAAAACCACCACAGCTTTGTGC
CAAAGGCTATTATTGTCCTCTTGGTACACAAAGCCCTACAGAACATCCCTGTCCAGCTGGTTCATGGAGTAATCTAACAA
ATCTTCTCTCACATAATGAATGCTATGAATGTCCCAAGGGGTGGTTTTGTCTTGCAGCAAGTCCAAAGCCATCTGGACTG
TGTAAAGAAGGCCACTATTGCCCTCCAGGAACTAAACGTGGAACTGAGTTTCCATGTGCTGCTGGTACCTTTTCCAATAA
GACTGGAAATGTACGCTGGGAACAATGTGAGCCATGTCCCGAGGGACATTATTGCCCTCAAGGGACAGCTGTACCAAAAG
AATGTCCTAAAGGAACATACAACGATGTACTCAATGCAAAGGATATTGCTGGGTGTAAGCAATGTGTTGCAGGGTACTAT
TGCCCTGGCACTGCAAATGTGCAACCAGTTGCATGTGGAATTGGAAATTACTCGGCTCCTGGTGCCTATGTTTGTTCCAC
GTGTGAACCTGGTTACTATTGTGATCAAGTGACAACAAGCCGTAGTTGTATGTTACGTGATCTGATATGTCCTGCAGGAA
TGCACTGTCCTGCAGGTACAAAGGCTGCTCCAGATCTTGTATCTCATGCATGTCCAGCTGGCAAATACTGTCTCCGAGGA
GATGAGAATGCCTTTCCAATCAATTGTCCTAATGGAACATTCAATCCACATACTGGGCGCAAACATGTCAGCGAATGTCA
GAAATGCTGGCAAGGATATTACTGTGAACCGGAAGGACTGACAGAAGTTGCTGGTGAATGTCCATCTGGTCATTATTGTC
CAGAGGGAACTGGCTATAGATATTCTAACCCTTGTCCAAAAGGATTCTACCGTAATGCTTCTGCCGCAATATCTGTACAG
GACTGCAGTGTATGTTATTCTGGACATTACTGTGATGATCGTGGTTTATCTGTGCCAAAAATTTGTCCTGAGGGCCGTTT
CTGTCCTACTGGTACAACTATACCTCAACCCTGTCCTAGTGGTTATTACAACAATGCTACAGGTGTCAAGAGAAGTGTTG
ATTGCACACCATGTCCAGCAGGTCGATACTGTGCAGGCTTTGGTTTGACTGCTCCAACAGGGCTGTGTGATGCAGGCTTT
TATTGCAGACAAAATGCATACACTTCAGCCCCACCACAAGGTTTGACAGGAGGAGTGTGTCCTGCTGGTGGCTATTGTCC
AGAAGGTTGTAAAGTACCTTCTCCGTGTCCAGTAGGAAGTTACAGTAACACTTCAGGAGCCAAGGCGGCAGAGGACTGTA
TATCTTGTGATCCAGGCCATTATTGCGCTGGTGATACCAACCCTACTCCTACTGGGAAATGCTCTGCTGGTCACTACTGT
ACTGGAGGGGCTAGCACTCCAATTCAATTTGTTACTCCAAGAGGGCATTATTCCCCTGAAGGATCATCAGCTCCCATCCC
TTGTCCAGTTGGGAAATATCAAGAGTCTAATCGTGCAACAGAGTGCACATTATGTACAGAAGGAAGCTACTGTAATAAAA
GTGGTTTGGAACAGCCTGTTGCATGTCCAAGAGGACATTATTGTCCCTCAGGATGCATAATTCCCAATCCTTGCCCACCA
GGAACATTTAGTGGTAGTACAAGCAGACCAAACAATGAAACTTGCAGTAAGTGTGAAGCTGGTCATTATTGTCGTTCACA
AGGGTTGCCTCAACCAGAAGGTGAATGCTATGCTGGTTATTATTGCTTAGATGGTTCTCCTACACCAACACCGGGCAATG
ACACAGCATGTAATGTGACATATCCTTATGACTATGGAGGTGTCTGTCCACCAGGTTACTACTGTCCGAAGGGAACAAAA
AATTCCATTGAAAACCCATGTGGAAATGGTACTTTCAATCCAGTATATGGTCGATCAAAGCCTACTGACTGTCTCAGCTG
CTTACCAGGAAAAGTGTGCAGTGGAAAAGGTCTAAAAGAACCAACAGGAAACTGTAGTGGGGGATTCTATTGCAAAGGAG
GAAGTTCCACGCCGCAGCCTACTGATGGTACTAAAGGAGATATCTGTCCAAAGGGTTTCCGATGTCCTGAAGGATCATCA
ACGTATTTGCCTTGTGTGGATGGCACTTATAGCAATGTGACAGGTCTTGCAGAATGCTTGGATTGTCCTGAAAGGTACTA
CTGTCTAGGTGGGGAATTGCACGGTAAAACCCCAATCCCATGCAAACCTGGTCATTACTGTCCTAAGAGGACTGGCTTTT
CTCTGCCAACGTGTCCTCCTGGAACATACAACCCGCAAACTGGGCTGGCAAAGGAAGATCAATGTTGGCCGTGCAAAGGT
GGTAAATACTGTGCTGGACGTGGTATTGACAGTTTTCCTAGTTTACAGTCTGGAGACTGTGATGCAGGATTTTACTGTCA
GTCAGGTATCAATACACCAAGGCCTAGTTCTAACTATACTGGCATTGGTGGTGTGTGCCCACCTGGTGCATATTGTCCTA
AGGGCACTATTGAGCCCATTGGGTGTCCTAATGGTACATTTTCCAACGTATCACAGTTGAAGGCTGCATCAGAGTGTACT
CTATGCACAAGTGGATATTACTGTCAAGAGTCAAACCTCACTTCTCCCACAGGGAAATGCGATGCAGGCTTCTATTGCTT
GAGTGGATCAAATACACCAAAACCGACCACTGAATCTAATATAGGAGGTCCCTGTAAAATTGGTCACTTCTGCCCTCAAG
GAACCGCTTATCCAAAGAAGTGTATAGCTGGGACATATAACCCTAACAAGGGTGAAGCATCGTGTTTTCAATGTATGCAG
GGCTATTACTGCACAGAAGGATCAGATAAATACAGTGATAAACCCTGTCCTGAAGGACACTACTGCCCCAATGGTACACG
TTTTGACACGCAATACCCTTGCCCTAAAGGGTATTTCAACAACAGAACTCATGGTACTAGCCTGGCCGACTGTTTACCAT
GTCCAGGTGGGAAATATTGCGGTACCAAAGGCTTGTCTAGTCCAACTGATCTTTGTGCCCCTGGATGGTTTTGTGTACGG
AAAGCATGGTCATCAACCCCTCAGGATTATGACAACTTCACATCAGGGGACTGTCTATGTCCTTCCAATTCTACTGGAGG
TGAATGTCAACCTGGGTTTTTCTGTCCAAAGGGATCTCATGAGCCTACTCCATGCACTGGAGGGAACTACTGTGAAACTA
AAGGATTAAGTAAAGTCACAGGGAAGTGTGATGCTGGATGGTATTGTAATCAAGGTGCTAAGGTCCGTCAACCTAGTGAT
GGTGTAACTGGTAATATTTGTCCACCTGGAAGATATTGTTTAAATGGTACAAAAATACCAGAACCATGTCCAAAGGGAAC
GTATTCCAACAATACCGGAAATAAAAAGCTTGATGATTGTATCAATTGCACAAGTGGTTCTTACTGTGAAGGAGTTGGCA
ACATTAAGCCAACAAACTTGTGCCATGCAGGATTCTACTGTCCAGAACGCCAACATTCTCCAGAACCATTCCAGTGTACT
AAAGGACATTATTGTCCAAGGGGTAGTCCAGCACCTGTAAAATGCCCCTCTGGTACCTATCAGGATGAAGTTCAAAAAGA
CTCTTGTAAAGAATGCCCACAAGGATACTATTGTGACAATACAAATGATTTGACTACTTACACACCATATAAATGCCCCC
AAGGATATTATTGCCCCAATGGAACTAAGTTTTCTACAGAATATGGATGTCCAAACGGCACATATGGAAACAGGTCACAA
CTATATGATTCAAGTCAATGCATTCCATGCCCTCCTGGTAGATATTGCAAGGGCTCATATCATGATGTTAGTGGACTTTG
TACAGCTGGTTATCATTGCATTCTTGGATCCTACACATCAACTCCAACAGACAATGTCCGTGGGCGCCTTTGTCCACAAG
GACAGTTCTGTGTAGAAGGAACCAAGTCTCCAGAAAACTGCCCGAAAGGAACATTTTCCAATGCATTTAAGTTAAAGAGC
TCATTGGAATGTACAAATTGCACACCAGGAATGTTTTGTAATGATTCTGGCCTTACAGAACCCAGTGGACCTTGTTATCC
TAGGTATTACTGCAAAGGAAGAGCAACACATCCAGCACCAATGGATGGGATAACTGGTGGTAACTGTACACCTGGACATT
ATTGTCCAGGAAATACACCTGAACCTATACCTTGCAAAGATGGTAGTTACATGAAGGATCCCCTGGCTGATGCATGTATA
CCGTGTCCATCTGGTTACTTCTGTGTGAATGACAAGAGTCAAGATCCCACACCATGTCCCAAGGGTTATTACTGCCCAAT
GAGTACTGGATTCAACTGGAAGTCTTGTCCAAAAGGAACTTATGATGATCGTGGTAACCTTGCTAATGTTTCTTCTTGTC
GTCAGTGTGGTTCTGGTATGTACTGTGGGTATCCTAATGCTACATCAGAGACAGGGCCTTGTTCTCCTGGTTACTTCTGT
CGACAGGGATCTGACACTCCAACCCCAGGGATTGGTGCAACAGGTGATGCTGGACCATGCCCCATGGGACATTATTGCCC
AAAGCAAACTGGAGAGCCTAAAAAGTGTCCCATTGGAACATATTCCAATGTAACTCATTTGAACAATTCTAACCAATGTG
AGCTCTGTGGGTATGGACACTATTGTGGTAAGCCTGGACTTGATAAGTACTCAGGGAAATGCGATGCTGGTTTCTACTGC
TTGAGAGGCTCCAAGGTACCCAATCCACCAAATGTAACATCGTCAGGAGGACCTTGCCCTATTGGACACTATTGCCCTGT
AGGGACATCATATCCCTTGGGATGTAAAGAAGGAACATATAATGATCAGATAGGACAGTCTGCATGCACACAATGCTGTG
CAGGGTACCACTGTCCATCAAATTCAACATCATGTACACACGAGTGTCCTAAGGGTTACTATTGTCCAAATGGTACCAAA
ACACCCAAGCAGTTCCCATGCCCCAAAGGAACATACAACAACCATACTGGAATGCAGGTGTCAAGTTCCTGTAAACCGTG
TCTCCCAGGCCAATATTGTGGTGCCCAGGGTCTTGATGTCCCATCTGGACCATGTGAAAAGGGTTACTTCTGCATACGTG
GGGCTTGGTCAAGTAGACCAACAGATCTTGGTGTATATGGCTACAATAATGCAACCAATGTATCACAGTGTTTCTGTCCA
AATATAACTACTGGAGGGATATGCAGCCCTGGTGAATTCTGTCCTGAGGGATCCCATGAACCCACACCCTGTACAAAAGG
TAACTACTGTGATATTCCTGGTCTATCTGGTCCTACTGGCCCATGTGATGAAGGCTATTTCTGTAATCTTGGTGCAAAAG
TTTCCAACCCACAAGATAATGTCACTGGCAACATATGTCCCCAAGGACACTTTTGTGAAAAAGGGACATATGACCCAGAA
CCCTGCCCAATAGGAACTTTCTCTGCATCTGAAGGAAACAAGAACAAGTCCAACTGTGAGTTGTGTACTGCAGGATATTA
CTGTGCCTCTAAAGGTTTGACTAAACCAACAGATGTTTGTGATGGTGGGTTTTATTGCCCATCAGGACAGTCTAACAAAC
GACCTTTGAAGTATACTTGCACACCTGGACACTTTTGTCCACCTAAAAGTCCAGCACAAAAGTCATGTCCCTCAGGGACA
TACCAAGACGATTACCAAGGCAGTGTTTGTAAAGAGTGTCCTGAAGGCTATTTTTGTGATGCATCTGTGATGAATGTTAG
CTACTGTGTCCATGGAGTCCAGTTACCATCACCTTGTGTTCCTGGTCATTATTGTACAAATGGGACTAAGTTTAGCACAG
AACATCCTTGTCCACCAGGGACCTATAATGACAAACCACTCAGAAAAGCAAAGTCAGAGTGCTCACCTTGTCCTCCTGGT
AAATTCTGTCAAGGAAATGGAAACAAAATCTGGACTGGAGAATGTGAAGCAGGGTATATCTGTTATGGTGGATCAAATTC
GTCAACACCAACAGATGGGGTTACTGGAAATGTATGCCCTAAAGGGAGATATTGTCCTAAGGGAACTAATGCCACCATAC
CATGCGACCCAGGAACATATGGTCCCACCACACAGCTACAATCTCAGTCTCAATGTAAGGGGTGTGAGCCAGGCAAGTAT
TGCGACAAAGCAGGTTTGGATGCTGTGTCAGGCAACTGTTCTGCTGGATTCTACTGCCGCGGAAATGCATCTGTCTCAAA
GCCTACAGTCAGTGATACAGGTGGAGAATGTTGGATTGGACATTACTGCCCAAGTGGGAGTGCAATTCCAAAACCCTGTT
CACCGGGAACCTATATGAACCATACTACTGCATCTGCATGTTACAAATGTCCTGCTGGTCATTATTGTGTTAACACATTT
CTTCCCATTCCTTGCCCAGCAGGCTGGTATTGTCCAGAATCTACTGGACATGACTGGCGTCCATGCCCACGAGGAACTTA
CAGTGCAGTTGAATACATATCAGATGTTAGCCAATGTCGACCTTGCGATGCTGGTTCCTACTGTGATAGCATCAATGCTA
CTAAACCAACAGGAAAATGTGCAGATGGATATTACTGTCGTAATGGATCTGATACCCGCACCCCTTCAGGAGGACATATA
GGAGATGCTGGTGTGTGTCCCTCAGGGCATTACTGCCCAGGTGGCAATCCATCTTCTCCCATAGCATGCCCTGAAGGGTA
CTACAACAACCAGACATTACGATCCAAATTCAATGACTGCATTGCCTGCCCTGGTGGAAAATATTGTGAGAGGCCTGGAC
TGGAGTGGCCAAGTGGATACTGCAACCCAGGGTATTTTTGCATTAGGAAATCAAAGCAAAGTAACCCTGATAATACTACC
TCTGAAGGTGGCCCATGTCCCCCTGGACACTACTGTCCCATGGGCTCATCCTCTCCAAGGGCATGCCAGGGAGGTCAGTA
TAACTCACTTTGGAAGAAGAGCCACTGCTATATGTGCCCAGAGGGACATTTCTGTCCCAATGCATCATCCAACTATACTG
AATGTTATCAAGGCTATTATTGTCCTAATGGATCTGCAAGTCCAACTGCCTGTCCTAAAGGTACATACAAGAACTACACA
ATGGGAAAACAACTGAGTGACTGTAAAATGTGTCCTGCAGGAATGTACTGTCCTTTAAATGGTATGGACAAACCAGCAGG
GTTATGTTCCCCAGGTCATTACTGTACTGGAGGATCTTGGGAAGCAAAACCATTGAATACTGAAGATATAGCCAATGGCA
GTGCCGTGTGTCCTTTGATTGGTAGTATAGGTGGCTTCTGTAAGAAAGGAACATTCTGTCCAGAAGGTTCAGATGCTCCT
CGGCCATGCAGCCCAGGTTACTATTGTGATAAAGACTACTTGGATAAAGAGGCAGGTCCTTGTACTGCAGGGTATTACTG
TAATGGTAGTACTATTCAGTCTCATCCAGTTAACCAGTCTACTGGAGATCGTTGTCCTAAAGGATTCTATTGCCCAACTG
GCAGTGCTTACCCATTGCCCTGTGAAGCAGGCACTTATGCTGACAAAGAATACAATCAGTTTAAACACAACTGCATGCCT
TGTATTCCTGGGATGTATTGTCCAGGACCTGGTTTGGACTATCCCAACGGAAATTGCTCTGAAGGATTTTACTGTCCAGC
TGGTCAGACACAAATCAGTCCTCCTGATAAAGAATGTCAGGCAGGCCATTTTTGTCCTGAGGGTAGTGGAATACAACATC
CATGTCCAGCAGGTGAATACCAGCCCTATAAAAGACAAAGAAGCTGCCTTGAGTGTCCTGCTGGAAGTTACTGTGACCCT
AATGAAGCAAGAATAAATTCTTCCAGTGGAGCTAATATTTCATCTCATGGGTCCATTGTCCCTGTAGACTGTCCTGTTGG
TTTTTACTGTCCAAGCAGAACCAGAAGTGCTATTCCATGTCCCTTGGGAACCTTTGGAAACAGAACTAAACTAGTTGCTA
AAGAACAGTGTTTGAAGTGCCTTAAAGGTCAATACTGTGGAACATTGGGAAAGAAATTCGAACCCACTGCGGATTGTCAT
GCTGGGTACTACTGCATTGAAGGCGCCAGTGTTCCTAATCCCAATGACACCATTACTGGAGCACCATGTGAACCTGGGTT
TTATTGTGTCAGTGGCTCACACAGACCTGAACCTTGCCCCAATGGTACATTTGGACCTCGGAAAATGCTCACAAAGCTCA
ACGAATGTGTTGATTGTTATGGTGGCCAATACTGTGCTGAAACTGGGCTATCAGCTCCAAATGGTTCTTGTTTTGCAGGA
TACTACTGCTCTGGTCGTGCAATCAAACCTAATCCAGTGTCAGAGTCGTATGGAGATGTTTGTCCAACTGGTCACTACTG
CCCTGCAAAAACAACTACTCCATTTAAATGTCCTCCTGGAACATTTAACAATAAAACAAGAGCAACATTATCTACTGATT
GTACACCTTGTTCCCCAGGGCAATTCTGTGAAGGATATGGTAATGACTACCCTGATGGTCCATGTGATCCTGGATGGTAT
TGTGCAAGAGGGTCGTACTCATCAAAACCTTTACCTGCAGGCGTTTCTTTCAATAATTCACATCTGTTTACTTGCCCTAT
ATACTCAGTTAACTTCACTGGTGGTATTTGCCCAAAGGGTAGCTACTGTCCACGAGGCTCCTCCCAACCACTCCCATGTG
ATGCAGGCAAGTACTGTGCAAAGGATGAGTTGGCATTGCCCTCTGGAAATTGTACTGCAGGTTATTACTGTAAGGGTGGG
GATACAGTTCCCAATCCTGTGAACTGTTCTGAAGGCCATTACTGCCCAGAAGGAACACCGATTGAAGTGGCTTGTCCTGC
TGGCAGCTTTTCACCAGATACAGGAAATGCAAAGAGAGAACACTGTCAGAACTGTACTGCTGGGTACTACTGCCCTCGTC
CTGGTGCTACATCAGTAGTGTTCCAGTGCATGCAAGGCTATTATTGCCCAAGTGGATCAATTCATAATGCCACTGAAATT
TGTCCTAAGGGACACAAGTGCCCCACAGGTAGCCCAACCCCAGAGAAGTGTGGTGCTGGCTTCTACCAAGATGAAGTTGG
CAAGTGGAGCTGCAAAGCATGTACTCCTGGCTTTTATTGTGACCCAACATCGCTTTCCACTGGAGTGATAAACCCAGTTG
AGTGTTCAAAGGGAAACTACTGTCCACGTCAGACAGCCACAGAGAAACAATACCCATGCCCAGCAGGGACGTACAGTAAT
GAAACCGGACTGGAAACTGTTACTCAATGTCAGCCATGTCCTCCCAAGTATTTCTGTGGCTCCACAGGTCTTACTAGTCC
TTCTGATCTGTGTAATAAAGGTTTCTTCTGCTCTTTGAATGCATCTTCTCCGACACCAAAAGATGGCTTAACTGGTGATG
TCTGTCCCAAAGGGAACTATTGTCCAAAGGGGTCTTCACAGGGGACTGCCTGTCCAAAAGGCACATTTGCTAACCGTACA
GGACTAAAGAATGAATCTGAATGTTTACCTTGCTCCCCTGGTTTTTATTGCTTATCACCTACTGTGATACCTACTAAAAA
ATGCTCTAAAGGTTACTGGTGCAAAGGTGGTTCCTATGAAGGAACAGTGATAACAGCATATGTAGAACCTGCCATTGTTG
TGTGTCCTAATGGCAGCTATTGCATCGAAGGTACACCACTTCCAGCTAAGTGCCCAAAGGGTACATATAATCCATACCAA
GGCAAAGAGAAAGAAAACGACTGTGTGCCATGTGATGCTGGAAAGTATTGTGAAACAACTGGTTTTTGGGAGGTTACAGG
TGACTGTGATCCAGGATATTACTGTACATCCAATGCAAGTCAAAGAAACCCTAGCGATGGTATTACAGGAAATGTGTGCC
CAAAGGGACATTTTTGTATGAAAGGGTCAGCTAAGCCCGAGGAATGTCAAAATGGCACATATATGAACTATACAGGTGCA
TCCTCTTGTAACATATGCCCTGAAGGATACCAATGCATAAGAGGTATACTACCAGATCCATGCCCCTCTGGATATTACTG
CCCAAAAGGAACAGGCTATAACATTCGGCCTTGCCCAGTGGGCACATTTGGTAATGTTACTGGTCTTAAACGAGTAGAAG
ATTGTTCACAGTGTTCTGGTGGAAGTTATTGTGAAGTGGCAGGAAAGTCGACTGTTACTGGAAAGTGCAAAGCAGGTTAC
TATTGTAAATCTGGAGTGAACATCAGTCAACCCGATGGAAGACATTCTGGAGATGGTGGTGAATGTCCTGCTGGCCATGA
ATGTCCTGAGGGAAGCATTTCTGCTTCTGCTTGTAAACCTGGTTTCTTTGCAAACAGAACCAAAATGGCAGCTTGTGAAC
CATGTCCTTCAGGGTATTATTGCGTTGCCAGAACAATCACTCCATCAAGCTGTCCTGAGGGTCATTACTGTCTGCAAGGA
ACAAAGTTCAGCAATCAATATCCATGTAAACCAGGCACCTTTAATAATATGACCACTCAGTCATCGGAGTCATCTTGTAT
CTCATGTCCAGCAGGATTTTACTGTGAAGGTTTTGGTAGAACACAACCTAATGATGAGTGTGATGAAGGGTTCTATTGTT
CTGGTGGGTCTTCAAGCTCTAGACCCGGTGATATTGGGGCTCCCAAGTATGACAATGCAACTAAACCATCCGATACTTGC
TACAAGTTGTTTGAGTGTGTTTGTCCTGCTTTTAACAAAACAACAGGTGACATCTGTCCTGCTGGTCATTACTGTCCAAG
GGGTTCCAAGCGTCCAATTCAGTGTACTGTAGGTCATTACTGCAAACACGCAGGTCTATCAACACCAACAGATAAATGCA
ATGAAGGTTTCTACTGTAATGACAGCTCAACGGTACCAGACCAATACAAGTGCTTACCAGGACACTACTGTCCAAGAGGG
ACTGGCATCCCTCGTGCCTGTCCAGCTGGTACCTTTTCTAGAACATCTGGTAATGTAAAACTTGGTGACTGTAACAACTG
CACAGCAGGGAAATACTGCGCTGGTCCTGGTTTAAGTAGTCCTACAGATGACTGTGATGCTATGTACTACTGCCCGGGCG
GCCAAGACACTGCTACACCTATTGAGTATAAGTGCACAGAAGGTCACTATTGTCCTAAAGGTAGTCCTTCTCCAAAACGA
TGCGCAAGTGGATCCTTCCAGAATGAAAAGCAACAAAGTAGTTGTAAGCCATGCCCAGAAGGTTATTACTGCAATACGAC
GTTGTCTGCCGTTATTGAGCCTGTTGTTTGTCCGCCAGGACACTATTGCCCCGTTGCAACTGGAAATTACAGAGACTATC
CTTGTCCAAAACGTACATTCAGCGCTAAAAAGGGTCTAACACATGCTGATAACTGCACACTTTGTACCGAGGGCTCATAC
TGTGCAACAAACGGACTAGATTCTCCCAGTGGACAATGCTGGGGTGGACATTATTGCACACAGGGTGCTCTTATTCCTAA
CCCTGAGAATGACAGACGGGCTAGAGACTATCCAGAGTACAAAGACTTTATATTTGATTATCTTAATGATGCATGTCCAC
CAGGTTATTATTGTAACAATGGCAGCAAGCCTATCCCATGTCCTCCCGGATACTATCATAACACAGGTCGCATTTCATCA
AAATCGCAATGTTTAGCTTGCCCTATTGGAAAATACTGTCCTAATACTACAATATCTGGTGGAGTGGCACCAGACTGTGA
TGCAGGGTATGTGTGTACTGGAGGGTCAAGTGTGAAAAAACCTAATAATCCCTCAATGGGATACCTGTGCCCTACAGGGT
TTTATTGCCCTGCTGGTACTAATGCACCAAGAAGCTGTTTACCAGGAACTTATCAGCCAAATACTGGACAAGAAAAGTGT
TTGGCTTGTAGCCCTGGTAACATGTGTCCTTACCAAAACATGACCAAAGTAGTTCCTTGTATGGCTGGTTATTATTGTCC
AAATGGTACATTGGTACCTTGTCCTAAAGGTACTTATGGTAATAACACAGGCTTTGATAATGTCGATATGTGTACTGACT
GCCCTCCTGGAAAGTACTGCTCTGAGGAAGGCGGTACCAAGCCTAAAGATATCTGTGCAAAAGGTTTCTATTGCCAGGGT
GCAGCCAAGAAAGCGACTCCATCTCCTACATCCAAGTACCAAAGAAATGGCCCATGTCCCAAAGGTCATTATTGTGTTGC
AGGCACCCCTTCACCTCAAAAGTGTCCTCCTGGCACATTCCGTAACAGTACTGGTGCTGAATCAGTGGACCAATGTCTGG
ACTGTACACCTGGATGGTATTGTAGTGGTTATGGTAATGAAAAACCAACAGCTTTATGTGCTCCTGGATATTATTGTCCT
CAATCATCACGTGCTAATGTGTCAACACCAATTGGTTATGTTTGTCCGAAAGAACATAAATGTCCTAAGGGTTCACCTAA
TTACATTAAATGCGAGCCAGGTTCTAATCAACCTAGGGAAGGTATGGCAACATGTACTCCCTGCAAAGCTGGATATTACT
GTACTCCAAACCCAACGGATTGCCCAGCGTTCAACTATTGCCCTGCCGGTGTGACTACTCCAATCCCTTGTCCCAATGGA
ACCTTTACATATGAAAATTTGACAAGATTAGCGAACGCCTCACAATGTTTACCATGCATCAGAGGACACTACTGTCGTCT
GGGTCAAATCATTGGTACTTGTGCAGGAGGGTACTTCTGTAAGAGTGGTAGTCCAGATCCAAACCCAAATGGGCATGTTT
CTCCTGTGGTAGCAGGGCCTTGTCCCATGGGTTTTTTCTGTCCTAATGGTACCTTAGCACCTGTCCCCTGTCCTGACAGA
ACAATGAAAAATTACACGGGAGGTGCGGGGACAGTTAACGACTGTACTACATGTCCTGCTGGAAGACACTGTATAAATGG
ATCAGAATATGGTGTTCCATGTCCACCTGGACATTACTGCGAGACAGGTAGTGACCCGACAAAATGTCCTCTCCTACGAT
ACCGTGATAAGTCTGGTGGTAAAAATCTAGGTGACTGCTTTGAATGTCCAGCCGGGTATTGGTGCAATGTGACTGGCATG
AATAACTATAGCAACAGCGAGTGCCCTCTTGGACACTACTGCCTCCAGGCACAGAAACCAACCTTATGCCCTGCAGGACG
CCGTCGTGAAATCACCGGCGCTAAAAATGTTACCGATTGCGGTCCATGCCCCGGTGGACACTACTGTCCGAAGAATATGA
CAAATATCTATGGTATTCCATGTCGTGCTAAGTACTACTGCAAGGAAGGGTCAGCCTATGAAGTGCTGTGTCCAGCCGGA
AGGTTCTGTAATTATACAACGGCAGAACCCTACTTGTGTCCAGGAGGATATTACTGCCCAAATGGCTCAGAAACGTACAC
GGAATGTGAATATCCATATTATTGTCCTCCCGGCTCGGGATCACCAAAGTTATGCGATCTAGGTCACTCATCTCGTACGA
CGCCAAAACCTCGAATACTACACAAAGATAATTGTAAAATTTGCCGGCCAGGAACGTATGGCAACGATAAGCTTCGACTT
AACTGTTCAATTTGCCCTGCTGGGTACTTCTGCCCAGAAGGGACGATTGGACCCTTTGAAAACCGTTGCATCGAGGGATA
CTACTGTCCAGAGAAGAGCAGTAGTATGTTTCCTTGCCCTGCTGGTTCCTATGGCAACCGTTCCCTAGCAACAGACGCAG
CAGACTGCTACAAGTGCCCTGTCAACACTTATAGCAATGTTGCGGGCAGCACAGCGTGTCGTCCGTGCGGTAGTAGTGCT
ACGGCAGTGGAGGGCAAAAATGAATGCACGTGTATTGGGAAATTCCGCTCGTTCCAGATATCAGATGGTTCTTGCACATG
TTTGGCAGGCTATGTTTTCTATGACGAGACTGATAAAAAGGAAGAAGAGGGTAACAGCGACAAAAGTTGTCAACCAGAGG
TTGACACACGATGTGGCAATAATCAATACCGTGATTCGTCGACCAGACAATGTTCCGATCTGGAGACTCTAAATAAGAAA
TGCAAAGTCCTGTGTGGTGATGATAGTGGTTCATTTAGTACAGACTACGGTAATTGCTTGTGCCCATATTCAACCATTGA
GTGCAACGCAGAATGTGAAAAAAATAGACCTAAGTTCTGCTGCAAGCGAGACACACAAGGAAATTTCCAAGTTGTTACAA
CAAGTCCAACCACATCTGAAACACAGACTTTCACTCAAGAGGTTGGGCTTAACTCATATGACACAAATTGTCACTCCTGT
GAGATTTTGGCATATGATGGGAATAGCATAACGGGGTACAAACCTACGACTGACGATGAAGCAAAAACGGTGTTCAGTAC
AGATACGCCCTCTAACCCAGCAAGGCGTAAACGAAGAGCAGTATCCGTACCAAATAACTCGACAAATAACTCAAGCAAAG
AAATCAAGTCACCTACTTATTGTCTAGAGCACGGTAATGCGATGATGTTTAAGCTTACAATTAATGAGCAAAACAGAACG
CTTAGTAATTATCCAAGGTATCGCAAGAATCATCTGTTTAACACCAACCCGTCGTTTGATTATGGCAACTTTCGACAGCT
TCATTCTATCATCACCGAGACAAACAAGACATTAAAATTCTTTGTTCACGTTTTTAATGAACAAGGAACTGTTGTCTTCT
ACGATAACGCGGTTCCTTCACGAGAAACGATAGTCAAGGTCATGAAGCAAGGCGAAAAGTGTCCTGATGGTCAAACCATC
TTCCCTACTAATAGCATCGTTCTCAGCAAGCTTGGAATCAAAAAAACAAGTCCCAGCAATTTGGCGCCCAATGAGGGTGT
GATATACGGTATGACCGCCTTTATGCTTATCTGCGTTGTAATGCTGGTGATCGCTATCTTCATATGGAGACCACGAAGCT
TTGGTAGATATCCCATCGCTTCTTTAAGGCCTAAATACAAAGCCCTTGGGGCACCAGTACCTGTAGTACCAATACCAGGA
ATAGATGACAGTCTTGAGCTTCTAGGTCCAAGAGGAGTAGCCGAGGGAGCACCGTCATACGAAAGCCACAACGTTAAGTT
TGATCTCGAGAATTTCAATGTCAGGACACTTTATGACAAACTTGAAGATCAAACGTTACATATGAGCTCACAATTATCTC
GGCATCAGGCAGATTTGAAAGGTTTCTTTGATAGAATCATGGGGCAGACGGAGAAGCTTCGAGATATGCTTGACAACCTG
GACGTATCGGCACTTATAAAGGCAACTCGTGACCAGGCCCAATCAGGTGGTGGTGAGCAAGGTAGTCATGGTGAGGAAGA
GGAAAGTCGTCAGCAAACAGCTGCATCGAAGTCTACTTTCAAAGGAATGACCGCTGGTTCACAAGTTCGTGAACACGAAT
TAATGGCAAGCTTACAGAACCTTCTTGAACAAGTCGAGAAAGGGAACTATGGACGACCTTACACAGTCGTCATGCCAGGC
GCAGGGGGTGGTGGTATGGAATCTGGTGTTGTTCATCCTGTGCCAGAGGGACACGTTGTTACAGTACCATTACAATCCAG
CGACTCCCCCGTCGTTCATTGGCAGATCCATGGCACCAGTGACGTCAGTGATTTCTTACGAACAATGAACAAGGAACGAA
TGCACTTAGAGCAGGAACTGGGACGAGAGGAAGAGACCGCTGTCCACAGTCTCATTAAAGAACAGGAGGAAAAGAGAGCA
AGAGGCATGAAAGAACTCGCTGAAAAACTTGCCAACAGGCTAACAGGAGACTTGAGTGAGGACGAAATGAAAGCCATTAT
GGAAGACCATGAACGAGAAGTAGCCAATCTTGAAAACGCTTTGGACTCTGAAAAAGAAAGACAACTGGCTAGTCTTCGTG
ATAAATTAAGAAAGCGACGAGAAGAAAAAGAGGCTGCTTTGTTAAAGAAGCAAAAAGACGAGGCTGAAAGGTCCAAAATC
AAGTTTGACGATGTAGAAGCCAAAGCTGATGCCGAGACTTTAATCAGAACACAAGAATCAATTCAAGATGCAATTATCCA
GGAGCAAATCACTGGACAGGCAATATCAGAAAAACAGACCTCTGATCAGGAAGTTGAATCATACCGTAGGAGAATGGGAG
ACATGTTCTGTGCTACTGTGGATGACCTAGTTGCTTCAGGCTCTCTCGACCCTGACAAGGCAGAGCAACTGAAGAAAGAA
CAAATGGATGTTGAGGAGAAGCTGTCACGTGATCTTGCACAGAAAAAAGCACTACAAGTATCTCTTTTAAAGGCAAAATT
CGCCAGCAGGAAGAAAGATAAATTGAAAAAACTGAGAGAAAAACAAGAAGCTGAAAAAGCAAAGGCGATAAGCGAAGGAG
CAGACCTTGAAGAACTAGCCAAGAAACACGAAGCCGAGCGAAGAGCTTTAGATTCACGATTTGAAAGCGAAGAAGCTCGT
CAGCTTGGTGAAATGGCCATAAAGTTAAACGAAGAACACAAAGAACATGTCAAACAAGCTCACAAGGAATTACTAGAAAA
GTTAACAGGTGACAATAACCTTGACGCCGTGCTACAACAGCAAATCATGGACCAGTTCCGTAAAGATAACGAAGCTTTGC
TTGATCAACTTGAGAAAAGTAAATTCAAGAGCCTGGATGACACCAAGGCTAAGTTGGCGTCACGTCTAGCCCGAAGACAA
GAAGAGGCACGGCGCAAGGCCGAAGAAGAATCAGCCAAACGTATATTGGAGGAACAAAGTAAAGCTCTGGCTGCTAACAA
ACCGGTAGACGCTGAACATGTAGCGGTACCCGAGGTAATAATGCCAAGAGAAACTACCGAAGAACAGGCCATTAAGAAAG
AACAGCAACGGGTTCTTGACGACATGAAGCTACGCCATGAAGAAGAGGCTCAAAATATGAAGGACAAACTCGGCAAAGAT
TTGAAGAAAGACGAAGATGCTGCGATGAATGAATTCGACGCAGAAACAGAACGACACATGAGAGAAATCAAAGAGAGGCA
TGCTGCAGAGATTTCTGCTCGCAGTGACGCTATGTCACCTGAGGAACTACAACAGTTGCTTGCTGCTCACCAACATGAAG
TCGAGGAAGCACTTGAGAAACTCGATGCCGATCGAAGTCGACAGAATTCTAACCTGCGTGCCAAATTAGCCGAAAAGAAA
AAGAAGAAGATGGAAGCTCTTCGACGTAAGCAGGAACGTGAAATGGCAAAGGAACTAATGGAACAGAAAAAAGAATTGAC
TGATGCTAGAAATGATCAGGTTAAGGAAGCAGAAAAGCAGGCAATGATTGAAGGAATTCGTGAAAACGGTACCGAAGCAG
CTGAATTTGTTATCAGAAAGGTTTTGGAGAAGAGACAAGAACAGGAACTCAAAGATTTGGAAAACATGTTCATGGAAGAA
CGTAGAGTAGCTGTTGATGAAGCGATGGCAAAAATGGAAGAGAGACATGCTCAAGAACAAGAAGAACTTCGTCTCAAAGA
CCAAGCAGAACTTGAAGCTTTGAATAAAGAGAAATTGAGCCCAAGCGAGCTTCAGCAGAAACGTGCACAACTATTCAATA
ATCAACAGTTAAGACAAAGTAGACTTGACAAGAAACACGCTGACGAACGGAAAAAGATCCAACAAGGCGCTGTGGCTGAC
TGGGAAGTTAGATTTGCGAGAGCTAAATTAGAGTTGAAAGAAAAACACTACACGGAATATGCCGACTGCTTGAACCAACT
GACACCGGAACAAGCAGAAGATCATCGCAAGTCTGTAGAAAAAGCAATGGCGGCCGCTAGGGAACTAGAGGAAGTCAAGA
AAAAACTTGATGAACAAAGGATTGAGAATGAAGAGAAAATTAGGAAAGAAAATGAAGATTTTGAACGAGAACAACGCGAT
AGGATGGATGCTGAACTGGAAGCTTTTGAAAACCAACTTGAGGAAGAAGAAGAAGAGGAAAAGAAAAAGAACGAGAAAGC
AATTCTTGCTTTGAACGCTCGTAAAGAGGCCCTCCTTAAAGAAAAGAAAGCAAAGGCCAAGCAAGAAATGGAGAGACTCT
CCAAACAAGGCGCTTCCAAAGAAGACCAAGAGGCGGTCTTGAAGGAACACAGCAAAGATCTTGCTAAACTAATGAACAAA
ATGGACGCGGATAGAATGAGAATGCAGAGCTCGCTTGAAGAAAGACTAAAGAAGAAACGCGAGGCAAAGAAAAGTGCTAA
AGTGCAGGAGCTAACCAATAAGATGGACGATGAAAAGATTGAATATGAAGAGAAACAACAAGCAGTTCAAGAGAGAGAAC
AAGCTAAAGAAGTCATAGCACTCAAGGAAAGCATCCAAGTAGACAATCTTGTATCAGACACTATCAAATCTGACGCCCCA
GCCCCTCCTCCTCCAAAACCAACCGAAATGCCAAGTAGCTACCAGCTTATAGCACCATTGAGTGAAGGCGAGTTGACTAG
TATGCTGATGGCTTCACCACTCTACCAGAAACTCGAGTCCATCAAATCGTTACTCAAAGGAGGCGCAGGAAAGGGAGGTG
GCGGACCGGCAGGATCATCAGGAGAAAGCTACATTGATATCAAAGACGACACATTGTTCGGTGGTGACGACGAGCTTGTA
CCTGTTGACCTGAACACTCTTCCTGGTCGATCATTTGTCGTCTACAAATTCGGCTGCTTTGTTGCTGATCTTCTTGCTGT
CCATTGCCATCATATTCCTGTTACTCTTCTGCTTGCCACAAAGCTTCCTCCAAATACATATCTTGAGAGAAACGCTTACC
GGAACTCATTCTTTTACGATGCCAACAACCGCATCTTGTACATCAGAAATGAGCGAATGGACAACGTGGGCGAGTTTGTG
GTTGTGATTGTTCACTGCTTGGCGCATATCGCTGCTGGTGACTTAAGGGACGATTCTAATCCTGTGTTCTTAAAGGAATT
CCATCATGGACTGGCCGTCATTTGTGATGACCTGTTCTTCTCTCGCTATAGAAGATCGTCTGCTTTGTCACAAACTCTTG
CTTCATTGCCTGACAGTATCAAGGTTGAAGAAGCAAGTCGAGAGCTGCTCGAGTCAGTCTTTGGAGACTCTCATACCGAG
GCTGACAAGTCCAACATCGTTGAAGAGCTTCTCGACCTTCGTCTCCTTCGTGGAGCGAATCGTGAAGGTGTGCACTTTAC
ACAGGAAGGTTTGATAGAAAGACTCACCAAATATAGCAGCTTCTCTCTCAGCTCAAACCTTCGCGCCTACCTCGGCGACG
TTGATGTGAAAGCGGACAGCGCGAGACTACAAGGCTCTGATGAATATATGCAAAAACGGCTGCGTCAACTCACTGGTCAA
CAAGAGAGACCTGTGTCACGCTACGCTCAGGCATCTGGGGATTTGACGACAAGAGCAATGTCACGCCAAGCAGCACGAAC
AATGGCTGTGTCACGATCAGCTACTAGTCTACCTTTGTCAGGAAAGTCCCAATCAAAACAGAAAGATAAGACGAAAGACG
AAGACTTATACAAAGTATACTTAGAGGTCCAAGTCTCAGAAGTACAAGACAAGGTTGACAATCTGAACGAAGAGTTTGCC
AGGCTATCCCGACAGTCACTGGAAGCCGATAACAGCATCCGCGAACTTGAACAGGAATTAATGGCGCAAATGGATCTTCT
GAAAGACTCCCCTGACCATTCACAAAACAAACACTTGATTCGAGAAACTGCAAGTAAACTCACCGCCGCCAAGTCAAACC
GCGACTCGCTGGCTCTGCAGAAAAGCAACTGCTTACAGAGGTTTCAGTTGTTTAAGAAACAGTTGGAGGAAAAGACCAGT
CAGTTGGACCTACACAAAACAAAACCTGAAAACGAACGCCAGCAACAAACTGAAAAGAAGCTACAGGCTTTGACCAAAGG
ACAGAAAAAACGCGGCAAGAAATAAAGCATTGTAAATAATGACGAAAATAATCACATTTAGGATAGCAAGAAAGTGAACA
AATCTGTAATATAATTCTCGGTTCATAAGAATATGAAAACCAGTGTCGTTATCTCAGTTATTAGTCGTACATAGTACAAT
ATGAAGCCATTTCATCTAAAAAAAAAAACAATATTAATTCTGAGTGGCACATAATTTAATAGTTGATTTATTTATTTGTC
ACAATGTGAGCTATGATTGAAGATAGGAAATCAGTAGTATTTTTATATTCACTAGGGTATTTTTATACAGATATTTAAAA
ATCAATTCAATAATTTACCACAATAAATAGGTATTAATAGTCGTTATCAATCGTACACACCCATCATACTGTATTGCCCA
TACTACAAGCTGTACAATTTTAAATAAACACTTTTAAAATATTACTATATTGGTTCAAAATCTAGTTAACGTAATTTTCA
AAATGAAGGGAGTCTTTCTCAGTTTACTCCCAGGGTTGCAAAAATCCCATATTTGTAGAATTTGGCTCTTATCGTGCGCT
AAGGTGTCGAATGAACCTATAATAGATCGTGACATCTACGTAGCCAGAGAGTTTCACGCTCTTATAACATTTTTTTTTGA
ACGGGAGGGAGAAATGGGTACCAAAGCACAGAAAACTGACGTAACTCCCAAATCATTTAATCAAAAGTCCAAACAATGCG
CGAACCGCACTTATCCGCTAAACCAGCAAACCGTGCTTATTGATACACAAGAACGTTTTCGCAAGTCAATGTCGTTTATG
ACGATTTTTAGTTACTATATTACTTTGTTAGACAACGCTTATGTTATAAGCAAAATGTTTAAATATCCACGCCTTTAAAT
CGTAAGCTGACTTCAAGCGGTGTGAGAACCTGATTCCTTTTAGTAGACGTCGTGTCACTCTCAGATTCAAACATTTCATA
ATATTACCGTTTAAAGTTTCACAAAAAATCGAGCTCTTAACGGGTTTTTATGAAACTGCCAAAAAATGTTTGTTTGTTTT
TTCATGCAGTCTTCCCAAGTTGGGAAAAGTAGAGTTTATTTGCTTTTTAAACTGGATTAACTCTGTGTATTTCCACGTTC
TTTTTTCGTTATACAGACTTGAATATAGTCTTTATTGTGTCTTCATTGACCAACTGGAACGAAGTCTTTTCCTTGGAGAA
CATATACATTTCTCCGTTTGCTATGTCGAACCAAAGCGCATGAAGATTCAATTGTCTGTTTCTCAGTTGCTCTCGAACAA
AGCTATACGAACCAATGTTGTGAAGCTGCTGCAATACATTGACCTGTGAAAGCTTGTCCTGAATGGGAAGTTTCTCATCG
ATGACAGCTTCAAATTTTTCACTTTCAATCTCATCATTGAAAACCACTTTGTTGTCATCCACAACAAGTCTGTCTAGTTT
GGTTAAAGATGACTTGCCATGAGTTGTTATCCAACTTGCAATCATGGAACTGTTGTCAGTGCTGGAGGAGCTTGCAGTAT
CATACAAAGCATGCATTGCCTTGCAATCTGAATGGCCACATACAGCAACATGCTTGATGCCATAGTTAATGACAGCTAAT
TCTAAAGCAGCTGGTTCGGCAGATGAAGCAACTTGTGAGCCAAACAACCTTGCATGTGGAAAAAGATTTCCTACATTGCG
TACAACAAACATCTGTCCAGGAACTGCTGACATGTAAGTACCCGGCAGAAGACGACTATCAACACATGTGATCATAAGCA
TGTCTGGCTGAGCTTTGATGGCTACATCCTTCAATGTTGGTAGAAGATTGGATCTCACACGGTTAGTAAAGTTGACAATT
CCCCTTAACACTTTGTCCATAGTTGTACGAAAGAGATGATCTACGGTACCTTATTTCAACAGTGAATTTTAATTTCGTGT
GAATTTTTGCCTTCTATCCGAGACTCGTGTCACTCATTCGTTTTCGCAACCTTCACAATCTTGTCGGCAAAAG
>Locus_39747_Transcript_1/1_Confidence_0.000_Length_20508
TGATAAATATGACCTATAATATAATGACAACGTACCACTAAAATGTAGATGTATCCAGGCTTTATAATATAGGTCTATCT
CCAACAATTAATAATTTCCTATAAATGAGTAATTAATATCTCCTATAAATATATAACCTACAATATCCTATGACTTACTG
AAGAAAATATCCTGTAAGACACAATTATATCTCTAGTATATCTTGGCATTATATTTCTAGTCATATATGTAATGGTAAAT
GATCCTATATTTGTAATGGAAATCTCTTCTTATAAACTTCAGTAACTAATCTACAACTACAGATTTCCCACTAAAATATA
GGTGTTCCTGGGCTTTATAATCTTCCAAGTCTTATTTCCCACCATTTTTCCTTTATTTCTTGCTCCTATATCCTGATGAC
ACCACCTTAAAAGACCAGGAAGTAACCGCCATGCCTTCATTAGCCTATTAATCCCATGACTTACCAACCGTCCCCTATTC
CCGCACCTTCTATATCTTGGTCTGTGTTCACCTATCAATCTAATGACATCTACACCTTAATTTCTAATGATAAAATATGA
TGAGGGAACGAATGGCTTAATTTAATAAAAGGAAATACAATGAAGGGAATGAAGCGTGATTTACTTTATTAAATTAATCA
TTTCGTTTTCTCTTCACATATTTCTCTCATTATAATTAAGTTGCGGCAAAATAAGAAATGAATCACCGCATGATTTTAAT
GTAATGGAATGTGTTCATCGTTCCTATTATGTTGAGTCTTCGTGAGTCATTCCTGTAGCCTAAGGGTAACTCAAGGGTTG
GAAGGTAGGGTAATAGGGATGATGAATGAGAGCCTGATTTAGATGAATGGTAGAGTTGGTAAAAGACTCATGATGGCCTG
GATATTGACTTACCGCTATAATGACTTGGATATCCTCATTAATAACCACGAACCACCGCCATCTCCTGTTCGTGCACTTC
CTTTCTTCTTTCGTTCTATTTCATTACAAACAAAGTGCGTGAATGAAGTGGAACGAAATAAAGAAAGAAGAACACGAACC
CCAAAAGACCCAGATATAACAGGATTATAGTTGGATAAATGACTTAGACTTCTCATATCCAGATATCCTATAATTATAAG
GCTTGGAAACACCTAAATCTTAATGGGAAAAGTTATTAGAGGAATGTTAGAAGGATTTTAAGGAGAAGATACAATTACCA
GGAATAATAGGATTGTAGGTGTAGATTATAGGAACACGAGTAATCTCCGGGAATAATATGAATCCTCCTATAGATTACAA
GGTTCTTTCCATTGCATCCGGAAGTTATATTCTAGGTCATCTTGGACAACTAAATCCTGGTGTCATGCTTTTATTAAAAT
GAAACGAGATCCTGATTCACTATGAGATTGGTGATTCATTCTTATTATTAAGGTTGGTGATTAAGGTGAAGAGGAAGCCA
ACTACCAAGATGAACAACTAACCTATCATGAGTCTCTTATCCTAACCACACCCTACCATGAGTTACCATTGATAATAAGA
CCGCCTATCATGTGACTCACCTTCTCCTACAATATCCTGTTCTCTTTACCTTCTAATCCTAACCTACCACTAACCCATCA
CCAAAGTAGGACCGGCGGTAGAAGGCTTTCTGAGTCACTAAGATGGTTCCTTGGCAGTTAACTTCTGGGTCATTTGCTGT
GTCCATTTCGTTCCTTTCGTTTCTATTAAATAAACATAATGGGAAGTAAGAAAGGAAGCATGGTTTATTTAATAGAACGA
AACGTGAACGAAATAAGCCACAGCGCACTTCCTTCATCATTCATCTCACGCTCACGGTTTTCCCTAGATTAAATTAATAT
GATCACTTGTCTTTTTAATAAAAGCACGCATTCCATATAATTTAATGAGGGAAACCGCTGTGAGGATATGATGAATGAAG
AGCGTGCGTCCCTTCTTTTGTTTCATTGTTTCGCTTATTTTCAAATGATGGAAACAAATGCGAGAAATAAGCGAAAGAAA
TAAACAAAGAAGGAGCACGCAAAAGACCCATTTCGTTCGTCCCTCCTTCGTTCCTTTTCATTTAAATCGCGCATTCTTTG
CATTTAAAGAAAGAGGAACAAAGGAGAACGGGACGAAAGGAAATGGACAAAGGAACACAGGATAGAAGGATGAGAGGTAG
AATGACTTGGAAACAGAGGTGGAATGATTGTAAGGTGGGATCGTAAGTCAAGATATTAAGGATGTGGCGTCTCTCTTCCT
GGTTAGTTAATGTGTCAGAGGATATCCTAAGCCTGGACTGTACAAGAGGAAGCATGGTACGGTTGAACTAAATCCCGGTG
TCATTAGGTGGAGTTGGTAAGAGGAATGAACTAAATCCTGGTAATCGAGGGTTGGTGGTTATTCAATGGTCACTAAGATG
AAGGGCGGCATGAAGGTAAAAGCCCAAGTCATTAGGATGTAGGTGAACTCTCCTATCATGTGACCCTTTTTCCCATCCAT
CGTGAGTGTTTCCTTGCCTTGTAATCTCCTTCCTTCATGAGTAACTAACCGTCCTATTATTCCACCCATCCACATTCTTT
TCCCTTTATGATTGGTTCCTTTGTAAGCCTATAGAAGAGTTATCCTTGGCAGTTAATGGTTAATGGTAAAAGCCAGGATG
AACGTTGGTAGGTTACAGAAGCATGAGAAGTAGGAACGTTTGCTGGTTCATTTCTTAGGGCTCAGGGAAAGGTAAATATT
AAGTACTCAAGATACAACTGATTTCCACCTATAATATAACCCTGTAATCTAATGGTATCTCCTAATGACAGAATATAGGA
TATCTCATAGGTAAATCTTAGTTACTATAATTTGTAAGAAGAGATTTCACTTATCATTATAGGTTATTTTATCATTAGAA
GATACAACTAAATTATAATGTCCGGTATGAACTAATTCCTGATTACATGGATGACTTAATATTTAATGACTCATATCCTC
TACTCTTTTCCCTCCATCCATCCATTCGTTTAATCTAGCCCTTTGGAAGCCAAGAGACGGCAGAATTCCAAGGCAAACGA
AAAGGATAAAAATATTATGTCCAGCGATTAAAAGTATGAAGTGGGATTCTCTTATCATGATAGGTACGCTCTTTATTACC
TTATTTTCTGATCTCTAAAGGTCTTATTTAATTGAATATTTACTGGTTCCATCTCATACGAACCTACCTCTCGATCATTA
TATTTACTGGTCATTTATTACACTTGGAGGTGACATCTTATTGGTAGGGGTTTCTTGATCCTTGAATAATTGGTGTAATC
TTCTGTAATTCAACATAATAAGACCGAGATCTTCTATCCAACTATAACCAAGTCTTCTCTCACCAAGGCTCATGATATTG
ATGGATTAGTTCCTGTACACTTTAAACATTAGGTCTATCATGGGATTCTCATATCTTCCACTAGAATGAGTCTTTCATCA
TCATGTGTACGTTGAGAAGAAGGTCAGGATACCATTGAACAAAGCATGCCAGGCTACATCCAAGTCTTATTTAATATTGA
CTAAGAATTCCTGGTCACTATGATGTAGGAAATCTCATAGGATGCTTCGTTTAATAAGAGAAATAAATGACCATTCCAAG
AATAATATTGTTCGGGGTCTTTTACTGGATGAGTTTGTAATGGTTCTAAAGGAGCTCTTATTACTGAATTATAACTAAGA
TATAGTTGGTACGGTCTTTCATGTCTCCCTTGAATTAAAACCGTCCTTCACCAGCCACCTACCAACACAACTGACTCACG
GTGATAAAGGTTCGTTGGTAAGGAGCTGGTGGAATGAAAGGTTAGACGGTTTCTTACGACCCTAGAACTCAGCTATAGAT
CCTGAATAATAAAGAAACCTTGAGCTCTACAACCAAGAACCCTTAATCACCTACCTTCACATGAGTCTTACGTTCCTATT
CTCTCTCACCACCTAATTCTTAATTTAATTTGGTAAGAGTGGAACGATGAATGACAAGGCAAAGATCTTATTTAATTGAA
TTATACCCAACATTCCCATTAGCTTAAAGGGATTATCTTGTAGGTCATATTTCTCAATTAATTAAAACAATGCACTCAAG
ATATACTGTCCATGAAGGTGTCAGAATCTAGCTCACTTCCTGATCCGTTGACTTGGAGGCTATATCTTGTGCTTCTTGGA
ATTCATGCTTCATTACAGCCACCACATGACACCGCCTAACCACAACATCAGATCCTATAAGCTAATGACATTCTCTTACC
ATATCATCTCACTACCAACCCTTGAAAGACCTAGAATATGGTTCCTTTATGCTGGTGTATTTCCTTTATTTAATTAAATT
GAAAAAGCACAAAGGAATGGAATGAACACCTAGATTATAATGACATCTTTTCCTTATATTTGTATTGTATTATCTCATTA
TAATTTAGTTGTTTCATTCCATTATTCGCTACGTTCATTTCATTCATCATTTCTTTCTTCATTTCATTCACTTAAAAATA
CCGTGTTGTTATTAATTGAAAAAGACCCAAAAGATACAAATGAAATGCGTGATCTGGGTCTTTTGCAATTAAACACAACA
CCCTCCTTTGTGCTTTGTTTCATGCGGTTCATGCTTTCATTCTATTTCATTCCACTACATTATAACCGCATGAAACAAAG
AACAAAGAGAGGAATGAGAGAAAAAGGCAAATGAATGAACAACGAACACAATGGAAAATAAGGGAAGCGTGGTTCGTTGT
TAATTCCTTTGTTCTTTTTCCCTTTTGCTTTCTTTTTGTTCGTTCTTTCTTTCCGTTCCCTTCACGCTTCGCTTCACTAC
ATTGTAATGGAACGGAAAAGAAAGAGAACAAAATAGAAGCAAAAGACAAAGGAATAATGTAATGTAAAGGGAGCGAAGCG
TGTTCCTCTTTATTCTCTCCTTGTTTCCTTTATTTTAATGAGAGAAGATAAGGGAACGCATGCTTCCTCATTACAAATAA
AGCAAAATAAGGAGAACATGAAGAGGAATGAACGAACGCCTCTTTTCTTCTTTTGTTTTCTTCACTTCATGCTTTCATTA
TAAGTGAAGAAACAAAAGAGTAAAGAGAGCGGCAAAAGACCCAGATTTAACTCAATAAAACCACGCTTCATTTCCTTCCA
TTGTGTTTTATTTAATTAAATCTGGTTCTTTTGTTCGTTCGCTTCACTCACTTCTTTTCCCTTTTCTCTCGTTTAATTTC
AATGTAAAGAAGAGAAAGCGAGAATTAAACGAGGAAAAGAGGAAATGAACCACGAACCCTTGTAGTTGTGATCACTTTGT
TTAATTGGTTTGTTTGTGTTCTTTATTTTTAATGAAAGCGTGCGTCCCTTACCTTTCATTTATTCCTTTATTTCTTTTGT
TCTCTCTTCACATTATTGTTTCGTGTGTTCTTTCTTTCCGTTTCCCTTTGCTCTTCGTTTCATTTCAATGAAGGAAAAGA
AGCGAGAATGAAACGAGAGCAAAGAGGAAAAGGGAAACAAGAACGAAACAGTACAATATGAAGAGAGTCTTTTGTTTTCT
TCATTTCGCTTATTTCACGCTTCTATTCTTTCATTGTAAATAAGCAAATGAAGTGAAACAAAAGAGGAACGGAATCACCA
GGCTGTTACCAAAGGCTTGAGTTCTACATCCAAGTTCTCAGGGTCTTGTGTCCCAACCTTACAGACGCTTCCTTGTTTCT
CATTTAATTTGACCTTTTTCAATGGACCATGAAGGGAAGCGAGAAAAGGTCAAAGTAAAACGAAACAAGCCTTTGTGTGC
TCTTTTTCTTTTATTCTTTGTCTTATTTCGTGCTTTACATTACAAATAAGCCAAAGGAATAAAGCAAAAGAAACACAAAG
GGAAGCATTGTAAGGTGAACACTCAAGATACCAAGGATGAGGATAGTAGGAGATTACATTAGAATATAGGAAAAGTAAGC
CTATAGAAGTAATGTAATCCTAGGTGAACCATTATAACTATATCTTAGTTGTATTTCCTAGTTACTCAAGACCCTATAAG
ATTAGTTATTCCTTATCCTATAAAGATTCTCATTAAGATTATCCTATAAATTAAAGGCTTTCCTATAATGTAATCTTATC
AAAGGGATATCCTTGTAACCTATAGGAAGAATCTCTCAGCTCCTGGACATTATAACTCAGGCCATAAATCCTAGCTCTCA
GACTCCTATATCCAATAACCCGGAAAAGCCTGTTATCTCTAATGGTAAATGTCCTATAATTATGGGTTATAAGTTAAGGG
AATATTTTAAAGGTAAGATATAACCCATAATTACAGGAAGATTTACATTGTAGATAACAAGGAATTCTATAACCTAGGGA
TATAATTAGCTGATAGGTCATAATTACTGGAGAGATATAATCTGATAGAGACATTATATTTTGACTTAAGATATACCATT
CATTTCCAGGTCATATTTTCTGGGTATTTTATCATGTAATCTTCTAATATAATTATAGGATATCCTCACAGTTAAATATT
AGTTATATTTTAGGAGTTATAATCTTAGTGGTACGGAGTCATTATAATTTAGGTGATTTTCCAGGTTAGTTAATGACCCA
AAATCTTAGTTATTCCCTTCCTTTATCACCTTCCTTCAGCTCATTACCTACAATCTTGAGTCACCAAATCAACCTAAGGA
CATAACCATGAAGTGAGTCTTTTGTCTTGTTTAATTTCAATAAAAAATAAGGCACGCATGTTTTTATTAAATTAAAGAAG
AGAAAAGAGAACGTAATCAGGATTTTAATGAGAGTTTCCTAGTCATTGATGGGTGTCAGGCGATCCTAGTTCCTTCAAGA
GAAATCCTGTTAGACCTTGAATAATTAGAAATCTCCTATATTATACCACAGAATCTTAGTTCATATCTCCCATTATAAAT
TACCTTTAGGACATCCCTCATAATGCTGTATCCAATCCTTCTATAAAATGACCTAACCTTTAAAGGACCGGAACCATTAT
AGGATACCCTTAGAAGTTAGTTGTAATTCCTGGTCATATTTTAGGTGTATCTTTATAGGGTATCTTGACTATGAATTCCA
AGGGTTCCCGTTCTTATCAGGCTCTTCATTCATTCCAGCTCAAGAAATCCCTCATTAAATAAGCCCTTACAATCTTCTCC
TTATAATCTCACCTAACCTTTGTTGACTCTATAACTCCTTGAAGATAGTTGTAATTCCTTGAAAGGTAGTGATGATGACC
TAGAAGTGAAGGGAATGAACGCACGCTCTTCACATTTATTTCTTTGCTCTTTCCGCTGGTTCCTTTTGTGTCTTTTGTTC
TTTTATTTCGTGCTTTTCATTACAAATAAAAGACCAAAAGGAACAAAAGAGAGCCACCGAACCCTGTTAACGCCTGGTCT
GGATAACACTCGTCTTTTCATGAGTCTTACCGCTGGAGCTGGAACTAGATGCATGAGTCTTCTGTCTTCATCTCCAAGTC
TTATTTCGTTCATCTCTTCTTTTCTTTATTTTTAATTAAACCACGCATGCATTCATTTCTTTCATTCCTTTGTGTTTAAT
TAAAAATAAAGTAAACAAGAGATTCTCTTCATATTTAGGTTGTAAGGTTAAGGGATTTTGTAATGATAGGGAAGTAACTA
AGATTTCCCTTATACCTATCATTATAAAAACCCTTTAACCTACAACTATATTCTAATGGTAAATCTTGGTGGGTGTGTTT
CTCTTTCACTTGTTTGTAATGAGTTTAAATGAAGCACGAAACAAGTGAAAGGAAACAACACACAACAAAACACAGAGGAA
CGAAGACTGTAAACTTAAAGGGAAAATGTAATGGTGGAATGCAATGGAAACTCTCTTATAATAATGACCTATTCCACCGT
TACATTTCTCCCATTAAGATTTAGTTCGTTCTCTTCTCGTTCTTTTCTCTTCATTAAAACACAAGGAACGCGTGGTTTTA
TTGAAGAAAAAGAAACGAGTAACGAACGACTCCTAGATCCTGGTGGTGAAAGGGACGCGCGAAAAGATAAAAGCAAAAAG
CACGCGTGCCCTTGTCTTTTTACTTTTAATTGTTTCGCACGTTCTCTTCACCAGGCAAGATAGGAGGAATGTGAGGAACG
GATGATATAGGAGAAGATAGTGAAGGAAATCTAGGTCATAATGTAATAGGAAAATATAGGGAAAAGATGGTTATAATTAT
GACCTAGAATCCTACACGTTCTTCTCACCCTACCACTAAGATCATGAGGCTGTCTTCCAAGGTTGGGTGTTGTGTGGCTT
ATTTAATTGAGTTATAAGCTCATGTGAGGATAGGATGAGACGTGAGATTAGAAGAAGGTGAGAAAGAACTAGGATTTACT
ACACACGGACCACCTAAAAGATAAGGGTAAGTTGTAATGGTAAAATAGCCTACAAGATAGACCCAAAAGATAAGAAAGAT
ATCCCATTAAAAAGATCCTGGATTTCCAAGTCAATGAATAATGTAAAATATGACCTAGATGATAATGATAACCTACAAGT
AAAATATGGTTGTAAGATGAATACAATAAACTCTCCTATAATAATGAGCCAAATTTGTAATGTAATGGTGGTTCGTTTGT
TTCTCTAGTTTAATTCATGCTTTCATTTCTTTACATTATAATTAAACTAGAGAAAGAAACACACGTACCATTCATCTCTC
TCACTCTTGTTCCACAGCCTTGGACTCGCGACTCAGGGTTTTGTTGTCTCTTCTCTTTGTTTCCTTCTTTCTTTGCTTCT
ATTTCATTTGATCAAATCACGCTTTCTTTCACTTCTTTCACTTCATTGTATTTGATCAAAAGAAATGGAATGAAAGAAGG
AACTCACTTCACTCAACAACCTAGGAAATGACTAGGATTCCAAGGTCAAAGGATAGGCGGTAAGGTGTTCATGATTGGTT
ACTCACGGTTATCATGTAGGTGCGGTGGCTGTGTCATTAGGATTAGGCGGTTCTATCTGTCATGGCGTTCAAGTCTCGAT
CAATTAAATAAGACTCACGATTACCAGGATACAGAGGGTGAACCGTGTCTCTAAGGGTTAAGGGTTCCTATCTTTCAAGG
TATCCTGGTTATAGCTGGATGAAGGGTAAAGAATGCACGCCTGTCAAGTAACGGTTAACTGTCAAGGTGGGATCGTGAGT
CATCCTCTTGTACGGGCTAAATATAATGGGAATATAGGTCATCCTTGTCACTATAATTATCCTGTATCCTTAGGTTATAA
CTCAGTTGTAAGGATGACTTAATATTATACAGGATCTTATAGGTCATATTATAATCCCAGGTAATAGGAAATTGTAGGTT
ATAACTTAGAGGATTATTTTAATGGTACAGGATATAACTAGGAAATACCTTGATAACTGACCTAAATGTGTAACCTAAGA
AATCCCTCATTCTACCACTAGCATATTGACCTAAATCTTAAGTATTCATTTCCTTCACTTTCCCATTCTATTCGCTTCTC
ATGCTTCTATTAATCTTTATTTTGGCTTTATCCAAACGAAGCATTATAAGTAAGCAAGAAGAACGATCACCATCACATTC
TTATCACCTTGGTATCTGGGCCCTGTTCCTATAATGCTGTGTCTTGTCTTCTCTGGTTCGTTCTTTTTGTTCTCATTCTT
CTTTGCTTTTATTTGCAATGAATGATAAGGAAGCGCGAAATAAAAGCGAAAAGAATGAACAAAAACACGAACCACCCATT
GACAAGTTACCGCATTAAAGGACAGGGAAAAAGGGTGGTGAATTTAATTATAAACAAAGGTGAACACCCGTTACTCTTTA
TTTCACTTGTTTCTCCTTTGTTTAAATTAAACACACCACGGTTCCTATATTGTTGTGTCTTTACCGTGTTGTTTATTTGC
TTCTTCTTTGTTTCGCTTCATTACAATGGAAGAGAGAGGGAAGCGTGAATGAAGCGAATAAAAAGAAAAGAAGCAAAACA
CAACACACAAACGAAATAAAGGACAAAAGATAAGAAAAAGAGTGAAAGAAAAAGAAAGCGTGCGCCAGCTTACCATTGAA
TTAAATAAGTGAACACAACAACGAAACCATGAGATAGACGAGCCCATGAAGAGGAATGGTGGGATTAGAGGGGCGATAGT
GAGAATATGAGGAAGCTCTCTTGATTGTAGGAGATTATAGGGTTGGTAGTTGATTGGCGGTTAATTCCTGGGGTTTAATT
TTAATTCAATAAGAAAATCATGCTTTCATTATATTTGTTAAATTAAAGTAAACGAAACACGATCATGAGGCTGTCAACGA
AACCAGGAACAACAATATGATTAAGGGCTCCAAGTTCCAGGATGTGCGGCAAAAGACCCAAATTAAACGAATGAAACAAA
TGTAATGGAGAGAAATGCGTGTTCATTCTATTTAATTTGGTTCTTTTCCCCGTTCGCTGGCTCACTTCATCCATCTCTCC
TTTGTGTTGTTGTTCTGGTTCTTTGTGCTTTTATTCTCGCTTACTTTCCATTTCATTACATTACATTGAAATAAAAGCAC
AAAGGGAAAACAGAACACCAAGAACAAAGGAAGTGAGAAAGGATGAAGCGAGAAAGAGGAAGGGAACACTATAATCTGAG
GATAGAGGGATTTCTTAAGCTTGGAGATGTCATTCATTCTTAGGTATAGATTATAGGAAGATAATAATGTAATCTCATAG
GATATTTTATTTGGTAGGATCTCATTATATTGTAGGTGATAAATATACTGTAGATCTAGGTCATCTTGGTAGTTATTCAA
TCAGGCTTTTCGGTAGTTATATCTTTAGGTCAAAGGATTTAGAGGAAGATTATAATGGGAGATTAGACTAGAAATATAAT
GAGAAGATACAACTAGAAATGTAATGTAATCTCCCATTATAAAAACACCTACCAACATTCATCATTTGTTTCATGGTTTC
GTTCGCTGCCTGTTCACTTCATTCCTCTCTTCTCGCTTCCACTCTGTTACATTGAAAGAAGAGGAATGAAACGAACAGGA
AGCTCTCTTCATAATTACAATGCCAGGCTATAGGAGAAGTTGGTACAGGCGGATGAATGAGAGATAGAATGACTCACGAT
TATAAGGATATCCTTGTCCTATAGGAGCTTGGTGGTTAGTTGTCATGTCATAAAAGAGCTGGTGATTGTAGGATGAAGGG
TGTCAGTGACCAGGAGAAGGAGAGAGGAACGAACGGTAGGTGAACACTCAAGAAGCTGTTGGAATCCCTCTGTCTCTAGG
AGTTAATCTGTTGAGTCGTGAAGGTAACAGCCAGGATGGGAGAATGAAGGGAAGGGAAACAACTAAATTACAATGGAATG
GAATGTAAGCGTGAATTTAGTTTGTTTCGTTCTTCATTCGCTACACTGGCTCATTTTCCTTTACGACTCACCAGATTCAA
CAGAGGACAGAGGATGACACCAGCGAACAAGGGAAACAGGCGGATGGCTTAATTTAATGAAACATAAAGAGAGCGAAAGA
AGTGAGTGTTTTGTTTTTATTAAATTAGACAAGAAAAAAGAGAACGTTGGTAGGAGATGGGAACGTGAGTCTTTTTCCCT
ATTTTATCTAGTTATATCTTGACCTATTATCCTAATTATTCGCTAGTTCATATCTCTAGGTGTAAACTAATGACTCATAT
TTCTAACTAACTTTTAACTAGAGATTACACCTAATATATAATGGTAGATTATAGGTCATAAATAATTATAAGTCTAAGGT
AAAATGTAATGTAACTCCTAGATGATAAAATGACTAGGAAATACAACTATAATTCCATTACAAATATGAATCATTAATAT
TCTCTTGTAAATCCTAATTACTAATCACCTAAGAAATCCTGGTATAATTATAACCTTCTTGAGTAATTAAAATCTTCCTG
TAATAATGACCTATATCTTAATGAATAACTCTTCACTTTATGACATGAACTCAGCATCTGGATCTCGATTACACGCTTTC
TCATTTCACCAACTCTACCAACCATTCCCTTATCACCATCAATGTCTTGTTTAATTGAGTTAACCGCTCATAAGATTCCA
AGCCTTTGACACCGAACCTTTGTCCCACCATTCATTACCATTATGACTTACTCACCAACCTTAATGACTTTCACCTGGAC
CTTTAGACTAACCACATCATCCTATCCTAGCCTAACCGTGTGGAATGAACTGTGTCTTTTGTTTACTTTGCACTTTTATT
ACAATGAACGGATAGAAACATTATATCTCTGTTGTTGCTTGTGTTTAATGCAATGAATTCATTAAAGAGAAACACAACAA
AGGAAAGACAATTTACTCACGATGCTTCCTCTTCACTGGCTCCCTTATTTCTTTCTTCTTTACAATGAAAGCGTGAAAGA
AGCAAACGAAATAAGAGGAAGCCAGGAAGCGAAGCGTAAAAAGATTCGTGATTTTGCTTTCTTATTCGCTTCATGCTTTC
GTTCCTTTCCACTTCACTACATTATAAGCGAATAAAGCAAATCACGGTTCTTTTTTCCCTTTCACCTACAAGTCATTACA
AGAGGGTTGGTTGGTAGGCTTAGGTGATGAGTGAGAAATGAGAAGTAACCAAGAAGCATAATGAATGACTCACCAATGTT
TATTTCCTTTATCCAGATGAAATAGAATTATATGAAAGGGATAAAAGAAGCATTCCATCATCAAATAAAATCTCCCATAA
CTTACCATTAAATAATCCCTCATATTCCTAAGTCATAATCACCTACCGAAAGAAGTGGAACGTTGTCTTGTTTAATTTAA
AGAGAAAATAAATAAGACAACGAGGAACGAATGAATGACCAAGAAGATTCCTGTAATGTTGAGTTATAATTGAGGTTGGT
TGGTTACAGGCTTATTTTCCTATCTCCTGGGTTCCTTGCTTCCCAACCTTACCAACTTTATCATCTAAATATAGGTCATT
CCTGGCATGCGATCTCTCCTATAACCCTTCACTCACCCATCCTCTACATTTCCTAATCATAAAGTGAACGAAGTGAACAA
GAGAGTTTCTTTCCTGTTTCTCTTTACCTTTATTTTAATGAAAGCAAGAATAAAGGGAAAAGGAACAGAAAAGAAAGGAA
CGAAATGTGAAGAGAATATTTTATTGAATTAAAACAATGAAGTGAATAAGTGAACGAAAGCGTGTTTAATTTCAATAAAA
TATGAACGAAACCACAAAATCAACTAAAATAAACATAAGAAATACACCTATAATCTCTCATTAATTTCCTAGTCATCCAT
TCCCTTAATATTTAGGTCATCCTTCTAATGCTAAGATTCCTATAATTCCTAGTTAATGGCTTCCTCTAATATTGACCTAG
ATCCTGATTACATTCCTACAAAGGTAATTCTCTTATAATATCTGAACTACTGTAAAATATGAAGAGAATTCTTTCTTTGT
TTCTGTTCTTCTTTATTTCAATGAGAGAAAGGAAGAAAGAAATAAAAGAAAGAATGAACGAAATGGGAGATTACAATTAT
AGGAGAGGGATACCACTAAAATATAGGTCATGAGATGTAGAGGATTCCAAGGTTAAGGGATTCCATTAAAAGTTAGGTGA
TTCCATCTCATTAGTTTCTAGGTCAATCTTATAATGGGAATCTCACCTACCAATCTAATGGGAATTCCAACTATGATTCC
AAGTCAAATGTAATGATAAGATTCTCCTATAATGAGATGAGATTCCAGAGGTTAATATTCTAGGTCATTATTATAAGAGA
ATATTAGTTGTATCTCCTAATTATAATATGACTTAAGATTTCCCATTAAAAGCTCTCCTATATCCTAATGGCTTCATGGG
TGGAGAGAATCCTAAAGGTAACAAAGAATCCTGGTAATCGAGGGAGATGTCGTAAGTTGTCTTTATGAGATTGGTGATTC
CGTTCATATTTTTCATCTTTTGTTTATAATTCGCTACACGGCTCATGTTCGTGATTGAATTAAACAAAAGGAATGAAATG
TAGAACGGAACACAAACACCAATCTCACAAAGTAAACGAACAACACTCACGTTCCTATAATCTTAGTTGTTTCGTGCTGT
TACATTTCTCTTCTTTAAATTAATACAAATGAAAATAAAATGAATGCGTGATTAATTTAAAGAGAGAAAAACACAGCACC
ATTTCGTTTCTTTCTTTTGTTTTGTTCTCTTTCTCTTCTTTTGCTCTTTTATTTCGTGCATTCTTTACAAATAAAAGAAA
CAAAAGAGAAACGAGAAGAAAACGAAGAACAAACGAAATAGGCCAAAAGACCCAATTTTATTTGAATTAAACACGCATTC
ATCACTTTGTTCTTTCTTTGTTTTAATTAAATAAAATTGTACCTTTTGGGTCTTTTATAGATTAAGGGAACTGAGTCATT
AGAAGATAAAGGGTTTCCAAGGTTATAACTTAGAGGGTAATCTTAATGGTACCTGGAATAACTAGGAAATGATTGACAGG
AAGGGACGGTTGGTTACAGAGGGATTCATGAAGGGTTAGTTATTCATGGACGGTTGGAATAATAGGAATGATGATAAGAT
AGCCTGATTTAGTTGTTCCTGGTTACTTAAAGGTTAGGTCCTATGGTAGCTGTGGATAGGTTATTGAAGGATGTGGTTAT
AGGATACGGGAATAATGGGAATAGCGGTTACATTAGGATATAGGAGTCATGGTGTACTTCCTGGTCATTATATTGTAGGT
GTACACGAGTCAATGGTTCATGTAGGATATGATGAAGGTCTTTATAGGTTAAGGGTTCACTGTCATGTCCTAGTTAATGA
GTCATTCCATAAGGTTCGTTGTCTCTAATGGCCTATCTGTCAAGTTAATTCCGTACGCTACACTGGCATCGTGACTTGTT
TTCCTTGAGGTGAAAGGCCTGGTGGTTATAATAGGTGATTCCAGGTTATAACAGGTGATGAGGAACGGGTCTTTATTACC
TTAATTTCTTGAGCTCTTTAATATGAAGAATTATTCCTGGAGCTTATGATGAAAGAAATGAACCATAAGAGGAATGAATA
ATCCTAGGTGAACCCTTCATTGACTTGGAAATTAAGTTCATCCATTCCTTTATGCCTTGTTTAATTGTTCACCTTGATAA
CTAGCCCTTCATTCATCAGCCTACAGGAACCGTTCATATCGCCCCTGGACCCTTCATCATTGTAACCAGGAAACACTCAT
GATAACCAGGAATTGGCTACCTTCATTAGTTCATCCGTTCCACCTTCCCCTTATTTCCCTACACTCACCACCTGACACCT
AACTTTTCTTATAATCATGTGTAACTCCTACAATATAAAGAAGGCGTACACTTCATGCATTACATTATAAAATACACCAT
TAAAGATTATTCACTAGGAACAACTAATCTCATTACCTTCAGGGCTCATTCCATACCATTAACCCTATCAACATCAGGAT
TTAGTTCGTTCTCTGTGTCGTTTATTTTCCTTTACAATGCAGTGAAGAGAGAAAGAAGAGAACGATGAACAAAGCGTGAA
AGGAACAAACGACACACGAACGAAATCTCTTTTGTTCTTTTGTCTCACTTCATTTCATTAAAATATAAGAAGAGAAGCGT
ACGCATGATTTTAATTACAATGAAGTGAAGCAAAAACAAAAGAGGCAAAAGACCCAGTTTAAAGAAGGCAAAGTCAAAAG
GGTCAAATTTTAATTGTGTTTGCAATGGAAGCGCGAAACACATTAAAAATTTGGGCTCTTTTTCCTTTGTTCTCTTTAAT
TGGTTCTTTTGTGCTCTTTTTTTGTTTCATTTCCTTTTATTCTCGCTTCCACTTTGTTACATTGAAATAAAAGGAAAAGA
GAACAAAGAAGAGCCACAATGAAGAACGAACGGTGAGAGACTCCTCATTCCCATTATTCCCCTATCCTATCAACCTTCCA
CTTCATTAAGCTTGGAAACAGAGGTTGGTGGTTCATCGTTGGTTATTTGCTTCTTGTTTTGTTTAATTATAATGAAAGGA
ACAAAGTGAATGGAAGCATGAATTAAACAAAAGAAGCAAAATAAACAACCACAGGAACGAACCTTGACTGGCGGCTGTGG
AATGAAGAATGTGGTGTGTCTTTTGTTTTAATTAATAAAAGAAACACGCTTCACTTTATTCATTGTTTTCTTTTTATTAA
TTGAAACAAACACCACACCTACAATCTTATGACACAGAGCCGCCAAAGGAAAAGATGTAATGTAGAGATATAATTAGAAG
TTAGTTGTATGATAAAGGAGAATATTAATTATAACTCTACATTACTCATTTCCTATATTCTTCTAACTATAATTTAATTG
TTCCTGGTATTCTCTGGTTAACCTGGGATCTGTGGGTCATGGTGGAACGGAGTCAATATTCTATAGGATCCATGTGGCGG
CTAGAAGGGTACGGTTAATGATTCATGAAGGGCTCATTCTCTAGGTGTATTTCTCTTTCCTTTCGGCTCAAAGACTCCAA
GCTCAAGAAGACCCAGATAATAAGAAAATGAGTGAAACGAAACAGAGCACAACTAGGATAACATGGTGGTGGTCTTTCTT
GGCAGGCATGAAGGCTTCATTTAATTAATTAGAATGTGAGGAAGATAGTAAGCCCTAGATACAATTAATATCTTCTTATA
ATATTCTACCACTAATTAATAGGTCTATAATATAGGAGATTTCTAATGCTGGATAATAATTATATTTTAGTTGTAAGTTA
TAATGTATTAATTCCTATATTTTCTAGTTATATCCTTCTTATATTCTTAGGTTATAGAATTACCTTTAAGATTACCTATA
ATTTTAATGAGAAGATACACTTAATAATTACCTTTGATGATAGGTTATATTTCTAAGTCATACATCTCCTTTATCTTGGA
GGTACAAATTAAGCCTTTAGGAATGACCAGAAAAGACATTATATCTATGACCTAACATTATAATTACAATCTCCCATTAT
ATCTTAGTTGTAATTAATGGTTATATCTTAGGTGTATCTTCTAATGACAAAGAACCCTATTTCCTACCCTTGGATTCTTC
CTGTAGGTGTAGGTCATTATGTAACTAGGAAATATAAGAAGATTGCTGTAGGAATAATGACCTAAAGTTACAGTAGATTC
CTAAGGGCAAGATATAACTAGGATGAGTCATATGATTCCAGGTCAACCTTATAATGGCAGATATCCTATATTCTAGGGTT
ACAAAATACCTTTAAGGAGAGGTTATAATCTTCAAGGATCCTATAGGTGTATTTCTTAGGCTTACTTGGTTCCTTTGTAA
GCCTAGAATAAGCCAAGTTCCCATTAATCCCTTTCCCTTTCACCTCTGGATCTAGGATATAATCATTAATTTCCTATTTC
CCTTTGTTGTAATGGAATGGAATGGAAGCACGAACAAAGGAAAGAAGGAAATTAATGGCTCTCTTGTTGCTGTTTCATTT
TAATAAAAGCATGCTTCATTTCTCTTCGTTCCATTCCATTCGTGCCTTGTTTCCTTGCTTTCTATTTAATTAAAAGGTAA
AGAGATGCACGCTTTTAATTAATTGAAACAAGTGAAACAAAGGAAACGAATAGAATGTGAGGAACGAACAACTAACTTTC
CTATCTTGCCCTTTTGTTCTTTGTTTCTGTGGTTTAATTTCAAGTGAGAGAAGAGAGTGCGAGAATTAAACCACAGGAAA
CAACAACAAAAGACCCATTTCATTTCATTTCTTGTTTTCCTTTATTTAAATTAAACCATGCATTCTCTTCATTCCATTTA
TGTTTAATTTAAATAAAGAGAAAAGAGAAAATGAATGAAATGAACAAGAACGAAGAGCATGAAATGAAAAGAAACGAAAC
AAGTGAAATAAAATGGAGCGCGTGTTCTTTCTTTCATTTCATTCTTTTCGTTCCCTCTTTTGTGCTGTGTTTTAATGAAT
GACACGCTTCATTTCCTTCATTGTTCATTTCATTAAAACAGAGCACACGTCCCTCTTCATATGATAGGTTAGCTGGTTCT
CCTTTAGCCTGTCAAGTCATTCATGAAGTCTCTAAGCTCAGAAAACCCAATATTAAAGGTGGATTCCAAGGTTAATGAGA
GATAAGAGGAATGATTGGTAAGTGAGGGAAATGGTCCTTTGCCCTTCTATAATTTGCTTCTATGCTGGCTTCTTACTTTT
AATTTAATGAAGATAAAAGAGCCAGAATGAAACAAAGGAATCACCAATCAATCCTTAATGACAGTGCGTGAGTCCTAAAT
CCTGGTTAATTCAGCTATAATGAGAGAAAGAATGCTGTGTTTTTATTGTTTCATTTAATTAATAGAAGCATGAGGAACGA
ACAAAGGAAGAGCACGATAGGACCATGATTTTACACTTTTGGGTTCATTTTTTACCGCTTTCGGTCCAAATTTTGCAGCA
TTCTAATTGTCTTTCATTAAAATAAAGTGAATCTGATGTAACTTATAATTATAATCTCAGAATATAGGAAAAGTTGGTAA
GGATATTGTAGGTGATTATTAATGACTCATGCTAGTGATAGAATTCTCTTGTTTGCTCTTATTATAATTAAACCAAGCAA
CTGTCTCTCTTGTTCTCTAAGTGAAAAGAATAATTCATTAAAGGAAAGAGAAACGAAGTGAATTAATTGGGTTCTTTGTC
CTCATTCTTTCTGTCATTATCTTCTTCTCATTGAAATTAATGACATTCTCTTCCTTCTTCTAATCCAATTAAAAGCTTTC
CTATATTCTAAGTGAGTCATTTGTAACATTACAATAAAAGCAAAGAAACCAAGAACAAGAGCTTGCGAATTCCAAGATTA
ATTGAAATAAAAGCAATGAAGACATGCCCTTGAAAGACTTCCCTTATTCCTCTTTACCTTGGGCTTTGGTATCTTGTCAA
TATAATTAAACAAAACAACCTGGAAAACCATCCATGTCATTCATTAAATCTGGGATCATATGGTTATTAAAGTGTAAGGT
GAGAGATTAGTTGTAGGCTCTTATTACACCATTATAGGAGCTGGAACCAGGCACAAGGAGAACACCACCAAGATCAAGGT
TCGTTCATGCATCCGTTTCTCGCTCTCATTACTTTTAATTAAAATAAACTATACACCTACTTTTCTCTCCTTTACAAATC
TTGGCATTCTATTTCTCTTGGAATTCTACATTATAATCTGACCTAGAATCCCATTGTATCTATACCTTATAATTATAACC
TAACATTTGACCTATCTTGACAGTACATTATTTACCTAGAAATATAATGCTTCTATAGACTTAGAATTTAGGTCATTTAT
ATAACTGGAAATATCCTATCTTACAGGGTTATATTTTGACTAGGGATTCTAATTGTAGGATATCCTCATATTATGACCTA
AGTTTACATTATTCCTGTAGGCTATAATTCTTCTATAGATTGACATTATACCGTTCCTATAATCTATCAACTAGGAATCT
TCTGTATCCTTCTAATAGAATTATCCTTTGCCAACTGACCTAACAATGAAGGGAAAGAAACTCACGATTAATAGGATGAA
TGGGTGTTTCAAGGGTTTTATGGAGAAGATCTCATGTTCTTGAATGCTCTGTCTTAATGGGTTTCTTATTCATCATCCAC
CTAATGAGAACGTGAGTCCCTGTTTTCCAAGGGTACAGAGTGAACGGTTAGATGACAAGGAAACTCTCTTGATAGGTGAG
ACACTACATCCTAGTTATAATGGTGGTGGTTCTTTGTTGTGGCTCTATTGTGTTGCTTTATTTTATTCAATTCACGCACT
TCTCTTCTTTCGTTTGTAATTGAATTAAAATAAAGGAACAAGAGACACAAGAGCCCAACAACAACCGCCTACCAACAACA
GCATCCAGGTCATATCGTGAGTGGCTCGTTTTTCTTGTTTTGTTTAATTAAAATGAAGAAGCACGCTTCACTACCTTCAT
TGTCTTCTTTATTTTAATTAAAACACCAAGAACAAAGAGAGCCACCACACCAGGCTGTTACCAAAGGAAGGTGTCAGAAG
GTGAGAGTAGGAGGGTGAAGAGAAGAAGAACAAAGAACTCTCTTCATCGTGCTTTGCTTTCTTTCTCTTCTTGTTCGCTC
ATTCATTCGCTTCGTTCCTGGTTTTCTTTTCTTTAAATTAAACCGTGCTTCCTTTCACTTCTTTCATCCCATTACGTTTA
ATTCAATTAGAACAAAGAAGCAAAATATTCTCTTCATCTGTGGTTTATTTTCCTTTGTTCGTTTATAATGAAAGCATGAA
ACGAATAAAGGAAATGAACCACAGGCCAAAAGACTCAGATTTAATTTAATAAAAGCATGCGTTCATTCGTTCTTTTCTCT
CTCTCATTTCCTTATCTTTTATTAATTAAATCTGGCTCTTTTGGGACTCTTCCTGGATGCTGCGGTTGGACTGGTCTCTA
AGCCGGTTAGTAACTCAAGACATTAAGACTCAGCCCCAGATCAACCATTTCCCATTTCTATTGTTTCATTTGGTTTATTT
TTAATTAATAAAAGCATGCGGTTCTCTTCTTTCCCTTATCTTTTATTTATTAAACTAAACACAACAGTCATCTCCTAGTG
CCGCCAGTTCCTGTTCTCTTTTTCCTTT
>Locus_117892_Transcript_1/1_Confidence_3.000_Length_20009
TGATGTTATTCTACAATTATGGAGGATTCGCTAGCCGAGAAAGGTGCAACTCGAGGCGAAGCGGGCGTTAAAACTACTGA
AAATGATGGTTGTAAGACATCAGAATCTGACCGCGTGGTCGCCGAAGAAATTTGGATTGGACGTCGGGACTCCGGACTGA
GGAGACAACCCAAACTCACCGAGAAGGGTAAGAACTACAAACTTTCAGAACTTCTAAGAGAAAGAAAGCATATTAAAGCC
AACATACGGTCAAATATTGAGTCATTTAAGGGTCTTATGACTGATGAAGAAAACTATGATCTTGTAAAAAATGGATATCC
TGAACTAGACAAACTTTTTAGACATTTTGTGGAAATTCATGATGCAATACAACCGTTACTTAATGATTTGGGTCAATCAC
TTGACAGTACTATCTATGAAGACACACAACATGAAATTGACATCTTTATGAATGAGGTAGAGAGATGGGTGGAGTCAGTT
AAAGTGAAAAAACGTGAAGGGAGGAATTCTGTGAGATTCAAAAGTGTATCTGGACGTAATTCCCAAACTTCTAAGAGGTC
AACAACATCTTCAACTAAACAAAAGGCAATTGAAGCAAAGGCTAGAATGGTTGAAATGAAGGCTAGACTTGATAAGCTTG
AACAAGTTGAAACTGCCAGAAAGGAAGCCGAACGTGCTGAGTTGAATGCTCAATTCTCAATTGCTGCTGCTGTTAATAAG
GTTTATGAAGATGCATTGAATGAGGAAAATGAACAATACTTGGGATCAGATGATCCTGATTATGATGATCATCAAAGAAT
TGACTTGATAACTCCTTGTAAGCCAATCATACTGCCTAATGATGATAAAGAACAAATTAATCTCAGCCCATCTACGCCAA
GCAATCATGTTTTGGACCACACCTTTGTATTGAATCCAGGAGCAGAAGTATTTAAACCACCAGCATATTTCTCGACAAGC
ATTGGACGCACTAAAGGGACTGTATTGGACAACCCTGAGTTGAAAGGTGCTGTGGCTAGCCCAAGGTACATTGGAGACAT
TAACAAGACTGTATTGGAACAGAATCTTGAGTCTAAACCTGTTAGAGCTAACAACACATGTATTGGAGACACCCGCAGAT
CTGCATTGGAACATGATCTCAAGTCTAAACATGTCACAAATAATTCTGCCTTGCAACATTCTGCTGTAAATACACCTTTA
TTCTTCTCTACACCAAAGCAACATGTTGAATTGAACTCAGCAACTTCAAGTGTGCTGCCACAAACATCTCTTTTGGAAAA
AATGGAATTGCGTATGTCCCAACCACCTCCTAAACCGGTTCCATTTGATGGTGACCCAACAACCTATTTGAGATTTAGTG
TCAACTTTAAGGAGCAAGTGGAAAGTAGGGTTTCCCTTACGGACGGTGAGAAAATGAACTATCTACTAAGTTATACGTCT
GGAAAGGCCCGTCAACTTATTGAAAACTATCAAGGACTACCTAATGCATGTCAGTTGTCATTAGATTTATTGCATAGAAG
ATTTGGCCAAACATCTATGATAGTTGAAGCATTGAAGTCTACAGTCATTTATGGAGAGAAGCTGAGACCTGGTGATGGTG
CTGCTCTTTTGATTCTGTCAGATAAGCTTGAAAATTGTTGTAACACCATGAACGAACTTAACTCAAATGAGTTAAACTGT
ACTACTAACTTAAAGTGTATCTATGATCGTTTGCCTGACCCACTTCAAAGGAAATGGAGGAAAACTGCTAAATCCTATCG
TGAGCGCAACAATGGTAAAGAACCAACACTTAGAGAACTAGCAGATTTTATAGCAGAAGAGTCTCAAGCTGAAAACGACC
CAGTGTATGGACATAAGAGTGACAACAAGATGAAATCGACAACTCATAGACAACAGGTTAGACCAGTTACTGCACCAAGA
AACAGAATAGCAACACTAGTAACTCCAGTTCAGAAAACCAGGGAGCCTTTGTCGGATGCAAAACAAGAAACTCCATCTCA
AGTCAAAGAATCTTGCCAATTATGTCATAATGGAGTGCATGAATTGTCTTATTGTACTGTGTTCTTATCAAAGGGTGTGA
ATTGGAGGAGAAAATATGCAAGGACTGCTTCATTATGTTATCTATGTTTATCTAACACTCATATCAAGAAAGACTGTACT
TCAAAGATTAGCTGCAATGTGAAGGACTGTAAGAGCCCCAGCAGCCACAACAAACTTCTACATTATGAAGACAAGAAGTC
AGATGGAAACTCTTCGTCAGACAACACACCTGTAAATACTGCAACAATGAACAATAAGCGTGGTTTTGTGAAACTGAAAG
TTGTTCCTGTGCGTGTGACAGGAGAAAATGGATCTTCACTCTCCACTTATGGACTATTAGACACTGCAGCGGCAAGCTCA
ATGATCACTGATAAACTTTCTAAGAAATTGCAGTTACGAGGAGTTCCTGATAAAGTTAACATAAGTACTGTTACACATAA
GGGTAAAGAATATGAACTGCCAGCTGTTGACTTTCGCGTGAGCTCTACTGCACAAGATAACGCAAGTTTTCCTGTTTACC
AAGCCTTGTCTGTAGAGTCATTAAATGTATCTCAGAGTTATCGACCAAGCCATTTAGACCTGTCTGATTGGCCGCACCTT
AATAACGTGGAATTGCCTAGTTGTCACGTGGACTTGGATGAAGTCTCAGTCTTAATTGGTCAAGACGTTCCGCAAGCGCA
CGTCGTATTGGAGTACGTGTGGGGAGACGATCCACAAAGACAGGCATATGCCACTAAAACACCCTTTGGATGGTGTGTTG
CAGGGCCAACAAAGAACAAAGACAGTAACAGTAAACCAGTCGCACTTTCAATATTTGAATTCAATTTGGAGAATCAAGTT
GAAAGATTTTGGTCCTTGGAGCGACATGGATTCACAGATGGCGGCGAGGGTGAAAACAGTGCGGAAGACTTACAGGCCTT
AGAGATCCTGAAAGAAACAACACGTGTAAAGGACAACAGATATGAAGTTGGACTACTATGGAAGACTAAAGATCCAAACC
TACCCGATAATAGATCTCAAGCAGATAAGAGATTCCAACAACTCAAGAGACGTTTCGATCGTGATCCCGAATTCGCTTCT
CGCTACAAAGCAGTTATGGAAGAATATATCAACAAAGGCTATGCAAAGAGACTCTCTCGTGAAGAGGCAACTCGCACTTC
TGGTCGAACATGGTATTTACCCCATCATGGCGTCGTCAACCCTAACAAAGCTAAAGTAAGAGTAGTCTATGATGCAGCAG
CTACATATAGTGGAACATCACTAAATAAGGAACTGTTTCAAGGTCCTCAGCTTACTAATTCACTCATTGGAGTGTTGATG
CGCTTCAGAAAGGAAAAGATAGCAGTTTCGTCTGATATAGAGAGCATGTTTCACAGAGTAGCTTGCAGAGAAGAAGATAC
GGATGCTCTCCGTTTCCTGTGGTTTGATGATGACATGAACAAACCGCCGATCGACTGCAAGATGATGGTACATCTATTTG
GAAAGGCAGACTCGCCTTGCATTGCTTCATGGGCCTTAAAACGTACTGCCCTTGATAATGAAGATAAATTTGACAAGGGG
ATTTGTGACATTGTGAACAACAATTTTTATGTAGATGATTGTTTGTTCTCAAAACCTACTGTTGAAGAAGCAGTTGATTC
ATCACTACAGTTAATGAACTTACTAAAGAAAGGGAACTTTCGTCTCACTAAGTTTGCTTCCAGCAATAAGCAAGTATTGG
CTTCGATTCCTGCTGAAGAGAGAATGATTAAAGATCTTGATCTTGACAAACTTCCTACTGAAAGGGCACTTGGCGTGCAA
TGGAACATTGAGAATGATACCTTCGGTGTTAAGGTATCTCTCAAACCGTCTGATGATAACACGAGGAGAAGCTGCTTGTC
AACATTAAGTTCAACCTTTGACCCCTTGGGTATGGTCTCTCCGGTGCTGTTGAAGGCCAAGAGGGTCATACAGAAATCGT
GGCAGCTGAAACTGGACTGGGACGAACAACTTCCTGACGACTTGCTACATGTCTTTAGAAAATGGCGCGAAGAACTTCCA
CTTCTAAATAATGTAAACATTCCTCGATGCTACTTCGTTGAAGGATGTGCAACAAGAGCAACATTTCAACTACACCATTT
CTGTGATGCTTCAGAGTATGGATATGGGACGGTTACATACTTGCGGAAGAAGGAGGAGGATGGAACTGTCGAGTGTGCAT
TTGTAACATCGAAAAGTCGCACTGCCCCTCTGCAGTATGTGTCGATTCCCCGACTTGAGCTTCAAGCAGCCACTATCGCT
GTTCGTGTGAATAACATGGTGATGAAGGAAATCCAGTTAGCGATATCAGCAGTATTCTTCTGGACAGATTCTCAGCTAGT
CATCCAGTATGTGAACAACGAGTCTCGCAGGTTCAAGACATATGTTGCTAATCGAGTTGCAGAGATAAGAAGCACAACGA
ATCCGGAGCAATGGAGACATTGTCCGGGAGTTATCAACCCAGCAGATTATGCCTCCCGTGGACTGTCGCCAAAGGAACTG
TTAAACAATAGATGGTTCCAAGGTCCTGCATTTCTCTTAGAAGATGAGACGAAGTGGCCCAAAGGTGAAGTTCAACCACT
ACCAGATGGCGACCCAGAAGAAAAGAAGGAAGCCACCACGTTTACAGTGACTCTGCCTGATAGTTTACATCAGCTGTTAG
TGAGATATTCTTCGTGGTCCAAGTTGCAAAGGAAGGTAGCTTGGCTTATAAAGTTCATAGAATACCTAGCAACACGCAAG
AATGGAGTCTCTGTCGGCACTACGTGCGCTAAACAGCTCACGCCTGAAGACCTGGAGAAAGCAACCGTGGCAATAGTTCG
ACTAGTTCAAAGAGAAGTGTATCAAGATGAAATCGAGACTCTGAAGAGTAAGGATACAGTTAAACCCTCAAGCACACTCA
TCAAGCTCAGACCATGTTTAAGTAATGGCATCATTCGAGTTGGGGGACGTATCTCCGAAGCCCCAATGACATTTGATGCC
AAGTTTCCTATGATTATGCCACCAAAGCACCACGTGTCACGACTGCTAATTTCTCACTTTCATGAGAAACTGGCACATGC
TGGACAAAATCACATACTTGCTCATCTGAGAGAACGTTTCTGGATACCTCACCAGCGATCTGCCGTTCGAGGAACTGTGC
GCTCATGTTTGAAGTGCAAGAAGCAAAGAGCAGTTACCATGCAGCAGCTGATGGCACCACTACCTGCTGTTCGCACTACT
CCGTATGAGCCATGCTTTACGCATTCGGGAGTAGACTACTTTGGTCCCCTAAGTGTCAAGAGAGGACGAGCTATCGTTAA
ACGTTGGGGAGTTATATTCACCTGCTTCAATTCAAGAGCTGTGCATTTGGAGGTGGCATCCTCGCTGGAGTCTGACTGTT
TTATCAATGTATTGAGGAGGTTCATCAACCGACGGGGACCCCCTAAGACAATGCACTCTGATAATGGCACGAATTTCGTT
GGTGCGGAACGTGAAATCAAGCAAGCAATCGAGAATTGGAACATGAACCAAGTTAATGATGAACTTCTGCAAAGAGGATG
TAAGTGGGTTTTTCAGCCACCCAAAGCATCACATGCTAGTGGAGTCTGGGAAAGACTCATTCGGAGCATCAGAACAGCAC
TGAAGGCAATTCTTGGAGAAAGTCTGGCAGACGATGACACTCTCAGTACCGTGTTTACTGAAGTCGAAGGTGTTCTAAAC
TCCAGACCGCTTTGTGCAATCTCAGATGATCCTGATGACTTCGAGCCAATCACCCCGAATCACCTGTTACTTCAAAGGCC
AGTTCAAGTTCTACCACCAGGATGTTTCACTAAAGCAGATGTCTACTCAAGGAAGAAGTGGAGACAAGTTCAGATTCTCT
CTAATCATGTTTGGACGCGCTGGTTAAAGGAATACATACCAGCCTTGCAAGAAAGGCAGAAATGGACAGTCCCTCGACGA
AACGCTGAAGCTGGTGACCTAGTACTCATGGTTGACGAATGCTTGCCACGGGGCAAGTGGCACCTTGGAAGAGTCACACG
AGTGTTCCCAAGTTCAGATGGTTTGGTGCGAAAGGTTGAAGTGAAGACAAAGACGTCGACCTTCTTGAGGCCAATACAGA
AGCTCTGTTTGTTAGAAGAAGCATCCAAGCTCAGTCCAGAAGGAGAAACAAAGACTCAATAGAACATTATAGTTTACAAT
GAACTGCGTAGTCATATTATGTAATAGTTATAGTTGTTGAGGCCTGTTAATTTGTATGCTCACGGGTTCGCATGGGGTGG
GGTGTAGCGGCCTCGTTTTAATGTTATGTTAATGTATGCGTCACGTGACGGCCTCATGACCGGCTCTTGGCCTGATCGTC
CTTTTTTTGTGTTTGTCGTATTCTCACTGTGTGATACGACCCAGACGATGTAAGGAATGGATAATCACGTAGAAATCATT
TTGTGAAACTTGTATTGGAGACCATGGAGTTGATTAAATGTTCATGGATGCAAGTGAGTGGTTTTAAGTGTCAGTGATTC
CTTAATAAGTGTCAACAGTATCACACATTCTCGCACGACTTGGACTCAACACAACATGGATTGTCTTTGAATATTTGGAT
TACTCTTCGTTTGTCTGATGTTATTCTACAATTATGGAGGATTCGCTAGCCGAGAAAGGTGCAACTCGAGGCGAAGCGGG
CGTTAAAACTACTGAAAATGATGGTTGTAAGACATCAGAATCTGACCGCGTGGTCGCCGAAGAAATTTGGATTGGACGTC
GGGACTCCGGACTGAGGAGACAACCCAAACTCACCGAGAAGGGTAAGAACTACAAACTTTCAGAACTTCTAAGAGAAAGA
AAGCATATTAAAGCCAACATACGGTCAAATATTGAGTCATTTAAGGGTCTTATGACTGATGAAGAAAACTATGATCTTGT
AAAAAATGGATATCCTGAACTAGACAAACTTTTTAGACATTTTGTGGAAATTCATGATGCAATACAACCGTTACTTAATG
ATTTGGGTCAATCACTTGACAGTACTATCTATGAAGACACACAACATGAAATTGACATCTTTATGAATGAGGTAGAGAGA
TGGGTGGAGTCAGTTAAAGTGAAAAAACGTGAAGGGAGGAATTCTGTGAGATTCAAAAGTGTATCTGGACGTAATTCCCA
AACTTCTAAGAGGTCAACAACATCTTCAACTAAACAAAAGGCAATTGAAGCAAAGGCTAGAATGGTTGAAATGAAGGCTA
GACTTGATAAGCTTGAACAAGTTGAAACTGCCAGAAAGGAAGCCGAACGTGCTGAGTTGAATGCTCAATTCTCAATTGCT
GCTGCTGTTAATAAGGTTTATGAAGATGCATTGAATGAGGAAAATGAACAATACTTGGGATCAGATGATCCTGATTATGA
TGATCATCAAAGAATTGACTTGATAACTCCTTGTAAGCCAATCATACTGCCTAATGATGATAAAGAACAAATTAATCTCA
GCCCATCTACGCCAAGCAATCATGTTTTGGACCACACCTTTGTATTGAATCCAGGAGCAGAAGTATTTAAACCACCAGCA
TATTTCTCGACAAGCATTGGACGCACTAAAGGGACTGTATTGGACAACCCTGAGTTGAAAGGTGCTGTGGCTAGCCCAAG
GTACATTGGAGACATTAACAAGACTGTATTGGAACAGAATCTTGAGTCTAAACCTGTTAGAGCTAACAACACATGTATTG
GAGACACCCGCAGATCTGCATTGGAACATGATCTCAAGTCTAAACATGTCACAAATAATTCTGCCTTGCAACATTCTGCT
GTAAATACACCTTTATTCTTCTCTACACCAAAGCAACATGTTGAATTGAACTCAGCAACTTCAAGTGTGCTGCCACAAAC
ATCTCTTTTGGAAAAAATGGAATTGCGTATGTCCCAACCACCTCCTAAACCGGTTCCATTTGATGGTGACCCAACAACCT
ATTTGAGATTTAGTGTCAACTTTAAGGAGCAAGTGGAAAGTAGGGTTTCCCTTACGGACGGTGAGAAAATGAACTATCTA
CTAAGTTATACGTCTGGAAAGGCCCGTCAACTTATTGAAAACTATCAAGGACTACCTAATGCATGTCAGTTGTCATTAGA
TTTATTGCATAGAAGATTTGGCCAAACATCTATGATAGTTGAAGCATTGAAGTCTACAGTCATTTATGGAGAGAAGCTGA
GACCTGGTGATGGTGCTGCTCTTTTGATTCTGTCAGATAAGCTTGAAAATTGTTGTAACACCATGAACGAACTTAACTCA
AATGAGTTAAACTGTACTACTAACTTAAAGTGTATCTATGATCGTTTGCCTGACCCACTTCAAAGGAAATGGAGGAAAAC
TGCTAAATCCTATCGTGAGCGCAACAATGGTAAAGAACCAACACTTAGAGAACTAGCAGATTTTATAGCAGAAGAGTCTC
AAGCTGAAAACGACCCAGTGTATGGACATAAGAGTGACAACAAGATGAAATCGACAACTCATAGACAACAGGTTAGACCA
GTTACTGCACCAAGAAACAGAATAGCAACACTAGTAACTCCAGTTCAGAAAACCAGGGAGCCTTTGTCGGATGCAAAACA
AGAAACTCCATCTCAAGTCAAAGAATCTTGCCAATTATGTCATAATGGAGTGCATGAATTGTCTTATTGTACTGTGTTCT
TATCAAAGGGTGTGAATTGGAGGAGAAAATATGCAAGGACTGCTTCATTATGTTATCTATGTTTATCTAACACTCATATC
AAGAAAGACTGTACTTCAAAGATTAGCTGCAATGTGAAGGACTGTAAGAGCCCCAGCAGCCACAACAAACTTCTACATTA
TGAAGACAAGAAGTCAGATGGAAACTCTTCGTCAGACAACACACCTGTAAATACTGCAACAATGAACAATAAGCGTGGTT
TTGTGAAACTGAAAGTTGTTCCTGTGCGTGTGACAGGAGAAAATGGATCTTCACTCTCCACTTATGGACTATTAGACACT
GCAGCGGCAAGCTCAATGATCACTGATAAACTTTCTAAGAAATTGCAGTTACGAGGAGTTCCTGATAAAGTTAACATAAG
TACTGTTACACATAAGGGTAAAGAATATGAACTGCCAGCTGTTGACTTTCGCGTGAGCTCTACTGCACAAGATAACGCAA
GTTTTCCTGTTTACCAAGCCTTGTCTGTAGAGTCATTAAATGTATCTCAGAGTTATCGACCAAGCCATTTAGACCTGTCT
GATTGGCCGCACCTTAATAACGTGGAATTGCCTAGTTGTCACGTGGACTTGGATGAAGTCTCAGTCTTAATTGGTCAAGA
CGTTCCGCAAGCGCACGTCGTATTGGAGTACGTGTGGGGAGACGATCCACAAAGACAGGCATATGCCACTAAAACACCCT
TTGGATGGTGTGTTGCAGGGCCAACAAAGAACAAAGACAGTAACAGTAAACCAGTCGCACTTTCAATATTTGAATTCAAT
TTGGAGAATCAAGTTGAAAGATTTTGGTCCTTGGAGCGACATGGATTCACAGATGGCGGCGAGGGTGAAAACAGTGCGGA
AGACTTACAGGCCTTAGAGATCCTGAAAGAAACAACACGTGTAAAGGACAACAGATATGAAGTTGGACTACTATGGAAGA
CTAAAGATCCAAACCTACCCGATAATAGATCTCAAGCAGATAAGAGATTCCAACAACTCAAGAGACGTTTCGATCGTGAT
CCCGAATTCGCTTCTCGCTACAAAGCAGTTATGGAAGAATATATCAACAAAGGCTATGCAAAGAGACTCTCTCGTGAAGA
GGCAACTCGCACTTCTGGTCGAACATGGTATTTACCCCATCATGGCGTCGTCAACCCTAACAAAGCTAAAGTAAGAGTAG
TCTATGATGCAGCAGCTACATATAGTGGAACATCACTAAATAAGGAACTGTTTCAAGGTCCTCAGCTTACTAATTCACTC
ATTGGAGTGTTGATGCGCTTCAGAAAGGAAAAGATAGCAGTTTCGTCTGATATAGAGAGCATGTTTCACAGAGTAGCTTG
CAGAGAAGAAGATACGGATGCTCTCCGTTTCCTGTGGTTTGATGATGACATGAACAAACCGCCGATCGACTGCAAGATGA
TGGTACATCTATTTGGAAAGGCAGACTCGCCTTGCATTGCTTCATGGGCCTTAAAACGTACTGCCCTTGATAATGAAGAT
AAATTTGACAAGGGGATTTGTGACATTGTGAACAACAATTTTTATGTAGATGATTGTTTGTTCTCAAAACCTACTGTTGA
AGAAGCAGTTGATTCATCACTACAGTTAATGAACTTACTAAAGAAAGGGAACTTTCGTCTCACTAAGTTTGCTTCCAGCA
ATAAGCAAGTATTGGCTTCGATTCCTGCTGAAGAGAGAATGATTAAAGATCTTGATCTTGACAAACTTCCTACTGAAAGG
GCACTTGGCGTGCAATGGAACATTGAGAATGATACCTTCGGTGTTAAGGTATCTCTCAAACCGTCTGATGATAACACGAG
GAGAAGCTGCTTGTCAACATTAAGTTCAACCTTTGACCCCTTGGGTATGGTCTCTCCGGTGCTGTTGAAGGCCAAGAGGG
TCATACAGAAATCGTGGCAGCTGAAACTGGACTGGGACGAACAACTTCCTGACGACTTGCTACATGTCTTTAGAAAATGG
CGCGAAGAACTTCCACTTCTAAATAATGTAAACATTCCTCGATGCTACTTCGTTGAAGGATGTGCAACAAGAGCAACATT
TCAACTACACCATTTCTGTGATGCTTCAGAGTATGGATATGGGACGGTTACATACTTGCGGAAGAAGGAGGAGGATGGAA
CTGTCGAGTGTGCATTTGTAACATCGAAAAGTCGCACTGCCCCTCTGCAGTATGTGTCGATTCCCCGACTTGAGCTTCAA
GCAGCCACTATCGCTGTTCGTGTGAATAACATGGTGATGAAGGAAATCCAGTTAGCGATATCAGCAGTATTCTTCTGGAC
AGATTCTCAGCTAGTCATCCAGTATGTGAACAACGAGTCTCGCAGGTTCAAGACATATGTTGCTAATCGAGTTGCAGAGA
TAAGAAGCACAACGAATCCGGAGCAATGGAGACATTGTCCGGGAGTTATCAACCCAGCAGATTATGCCTCCCGTGGACTG
TCGCCAAAGGAACTGTTAAACAATAGATGGTTCCAAGGTCCTGCATTTCTCTTAGAAGATGAGACGAAGTGGCCCAAAGG
TGAAGTTCAACCACTACCAGATGGCGACCCAGAAGAAAAGAAGGAAGCCACCACGTTTACAGTGACTCTGCCTGATAGTT
TACATCAGCTGTTAGTGAGATATTCTTCGTGGTCCAAGTTGCAAAGGAAGGTAGCTTGGCTTATAAAGTTCATAGAATAC
CTAGCAACACGCAAGAATGGAGTCTCTGTCGGCACTACGTGCGCTAAACAGCTCACGCCTGAAGACCTGGAGAAAGCAAC
CGTGGCAATAGTTCGACTAGTTCAAAGAGAAGTGTATCAAGATGAAATCGAGACTCTGAAGAGTAAGGATACAGTTAAAC
CCTCAAGCACACTCATCAAGCTCAGACCATGTTTAAGTAATGGCATCATTCGAGTTGGGGGACGTATCTCCGAAGCCCCA
ATGACATTTGATGCCAAGTTTCCTATGATTATGCCACCAAAGCACCACGTGTCACGACTGCTAATTTCTCACTTTCATGA
GAAACTGGCACATGCTGGACAAAATCACATACTTGCTCATCTGAGAGAACGTTTCTGGATACCTCACCAGCGATCTGCCG
TTCGAGGAACTGTGCGCTCATGTTTGAAGTGCAAGAAGCAAAGAGCAGTTACCATGCAGCAGCTGATGGCACCACTACCT
GCTGTTCGCACTACTCCGTATGAGCCATGCTTTACGCATTCGGGAGTAGACTACTTTGGTCCCCTAAGTGTCAAGAGAGG
ACGAGCTATCGTTAAACGTTGGGGAGTTATATTCACCTGCTTCAATTCAAGAGCTGTGCATTTGGAGGTGGCATCCTCGC
TGGAGTCTGACTGTTTTATCAATGTATTGAGGAGGTTCATCAACCGACGGGGACCCCCTAAGACAATGCACTCTGATAAT
GGCACGAATTTCGTTGGTGCGGAACGTGAAATCAAGCAAGCAATCGAGAATTGGAACATGAACCAAGTTAATGATGAACT
TCTGCAAAGAGGATGTAAGTGGGTTTTTCAGCCACCCAAAGCATCACATGCTAGTGGAGTCTGGGAAAGACTCATTCGGA
GCATCAGAACAGCACTGAAGGCAATTCTTGGAGAAAGTCTGGCAGACGATGACACTCTCAGTACCGTGTTTACTGAAGTC
GAAGGTGTTCTAAACTCCAGACCGCTTTGTGCAATCTCAGATGATCCTGATGACTTCGAGCCAATCACCCCGAATCACCT
GTTACTTCAAAGGCCAGTTCAAGTTCTACCACCAGGATGTTTCACTAAAGCAGATGTCTACTCAAGGAAGAAGTGGAGAC
AAGTTCAGATTCTCTCTAATCATGTTTGGACGCGCTGGTTAAAGGAATACATACCAGCCTTGCAAGAAAGGCAGAAATGG
ACAGTCCCTCGACGAAACGCTGAAGCTGGTGACCTAGTACTCATGGTTGACGAATGCTTGCCACGGGGCAAGTGGCACCT
TGGAAGAGTCACACGAGTGTTCCCAAGTTCAGATGGTTTGGTGCGAAAGGTTGAAGTGAAGACAAAGACGTCGACCTTCT
TGAGGCCAATACAGAAGCTCTGTTTGTTAGAAGAAGCATCCAAGCTCAGTCCAGAAGGAGAAACAAAGACTCAATAGAAC
ATTATAGTTTACAATGAACTGCGTAGTCATATTATGTAATAGTTATAGTTGTTGAGGCCTGTTAATTTGTATGCTCACGG
GTTCGCATGGGGTGGGGTGTAGCGGCCTCGTTTTAATGTTATGTTAATGTATGCGTCACGTGACGGCCTCATGACCGGCT
CTTGGCCTGATCGTCCTTTTTTTGTGTTTGTCGTATTCTCACTGTGTGATACGACCCAGACGATGTAAGGAATGGATAAT
CACGTAGAAATCATTTTGTGAAACTTGTATTGGAGACCATGGAGTTGATTAAATGTTCATGGATGCAAGTGAGTGGTTTT
AAGTGTCAGTGATTCCTTAATAAGTGTCAACAGTATCACACATTCTCGCACGACTTGGACTCAACACAACATGGATTGTC
TTTGAATATTTGGATTACTCTTCGTTTGTCTGATGTTATTCTACAATTATGGAGGATTCGCTAGCCGAGAAAGGTGCAAC
TCGAGGCGAAGCGGGCGTTAAAACTACTGAAAATGATGGTTGTAAGACATCAGAATCTGACCGCGTGGTCGCCGAAGAAA
TTTGGATTGGACGTCGGGACTCCGGACTGAGGAGACAACCCAAACTCACCGAGAAGGGTAAGAACTACAAACTTTCAGAA
CTTCTAAGAGAAAGAAAGCATATTAAAGCCAACATACGGTCAAATATTGAGTCATTTAAGGGTCTTATGACTGATGAAGA
AAACTATGATCTTGTAAAAAATGGATATCCTGAACTAGACAAACTTTTTAGACATTTTGTGGAAATTCATGATGCAATAC
AACCGTTACTTAATGATTTGGGTCAATCACTTGACAGTACTATCTATGAAGACACACAACATGAAATTGACATCTTTATG
AATGAGGTAGAGAGATGGGTGGAGTCAGTTAAAGTGAAAAAACGTGAAGGGAGGAATTCTGTGAGATTCAAAAGTGTATC
TGGACGTAATTCCCAAACTTCTAAGAGGTCAACAACATCTTCAACTAAACAAAAGGCAATTGAAGCAAAGGCTAGAATGG
TTGAAATGAAGGCTAGACTTGATAAGCTTGAACAAGTTGAAACTGCCAGAAAGGAAGCCGAACGTGCTGAGTTGAATGCT
CAATTCTCAATTGCTGCTGCTGTTAATAAGGTTTATGAAGATGCATTGAATGAGGAAAATGAACAATACTTGGGATCAGA
TGATCCTGATTATGATGATCATCAAAGAATTGACTTGATAACTCCTTGTAAGCCAATCATACTGCCTAATGATGATAAAG
AACAAATTAATCTCAGCCCATCTACGCCAAGCAATCATGTTTTGGACCACACCTTTGTATTGAATCCAGGAGCAGAAGTA
TTTAAACCACCAGCATATTTCTCGACAAGCATTGGACGCACTAAAGGGACTGTATTGGACAACCCTGAGTTGAAAGGTGC
TGTGGCTAGCCCAAGGTACATTGGAGACATTAACAAGACTGTATTGGAACAGAATCTTGAGTCTAAACCTGTTAGAGCTA
ACAACACATGTATTGGAGACACCCGCAGATCTGCATTGGAACATGATCTCAAGTCTAAACATGTCACAAATAATTCTGCC
TTGCAACATTCTGCTGTAAATACACCTTTATTCTTCTCTACACCAAAGCAACATGTTGAATTGAACTCAGCAACTTCAAG
TGTGCTGCCACAAACATCTCTTTTGGAAAAAATGGAATTGCGTATGTCCCAACCACCTCCTAAACCGGTTCCATTTGATG
GTGACCCAACAACCTATTTGAGATTTAGTGTCAACTTTAAGGAGCAAGTGGAAAGTAGGGTTTCCCTTACGGACGGTGAG
AAAATGAACTATCTACTAAGTTATACGTCTGGAAAGGCCCGTCAACTTATTGAAAACTATCAAGGACTACCTAATGCATG
TCAGTTGTCATTAGATTTATTGCATAGAAGATTTGGCCAAACATCTATGATAGTTGAAGCATTGAAGTCTACAGTCATTT
ATGGAGAGAAGCTGAGACCTGGTGATGGTGCTGCTCTTTTGATTCTGTCAGATAAGCTTGAAAATTGTTGTAACACCATG
AACGAACTTAACTCAAATGAGTTAAACTGTACTACTAACTTAAAGTGTATCTATGATCGTTTGCCTGACCCACTTCAAAG
GAAATGGAGGAAAACTGCTAAATCCTATCGTGAGCGCAACAATGGTAAAGAACCAACACTTAGAGAACTAGCAGATTTTA
TAGCAGAAGAGTCTCAAGCTGAAAACGACCCAGTGTATGGACATAAGAGTGACAACAAGATGAAATCGACAACTCATAGA
CAACAGGTTAGACCAGTTACTGCACCAAGAAACAGAATAGCAACACTAGTAACTCCAGTTCAGAAAACCAGGGAGCCTTT
GTCGGATGCAAAACAAGAAACTCCATCTCAAGTCAAAGAATCTTGCCAATTATGTCATAATGGAGTGCATGAATTGTCTT
ATTGTACTGTGTTCTTATCAAAGGGTGTGAATTGGAGGAGAAAATATGCAAGGACTGCTTCATTATGTTATCTATGTTTA
TCTAACACTCATATCAAGAAAGACTGTACTTCAAAGATTAGCTGCAATGTGAAGGACTGTAAGAGCCCCAGCAGCCACAA
CAAACTTCTACATTATGAAGACAAGAAGTCAGATGGAAACTCTTCGTCAGACAACACACCTGTAAATACTGCAACAATGA
ACAATAAGCGTGGTTTTGTGAAACTGAAAGTTGTTCCTGTGCGTGTGACAGGAGAAAATGGATCTTCACTCTCCACTTAT
GGACTATTAGACACTGCAGCGGCAAGCTCAATGATCACTGATAAACTTTCTAAGAAATTGCAGTTACGAGGAGTTCCTGA
TAAAGTTAACATAAGTACTGTTACACATAAGGGTAAAGAATATGAACTGCCAGCTGTTGACTTTCGCGTGAGCTCTACTG
CACAAGATAACGCAAGTTTTCCTGTTTACCAAGCCTTGTCTGTAGAGTCATTAAATGTATCTCAGAGTTATCGACCAAGC
CATTTAGACCTGTCTGATTGGCCGCACCTTAATAACGTGGAATTGCCTAGTTGTCACGTGGACTTGGATGAAGTCTCAGT
CTTAATTGGTCAAGACGTTCCGCAAGCGCACGTCGTATTGGAGTACGTGTGGGGAGACGATCCACAAAGACAGGCATATG
CCACTAAAACACCCTTTGGATGGTGTGTTGCAGGGCCAACAAAGAACAAAGACAGTAACAGTAAACCAGTCGCACTTTCA
ATATTTGAATTCAATTTGGAGAATCAAGTTGAAAGATTTTGGTCCTTGGAGCGACATGGATTCACAGATGGCGGCGAGGG
TGAAAACAGTGCGGAAGACTTACAGGCCTTAGAGATCCTGAAAGAAACAACACGTGTAAAGGACAACAGATATGAAGTTG
GACTACTATGGAAGACTAAAGATCCAAACCTACCCGATAATAGATCTCAAGCAGATAAGAGATTCCAACAACTCAAGAGA
CGTTTCGATCGTGATCCCGAATTCGCTTCTCGCTACAAAGCAGTTATGGAAGAATATATCAACAAAGGCTATGCAAAGAG
ACTCTCTCGTGAAGAGGCAACTCGCACTTCTGGTCGAACATGGTATTTACCCCATCATGGCGTCGTCAACCCTAACAAAG
CTAAAGTAAGAGTAGTCTATGATGCAGCAGCTACATATAGTGGAACATCACTAAATAAGGAACTGTTTCAAGGTCCTCAG
CTTACTAATTCACTCATTGGAGTGTTGATGCGCTTCAGAAAGGAAAAGATAGCAGTTTCGTCTGATATAGAGAGCATGTT
TCACAGAGTAGCTTGCAGAGAAGAAGATACGGATGCTCTCCGTTTCCTGTGGTTTGATGATGACATGAACAAACCGCCGA
TCGACTGCAAGATGATGGTACATCTATTTGGAAAGGCAGACTCGCCTTGCATTGCTTCATGGGCCTTAAAACGTACTGCC
CTTGATAATGAAGATAAATTTGACAAGGGGATTTGTGACATTGTGAACAACAATTTTTATGTAGATGATTGTTTGTTCTC
AAAACCTACTGTTGAAGAAGCAGTTGATTCATCACTACAGTTAATGAACTTACTAAAGAAAGGGAACTTTCGTCTCACTA
AGTTTGCTTCCAGCAATAAGCAAGTATTGGCTTCGATTCCTGCTGAAGAGAGAATGATTAAAGATCTTGATCTTGACAAA
CTTCCTACTGAAAGGGCACTTGGCGTGCAATGGAACATTGAGAATGATACCTTCGGTGTTAAGGTATCTCTCAAACCGTC
TGATGATAACACGAGGAGAAGCTGCTTGTCAACATTAAGTTCAACCTTTGACCCCTTGGGTATGGTCTCTCCGGTGCTGT
TGAAGGCCAAGAGGGTCATACAGAAATCGTGGCAGCTGAAACTGGACTGGGACGAACAACTTCCTGACGACTTGCTACAT
GTCTTTAGAAAATGGCGCGAAGAACTTCCACTTCTAAATAATGTAAACATTCCTCGATGCTACTTCGTTGAAGGATGTGC
AACAAGAGCAACATTTCAACTACACCATTTCTGTGATGCTTCAGAGTATGGATATGGGACGGTTACATACTTGCGGAAGA
AGGAGGAGGATGGAACTGTCGAGTGTGCATTTGTAACATCGAAAAGTCGCACTGCCCCTCTGCAGTATGTGTCGATTCCC
CGACTTGAGCTTCAAGCAGCCACTATCGCTGTTCGTGTGAATAACATGGTGATGAAGGAAATCCAGTTAGCGATATCAGC
AGTATTCTTCTGGACAGATTCTCAGCTAGTCATCCAGTATGTGAACAACGAGTCTCGCAGGTTCAAGACATATGTTGCTA
ATCGAGTTGCAGAGATAAGAAGCACAACGAATCCGGAGCAATGGAGACATTGTCCGGGAGTTATCAACCCAGCAGATTAT
GCCTCCCGTGGACTGTCGCCAAAGGAACTGTTAAACAATAGATGGTTCCAAGGTCCTGCATTTCTCTTAGAAGATGAGAC
GAAGTGGCCCAAAGGTGAAGTTCAACCACTACCAGATGGCGACCCAGAAGAAAAGAAGGAAGCCACCACGTTTACAGTGA
CTCTGCCTGATAGTTTACATCAGCTGTTAGTGAGATATTCTTCGTGGTCCAAGTTGCAAAGGAAGGTAGCTTGGCTTATA
AAGTTCATAGAATACCTAGCAACACGCAAGAATGGAGTCTCTGTCGGCACTACGTGCGCTAAACAGCTCACGCCTGAAGA
CCTGGAGAAAGCAACCGTGGCAATAGTTCGACTAGTTCAAAGAGAAGTGTATCAAGATGAAATCGAGACTCTGAAGAGTA
AGGATACAGTTAAACCCTCAAGCACACTCATCAAGCTCAGACCATGTTTAAGTAATGGCATCATTCGAGTTGGGGGACGT
ATCTCCGAAGCCCCAATGACATTTGATGCCAAGTTTCCTATGATTATGCCACCAAAGCACCACGTGTCACGACTGCTAAT
TTCTCACTTTCATGAGAAACTGGCACATGCTGGACAAAATCACATACTTGCTCATCTGAGAGAACGTTTCTGGATACCTC
ACCAGCGATCTGCCGTTCGAGGAACTGTGCGCTCATGTTTGAAGTGCAAGAAGCAAAGAGCAGTTACCATGCAGCAGCTG
ATGGCACCACTACCTGCTGTTCGCACTACTCCGTATGAGCCATGCTTTACGCATTCGGGAGTAGACTACTTTGGTCCCCT
AAGTGTCAAGAGAGGACGAGCTATCGTTAAACGTTGGGGAGTTATATTCACCTGCTTCAATTCAAGAGCTGTGCATTTGG
AGGTGGCATCCTCGCTGGAGTCTGACTGTTTTATCAATGTATTGAGGAGGTTCATCAACCGACGGGGACCCCCTAAGACA
ATGCACTCTGATAATGGCACGAATTTCGTTGGTGCGGAACGTGAAATCAAGCAAGCAATCGAGAATTGGAACATGAACCA
AGTTAATGATGAACTTCTGCAAAGAGGATGTAAGTGGGTTTTTCAGCCACCCAAAGCATCACATGCTAGTGGAGTCTGGG
AAAGACTCATTCGGAGCATCAGAACAGCACTGAAGGCAATTCTTGGAGAAAGTCTGGCAGACGATGACACTCTCAGTACC
GTGTTTACTGAAGTCGAAGGTGTTCTAAACTCCAGACCGCTTTGTGCAATCTCAGATGATCCTGATGACTTCGAGCCAAT
CACCCCGAATCACCTGTTACTTCAAAGGCCAGTTCAAGTTCTACCACCAGGATGTTTCACTAAAGCAGATGTCTACTCAA
GGAAGAAGTGGAGACAAGTTCAGATTCTCTCTAATCATGTTTGGACGCGCTGGTTAAAGGAATACATACCAGCCTTGCAA
GAAAGGCAGAAATGGACAGTCCCTCGACGAAACGCTGAAGCTGGTGACCTAGTACTCATGGTTGACGAATGCTTGCCACG
GGGCAAGTGGCACCTTGGAAGAGTCACACGAGTGTTCCCAAGTTCAGATGGTTTGGTGCGAAAGGTTGAAGTGAAGACAA
AGACGTCGACCTTCTTGAGGCCAATACAGAAGCTCTGTTTGTTAGAAGAAGCATCCAAGCTCAGTCCAGAAGGAGAAACA
AAGACTCAATAGAACATTATAGTTTACAATGAACTGCGTAGTCATATTATGTAATAGTTATAGTTGTTGAGGCCTGTTAA
TTTGTATGCTCACGGGTTCGCATGGGGTGGGGTGTAGCGGCCTCGTTTTAATGTTATGTTAATGTATGCGTCACGTGACG
GCCTCATGACCGGCTCTTGGCCTGATCGTCCTTTTTTTGTGTTTGTCGTATTCTCACTGTGTGATACGACCCAGACGATG
TAAGGAATGGATAATCACGTAGAAATCATTTTGTGAAACTTGTATTGGAGACCATGGAGTTGATTAAATGTTCATGGATG
CAAGTGAGTGGTTTTAAGTGTCAGTGATTCCTTAATAAGTGTCAACAGTATCACACATTCTCGCACGACTTGGACTCAAC
ACAACATGGATTGTCTTTGAATATTTGGATTACTCTTCGTTTGTCTGATGTTATTCTACAATTATGGAGGATTCGCTAGC
CGAGAAAGG
>Locus_57705_Transcript_1/1_Confidence_0.000_Length_18974
CCAAGTCATCGCACGCATCCAAGTCATCGCAATCATCGGAGTCAACACTGTCGTCAACCATCAGAGATTACATGGATATG
GACTTAACAAATTCATCAACGATAACCAATCTGTCTGACCTAAACATACCGGTACAAAAGCCGTCTATCACTAAAGACAT
ACCACAGTTTACATCTGCACCTAAACCTCCAGATTCAAGGATGAAGTATGACTCATTACTGTTTAGAGAAGAAGAACAAC
AGTCTACATCTATACCTAAACTTCCAGATCCAGAAATGAAGTTCAATTCGTCACTGTTCAAGAAAGAAGAACCGCAATTT
ATACCTACATTTCCAACTCCACGACTTTCGCCGCCCAATGCCTTCTACACAAAGCCTTTAAATCCAAATGTACCAGAGTC
CCACCAAACTTCTGGTGATCTTAGAGACATTCTTCAATTACTGGTATTGCAACAGAAGCAACGTCTTGTGCCTCCACTGA
GTATCAAAGTATTCACGGGTGATGCAACCGAATACCAGACGTTCAAAGTGGGTTTTGAATCACAGATAGAAGAAAAGATC
AACGATCCTGGTATATGCTTGCGATACTTAGATCAGTACCTCCAAGGCCCACCCAAAGAATTGATCAAAGGATGTTTCTA
TGGCGACCCAGGACAAGGATACATAACTGCGAAAAGATTACTTACAGAGAAGTACGGAGACCCATATGTCATCTCAAATG
CCTTTATCAGACGAGCTACAGAATGGCAAAACATTAAAGCGGGAGATTGTGTAGCACTTGAAAGATTTTCCACTTTCTTG
ACGCAATGCAGGAGTGCAATGGCCGCCTTATCATATCTGTCAGTACTTGACCACCCTCAGAACATTCAAACTCTTGTAAC
AAAACTTCCATTCACATTGCAAGATAGATGGCGAAGATACGCATTCAAGATCCGCGAAGCCAACAAAGGAATAATACCTG
GATTTGCTAAGCTAACAGACTTCGTTCAAGAAGAAGTGAAAATTGCCATGGATCCTGTATTCTCGCGTGAAGCTTTGAGC
AAGGCTCAAGGAGTAAAGGACCACAATAAAGGCACTGGAGGCAAGCCATTCAACAAGTCTAAAGCACAAAACCACCCAAA
GGAAGTAAGCTATGCTACAGCAGTCAAGCAACCAATCGATGATAACAAGGCAAGCGTATGCATACTGTGTGGTCATGACC
ATGATCTAGACGATTGTGTGGAGTACAGAAAGAAATCTTTAGAAGAAAGAAAGAAGTTTCTGAAAGAAAATGGAAGGTGT
TATGGATGCTATGGTTTTGGCCATCGATCAAGAGGATGTCTACAAAAGAGAATTTGCAGTGTTTGTGAAAGAAAACACCC
ATCTGGTCTCCATGACAACAACTTTAAAGGTAAAGAAAGTATTGAGAAGACGACAGAACAAGGAGCGACGCAAGTTACAA
GTGCCCGCACCAGCACTGCCGAAGACACTTTCAGCACTATCCCTATAGTTCCTGTTAAAGTGAAATCAAATGGAAAAGAG
TTGGTAACCTATGCGATGCTGGACAACTGCAGCTCTGCAACATTCATTACAGACAAGCTTCGTAACCAACTTGGAGTTAA
AGGACCGAAGACCACATTGAGAATCAAGACAGTCAATGGTTCAACGTTGCAGAAATCAAGAATACTTCACGGCATTAGAG
TGCTAAGTCTTGATAACAAAGAATCCATCTCCCTCTCAAAAGTATACACGAAAGATCACATTCTCGCAGAATCAAGAGAT
GAAATTCCAACGCCTGAGATGGCATTGAAATGGGATCATCTAAGAGAAATTTCAAAGAACATTCCTCCTTTGTTGAACAA
CGTTGAAATTGGTCTGTTGATTGGTGTAAATGTTCCACAAGCCATCGAGCCACGGGATATTATTTCAAGTAAGAATGGAG
GACCCTTTGCAGTACGGACATTTGCTGGATGGACGATAATTGGCCCACTAAAGTCAACCAACAGAAGCCGTGATGTATAC
TGCCAAAGGATTACTGTAAAGGAAGTAACTTCTAACAACCCTGTTGACCATCACTTCATTGTAGAGGAAACTGTGAAAGA
AATGATGACTCCACTTTCTGTTGCGAAGATGTTTGAGCAAGACTTCAGTGAACCACGGAATCCATCTCAAGTTGGCCTTT
CAATAGAAGATAGAAAGTTCCTAGAAAAGGTATCCCTAGGAACAAAGCACATCGATGGACATTATCAGCTACCACTGCCA
TTCAGAGAAGACTACGTAAATCTTCCAAACAACAAGAGCATGGCTACACAAAGAGCTTACTGGCTGAAACGAAAATTTGA
AAAGGATGAGAAGTACCATAGTGACTACAAAAAGTTCATGCAAGACAACATTGATAAAGACTATGCTAGGAAAGTACCGT
GTAACAATCAAGTCAATCAGGGAGAAGAGTGGTACATACCTCATCATGGCGTTTACCATCCCAAGAAGCCAGACAAGGTG
CGTGTGGTTTACGATTGCACTGCGAAATTCAATGGTACATCACTCAACGACAAGTTACTTCAAGGTCCCGACTTAACAAG
TTCATTAATTGGCGTCCTCGTTCGATTTAGACAAGAACCGGTAGCATTCATGGGAGACATAGAATCAATGTTTCATCAAG
TCAGAGTACAAGAGGACCAAAGAAGTTTCCTGAAATTCTTATGGTGGCCCAATGGTGACATATCCAAAGACCTTGAGGAA
TATCAGATGAATGTACACCTCTTTGGAGCTGTGTCCTCCCCAAGCTGCGCAAACTTTAGCCTTAGACGTTCTGCTGACGA
TTTTGGAGACGAATATGAGGAAGAATCTCGACAAGTGCTCAAACGAAACTTCTACGTAGATGATTGCTTACGGTCCGAAG
AAACAGAAGAGAAAGCTATCAAACGCATAAGAGAAGTAAGCAGCATATGTCAAAAAGGAGGATTCCACTTAACAAAGTTC
GTGAGCAACAAGAGACCAGTGCTACAGTCAGTACCGCAGCATGAAAGAGCTAAAGATGTGAAGGAACTGGACCTTAGCTG
CGACCATTTACCCGTAGAGCGAGCCCTGGGTGTCCAGTGGAGCATAGAACTCGACAACTTTGAATTCAGAATTGTCCTGA
AGGATAAACCTCTAACGAGACGAGGAATACTTTCTACGATAAGCTCTGTGTACGATCCTCTTGGATTTGCAGCGCCAGTC
GTCTTACAAGGAAAAAGAATTCTACAAGAGTTGTGCCAAAAGAAAACTGACTGGGACGACGAAATTTCAGAAGAGAGCAG
ACAGAAATGGCTAAAATGGCGAAGTGAGCTACCAGAACTCGAAAAATTCACAGCAAGACGTTGTTACAAACCTGAATCAT
TTGGTAAAGTAATCTCATGCCAAATACACTGCTTTTCTGATGCAAGCTCTCAAGGTTATGGTCAAGTGTCATACCTTCGT
CAAGTGAACGACAAAGGAGAAATCTGCTGTGCATTTCTGATTGGCAAAGCACGCTTGGCCCCATTGAAGATAATCACTAT
TCCGCGTCTGGAACTTACAGCAGCCGTACTGTCAGTACGCGTTGGCGCATCACTGCTGCAAGAGTTAGATCTTCCAACGG
AGAAACAGATGTATTGGACAGACAGTCAGACAGTCCTACGTTACATCAGCAATGACAAGAAACGTTTCCAGGTGTTCGTA
GCAAATCGCGTCCAGCTCATCAGAGACCATACCAACTGCAGCCAATGGAAGTACGTGGAAGGAGTACAGAATCCAGCTGA
TGAGGGCTCTCGTGGCTTAACGGCAAAACAATTCATCGAACAAGCAACATGGATGCGCGGACCAAACTTTCTATGGAAAC
CAGAATCAGAATGGCCACAATGGGAAGTCAACCAGAACGTTGACATATCCAACGATCCTGAAGTGAAAATCACAAGTGTT
TGCGCTACAGTTGTAGAGAGTCAGAGGGACATTCTTAGTCGTCTATGTAACTGCTCAGACTGGTACCGCCTTAAGAAAGT
TATCGCATGGATAAGACGCATCTTGCCAAGTCGAACTAGGTGCACTGGAAGTACCTCCAATATCGCGGCGAAGGAAATTC
ATAACGCACCAAGACCACTCGCTGTCGATGAGCTCGAAATGGCTGAAAAAACAGTGGTGAAGATCGTCCAACAAGACGCA
TATGAAGAAGAGATCAAAGCACTGCAAGAAATTGATCACTCGGAATTACAAGACAGACAGCTTACCAGAAAAAAGAAAAC
TGAGATAAAGAAAGCAAGTTCACTGTATCGTTTAGATCCTTTCATTGGTCAAGACGGTCTTATAAGAGTTGGAGGAAGAC
TAAGCAGAATGGATGAGATACCTGAAGAAGAGAGACACCCAATTATCTTACCTAAGAAGGGCCACATAACAGATCTAATC
ATTCGACATGAACACAAGAAAGTTGGCCATGGTGGGAGAGACATGACTCTCAATGCTTTACGAAGAAGATATTGGATAAC
AAATGCAAATTCTGCCATACGAAGAATCATCATGGCTTGCGTGACCTGTAAGAAGCTCAGAGGAAGGATAGGAGAGCAGA
AGATGTCCGACCTGCCTGAAGACAGAGTGACGCCAGCACCGCCTTTCACTTATTCCGCCGTAGACTACTTCGGACCATTT
ACCATCAAAGATAAAAGGAAAGACCTCAAGAGATATGGAGTACTATTTACGTGCCTGGCGTGCCGTGCAGTACACATTGA
GACCGCCAATTCTCTGGATACCAGTTCCTTCAATAACGCCTTAAGAAGATTCGTAGCCAGAAGAGGTCCCATAAGAGAAT
TAAGGTCAGATCAAGGAACAAATTTTGTAGGAGCAGAAAGAGAGTTAAAGTTGGCTTTGCAAGAAATGGACAGTGAAAAG
ATTACATCAATCGCAAGAAAAGAGTTCAATGCCGACTTCACGATCAAGTGGATCAAGAACCCCCCTGCTGCCTCACATAT
GGGAGGAGTCTGGGAACGCCAGATTCGGACAGTTCGTTCCATTCTACGCGCCTTGATGAGAGACTATGGTCACACCCTCG
ACGACGAATCATTTAGAACCATGATGGCTGAGGTTGAATGCATTGTCAATAGCAGACCCCTAACCTCCATATCCAGCGAC
CACAACGATTTGGCACCATTGACGCCCAGCAACATCCTTACCATGAAGTCAAAGGTAGTTTTCCCACCTCCCGGCAACTT
TCAAAAAGAAGACGTATACTCACGCAAAAGGTGGCGTCGTGTACAATACCTGTCAAACGTTTTCTGGACAAGGTGGAAAA
GAGAATTTCTCCAGAGTTTACAGCCTAGACCAAAATGGTGCAACACTAGAAGAAATTTTGCACTTGGAGATATAGTTCTT
GTGGTAAATGATCAAGCACCCAGAAACCATTGGAAACTGGCACGAGTGGTCAAGGTGATGACCGACGACAAGGGATTGGT
GAGAGCTGTTACAATCAAGACTTCTTCATCAACGTATGACCGACCAATCGACAAACTTGTGCTTCTACTGACGGGAGAAC
AGGATTCGATCCCCGACAAGGAGCCAAAATAAGGAGAATATTTATGTTGAACATTATTTACGTATAAACACTACTTGATA
AACTGAATTAATTCATTTATTTTGACATGATAAGAGTTCCTCTTAGGGGAGCCATGTTAGCGCCGTTCACCCTAGATTGA
GTTCTAACCTAATTTATATTCTGTTCCTTTGTTATTTCTTCGTTGTGTATATATTCGCTTGTAACCGTATATATTATTGT
CACATCGTTCATCGTCCGACCAGTAAACAGCGTTTTGTAAGTATTATACTTTTTTCGTTATCTTGTAATTTTGAACATAG
TCTGATTTGTTTGTAATTTATTTCTAGCAACCGTGTTTGTGTACAATCGAATAAAAACATGAGTAATGAAACGCTGCAAT
AATATTCGTTGAAAACGCTGTCAACGCTGTTGTGACCAGCTCTAAAATGGAGAAACGGGAGCGATTACAAACCGAAAAAG
GAAGACAGTATACAGCAGAAAACAGATCAAAAGACTGTAGAAGACAGCAAAAGAAGCTAGTGCAAAGAATCAACGAAATA
AATGTACAAATCATCGAAGATAAAGGCAAAGTAAAGTTTAAAGATGTCGACAAGGAAATTGATGAATTGTACAAAGAACT
GATAACGATATATCACTCTTGGAGAGAATTGATTACAGACGACTACGAGTTATCTAACGGTGACGAATGGTTAAGAGAAC
AACGGGCAATGATTGTTGACTTCAAAGGCAGATTGTATGAAATGGCATCCAAGTCATCGCACGCATCCAAGTCATCGCAC
GCATCCAAGTCATCCAAGTCATCGGACGCATCATCCAAGTCGTCGGACGCATCCAAGTCATCGCACGCATCCAAGTCATC
GCAGTCATCACACGCATCGAAGTCATCCAAGTCATCGGACGCGTCCAAGTCATCGCACGCATCCAAGTCATCCAAGTCAT
CGCACGCATCCAAGTCATCCAAGTCATCGGACGCATCCAAGTCATCCAAGTCATCGCACGCATCCAAGTCATCGCAATCA
TCGGAGTCAACACTGTCGTCAACCATCAGAGATTACATGGATATGGACTTAACAAATTCATCAACGATAACCAATCTGTC
TGACCTAAACATACCGGTACAAAAGCCGTCTATCACTAAAGACATACCACAGTTTACATCTGCACCTAAACCTCCAGATT
CAAGGATGAAGTATGACTCATTACTGTTTAGAGAAGAAGAACAACAGTCTACATCTATACCTAAACTTCCAGATCCAGAA
ATGAAGTTCAATTCGTCACTGTTCAAGAAAGAAGAACCGCAATTTATACCTACATTTCCAACTCCACGACTTTCGCCGCC
CAATGCCTTCTACACAAAGCCTTTAAATCCAAATGTACCAGAGTCCCACCAAACTTCTGGTGATCTTAGAGACATTCTTC
AATTACTGGTATTGCAACAGAAGCAACGTCTTGTGCCTCCACTGAGTATCAAAGTATTCACGGGTGATGCAACCGAATAC
CAGACGTTCAAAGTGGGTTTTGAATCACAGATAGAAGAAAAGATCAACGATCCTGGTATATGCTTGCGATACTTAGATCA
GTACCTCCAAGGCCCACCCAAAGAATTGATCAAAGGATGTTTCTATGGCGACCCAGGACAAGGATACATAACTGCGAAAA
GATTACTTACAGAGAAGTACGGAGACCCATATGTCATCTCAAATGCCTTTATCAGACGAGCTACAGAATGGCAAAACATT
AAAGCGGGAGATTGTGTAGCACTTGAAAGATTTTCCACTTTCTTGACGCAATGCAGGAGTGCAATGGCCGCCTTATCATA
TCTGTCAGTACTTGACCACCCTCAGAACATTCAAACTCTTGTAACAAAACTTCCATTCACATTGCAAGATAGATGGCGAA
GATACGCATTCAAGATCCGCGAAGCCAACAAAGGAATAATACCTGGATTTGCTAAGCTAACAGACTTCGTTCAAGAAGAA
GTGAAAATTGCCATGGATCCTGTATTCTCGCGTGAAGCTTTGAGCAAGGCTCAAGGAGTAAAGGACCACAATAAAGGCAC
TGGAGGCAAGCCATTCAACAAGTCTAAAGCACAAAACCACCCAAAGGAAGTAAGCTATGCTACAGCAGTCAAGCAACCAA
TCGATGATAACAAGGCAAGCGTATGCATACTGTGTGGTCATGACCATGATCTAGACGATTGTGTGGAGTACAGAAAGAAA
TCTTTAGAAGAAAGAAAGAAGTTTCTGAAAGAAAATGGAAGGTGTTATGGATGCTATGGTTTTGGCCATCGATCAAGAGG
ATGTCTACAAAAGAGAATTTGCAGTGTTTGTGAAAGAAAACACCCATCTGGTCTCCATGACAACAACTTTAAAGGTAAAG
AAAGTATTGAGAAGACGACAGAACAAGGAGCGACGCAAGTTACAAGTGCCCGCACCAGCACTGCCGAAGACACTTTCAGC
ACTATCCCTATAGTTCCTGTTAAAGTGAAATCAAATGGAAAAGAGTTGGTAACCTATGCGATGCTGGACAACTGCAGCTC
TGCAACATTCATTACAGACAAGCTTCGTAACCAACTTGGAGTTAAAGGACCGAAGACCACATTGAGAATCAAGACAGTCA
ATGGTTCAACGTTGCAGAAATCAAGAATACTTCACGGCATTAGAGTGCTAAGTCTTGATAACAAAGAATCCATCTCCCTC
TCAAAAGTATACACGAAAGATCACATTCTCGCAGAATCAAGAGATGAAATTCCAACGCCTGAGATGGCATTGAAATGGGA
TCATCTAAGAGAAATTTCAAAGAACATTCCTCCTTTGTTGAACAACGTTGAAATTGGTCTGTTGATTGGTGTAAATGTTC
CACAAGCCATCGAGCCACGGGATATTATTTCAAGTAAGAATGGAGGACCCTTTGCAGTACGGACATTTGCTGGATGGACG
ATAATTGGCCCACTAAAGTCAACCAACAGAAGCCGTGATGTATACTGCCAAAGGATTACTGTAAAGGAAGTAACTTCTAA
CAACCCTGTTGACCATCACTTCATTGTAGAGGAAACTGTGAAAGAAATGATGACTCCACTTTCTGTTGCGAAGATGTTTG
AGCAAGACTTCAGTGAACCACGGAATCCATCTCAAGTTGGCCTTTCAATAGAAGATAGAAAGTTCCTAGAAAAGGTATCC
CTAGGAACAAAGCACATCGATGGACATTATCAGCTACCACTGCCATTCAGAGAAGACTACGTAAATCTTCCAAACAACAA
GAGCATGGCTACACAAAGAGCTTACTGGCTGAAACGAAAATTTGAAAAGGATGAGAAGTACCATAGTGACTACAAAAAGT
TCATGCAAGACAACATTGATAAAGACTATGCTAGGAAAGTACCGTGTAACAATCAAGTCAATCAGGGAGAAGAGTGGTAC
ATACCTCATCATGGCGTTTACCATCCCAAGAAGCCAGACAAGGTGCGTGTGGTTTACGATTGCACTGCGAAATTCAATGG
TACATCACTCAACGACAAGTTACTTCAAGGTCCCGACTTAACAAGTTCATTAATTGGCGTCCTCGTTCGATTTAGACAAG
AACCGGTAGCATTCATGGGAGACATAGAATCAATGTTTCATCAAGTCAGAGTACAAGAGGACCAAAGAAGTTTCCTGAAA
TTCTTATGGTGGCCCAATGGTGACATATCCAAAGACCTTGAGGAATATCAGATGAATGTACACCTCTTTGGAGCTGTGTC
CTCCCCAAGCTGCGCAAACTTTAGCCTTAGACGTTCTGCTGACGATTTTGGAGACGAATATGAGGAAGAATCTCGACAAG
TGCTCAAACGAAACTTCTACGTAGATGATTGCTTACGGTCCGAAGAAACAGAAGAGAAAGCTATCAAACGCATAAGAGAA
GTAAGCAGCATATGTCAAAAAGGAGGATTCCACTTAACAAAGTTCGTGAGCAACAAGAGACCAGTGCTACAGTCAGTACC
GCAGCATGAAAGAGCTAAAGATGTGAAGGAACTGGACCTTAGCTGCGACCATTTACCCGTAGAGCGAGCCCTGGGTGTCC
AGTGGAGCATAGAACTCGACAACTTTGAATTCAGAATTGTCCTGAAGGATAAACCTCTAACGAGACGAGGAATACTTTCT
ACGATAAGCTCTGTGTACGATCCTCTTGGATTTGCAGCGCCAGTCGTCTTACAAGGAAAAAGAATTCTACAAGAGTTGTG
CCAAAAGAAAACTGACTGGGACGACGAAATTTCAGAAGAGAGCAGACAGAAATGGCTAAAATGGCGAAGTGAGCTACCAG
AACTCGAAAAATTCACAGCAAGACGTTGTTACAAACCTGAATCATTTGGTAAAGTAATCTCATGCCAAATACACTGCTTT
TCTGATGCAAGCTCTCAAGGTTATGGTCAAGTGTCATACCTTCGTCAAGTGAACGACAAAGGAGAAATCTGCTGTGCATT
TCTGATTGGCAAAGCACGCTTGGCCCCATTGAAGATAATCACTATTCCGCGTCTGGAACTTACAGCAGCCGTACTGTCAG
TACGCGTTGGCGCATCACTGCTGCAAGAGTTAGATCTTCCAACGGAGAAACAGATGTATTGGACAGACAGTCAGACAGTC
CTACGTTACATCAGCAATGACAAGAAACGTTTCCAGGTGTTCGTAGCAAATCGCGTCCAGCTCATCAGAGACCATACCAA
CTGCAGCCAATGGAAGTACGTGGAAGGAGTACAGAATCCAGCTGATGAGGGCTCTCGTGGCTTAACGGCAAAACAATTCA
TCGAACAAGCAACATGGATGCGCGGACCAAACTTTCTATGGAAACCAGAATCAGAATGGCCACAATGGGAAGTCAACCAG
AACGTTGACATATCCAACGATCCTGAAGTGAAAATCACAAGTGTTTGCGCTACAGTTGTAGAGAGTCAGAGGGACATTCT
TAGTCGTCTATGTAACTGCTCAGACTGGTACCGCCTTAAGAAAGTTATCGCATGGATAAGACGCATCTTGCCAAGTCGAA
CTAGGTGCACTGGAAGTACCTCCAATATCGCGGCGAAGGAAATTCATAACGCACCAAGACCACTCGCTGTCGATGAGCTC
GAAATGGCTGAAAAAACAGTGGTGAAGATCGTCCAACAAGACGCATATGAAGAAGAGATCAAAGCACTGCAAGAAATTGA
TCACTCGGAATTACAAGACAGACAGCTTACCAGAAAAAAGAAAACTGAGATAAAGAAAGCAAGTTCACTGTATCGTTTAG
ATCCTTTCATTGGTCAAGACGGTCTTATAAGAGTTGGAGGAAGACTAAGCAGAATGGATGAGATACCTGAAGAAGAGAGA
CACCCAATTATCTTACCTAAGAAGGGCCACATAACAGATCTAATCATTCGACATGAACACAAGAAAGTTGGCCATGGTGG
GAGAGACATGACTCTCAATGCTTTACGAAGAAGATATTGGATAACAAATGCAAATTCTGCCATACGAAGAATCATCATGG
CTTGCGTGACCTGTAAGAAGCTCAGAGGAAGGATAGGAGAGCAGAAGATGTCCGACCTGCCTGAAGACAGAGTGACGCCA
GCACCGCCTTTCACTTATTCCGCCGTAGACTACTTCGGACCATTTACCATCAAAGATAAAAGGAAAGACCTCAAGAGATA
TGGAGTACTATTTACGTGCCTGGCGTGCCGTGCAGTACACATTGAGACCGCCAATTCTCTGGATACCAGTTCCTTCAATA
ACGCCTTAAGAAGATTCGTAGCCAGAAGAGGTCCCATAAGAGAATTAAGGTCAGATCAAGGAACAAATTTTGTAGGAGCA
GAAAGAGAGTTAAAGTTGGCTTTGCAAGAAATGGACAGTGAAAAGATTACATCAATCGCAAGAAAAGAGTTCAATGCCGA
CTTCACGATCAAGTGGATCAAGAACCCCCCTGCTGCCTCACATATGGGAGGAGTCTGGGAACGCCAGATTCGGACAGTTC
GTTCCATTCTACGCGCCTTGATGAGAGACTATGGTCACACCCTCGACGACGAATCATTTAGAACCATGATGGCTGAGGTT
GAATGCATTGTCAATAGCAGACCCCTAACCTCCATATCCAGCGACCACAACGATTTGGCACCATTGACGCCCAGCAACAT
CCTTACCATGAAGTCAAAGGTAGTTTTCCCACCTCCCGGCAACTTTCAAAAAGAAGACGTATACTCACGCAAAAGGTGGC
GTCGTGTACAATACCTGTCAAACGTTTTCTGGACAAGGTGGAAAAGAGAATTTCTCCAGAGTTTACAGCCTAGACCAAAA
TGGTGCAACACTAGAAGAAATTTTGCACTTGGAGATATAGTTCTTGTGGTAAATGATCAAGCACCCAGAAACCATTGGAA
ACTGGCACGAGTGGTCAAGGTGATGACCGACGACAAGGGATTGGTGAGAGCTGTTACAATCAAGACTTCTTCATCAACGT
ATGACCGACCAATCGACAAACTTGTGCTTCTACTGACGGGAGAACAGGATTCGATCCCCGACAAGGAGCCAAAATAAGGA
GAATATTTATGTTGAACATTATTTACGTATAAACACTACTTGATAAACTGAATTAATTCATTTATTTTGACATGATAAGA
GTTCCTCTTAGGGGAGCCATGTTAGCGCCGTTCACCCTAGATTGAGTTCTAACCTAATTTATATTCTGTTCCTTTGTTAT
TTCTTCGTTGTGTATATATTCGCTTGTAACCGTATATATTATTGTCACATCGTTCATCGTCCGACCAGTAAACAGCGTTT
TGTAAGTATTATACTTTTTTCGTTATCTTGTAATTTTGAACATAGTCTGATTTGTTTGTAATTTATTTCTAGCAACCGTG
TTTGTGTACAATCGAATAAAAACATGAGTAATGAAACGCTGCAATAATATTCGTTGAAAACGCTGTCAACGCTGTTGTGA
CCAGCTCTAAAATGGAGAAACGGGAGCGATTACAAACCGAAAAAGGAAGACAGTATACAGCAGAAAACAGATCAAAAGAC
TGTAGAAGACAGCAAAAGAAGCTAGTGCAAAGAATCAACGAAATAAATGTACAAATCATCGAAGATAAAGGCAAAGTAAA
GTTTAAAGATGTCGACAAGGAAATTGATGAATTGTACAAAGAACTGATAACGATATATCACTCTTGGAGAGAATTGATTA
CAGACGACTACGAGTTATCTAACGGTGACGAATGGTTAAGAGAACAACGGGCAATGATTGTTGACTTCAAAGGCAGATTG
TATGAAATGGCATCCAAGTCATCGCACGCATCCAAGTCATCGCACGCATCCAAGTCATCCAAGTCATCGGACGCATCATC
CAAGTCGTCGGACGCATCCAAGTCATCGCACGCATCCAAGTCATCGCAGTCATCACACGCATCGAAGTCATCCAAGTCAT
CGGACGCGTCCAAGTCATCGCACGCATCCAAGTCATCCAAGTCATCGCACGCATCCAAGTCATCCAAGTCATCGGACGCA
TCCAAGTCATCCAAGTCATCGCACGCATCCAAGTCATCGCAATCATCGGAGTCAACACTGTCGTCAACCATCAGAGATTA
CATGGATATGGACTTAACAAATTCATCAACGATAACCAATCTGTCTGACCTAAACATACCGGTACAAAAGCCGTCTATCA
CTAAAGACATACCACAGTTTACATCTGCACCTAAACCTCCAGATTCAAGGATGAAGTATGACTCATTACTGTTTAGAGAA
GAAGAACAACAGTCTACATCTATACCTAAACTTCCAGATCCAGAAATGAAGTTCAATTCGTCACTGTTCAAGAAAGAAGA
ACCGCAATTTATACCTACATTTCCAACTCCACGACTTTCGCCGCCCAATGCCTTCTACACAAAGCCTTTAAATCCAAATG
TACCAGAGTCCCACCAAACTTCTGGTGATCTTAGAGACATTCTTCAATTACTGGTATTGCAACAGAAGCAACGTCTTGTG
CCTCCACTGAGTATCAAAGTATTCACGGGTGATGCAACCGAATACCAGACGTTCAAAGTGGGTTTTGAATCACAGATAGA
AGAAAAGATCAACGATCCTGGTATATGCTTGCGATACTTAGATCAGTACCTCCAAGGCCCACCCAAAGAATTGATCAAAG
GATGTTTCTATGGCGACCCAGGACAAGGATACATAACTGCGAAAAGATTACTTACAGAGAAGTACGGAGACCCATATGTC
ATCTCAAATGCCTTTATCAGACGAGCTACAGAATGGCAAAACATTAAAGCGGGAGATTGTGTAGCACTTGAAAGATTTTC
CACTTTCTTGACGCAATGCAGGAGTGCAATGGCCGCCTTATCATATCTGTCAGTACTTGACCACCCTCAGAACATTCAAA
CTCTTGTAACAAAACTTCCATTCACATTGCAAGATAGATGGCGAAGATACGCATTCAAGATCCGCGAAGCCAACAAAGGA
ATAATACCTGGATTTGCTAAGCTAACAGACTTCGTTCAAGAAGAAGTGAAAATTGCCATGGATCCTGTATTCTCGCGTGA
AGCTTTGAGCAAGGCTCAAGGAGTAAAGGACCACAATAAAGGCACTGGAGGCAAGCCATTCAACAAGTCTAAAGCACAAA
ACCACCCAAAGGAAGTAAGCTATGCTACAGCAGTCAAGCAACCAATCGATGATAACAAGGCAAGCGTATGCATACTGTGT
GGTCATGACCATGATCTAGACGATTGTGTGGAGTACAGAAAGAAATCTTTAGAAGAAAGAAAGAAGTTTCTGAAAGAAAA
TGGAAGGTGTTATGGATGCTATGGTTTTGGCCATCGATCAAGAGGATGTCTACAAAAGAGAATTTGCAGTGTTTGTGAAA
GAAAACACCCATCTGGTCTCCATGACAACAACTTTAAAGGTAAAGAAAGTATTGAGAAGACGACAGAACAAGGAGCGACG
CAAGTTACAAGTGCCCGCACCAGCACTGCCGAAGACACTTTCAGCACTATCCCTATAGTTCCTGTTAAAGTGAAATCAAA
TGGAAAAGAGTTGGTAACCTATGCGATGCTGGACAACTGCAGCTCTGCAACATTCATTACAGACAAGCTTCGTAACCAAC
TTGGAGTTAAAGGACCGAAGACCACATTGAGAATCAAGACAGTCAATGGTTCAACGTTGCAGAAATCAAGAATACTTCAC
GGCATTAGAGTGCTAAGTCTTGATAACAAAGAATCCATCTCCCTCTCAAAAGTATACACGAAAGATCACATTCTCGCAGA
ATCAAGAGATGAAATTCCAACGCCTGAGATGGCATTGAAATGGGATCATCTAAGAGAAATTTCAAAGAACATTCCTCCTT
TGTTGAACAACGTTGAAATTGGTCTGTTGATTGGTGTAAATGTTCCACAAGCCATCGAGCCACGGGATATTATTTCAAGT
AAGAATGGAGGACCCTTTGCAGTACGGACATTTGCTGGATGGACGATAATTGGCCCACTAAAGTCAACCAACAGAAGCCG
TGATGTATACTGCCAAAGGATTACTGTAAAGGAAGTAACTTCTAACAACCCTGTTGACCATCACTTCATTGTAGAGGAAA
CTGTGAAAGAAATGATGACTCCACTTTCTGTTGCGAAGATGTTTGAGCAAGACTTCAGTGAACCACGGAATCCATCTCAA
GTTGGCCTTTCAATAGAAGATAGAAAGTTCCTAGAAAAGGTATCCCTAGGAACAAAGCACATCGATGGACATTATCAGCT
ACCACTGCCATTCAGAGAAGACTACGTAAATCTTCCAAACAACAAGAGCATGGCTACACAAAGAGCTTACTGGCTGAAAC
GAAAATTTGAAAAGGATGAGAAGTACCATAGTGACTACAAAAAGTTCATGCAAGACAACATTGATAAAGACTATGCTAGG
AAAGTACCGTGTAACAATCAAGTCAATCAGGGAGAAGAGTGGTACATACCTCATCATGGCGTTTACCATCCCAAGAAGCC
AGACAAGGTGCGTGTGGTTTACGATTGCACTGCGAAATTCAATGGTACATCACTCAACGACAAGTTACTTCAAGGTCCCG
ACTTAACAAGTTCATTAATTGGCGTCCTCGTTCGATTTAGACAAGAACCGGTAGCATTCATGGGAGACATAGAATCAATG
TTTCATCAAGTCAGAGTACAAGAGGACCAAAGAAGTTTCCTGAAATTCTTATGGTGGCCCAATGGTGACATATCCAAAGA
CCTTGAGGAATATCAGATGAATGTACACCTCTTTGGAGCTGTGTCCTCCCCAAGCTGCGCAAACTTTAGCCTTAGACGTT
CTGCTGACGATTTTGGAGACGAATATGAGGAAGAATCTCGACAAGTGCTCAAACGAAACTTCTACGTAGATGATTGCTTA
CGGTCCGAAGAAACAGAAGAGAAAGCTATCAAACGCATAAGAGAAGTAAGCAGCATATGTCAAAAAGGAGGATTCCACTT
AACAAAGTTCGTGAGCAACAAGAGACCAGTGCTACAGTCAGTACCGCAGCATGAAAGAGCTAAAGATGTGAAGGAACTGG
ACCTTAGCTGCGACCATTTACCCGTAGAGCGAGCCCTGGGTGTCCAGTGGAGCATAGAACTCGACAACTTTGAATTCAGA
ATTGTCCTGAAGGATAAACCTCTAACGAGACGAGGAATACTTTCTACGATAAGCTCTGTGTACGATCCTCTTGGATTTGC
AGCGCCAGTCGTCTTACAAGGAAAAAGAATTCTACAAGAGTTGTGCCAAAAGAAAACTGACTGGGACGACGAAATTTCAG
AAGAGAGCAGACAGAAATGGCTAAAATGGCGAAGTGAGCTACCAGAACTCGAAAAATTCACAGCAAGACGTTGTTACAAA
CCTGAATCATTTGGTAAAGTAATCTCATGCCAAATACACTGCTTTTCTGATGCAAGCTCTCAAGGTTATGGTCAAGTGTC
ATACCTTCGTCAAGTGAACGACAAAGGAGAAATCTGCTGTGCATTTCTGATTGGCAAAGCACGCTTGGCCCCATTGAAGA
TAATCACTATTCCGCGTCTGGAACTTACAGCAGCCGTACTGTCAGTACGCGTTGGCGCATCACTGCTGCAAGAGTTAGAT
CTTCCAACGGAGAAACAGATGTATTGGACAGACAGTCAGACAGTCCTACGTTACATCAGCAATGACAAGAAACGTTTCCA
GGTGTTCGTAGCAAATCGCGTCCAGCTCATCAGAGACCATACCAACTGCAGCCAATGGAAGTACGTGGAAGGAGTACAGA
ATCCAGCTGATGAGGGCTCTCGTGGCTTAACGGCAAAACAATTCATCGAACAAGCAACATGGATGCGCGGACCAAACTTT
CTATGGAAACCAGAATCAGAATGGCCACAATGGGAAGTCAACCAGAACGTTGACATATCCAACGATCCTGAAGTGAAAAT
CACAAGTGTTTGCGCTACAGTTGTAGAGAGTCAGAGGGACATTCTTAGTCGTCTATGTAACTGCTCAGACTGGTACCGCC
TTAAGAAAGTTATCGCATGGATAAGACGCATCTTGCCAAGTCGAACTAGGTGCACTGGAAGTACCTCCAATATCGCGGCG
AAGGAAATTCATAACGCACCAAGACCACTCGCTGTCGATGAGCTCGAAATGGCTGAAAAAACAGTGGTGAAGATCGTCCA
ACAAGACGCATATGAAGAAGAGATCAAAGCACTGCAAGAAATTGATCACTCGGAATTACAAGACAGACAGCTTACCAGAA
AAAAGAAAACTGAGATAAAGAAAGCAAGTTCACTGTATCGTTTAGATCCTTTCATTGGTCAAGACGGTCTTATAAGAGTT
GGAGGAAGACTAAGCAGAATGGATGAGATACCTGAAGAAGAGAGACACCCAATTATCTTACCTAAGAAGGGCCACATAAC
AGATCTAATCATTCGACATGAACACAAGAAAGTTGGCCATGGTGGGAGAGACATGACTCTCAATGCTTTACGAAGAAGAT
ATTGGATAACAAATGCAAATTCTGCCATACGAAGAATCATCATGGCTTGCGTGACCTGTAAGAAGCTCAGAGGAAGGATA
GGAGAGCAGAAGATGTCCGACCTGCCTGAAGACAGAGTGACGCCAGCACCGCCTTTCACTTATTCCGCCGTAGACTACTT
CGGACCATTTACCATCAAAGATAAAAGGAAAGACCTCAAGAGATATGGAGTACTATTTACGTGCCTGGCGTGCCGTGCAG
TACACATTGAGACCGCCAATTCTCTGGATACCAGTTCCTTCAATAACGCCTTAAGAAGATTCGTAGCCAGAAGAGGTCCC
ATAAGAGAATTAAGGTCAGATCAAGGAACAAATTTTGTAGGAGCAGAAAGAGAGTTAAAGTTGGCTTTGCAAGAAATGGA
CAGTGAAAAGATTACATCAATCGCAAGAAAAGAGTTCAATGCCGACTTCACGATCAAGTGGATCAAGAACCCCCCTGCTG
CCTCACATATGGGAGGAGTCTGGGAACGCCAGATTCGGACAGTTCGTTCCATTCTACGCGCCTTGATGAGAGACTATGGT
CACACCCTCGACGACGAATCATTTAGAACCATGATGGCTGAGGTTGAATGCATTGTCAATAGCAGACCCCTAACCTCCAT
ATCCAGCGACCACAACGATTTGGCACCATTGACGCCCAGCAACATCCTTACCATGAAGTCAAAGGTAGTTTTCCCACCTC
CCGGCAACTTTCAAAAAGAAGACGTATACTCACGCAAAAGGTGGCGTCGTGTACAATACCTGTCAAACGTTTTCTGGACA
AGGTGGAAAAGAGAATTTCTCCAGAGTTTACAGCCTAGACCAAAATGGTGCAACACTAGAAGAAATTTTGCACTTGGAGA
TATAGTTCTTGTGGTAAATGATCAAGCACCCAGAAACCATTGGAAACTGGCACGAGTGGTCAAGGTGATGACCGACGACA
AGGGATTGGTGAGAGCTGTTACAATCAAGACTTCTTCATCAACGTATGACCGACCAATCGACAAACTTGTGCTTCTACTG
ACGGGAGAACAGGATTCGATCCCCGACAAGGAGCCAAAATAAGGAGAATATTTATGTTGAACATTATTTACGTATAAACA
CTACTTGATAAACTGAATTAATTCATTTATTTTGACATGATAAGAGTTCCTCTTAGGGGAGCCATGTTAGCGCCGTTCAC
CCTAGATTGAGTTCTAACCTAATTTATATTCTGTTCCTTTGTTATTTCTTCGTTGTGTATATATTCGCTTGTAACCGTAT
ATATTATTGTCACATCGTTCATCGTCCGACCAGTAAACAGCGTTTTGTAAGTATTATACTTTTTTCGTTATCTTGTAATT
TTGAACATAGTCTGATTTGTTTGTAATTTATTTCTAGCAACCGTGTTTGTGTACAATCGAATAAAAACATGAGTAATGAA
ACGCTGCAATAATA
>Locus_81686_Transcript_1/1_Confidence_0.000_Length_18089
TTTTCATATTTTTTTTACTTTTTTTAAAGTCATTTTTCATATTTGTATATAATATTTGCTAAAGGACTCCTTGACAGGAG
TACTCCATGATGTTTCTTGTAAAGCTAGAAAGCTAGAAATCCCTTTGCTGAAATTCTATCCCCAGTCTGAGAATAAGAGA
AGTTCAATCCATTCCAACTGCATAGTAAATCTCATCAATAGACCTAATCGGCTTCAACCCAATTCAAACCACCCGCGAGT
AAGTTTCATTGTTCATTGTATTCTCATTTCATAGTTGAATTCTTAGAAACAAAAGTTCTTTATCCCACAGGATTTGAATT
GGGTGGCAACATACATAGCAACACCATTATAACCGATTAGGTCTATTGCAACTTCAGTTTGGAAATAAATTAATCTATCC
AAATCATTCAATCATATCCTTTAAATCACTTCTTTGTTTAAAATGATTCAGCAACAATGAAATGTTGGAGGTACATAAGC
ACTGCAGGTCTCAAGCCGTCAGCTCACCAAACTATCACAGTCACTTAATTATTTTCCTGTCTAATTTCATTTATTTTCCT
TCTCTCTTTCTCCTAATAACATATACTAACTTTCCCTCTTTACCATTTTATTACATGATCACACTTCCTGGAGGAAACTA
AATTAAAAATTATGCTAATAGTTGAACTTCTGTTGAGGCCTTATGTGCCACAGAAGCACTATAATCTAGATGATAGTTGA
AATATGTTTAAATACAGCCATGAAAACATTTTTCAGTAAATGTATTATCAATTTGATAATATAGTAATGAAGATTGAGCC
TAAGATATGCTATGAGTTAGCTTGACTTTTCTTCTTTAGAGACAAAGTGCTGGTAATAGTTCTTAGTGTAGTCTGTCATT
ATTTCTTGCATACATTCTGGTAGCTCTGCTGTGAATTTACCTGGTGATCCAGAATAAAGTGTAAAAGGCGGAACAACAGT
TTCAGGAGGAAGCACTGTATTGTCTGCAATAGCACAGCAGTCTTTCAAAACACTACGACGACCTATGACACAGTTCTTTC
CAATGTGAACATAAGAACCGACTTGAGCTGCATTCACGACACAATCCTCTTCTATCATCACATGATCACCAATATGAAGT
GGGAAAAATGCAACTCCTTTGCTGAACTTTTTAAATGGTGGACGAATGACAGTCCTTTTACTAATAACACATTGCCGACC
AATCCTCACATTCGCCAAGTCACCACGAATAATGCAATCTGATTGGATGATAGTCTTCCCATTTAAGACGATATTTTGAC
TTCCACAGAGTACGGATTGCCGACTGACCTTGTTCCCTGATGCCGTTAAGATGTAATCTGCCTTGGTGTAAATTATATCT
TGTTGTTCCATATTTGAAGGAATGAAAGGTTTCGCCCTAAAAATACCCGAATATGTACGTCAAATCCAAGAAGATCTGGC
TGCACCATTTGGTGGCCAATTAGGCTCAAGACGACGAGTCCAAAAGGACAACATTATTTGCAGTAAAAAAACTGTACGAT
TCCATTATGGAAAAGAATACTCCTACAATTATGTAGGAGAGACCATTACAAGCGTGAATGGCTCTTCAAACGCTCAGTCG
GCGCTGAAGATCAAAGCACGCTGTAGTATCAGAACTGTTGGTTCATGCCAGCATGTTTTGAAGATCGACTCAATAGAGCT
CTGGGAAGCCCAGGGCAAGAACGTCCCTTTGGTCTACCAACCATCAAGGGACACTGAAGCATTTGCTCGAGAGCTACAAG
CTCATGAACTCCTCTTCCGATCCAGTAATGGAGCCATTATCGGAGTCTCGCCTGATCCAGCTGAGTCTTCGAAGATTCTT
AACATCAAAAAAGGAATCCTCAGTGCACTGCAGGTTCAGTTTATCAAAGATAAGCAAGCCACCAAGACTGAGACCGATGT
CGCAGGCAAGTGCCCTGTGCATTACCGAGTCCTCTCAAAACATCTTTCCGGTAGAGTAAACCAGATTAGAAAGACAAGAA
ACCTAAGGGAATGCACTGAACGATCCAAGACGGACCTCGGCATCCATTTCCACCAGTACAACGAAAAGTCTCTGAATTTG
CTTCAATCAACAAGTAACTGCCTCTACACACTGTCAGCCAAGAGATATGTCCAGAAGGTCGAGTGCTACGAGAAACATTT
GTTCAGACCCTTCTCTTCTGGAATCAGTGCAGGAGCATCCACCGTATCCAAGCAAATCCTGACCCTTCAGAAAACAAGAA
AAGTTGACCCTATAGACAAACGCCTGGACGGTCGCCAAACCCTCCCCCTATCATTTCAACACCACAGCCCAAGACCTGAC
AACCTGGAGTCTGAACGAGTCATCGAAATGATCACACACCTTGCTCGTCAATCAATGGATGAGACGAAGCCAGAATCAGC
TCGCTTGTTCTCCAAACTTGTGTTCTCTATGCGAAAGTTGAAGGACAGAGCAATGATGAAGGTTTGGATTAGAGTGTTTG
ACTGTGACAAGACTGGCGTCTGCAGGCCTGAAGAGAAAGATCGATTCCAGATGTTTCTCCTTGATGCTATCCCACACTGC
GGCACCACGGGCTGTGCTGAGGTTATCAACCGTGCCATCAAAGAAGAGCTTGTCAACGGTGAGCGTGGTAATATGTTCCT
ATCTGGACTTGCTTTGGTAAACTCACCTTCAGAAGAAATGATCGGACACGTGCTTAACCTCTGCGAGGCCAGGCCAAGCA
GAACAGGAATGTTGACTCTTGGAACACTGATCCACAAGATATGTGAAGACGGACACTGCGACGACTTGGAATGGAACAGT
CCCATACTTAAAGCTGAACGCTGGCTTTCCAGCATGATTGGCAAGGGCTGCAAGTTCGAAACTCCAGAAGATGCTGAGAA
AATAGTTATGGCCCTAAAAGCCATTGGTAATGCCGGACGTCCATTCAATGTCAGATATTCCCTTTTGAAGTGCGCTATGA
GTGACCTTCCAAAGAACATGTCCATCGCTGCTTTGGAAGCTCTCCGCCGAATGCCATGCTCCCAAGACACTACTGACCAA
CTTCTGAACATTTATGGAAACTCACACTTTGATGTTGAAGTTCGGATTGCAAGCTATCTTGCACTTGTGAGATGCCCAAA
TGTTGATCTCTTCAAACGTATTGCTGATATCCAGAAGAAGGAAGTCAACAAGCAAGTTGGCTCATTCGTCTGGTCTCATT
TAACCAACGCCATGGAGTCTACTGAACCTGTTTATGGACGCCCAATGGCTGACATGATTCGCAAGGCTCTAAAAGGGAAT
ATTCTTCGTGAATTCAACTTGAACCGATTGAGATTCTCTCGATCATTTGAAGCGTCATACTACAATGACCTTCTCGGTGC
TGGTGGTTCTATGCAAGGTCACCTAATCTACCACCCCAACAGTTACTTTCCCCGCAGTACGCAGTTGAACATGACAGTAG
ATGTCCTTGGTGCATCCATCAATCTGCTGGAGGCTGCCGCTAGGTTCGAAGGATTTGAGACTCTCATCGAACAGTACTTT
GGAGAGGATGGTTACTACCCAGACAATCGCATCATGGAAATGTTCAAACTTACACCACATGAAGGCAGGTCGGATGAAGA
ACAGCAGCTCAATAACAAAGTCAGAGGACGGCGTAGCATCAAGGATGATATCAACAGAGTAGAGCCACAGCTAAAGAAAC
TCAACAGAAAGATCGATAACATGAAACACAGGCCCAGTGGTAGCGTCTCACTCAAACTCTTTGGAAATGAAATCAGAGTA
GCAAGCTTCGATGACATCAGCTGGCTCCAGAATGAAGCCGACAATGTCAACATGGTCGATCTTCTAATCAAGATCGCAAA
GGGTGGCAAAAAGACTTACACCAAGAGTCTGATGTTCCTTGATATTGAAACCATTGTTCCTACACTGCTTGGTCTTCCAC
TTAAACTCGACGCGAAGGGCACCTCAGTTGTTTCCGTTGAAATGAAAGGAAAGTTTGACATCAGAAATATGTTCTGGGGA
CCAATGGCATTTGATGTTCGAGGACACCTTAAACCAAGTGCTGTGGTTGAAGTTGCTGGTCGTATGGGTGTGGATGCTGT
CTTCGCTGAAGCTGGAGTTCTCTTGAACACTTCTATGTACACCTCCACTCAGATCAATGGTAATGGTACCTATAAGCAAG
GACAGATCTTCAAGTTTGACGTTGGTGCACCAACTAAGCCAGTTCAAATTTTCAATGTCTCATCAAGCCTGTATGCCACC
TTAAACGGCCTTGAAGCTCAAATTCGTGGAACTGATAGGCGTATTGAGCCTTCTCCTTGCCTTAACTTCACCCGTGTGCT
TGGAATCGCTGTATGCGGTCGAATGTCTCTACCAGTTGCATTCCGTGATCTGAAGGCACCTTTCTTCCCACTATCTGGAC
CTGCCTCATTCAGCTTGTCCGTTCTTCCAACTGACCCAAAGCTTCGCGTATACAAACTCGTTGCGCACAGACTTCCAACC
GAGGAGGAAAGCAATTATGATATCATTGCAAGAATATCGACACCTGGTGCAACTTGGGAGCGCGAGTTTGAAGCTAATGC
ATCTTTGTGGTTGAATGATAACAAGAAAAGCTTCAGCGTCTCTACCGGTGCTCTTGGTTATAAATTTGGCAACATCTCAG
CCTCCTACCACAATATCACTAATGCTGTCAACGTCACATTTGATGCCAGAGACGTGATGTATGGCAATCGTATTATTCTG
AATGGACAGTACTTTAACGAGACCAACCCTGAGACCAGTGAACGTCAAATCGGAACAAAGTGGCTTGCATCCTACAAGAA
CTATACCATAAGCCAACTTAATAAGGTCTACAATAGATCAAGCACATATGGCATTGTCAGTAACACTACCTACTGGCCGG
GAAAATACATTTTTGCCAATGCTGAATTGTCTCTCCCAAGAAAGACCTTTAACATAATCGCTAACCATACATGTACCAAA
ACCTCTCTGAAGCTCAACGGGAAGCTGGGCAAAGAAGAAGACTCTCTACATTTTAACTTCACCACGGTGAAGAATATCAG
CATTGAAATGAATGCTGTCCTGGACAAGATCAAAAAAGAAGCAAATCTAAAGACTTATATTCTTCCAATTAAACAATCCT
TCACTGTAAAGAGCTCTTACGTCTCTCAAGACACCGAAAAGGGTCTTCATTTTAAAGCCATACACGATAACAAGAATCGC
GTGTTTACCTGGTACACGGGTTTTGTTAACCAAACAAATGAGAAATCCATCAAGACTAACGCTTCAATACTCGGAAAACC
CTTCCAAGCCAAGTGGACCTTCTTTAACTACACGACGGAAAAAGGCTTTAAATTCAACAGCACAGCTATGGACAAGTCTG
TCAATGGTGCAATCGCTTTGATTGTCAAAGACGGATTGAAAAGCATCAAAGTTAATGGATCGGCATTAAATAAAACAGCT
GAAGCCTTCTGGTCTTACATCAATAGTGGAGTGCGCAGAAGTTTGAACTTTAAAGCCAGTATTGTCAAGAAGAACTTCAG
TGCTGATTTGACATTCCACAACATGACTCAAATCAAGAGCCTGACATTCAACGCTTCAGGACTTAATAAAACCGTTGCTG
CTGCTTTGTCCTTCTTGAACTATACCAACGACAAAGTCCTCAAATTCAACGCCTCTGCTCTGAATGAAACCATTGAAGCA
CTGTGGATGTATTCCAAAGCTGATACAGTCCGAAGCCTCAAATTCAATGCATCTGCTTTGAACAAGACTATTGAATCAGT
GATGTCATTCTTCAACCTTCCACAAGAAAAGACCATCAAGCTGAATGCCACAGCACTCAACAAGACAGTGGAGGCCCTTT
GGACGTTCTTCACTCTACCAACTGAAAAGGGCTTGAAATTCAGCGCAAAGGGACTTAACAAATCTGTCAGTTCTTTTGTC
AGCTTTGTAGATGTGCCATCAACGAAAGCATTGAAATTCAACGCCACAGCTCTTAACAAGACCATCGAAGCGGCTTGGAG
CTACCTTAGCAGCGATAGCGAAAAGACAATCAAGTTCAACGCCAGCGCTATTAACAAGACCATGGAGGCACTTTGGACGT
ACTTCAAGACTGAATCAGAAAATGGACTACGCTTCAATGCACAAATGATGAATAGAAGTGTCGAAGGTGTATGGAGCTAC
TTCGCCAATCAAGCAGAGAAGGGTTTAAAGTTCAACGCCACTGTTTTGAAGAAAACAGCCAACGCAAGTGTATTCTACTT
CATGTCTCCAGAAAGTATTGGTGTCCAATTCAATGCCAGTGCTCTAAACAAATCTATTGGATTGCTTACAAAGATATCAA
AAGACGGAAACCACAAGACCCTTAGCATTGGAGGCGCTTACCAAAACTACAGCATTGCTCTCATTTCCGCACTAAAAAAT
TTTACTCTCCACAAGAGCCTGTGCATCCACTCTGAATTCCTCGGTCGTCGCTATGGTCAATTTTGTGCATCCTTCTCTAA
CAGCTCCATGGACAAAAGTCTTGCTTTGAACATTACCATGCTTAACAGAAGTGCTGAAGTAAAAGCGCAAAGATATGAAG
AACCAAACTATTGTGCTCTTCGTTTCTCATGCAAGTACAATAGCACCATCTTCATGGAGTCTTGGCTAAAGTACCAACAC
ACGAAAACACTCAAATCCGCAGGAATGAACATGACCATCTTAAACAAGTCTATCGCTGGGGAAGTCTTCATGGAACACAA
ACCAGAGGTATCAACTAGGACATTTGGAATCAACGTAGATGTCTTAAATAAATCAATGGGAGTCAGGACCAACTGGATCA
ACCATAAAACACTCAAAGAACTCTCTTCTCAGTTGCTTTGGAACAAAACACAAATTGCAAGCTCCGCTTTCATTTTCCAA
AACTTGACGCAGGAAAAGATAATAACACTCCGCTATCATCTTGGTCGTTATGCTGCTGTCATGAAGGCTGAACACCGACT
ACGAGATGGACAACGAGAAATGGAACTTGTTACCTTTATCAGGAATGGAACTAAAAGGGTTTTCTACGACAGCTCTTCCC
TCGTCTATAAAAACAAAGACGGAAGGAAAGATCTCAGTTATGCTTTCAGTTTGTCTACCCTTGGTCGTACCTTCAAGTAC
GGATGGGATTTGTCACATGCCAATAGGTCTACTAAAATGTCAATGGATCATGAAGTGAAAGCAGCTCTGATGTACTCTAG
CAACAAACGAGTTTCTATTAGTAGCAGAATCGTCAATAATAAACAACAAATGGCCAACTACCTTACAGTAGAATACCTTC
CAAGCAAAACCGTTGAACACAGCATCGTATGGAATAAAGAAGGAAAGAATATCATTACCACAATAGAACTACTTCCGCGT
ATTCCGTTTGTCAACAAATTTGAATGGAACACTGAGGATGGTCTATTGGTGCGCTCTTCAACCTTTGTGTTAAAGAATTC
ACTCGAGAGTTACTTCCGTTTCAATAAGAAATCGGAAAACTACTTTGGACAAATAGAACTCCTTCCTGGCAAGAAAATTT
CATTCAATGGAAGCTTCTCAAGAATAAATGGTCTGTTGGTTACATCCACAATCGAGGCTTTTGCCAAAAAATGGTCACAC
AAGCTTGACATCAACAGTAAGCAGCGGAGGTTTTATGTGTCTATGGAGTTTATCCCACAGAAGCCAGCCTCATTTGAAGC
CAGCTGGGACATGGTTGATGGTCTTAAGATCAAGAGTAAGCTGTCTGCACTTAAGAAGTCTCTCAATTTGAATGATTTCA
TCGAGAAACTTAAGAAAACATGGAAGTATGACATCACAATTATGAAGGAAAAGATTCTATTCTTTGGAAACTATGACAAA
GAAACAAAGACACTGAATGGAAGCATACAAATCCGCGACCGCAGGATTGGATTTGTCGGACGATTTGATTTGAAAGCCTA
CATCGCAAGTGCTTACCTGACATGCAATCAGCACAAGACTGGATGGTTCGTCAAGCTCGACCGCAAGTCACGAAACATTG
TTTTCAACACCACCTTGACTTCACGTATCTCTGGGCAAGTTGTCGCAGAAATGCCCAACAATAAACAGTTGCAGCTGACC
CTCCAAAGGAAACTTGGTGTTGATGTTGTGAATGAGTCAAGAATTATCTATAAACTCAGCCCGGAAGTTAGCCGAATCTT
CTTGACATGGAATACCACAACTGTCAACTACGTTGCTTCCAGGATTCAATCACTAAAGCCGATCGTTATCAACGAAACAA
TGAAGCTCTACAACTCAACTTTGAAAGCAGCAAAGAACTTAACCAAACAAGTCGAAATCATTGTTAAGAAGATTGAAGCG
AAATTGAAGCCACATGCAATGAAAATGTACAAAGCCATCAAGGAATACGACTACAGAGGTGTCTACAACAACATCAGTAT
TCTGGCCAGAAACATGAGCATCAAGGCTGTGAACTTTACTTCACAAACCTACAACATGTCTATGACAGCCCTCAAGAAGG
CAATCAAAGACCTTCCTATGATTGCTCGTGATGCAACTGAGCTCTATAAGAAGATCCGTGCCGAAATAATTAAAATCAAA
ACCGAGAAGATACCCAAGATTACCAAACAAGCAGAGGCTCAGCTCAATAAGCTAAAAGGCCATTTAAAGAACGTTGGTCT
TCACTTGACGAACATCAGCCGTGATCTGAAGAGGTGGGGTAACAATGTCACCATCATGGTTGCCGAAATCAAGATCCGCA
ATGTTAAAGTCAGCCATATTGTACAGCGCATTGTGAAAATTGTTTCAGAACTTCAGAAAGAACTATTGAAGAACGCATCC
ACTCAGGCCAAGAAGCTCATCACCAAGATCCGCGCAATTGAGGTCCGCAAGTTGAAGATCGGTGAGATGTTAGACAAAAT
TGTACTTCAGATACGCGAATTTAGCTGTGACTTTGACACTAAATGCACGTGGAAAAAAATAACCAAGTTTGGTGTAAATC
TTGGCCATAAAATCAAGAACCTGCAGATTCTCAACAAGAGTCTTGAGCGACATTTCATGTTCTTCAAGGAAAAATCCATT
CAAGCAAGCAATGAAGTGGTCATTCTGTCTAGGAAACTCGTCAAGATCGCACCAACGTTCATGCGCAATACAACTATCAA
AGCCATTCAACTTGTTCGAAACCTGAATATTGAAATGAAAAACTTGTCAAAGATCATTTCGAGGAGAGTTCACCTTGTTG
TCTCAAACGTTAGTCTTAACGTCAACAAGTACACAAAACCTCTCACAAAACTGATAGTCAAGGTATCTGTTTCAATCTAC
AACCGAGTCAAGCCACAGATCGTGATGTACATCGAACGCATCAAACCCTCAATGCAATACGTTAAAACACTGTATATGGA
TGTTGTGAAATTTAACAAGCCAATTTTCACGCCTTTTGCTCCTCTGTCTAAGGAATTATTGAATAAGATCTCAAGCATAA
CTGTCAAAAAGGTCCCAATTGGCGCTGCACTCGAAACGACAATGAAATTGACTATAAGTGAAGTAGGAAAACTCTTGAAA
AAATACAATCACACCATTAGCAACGACGTAACAGCTGTCTTGAAATTCATTAATGAGCTTTCAAAGAAAACACCAGAAGA
AATTATCGACATAACTATCATCAAGGTATTCAAGTTGGTCAACCACACTAAAGAACTTGTCAACAAAACTATCGAGTTAA
CATTCAATCACTCTAAAACTGCCTTACAGTCATACAGGAAAGCCATAAATACCTTGAATCAGAAGATCAAGAAAATAATG
GACATGAGACCAGAGGACGTCGTAGAACTTTCAATTCAAAGCATCCACCTAACCATCAAAAACATGACGGCTTTCGTGAG
AAACATGTCGATTGAAGCCAAAAGTGTAGCAAAACAGATTCAAAATCTAGACTTTACAACACCTTTCTTGAAACTCTGGA
AAGAAATAGACTTGATAAACAGATACAGCTCCCTCGGTCTTGATAATATGTTGACCAAGTTTGCAAACAAATACACTCAA
ATGTACAAGGCCCTGAACCTTAAAGGACGAGTGATGGCAATTAAGAACAGATATGAGCAACACGGAAAGAAAGTCATGAA
AGAAGTAAGAGAGTTCACTGCCTTTGGAGAAAAAGCCTTAAATTTGACCATGAAACTCATCAAAATGCAAATCAAGCGTG
AAGATTTTGTCAAGGAACTCATCTCAATTGTCGAGGGATCTAAAATCATGGCCAAGAAACACTTCCATCTCGCCAAAGAT
GCCACCTTTGCACTGTACACGCTACACAACAAGTACTACCAAACCACTTTAAGATCTCTCAATGGCTACAAGAACCTCAG
CCTAAGCAAAGCAAAGGATTCCTACAAGAAAATGGAGAATTATGTCGTACAGTTTGCAAAAGAGCATGAACAAGAGTTCA
AAGAAGCATACGAATTTTATAAGGACATTGTTCTTGACATATATAAGATTGCAGAAAAAGAATCGCAAGTTGCAAGGAGA
AAGGCCATGGTAAAACTAGAAGAATTCAAGAAAATGTTGGTCGTCCGGATGGAGACACTTATCCAAAAATTACGAAAGTA
CGAAAACATGACATATGAGGAAATGGCTCTCAAGGTATACAAGATCTCCAAAAAAATTGGTCTTCAACTGTACAAGAACT
ACAGCACAAAAGCCATTTCACTGTTTAACAAAACAAGGAATGCTACTCTGAAAGCTTACAACCTTACCAGAATCATGGCG
ATGAAGTACTACAACACTGGAAAGATGCACGCCATACGTATCTTCGATAAAACCAAGAACTTTACAATCACCTATTACAA
AATATCGAGAAATTTGAGCATCAAGTACTACCAGATTTCCCGCAACATGACAGTGAAACTGTACAATATCACCTACAACA
TGACCATCCGTGGTGTTGAATACCTAAACAAGACTGTCAGACCACAAATTATTGTATACTATGGAAAAAGCAAAGTCAAC
TTGATCAAACTGTACAATGATGCCAAAGATTTTGCCAAAAAATCTGTTGAAGGTGTGAAAATTTGGTATGGCGAAAACAA
GGAAAAGACAGTTGAAGAAGTTTACAATGAAGCATATGGTGCTATTGAAGTTAGAGTTAACAAGCTAACCTATAAAGCGA
GAGCCAAAGTACAAGAACTCAAAGCTAAAGTACAAGAACTCAAAGCTAAGGTGCAAGCTCAGATAGTCATGGTGAACAAA
ACCATTAGAAACATTTCAATGGAAGTGTTGTCTGTATACAATCAAACAAAGAACGTCACCATCATAGCTGGTAAACAACT
TATAGCTATCTTTATGCCGTATGCCAAGACAGCCAAAAACATATACGATTTACAATACAAGGATCTGAAGAAGGCTATTG
AAAATATGGATTTTGAAATGATTTACAAGGCAAAAAACATGACCATTTTATACTTTAACAAAACGAAGACTATGGCCATA
CTTCACCTTAACAAGGCAAAGAACTTTTCAGTAGAGTTTTATCGTAACATCACCAGCCATAAAGAGTTCAAAAATTTCAT
GGCCAAACACAAGATTCAGGAGCGCTACAATGCTGCGATCACTAAAGCCAAGGAAATTATCGAGAAAGTCAAGAAGTTCA
TCAATGAGACAAGACCAAAGATAGAAGCCAAATACAGAGAGGCTAAATACTTCTTGAATTACACTCTTCCTAACATGATC
AAGGAGAAGAAGGCTGAAATAATGGCAAACCCTAAGGAGTATGTTCGATCCATCTACATAAAAGCCAAAGGCAAGATCGA
TGAAATGATCAAGGGAACCGCTGTTGAGGAAATCATCATGCATGAGATCTGGAGCGATTATCTTGAAGAGTTCAAACAAC
ATGAGTTTGTTGAAATCAGCAAAGAAATCGGCAAAATGGGAAAAGCAAAGGTTGATGCCGCTTTGAAGAAACTCAAACAA
CAATTTGAGGTCTTGAAACAGAAAGCTGAAGAGGTAAAGATTAAGTTGCAGAACAAAGTTCAGGAAATCAAACAAAAGGC
CAAGAAAATCTACAAGGACACAAAGATTGCGGTTGTTAAGGGATTCAACGACTTGAAACAAATGAAGGTGAAAGAAATCA
TCGAGCACAGGTACGTCCTTTTGACCATTGAGTTCGCCAAGAACACAAGCTACAAGATCCAAAATGTAACAATGCAAGCT
AAAAACATCACCCTAAAGTATGTTACTGTAGGAAAAGTCTTCTACAGGAACATGACGGTCAAGGTTCGCAACTATACTCA
GCTCGTGAAGAAGTTTGCTCTTGAATTGAAAAAGAATTACACAATTGGCCTAAGAAAAGTCAAGATCATTGCCAAGAAGT
ACTACATCGCTGCCAAAAACTACACCGACAAAGTTAAGAACGTGACCATCAAGTACTATCGAATTGCCCGCAACTGGACT
TCGGTTCAAGTTAATGTCACTAAGGTATGGATGAATAAGACAGCTGAGAGGTACATCGAAATATACAAGGTGAAAGTTGT
TCCATACTACAAGAACAAAGTCATTCCGTTCTATCAAAACAAGGTTATCCCGATGTACCATAAATACAGAAAAATGGTTA
GTGAAATGGGTAACAACATCACAAAACGCATCCTGACTAGCCATGCATACAACTTCACTATTGAAAGTTACAACTTTACA
GTTATGCTTCTTCGCAACGCCAGCAAGAGCACCCCACGCCATACAGTCTTGAAGATGCGAAACATCACTCTCGCTGCTTA
CAACTTTTCGCTTGAAACCGCAAAGAAAGCAATGAACCTCAGCAAGCTTGCATACAAAGAGGGACTAAAGAAGCTCAATG
CCGCCAAGATTCAACTTAACAAGTTTTTGAACACAACCGTCAAGCTTACAATCGAATCTATGAAGCCTATTTTACCAGTA
TTGAATTTCACAAAGAATGAAATTATCGAGACCATAATTTTTATCGATAAATACTACGGTATTGAAGATCTTCTTCGTGA
ACGAGTCAAGCATCATTACAAGAAGTTCCATTTCCATTACCAAAAACTGAATAAGACTCTAATGCGACATTATGCTAAGA
TGCAAAACGATTCAGAGGAATTCTTGAAGACTCTTCCTGGTCTTGCAAAGACGTCGGCTTACGAAGCCCTTGAACTCGTC
AACAAAACAATCAGGTTTGTACACTATTCCATTGGATACGTAAACTCAACAATGTTCAGACTCAAAAGATCAATGCCAGA
ATTAAAGAATTACATCCTTATTGAAAAAGGTGTCATTGCCATCATCATTCCACATCCAAAACCAGTGAAAGGAGACATAG
TTTCCATCTGCCAAGATGCCTGTGAGAAAGTCAAAAAATTACCTGAAGAAACTTCGAAGATGGCTCGCCAAGCTCTTGCA
ACATCCAAGACTTATGCGAACAAAGCTTTGTTGATGTCCAAAAAGTTGATGGAGAAGGCAACGCAGTCACCTGTATACCA
GAAGGTTCATGCAACTATTATGAAACTCGTCACCGCAGCTAAAAAGCATCCTTTGGCGAAGAAATACTTGGACGCTTCCA
TTGAATTCTTGAGAGAAACAAACAAATACGTTAAAGACATCAATGTGAAGGAGCTGGCTATGAAAGTAAAGAACTCCCCC
ATCGTTAAGAGGTACATTGCACAAACAAAGATGTACATCGAGAAAACTCGCAAGTATCTTAAAGACCTTGACTTCAAAAA
GATTGCCACTTTGACGAAGTCGTATGCGCCAATTGCTTACAATATGACGAAGGAGATGATGAAAATGGGATATAACGTGA
CTCGTAACTACACCATGAAGTTCACCAACATTGCATGGAACATTACCGCTGACTTGTACAACTCAACTTCACCAAGACAC
GCCCTTATGAAAGTCAGGAACTACACTGTAAGGATTTACAACACAACAATCCAGCACTACCGGATGCTCATTAAGACGCA
CCAACCAAAGGTTGAAAAAGTGAAAGCTTACATCAACAAACAAAAAGCTTTCATTTATTTCAGAACACAGATTGCAATTA
GCAAGGCAAAGAATGTGTCTATGAAATGGTTGAACATGACTAAAGATCATCCATTTATTCAAGACTATGTCAACTCGACT
CTCCACTTCATCAACGTGACTGGCACATTCATCAATAAGATCAACTTGACAAAGATTGCAAACATAACCAAGCGATATGT
CCCTCTAGCATTGAACATGACAAAAGATATCTGTAAGGATAGTTACATCTCCACTAGGAACTTCACCATCAATGTAGCTA
AACTTGCATTTAATATTTCGATTGATATCTTCAACTCGACAAACCTACGTGAAGCACTCCTTAAGGCAAAGAACCACTCA
ACTAAAGCTTACAACGAGACGATGAAGCTTTATCGCATCCTGTACAAGCAGATCATGGCCAAGTATGCTGACGTTGACAA
AACTGCGCGTGCTCTATACGAGAAGATCTACAAACATAAGATTACCCAGAAGTCATTAACCCATGCTCGTAGGTACTATA
GTCACTCTATGGAGATGGTCGAGTCACGTATCCGTCACTTCCATCACATTAAGAAGTACTGGAGGCATAGATTTGCCCAT
AAAGTACATCACATGAAGAACCTTGTTAACCCAATGAACTGGATTCCACCATTCAACAGTACTGCAGTCATATTTGGAAA
GGACCATGTCTACACTTTCGACAGCCAATACTTCAGATTCCCAGGATACAAGAACGAACGTTGCACATATGTCTTAGCGC
AGGACGCCCGTGACGACAAATTCACATTGATGAGTCAAGAAACTGCCCTGCTTTTCAAATCTGAAGACGCCAATGTCAAG
ATCCATTCCGATGGCAAAGTAGAGACAATGACAAAGATCACTGTCGACGGCGAGAAGACCCACGATGGATATGATAGTGA
ACTTCCAGTCCAATCACGAAACATGACTGTGTTCCGCGAGGGACCATACGTAGTACTACGTCACACTCTTGGAATTGAGA
TTCTCTGTGATGTGGAGCATTACCTGTGCACATTTAACATCGCCAAATGGTACCACGGCCGTCTTGTGGGATTACTTGGA
ACCAACAACAATGAAGGTCATGATGACATGATGAAGTCCAATGGAAAAATAACAGAAGAGTTGATTGACTTTGTTAACTC
TTGGGAAGCTACTAAGGATCCCAAGTGCCAGATAACGAGGGAGATCAAGCCTAAAAAGTGTCGTGGTAGCAAGTACATCC
ATCGCTGCAGCGATCTTTTTAAGGATCTCAAATCGCCTTTGGCTCCGTTCTTTGAGACTATCAATCCGAAGCCATTCAAA
CTGGCCTGTGAACAAGACTACCACAACTGTGACACCAAAGCCCCTAAGGACATGAAACACTGCAATGTAACGGCTACATA
CGTCGAGATGCTGAGAATGAAGGGGAAATGGGTTGATTATCTTCCTGAATGTGGGCGTTGTGGAAACAACGATTTAGGAA
GAAGATGGCGCCAATCAGCCAATAATCAAGTCGACATAATTCTTGTTGTTCCCGAGACTGAAGGAATGAAAGGTTTCGCC
CTAAAAATACCCGAATATGTACGTCAAATCCAAGAAGATCTTGACAAGTACTCTATCCGATTTGGGCTAGTAAGCTTTGG
TGGACGAGGAATCCATGCTCATCCACACCAAGTTACCATGAACGGTAAATTCCTGGGAACAGCAGAAGAAGTAAAGTACG
CAGTCGAACATCTCAGATTCTCAAAAACTTCAGATAACGAGACCGACGGATTCGAGGGCATTGCAATGGCATCCAGGTAC
CCATTCCGAGCTGCCGCCACTAAGATAGTCGTCTTGTGGACCACATCTGAACGTATTGCTCACGAACATGCTCCTTGTCT
GCGACGAATGACCGAAAAACTCCAAATGCAAGACATAACATTAAACATCATTGGAAAGTACCAAAAATACGTAAGAGACA
TCAACGGTCAGGACTACAACGGTAGAGTCTTTTACCGAAAGATGACCCAAGGTTCCAAGCTCGGCGCACCTCTACCAGAG
GGTGAATTCATGGAACTAATGAAGAACACTAAAGGATCTGCTTTCAGCATCACATCGTTTGGCTCAGATTCGCGAAAACG
CGCCTCGACCATGAGGGAATCGTTTATGTACAGTTTGAAAGAACAAATCAAACGAGATCAGGTGATGTGCAAAGAATGTT
TCTGTGCGCGTGGACGTGTCGGTGAGGGACGCCCCATCTGCAAGATCAACGAACATCACAAGTGCTGAAAATGACAAAGT
CAGTCCATGTGACACCAGTGTTACGGAACCCGCACAGGTCCACAAGGGAAATGTATAAATGACACATGCGTAAACCTATG
ATTAGAAACACATCCTTATGTAGTTTTAGTTCATTTATCCTTTTAAGTTTCATTTTAGTTATGTTTGATTATTTTCGTCT
TATCAAAACGCCTTCGACGGTAGCTATGCGGGGACCGTGACGTGATTGAATTTAGTCCGTTCTAGGACTAGGCTCATAGT
GAATAATGATTCCTTTTTAAATCGTATTTTTTTTATGGAAACTTCACTATCTTAAACAATCAGTTGATATGGTACATGGT
ATGACGAACTAAGCAAAAACTATTTCAGTAGCGCTTTCTTCAGATGTTGTACTATTAAGACTACTGTTGCGTTTTATTAA
AGTACATGGTATGACGAACTAAGCTAAAAAACTATTTCAGTAGCGCTTTCTTCAGATGTTGTATCCCTCAGTTGCAGTGC
TGAGCTCTGTAGTTCACTTCAGGCCTGTGATACCTCGCAAGCTGCATCTACTTGTCGTTCAGGGCGGCCACGCCTGGGAG
TTCCTTTCCCTCGAGAAGCTCCAAGGAGGCCCCGCCGCCAGTGCTGCAGTGGGTGACCTTGTCCTCGGTTCCGTACTTCT
TGCAAGCCGTGGCGGTGTCGCCACCGCCAATGACAGTGATCACACCTGCTGCTGTACCCGCCACGACAGCATCCATCAGA
CTCTTGGTGCCGATCTCGAACTTCGACATCTCGAAGACGCCCATGGGGCCGTTCCAGATGATGGTCTTGGACTCCGCCAC
GGCCTTGGCATTCAGCTCGATCGACTTGGGGCCGCAATCCAAGCCCATGAAGCCATCCGGGATGCCAGTATCCTTGGTCA
CACCTTCCTTGATCTCGCCATCCTCGCCGAATTTCGAGGAGCAGGTGAAATCGACAGGGAGGATGATCTCCACGCCGAGC
TTCTCCGCCTTGGCCAGGATCTCAGGAACGATCTTGGCCCCTTCCTCATCGTAGAGCGAGGTTCCAATCGCCATGCTGTC
CTTGATCTTCAGGAAGGTGTAGGCCATGCCACCGCCGATGATCATCTTGTTCACCTTGTCCAACATGTTCATGATGAGCT
GGATCTTGTCGCTGACCTTTGCCCCACCAAGGATGGCCAGCACTGGCTTCGCCGGGCTGTCCAAGACCTTGGCGAAGGCC
TCCAGCTCCTTGCCCATGAGGTCGCCGGCGCACTTCACATCGAAACCCTCTCCCACCATGGAGCTGTGAGCGCGGTGCGC
CGTTCCGAAGGCATCGTTGCAGTAGATGTCTGCCAGTTTCCTGATGGATGCCCGGAAGGCTGTGACCTTGTCCTTCTCGG
CCTTGATCTTGTTGCCCTCCGGGTCGACTCCCTTACCCTCCTCTTCGACGTGGAAGCGCAGGTTCTCCAGGAGGATCACG
CTGCCGGCCGCTGGGTCCGCGCAGGTGGCCTCCACCTCAGGCCCGACGCAGTCGGTGCAGAACGTGACTGGCTTGCCCAG
CTTCTCCTCCAGGATCTTGGCCACGGGCGCCAAGGAGTACTTCGAGACGACGGAGCCGTCGGGTCGTCCAAGGTGAGAGG
CCAGGACGACGGACTTGGCACCCTTCTCCAGCACCTTCTTGATGGTGGGCAGGGCTCCATCAATGCGCTGAGTGTTGGTG
ATCTTGGTAGGGTCGGCCTTGTCCTGTGGCACGTTGAAGTCCACCCTCATGAAGACCCGCTTTCCGGCGACATCCACATC
GTTGATGCTGAGCTTGGCCGGCATTGTGCGTGAGCAAAGAAGAAGGACGGCGAGGACACAGGTCTCTTTGAGCCAAAGTG
CTGCTTGAG
>Locus_98680_Transcript_1/1_Confidence_0.000_Length_17962
AAATCCAAGATGGCTACCGAAGATATAGTGAAACATTCCGTACATACGTTGGTGTTTCGTTCTCTAAAACGAACACACGA
TTTCTTCTTACATGACCACGCGTTACCACTGTCCAAAGACGAGGCAGGTGAAAAAATCAAGATTGCCTGTAAAGTTCACG
ATGAATATGCATCTGTCAAAGACCTTGTACAAACAAAAGATAAACCAGAACATAACAAGCCCCATACTGATAATAGATCA
ACAGAACTAGCAACCATTTTACCCAACCCTCGAGCCTCTACCAATCCACCTGGCAGTAAATCAAAGGCTTTGGTAGCTGT
AGGCGAAGGTGGTGGTACCAAACAGCAACCATCTACTGCAATAATGCATCAACGCAAAGCACCTCTATTGCCTAGACCAC
AGTGGCATGCCCCATGGAAACTAATGAGGGTAATCAGTGGTCATACTGGCTGGGTGAGGTCTGTATCAGTGGAACCAGGG
AATCAATGGTTTGCTACAGGATCAGCAGACAGAACAATTAAAATTTGGGAACTTGGAAGTGGCAAGTTAAAGCTATCACT
AACTGGTCACATCAGTACTGTCCGTGGATTAGTAGTCAGTCCTAGACACCCTTACCTATTCTCCTGTGGTGAAGATAAAC
AAGTAAAATGCTGGGATTTAGAATATAATAAGGTTATTAGACATTACCATGGTCATCTAAGTGCTGTACATGCATTAGAT
ATGCATCCATCTATCGATGTTTTGGTATCTTGTGGTAGAGATGCCACAGCAAGGGTTTGGGACATGAGAACAAAAGCCTG
TATACATACGCTTGCAGGACACTCCAATACAGTTGCTTCTGTCAAGGCACAGAGTGTTGATCCACAGATTGTCACAGGCA
GCCATGACTGTACCATACGACTATGGGATTTAGCTGCGGGAAAGTCAAGTGTCACATTAACTAACCATAAAAAGAGTGTA
AGGGCTGTTGTACTTAATCCAAACAAGTAAGTCAACAATGCTGATCTGTGTGTGCTATTGCAGGGTGTACATATTGTTTT
TGACCGTGTTTCACGAAACATGACTAGCCTGAACTGGTTTCTGGGTATAAATCAATGAACTGGCAAATTAGAAATTTGAG
TCTTTGTGATTGGAAGAACTGACACGTAATGTGTGACAAAAATTTGCAAATCACAGGAATTTAAATATAGGATGCATGTG
ATGTTGATTTTTGCATCTCACATTGTTTTCCATCATGGCAGAAAATACAACGTTCAATGTTTGTCTTCGACTTCTTAAAA
AGAGAATAAAAGCCGAAACAATTTGACGCTATAACTAGAAGGTGTTGTTATGCCTAATTTGGCAGTTCATTTTTTTTTTA
CACGGAAACCTCTTCGGTTGGATTGCATGCTACAAAGTCCTTTGTTTGTAGGGTCATGCCATACTGCAGTATTTGTGAAT
TTATTTTATGACTTAAAAAGAAAATTGGCAATTAACGCATGAAAATGACACTGGACATAGGAAAAACATTTGATCTTAAC
CTTTGTTTTATAGTTTTACATTTGCAAGTGCATCACCAGATAATATCAAAATGTGGAAATTCCCTGATGGCAACTTCTTG
CATAATCTCCAAGGACATAACACCATCATTAACTGCCTCGCTGTCAACTCTGATAATGTTTTAGTATCTGGAGGTGATAA
TGGGACAATGCATTTCTGGGATTGGAAGACAGGGTATAATTTCCAAAGACTTCAAGCTACAGCTCAACCAGGCTCACTAG
ACAGTGAAGCTGGTATCTTTGCCATGACATTTGATCAAAGTAGTAGTCGACTTATCACCTGTGAAGCAGACAAAACAATC
AAAATCTACAAAGAAGATGACCAAGCTAGTGAAGAAACACATCCAATCAACTGGAAACCAGAAATATTGAAACGAAAGCG
CTACTAAATCAAGTGAAGTGTTCGACGGTCAGGACTATGTCATTGTACATGGTAACATTGTTTTTAACCCAAAAGTCTCA
TGCAGCAAGTGCAATTTCTATTCTTGTAAATTTAACAATTAAAATACTACTCAATTGATCACTGCTTGAATAGTTTGATT
TAACTGAGGTGCTTTTATCAACTATCTGTAATAATGAGGATGGTGATGAATGTCATAATGTAATTAGTTCCAATGAGAAT
GGGATTCAATAAACCATCAAGTGAACCAGGACATGTGATGTTACATTAATATCACAACATTTTGGTGCCAAAACCCAACA
GGAGTTGACAGACACAGTTGAACTAGATATTGCAATAACCTAGCCTTTTACAGAAATACAAGACATAAGTAAACATGGAG
GAAGGCCTATTCTACAAGGATACAATATTGAACCAAGTTTCAAAGATAAAGATGTTTATTGCAGCAACTTGTCAAAAGTC
ATAGAAAATACAGGCATTATCTAAACAGAATTCATGTCATCTAACGACACTTTATGTTTCTACAAAACTGACAGTTTCAA
GAAAGGAAACAAAGTGACTCACTTTAGGCCAGAAAACAAAGAAGCACACCAAACAGAACCAGCAAAGGAACATTTCAAGT
GAACAAAACAACACAGAGATATACATCAGCAAAATGTTAGAGAGTCCACCACCTCCACTACCAAGCAAAAACATCGACTT
GAAAGCTGATAAAGAAATACACAATCCACAAAGGAATGGTATAAATTAGGAATTTATGGAAACATTTCCCAACCTTTTAG
CCTCATGTAAATGACAATTGAGCAAGCAAAGGGAGAAGAAGCAAAACAATTAACAAGCACAAGAAAATCTAAAAACAAGA
AAAACTACAGACGTACACAATTCAGAAACTAATTTGAAGCAGTTGTAGTAATCCACTGGAACGTTGAAACGTTATGGGTA
GGGTAGTAAACCTTTTATGATCTCACGTGATCATATACACGGCACAAATTTCTCTTGCATGGCCTGGTTGTACATAATCT
TAAAGCTTGCATTTATCGGTTTAAATGATTTATTTAACTTTCTACAGGAACTTACAAAAAACTATTTAAAAGACATTATG
CATGCAATGTAAAGATATTCTCTCAAAACCCTAGAATAAACCCTAGTAGTATTAATATTTTTGGCGCCAGTGGCTATTTT
GAATTAGCTTTTACTACCAAATATGATATAAGAAAATCCTTTCTGACTGTTCTGAAAAATAGAACAGTGTCTAAACGTTT
CCAGACCCTAATGAGTTTCCTATTATAGACATGATAATCCAGCTTTTTATAATCATCGTTTTAAAATCTTAATATCAAAC
TGTGTACTTGAAAGCTTCTGTCGCAATTGACGAATTGTCAAACTGTGTGTTTACTAGTGAACTAGCTTGTTTATAGACAT
ATAGGGTATATATAAGTAACGATGTCTGATGTCACCAGAATTCACGTAAACGATTTACGGCCTTTTCTACCTCTCGCTAC
GGCTGTTCTGGGGCGCACTCCACTATGTCTTGATTTTGAAGGGCTTTGGTTGAGCTCTTTGTAGAATCTGTGCACTTCAT
ATGTCTGACCAATCGTTATCTCTTCAGGAAAGAACTTGGGGGCAACTTCTGATACTTTGAAATCGATGTCATCCCTTTGC
ACTCTCAAAGCCATCGGCCAAAGGGAAGGATCTTTCATGAACTCAAGAAGACATTTACATTGGTTGGGTTTCATGTGCAG
ATATCTGAATGCAAATCTTGTGATGACTGTATTGGCTGCCTTAAGTACATCTCTGTGAACATCTTGTACGCTCACCCTCA
ACTCATTGAGAGTTTCATCTCTTATTTTGTCACGGTACTCTTCTCCACAGCATTCAACGGATGGAACTGCAAGTTGGTCC
TCCACGAACTCATACAGAGCACAAACATGCTTTATTTGAATTGTATTCAGAGTAGTTCGAAGGTCTTTGGGAAATGGTCT
TGAAGATGACACTAAGATGTCGATGTACTCTACAAAGCTATGATTAGGCTTGACTTCCATTCGCCTTAAATAACACAACA
CCAATTCCAAATCTTCTAAGAGAGTTTGGATTCGATACATGCTTTGGTTTGCTAACTCTGCCTTCACACTGGGCGGAAGT
TCATCTTGTGGTATGGACTCACACAATTCATTGAGTATATTTGCACAGTCATGGAAGAGCTGCTTGGAGAAAGCAAACTC
GCGAATACCACTTGTGGTGTCCAAATAGGCTTTTCCAAGTAGAAAGTAGCCTGCCAGTTCTTTTTCGACCTTTTCCATAT
CATATTGTATAACCTTTCCTTGGCCATATTCCGTTTCACAGTATGAAGAATCAAGAAAGCCGTCTGTCCACTCGTAGCAA
ATGATCTCCTTTTTCTTGGCATTTTGAACATGTATGACTGGAATGCTGGGAACTGAACCACTTTTTGAGGGGAAGTGAAG
AGCTGAACATTTTCCATTTGATGCAATAGCAAGGCATTTATCAAGGAAGTCATTCTGCATTTCTGCGAGACTGACGAAGC
ATCTGCACAAAAATCGACCCAAGTCTTGCTTCTCTGCTAAGCAGTAACCGATAGGGCTTTGTTTGGAAATGTACGGCATC
TCATCGCTGTGTTGAATATTCAGTTCGTTCATTAAAGGGACCACATTTCTCCATGCGTTTATGAACTCCTCACATTCTTC
GTGTTTAGTCAAATCTCCACTTGTAGATTGAAAGCCCTCTCCTTCTTTTCCAAGAACTGTATCATTGATGTATCTTTTTT
GGGCATCTGATCGAGTCAATCCTCTGCTAAGAAGGATCTCAACATAACGACTCCATGATAGAAGAGCGGCGAGGTTACCA
ATAAAATGCAATTTGTCGTGGTAGTCCAAAAACAATCCAAGGAGTTGATATTTCTCTTTCACTTCTTTTGGACTATTCAA
GTAGACTTCCCGTAATTTGTGAAAACTGTTTGGCTGTGTGACTCGAAACAGTCTAGGGATAGACTGATTTCTTGACGTGA
TATCTTCAAACTTTGGCAAGTGACGTTCATAAGCCAATGCTGCCAGGGTTGCATTGTCATTTTCCTCGGCATCATGAACC
ACGTGACCTTCGATGAATCTTTGAATAACTGGTTGTGCTTTCTCAGCAAAGTCAGTCTCCCAAGATGACCGCACTTGTTC
GTTATGCGGTAGTGGGTGGATACTGTCTTCTGTCAACAATTTCAACACAGAATCCTCTTCGATGACGTGATGTACAAGAG
TGATAATATTCTCTTTCTTACTGCAGAGCAGACGGCATAGGACATCTAGATCCACTTGAATAACCTTGTAGCAGGTCTCG
GATGGGTTATCATCTTTCATAACATCACTCAGGTCATCAGCCGGGACTACATCTATGGAAAGGCCAGCTAGCAGAGCAGT
ATGCATAATTAAGTGTAGAAGTCGGAATGGTACAGGGTCGAGGTTCCGGGTGTGGAGCATGTCACATGTCAAAGACTTCA
AATTTAATTTAATGTATCCTTGAATTGCTTGTGGCTTTTCCTGCTCTTCCTGTTCATCTCTCTCGTCTTCTTGACAAGGA
GAATTGCAGCAAGGGCATTTTATGTTAGCAGACAACTGACCAGCAAAGCGAGTTCCACACTTGCATGAAACTAGTTGGAT
GTAAGGTGGAATTGTGTGCTTATAATTTTTATACAATGGATATCCAGTTTCGCTGTCAGGCGATGATACCATGTATGACG
TTTTAAGCTCTGCGGGATTGATCAGACAACCGATGACTGGATTTGTACGTTTTGAAGTAACACTTGACGTCAGAATTGCA
GACAAATGCTGAATGAGTACTGCAACTTGCACATCAATTGTTCTTGTCTGTTGAGAGATTTCCAAGTGTTTACACGTGAA
GCTATTTTGGCCAGAAATACGAGAAATGAAATTATTGTAAGTGTGGTTTGGAATCGCCTCTTGGGACAAAATAGTTGTTA
TGGAATGCGCCACTTCTTTCTCCTTAGCATTCAGCTCATGAAGAGAACGCACCATATAAAACCGCTCCATCATTATGGCA
GCAAGCTGTAGCCTTTCGTGGAATGAGTCCTTGAGAAATTCACTGATCCTTTCAGATTCTTTAGGATTTCTACATTCCAT
GTATGAACTTAGTGCTGGCACCAATTTGGAAGCGGCTGTCTGACGTTTGAAAAGATTGCACCGCAGCTTATGATCAGAGA
AATCTGAATCTTTCCACCCAAGAGACTTTAAAACGTGGAGATGCTTGCAATTTTGGATCAGTTGTTGGACATCATGCAGG
CACATAAGCTGTCCAAGTTCCTTGAGAAGATACTCGGAGACAGCTGATTTTCTTGTTAGTGGTTCACTTTCATTTAAACG
CGTGGTTAAGGCTCGGAGAAGCGGGTCCAATGAAGCAGTGCTTTGTGTTTCACTGAGTAATCTTGCCAAATCAGACATGA
ATGCTCGCAAATACGAAACAGCGCAAATGAATCCAAAGAGGTTGCTCTTGCAGTTCTGATCAGCTTCTGTCAAAACATCC
ACTGCTTTGTGGAACACTTTCATTTCTACATTGGAAGAACTGGCTCTGGATAGCTTTTTGACATCAAGATCTTTAAAGCC
AATTCTGGTGATCAAATCACAGCAGACTACGTTAATGTGACTGTCCAGTTCCTTTTCATTCTCTTGCAGTCTGGAAAGAA
TGGAATTTAACGCCATTAAATTTGGAAAATCATCCAACTTCGTGGAGGTAATCAAGTGCTCGAACGTTTCCAGGGAAAAC
GCCATTTGGTCTTGAGCACTAACGAGCATTTTATTTAAAAGTGAACTTGCAAGAGGGAGCATGTGATCGTTTTCACTGAA
AGAGACTTGGTTTAATATTCTTATGTTCATTTCTGAGTCTGGATTGAATTGTATACACCTCTCATAGAACAGGAAGAGCA
ACTCGTCCACTTGTTTGTTATCTCGACCTTTGACCCTAAGATCTTCGAGTAGATTACAAACTGCGTCCATCATCGCTGGG
GAACCTTTCTCTGTAACTTTCCTTCCAAGCTCACCCAAAGCAAAGAGTGAATCTGGCTGATCGAATCTACAGGCAAAATC
ATTGCAGAACTTTAGGTAGTAATATGCTGGTAAAAGAGGGCAATATTCTGTGGCAGAAGATAAGACCAGGTTCACAACAT
TTTTCCATTCGCTAACTCCCCCATTTTCATGAACGAAAGCTTGTGTTGGTAAAAAGGAAGAGCAAACTTCTTCGACCAAA
AACTCTTCAAAGAGAGTGTTTGTGTTTTCCTCTTGTTCTTCCTCAACATCGCGCAGGTCATACTCAGAAGACTTACTTTC
ACAGTCAAAATTACCACCTTTACTGTCTTTACGCATCTGTTCATCTGCCATGTTTTCAGGTGACACTTCTCTTTCACTAC
AACCTTCATCAGTTTCTTGTATTGGAAATTCAGAACCCTCATCATTTTCTTCAGGCTGTAGGGGTGGGTCATCATTTTCT
TCTGCACTTTTATCACCACATTCTTCTTTTACGATATCAACGTATCTGGTCTCCTCATTTGGTAAATCGCTAAATCTTTC
TAATGGATTTGTTTCCTCCCCTTTCGATTTCACATGCCGATTCAAATCCCAATATTCACTAAGGAGATCATCTATGCAGA
AAAGGCCTGTTGACGTGCAGTCTTTGATGAAGTGAAAGACTTCGGGGATGTCATTTCCTTCGAGCCAAAAATTGCAATGA
AACTGGGCAATAACACCGCTTACATCAATCACATCTACATGTGCGATTTTTGGCAGACTTTTTCCATAGTGTGCTTTCAT
AATTCCAATTCTTTGATTGCGATTCAACGAGTCTGACATGCTATAGGTCTTTATGGCAAGAAAATCATCTACATAGAAAT
TTATCTTTTGTGGCAATATCTCTGAGGCAATGATTGCTGTAAAAACTTGCTTGACTTTAAAGGACATCTTCTTCACCAAA
ACCTTTATGGAATCATCTCTGAGCTCTTCTTTTTCATCAAGATTCTCTTCTTTCATGCATTGTTGGCGGTATTCCATAGA
GAAGAAGTCGTACAATCCGTCGATTCTCTTGCAGAAGAGGTGTGAAAACGGAAATCGAAGATCTCCACAAGTGAAATCAA
CAACAAGTGATTCTGCTTCTTGAGGCTCTAGAACATCAGCGATATTGAAAATACTTTCATTTAAAAGTAGTTCCAAGCAT
TCTTGGCGTAAAGGTATTTCAGTAGTCAAAGGTTGGAAAGCAGAATGCTTCTGCAGAAAATAGACAATTTTTGCTAGAGG
AAGTCTCATGAGGCGAATGATGAAATGCTCTATGGCTTTGACAAAGGTAGATGAGTTAATCAATAATGGTCGCTTGCAAG
CAACATCAATCTTCCAATTTAAATTGGTATCACCCTGTTCATCCTCTATACATCTGCAGCACAACGTCATAAAGCAATCC
ATGATCTTTTCACATGATGTGATAGCTGTTATCAAAGATGATATGTCGTCAAGAGTCGGCTGTTTTGAAAGTGGATACTT
TATTCGTGTAAAACACCAATGTAACTGATCAGCAGCTACTTTCTTGAATGGAACCGTTTTATTTGTAACTAAATCAACAA
TGGAGCATTTGAGTAATTCCTTGATTTCGATGGTAGGTTTTTCAAGGCAATCAATCATTACTTGAGTCCAACCACTTAAA
TAGTTGAACTGCCAGCGGTTACGAGCTTCTTCCTCCTGTGTTGAACGACGAAGGTGCATCACAATGCAAACATGCTTCTG
ATTTCCATGGCTTTCACAAGAGTTAATGAAAGCTTTCTGACGTTCTTCAATGATATTTTTCATCAAGAGTATGTTACAAG
CGTCTGTTTCTGGCCTGCACTGGACTACCAGAAGATTGGCTTTGGACTTCAAAAAGAAGTGCTTTATTCGTTTGGAGAGG
TCTTTTTCAGACTTAAAGAAGCTCAGTTTCTCGGTCTGAACCACGAAAAGATCCCCAATGCATTGAGATACATCGGTTAG
AATACCACTGTGTGTCATGACGAAAAGATTCATCCCTCTTGAGGCATTCCCACTCTTTTCATGGAGGTTTACTGTATTCT
CCAAGAATGTTTTCAAACCATCGTTGATAGGCTTCGTAAAATAGTCTGCGTACACCTTCTTGGCTTCTCCGTTGCTCATG
GAGTTGAGTTTCGATCTGAAAATGCGAATTACAGCTTCTGGCGTTGCTATCGACATCAGATCATCTTTACATCTTTGTAA
GACTTCTTCGTTTGTTCTGTTGGAACCTTGACTATGCAAAAGTACTAACGATTGCAGTGTATCATCATGAAATCTAGCAA
ACATGTCACACTTATCAAACGCATCTCCGTTCGCCTCAACAAATGATATGCTCATCACCCAATTATCAAGATCATTGATC
AGTTTTCTTTGTCTATCATTGAGGATATCTGAAAATCTCAACAGCTGCTTTTCAAAGCGATTAAGGAAGGGAGGATCACA
GTTGTCAACTTTGTTCTCGTCAACAAGTACAATGCACCTGAAACCTTCATCTACTTGACACAATGGGTTGCTGAATGCTC
CAAGGGCAATTCTGCAGATTTTTTTCCCGCCAACTAGCACATAGTTTTGGTTCAACATATCGTACAAACTTCCATAGATT
CTCTCTAGGTCACGTAGGATGAGAATGCAATTGTGCTCCATGCAAAGAATAATGCGGCTAAGAATACGGTGACTGTAGTC
TGCCGAAAGATCTTCTTCAAAATGGCTTCCAAAAATTATGATATCTTCCTTGTTCAGATCTTTCAAGATTTGGTCAAGAA
TTCCAATGGCTGAATCTCCACTTGTAATAAGCATCAAGTGACGAGCCATTCTGTCGTTCAAATTATCTTTGATCAAATCG
ATCACATGAAATTCTTCAACATCACCAATGGGCTTAACTGATTCGAGTTTCTTTAAAAATGCTGACTGAAGGTCTCCCTT
TCCTTCAGTTGTACCACCAAAGTTTCTTTGTATGGCACGTTGGATATTTTTGCTTCTAGCATCTGACATCCGATGCGAAA
TGTCAAAGCATTTCACAACTGAGTAGTAGTCTCGAAGGCCATGAAAGTTGTCAGGTTTCTGGTTCTTTTGGTACTCACTA
TATGCTTCTGCGAGGCATTTTATTTCAGGAGCCTTAGAATTTTCATCTATTCTTTTTACGTTACTGATTGAAAGACCAGT
CTCATAAAGGTCATTGTCATCGGGTTCTGGTCGAGAAAGATGTACCGCACGATTCATCTTAGCAGCATCTAGGGCCCAGT
TTGAAATTCCCACTACGGCTACATCTGGGTATTTACCTTGATCTGTTTCAAGAAGATGGTGAAGGACTTTTAGAGGATTA
AACTTTGAATTTTCTGCTAGTCCAATTTCATCTAGAAGCACAACAGGTAGTACGTCCTCAGATTTAAACTTCCTTGCCTT
CTCAAACACTTTTTCGATACCCTCAGATGTAGAAGATTCTGACCCTTGGAAAGACGCAACCACAAGTTTTGGAAGAGTCT
TTAAATATGGATCTTTAGAGTCCCTCCCACGTAGATTATTTCTAATGATTTGCATAGAAAGCGATTTGCTGCATCCTGGC
TTTCCAACGATGAACACTGGGATTCTATTCAGAATGCAGACAAGTGTGACAAAAACGTTTTCACGGAGAGCAGCATTCTT
TGCTGTTCCTTCAGGAAGTTCCATTCTTGATAAGTAGTCCTCCTGCTCAGCTCGGACGATATGCTGAAATGCATCTTCGT
TTATTTTGAATTCAGTTTTGTTGTGTGCGATTAAAACCTCTGTCATTTTAGAACAGTACATTTGTCGTAAATTCGCAGTT
GGAAGCCTTGAGAGATAGCAGTGAGCAAGAGAAAGCACAATTGCTTTGAGTGTATTCGAAAACAATTCAAAAGTTCTGAA
AAACTTTTGCAATTCTAAAGGACGATCCATTGTGGGAATGACATTCTTTGAGCGATTTGATAGTGCAGTGTAAAACCAAT
CCATTAGAATTGTTGCTCTTTGTACATCTCGAAGGCTCACACAGAAGGAATTCTTGTCTTCATCTCTTATAAACTGTTGT
GAAGTGGCCAACAAATCCACCAGCATGTTGTGCTCAGCGTTTTCAAAAAGGCTCTCTACCATACGACCAATGTATGTCCT
TTCATCTTCTTGACTCAGAGATCCATAATCCCAAACATAGTCAATCATCGTTTCTGGCAAGGGATGGACTCGATAAACCA
ATTTAGAAAACTCATCCAATGACGTCTTTCCGGTTAGACCGGCAGTCATGATACATCCTGGTGGACGGAGACGATATGGA
TTGCAAGCAGCAACAAAAATGAGGTTTGAAGACAATTCTCTACCTTGAATGGAACGATGGCACACTATTTCATTGATAGT
TCCTAAATAGTCACAAGTGTTGATTTCATCCAAAAACACCCACAACGACTTTCTTTCTTGTTCCAGCAGGGTTTTGGCTT
CTTTGTCTTGAGAAGAAATGAAGTCGATGATTTGCCGTTCTGTTATGCCCGCATGGCAGCTGAACACTTCAAACCGGACG
GAACACGTCTGAGCAAGATATCGCACGAGACTCGTTTTACCGCAACCAGTTTCTCCCATAATGATAACAGGAATGCCTGC
TTGTATCCGTTGAATGATTAAGGCCATTTTAAGGAGATTGTCAAGTGTAAGTGCGTACTTTAGCGACTCTAGTTTCTCTT
TATTTAGATCTGGTGCATCTGCAATTCTTTCCAATCTTTCTTGAAGTTCATCCTGTCTCATCGTAGAGTAATCCTTAAGA
CCTTTTTTGAAAACATCTTGACTCTCTAACAGATCTTTCACGTTCTGCGGCACATTGTGTGGGCTACGATATATTGTAGT
TATAGGGCCAGAGGTGTGAAGCATGATAATAAGATGTCGAATCTCATCCCATTGGGTCATTCCCTTTACTCGATCAACCA
TTTTCTCAGCTGTTATGTTACCTCCTCCTTTCATCGTCTGAAAACCACCGTAGGCTTCTACAACTTCAACCTGAAACTTT
TTACAGGTATTGATCGGCCTCGCTGCAAACGTTGTAGACACTTCAAGAAGTGCATTGAATACATCACTTCGGATGTGTTG
GTGTTTTTTAAGGGCCATATCTTTGAGGTTTTTTGGCTTCAAATACGGATTTCTTGAAAACTTTAAAAGTTGATTGGCTA
AAACTGATAGAAAGCTTCGAAGAATGTTAAAATTCAAATCTGCACCAGGAACTGAAAAGTGCTTTTTCAGAAGTTCTTTG
CACTTGTCATTGCTAAGGGGTTCTGCTTTCTTTGGTCCACTCAAGACAACTTCCTCATGTTCTAGGTTTCCATTGTCAAG
GGCATTTAGATAGTGACACACAACTTGTATGCAACTTGTCAATTCACTGCTAGCGAGGAGATTACTATAGTCTTTCCACT
CCACTTCAATCCTATTGAAACATTTGCAAACTGGAAGTGAATTTTTCATAATCTGTTGAAATGTATTCGCAATTTCGATG
TAAACATGGCTAGTGGCCAAACTGAAAATCAAATCTCCTGTCGACACCATTTTGGTGACAATGAGCTCAAACAGAAACGT
GTCTAGAGCAGATGGGTCGTCAACTTCCCCTACATCAAAGTGAATCGATTGGAAGTGCTCGAGTTTCAATTCTGAAAGTC
TTTTCACAAGATTTCCACGCACAAATGGACCACTAATAGGAAATGTCACAATTTCTTTATCCTTCTCTATGGAGAGGGCA
TGAATTTCCTCTGATTTTCCTAAACCTGGAAGATCTCCAGTGACAAGGAGGGTATCTGGACAATAATGCTGTAACGTTTT
CCTCATTTCTGCATCAGGCATCCCACTGTAGTAATGGACATAATCAGAAAAGTGATCTACGATGTGTTGATTAGCACTTC
TGCAAACAATCGCTAAAAGGTATGGTGCATCGGTGCTACCTACCAAAGCCTCTAGCTTTTCAACTAGTTTAAGTTTAATG
TCGTTTGGAAGACATTCGACATTAGCAATGCAGTGAAGGTTGCTTGTAAAGCCATGTCGGTGAGCTTCAAATGTCCTTAA
AAGAAGTAGCTCTATCTCATCCCATGAAGTGCTCGGGCTACAAAACAGAAGCTGGCTAGACTTTGGAAGACACCCACACG
TATTTCGAAAAAGCGCCATGATCACGTGGACAGTTTGAATACTGCCGGACTCTAGCACATCGATATAAAGTCTAGAAGGT
TCTACAACTTCATCAATCTTGTTATATGTAGAACATTCAACAGTCGGCGAATTTTCGCAATAGTTATAAGATCTAAATAT
CATCTCAAGAGTCTCTCCAATTGCACATAGCTCATTCTCAACCATCGTTGGTTTCAAATATTTTGAATGGAAAATTAGCA
AGTCATCTTTGGTAATCCTAGCATCGATGTAATGGAATAAAGCCAATACTTCATCAGACACCTCTTTGGTAGACCTAATG
TGACTGTTAAAGAAGGATTTGAGTAGCCACAGCTGCTTGGTGTGAAAGTAGTTCAGGAAAAAGTTTTGTTTCCGAATGCT
TTGTATCATATCATCCCACTCTTTACCTTCCTTGTTGACACGTGCTTCTTCTTGTCTGATTTCATCTATGGTCTTTAGGT
TCTTCCAAAAGTACTCGTCATAATCGGGTATTCCAGAACTTTTTAGGGCTTTGTATTCACGAACAATCTGTGTTAGGATA
TCTACCTGATCAATGAAGAGCATCAGATCCTTTTGATAGTCCAAACTAGCCTTTTCGCCATCCACAGTATTCTTGTGTGT
CTTTTCTGCATTAACTAACAGAAGAGCACGACTTCTCAAATCATTCAAGTCGTCAATGTTGTACTTTGCTTCAGTTTTGT
TCTGGTCTTCTCTTTCATACGTCAGCTGCACATCAACTGATCCATCTACAGCTATCCACACTTGATAACTTCCAATGTTG
ACAGCATTTTTAATGATACTCTTGGTCACCTCTTGTCTGTTCGATAACATCATGTGAAGACATCTTAAGCTATGAACGTT
ACAACTGACGATTTTTATCTTGGCTGCCATATTGACTTTACTTCTTGCAAGTGTCTCTCCCGTCGGTGGACTAGAAGGAA
TGTCTGCTGTAAGGTTAATATACGCACGACAGACGTTTTCCAAGAACATTTCAGGTTCTTTAGGCTTATTTAAGAGTAGC
ACACTGAAAAAGCGATGGACATCAATTAGGTAAGTCACAGTGCTTGCTTGAATAAGTTGTTCTGAATATTCTTCTACGGC
ATCAACTAAGTCTTCCATTTTGTCTTGGGCAGTCTCGATGATAAATTCGATCAATTCTCTAGCACGTGACAACTCCCTCA
AAGTTTCAACTAGGTCTTGAGAAAGTTGATTGTGTATTTTCACAATTTTGGGGTCGTTCATGTATGCCGATACACTGTTC
AAAGTTCCAGATTCTTTGCAGCTAATAAATGAGTGCAGAGACTCCAGAAAGTTGTCTTCGTCTGAAATAGGAGCATATCC
TACAGCACCCAAACACTCTATCGCTGCTTGGATGTTCTTTTTCACAACGTCAAACCTCAAGTAGTCCTCAATCATCTTTA
AGACAGTAACTGATAGGTTAGGAAGGCGCAGGATTTTGCAAACACTATCAAACTCCTTCTTTATGTTGTGTTCCTCTATA
TCTATTAAAAGTTTGTCCAGTTCCTTAGATGTTACATTGCTGTCTTCTTGACTGATGCATTTTATAATACCCTTAAACGC
TTCTACTCCTTCCTTCAACCCCGTAAGGATTTCTTCAACACTAACAACATGCATGTCATCTTGACAATGAAGAACGGTCG
TTTCCCTCTGGTTTGTTTGCAAACGTTCTTCTAAACGATTCCTTGCAAAATTCTTGAAAATAATAGAGTTGTAAAGCTCG
TGCGTTACACGTGCGGGATTCAGAATAGATTTTAAGGGGCCCCAGTAATTTTCTTGACGAACGTCAGCAAATTCAGTGTC
CTTGAACATTCTTTTGAGGCGGTTGTATTGTTCTGACAGAGGCCTCGCATCTTTTAAGCCCAATTGTTGTCCGTCTGTTG
TTTCGATAACAAGCTGTATTGCTCTTTCAAGCATTGTGAAATCTGTTTCGATCTTATTTCTTTCGGTTAAGAGGTCGTTC
AATATCTGAACCCATTCACATCGCAGGTTTGTCACTGATTCAGACACTTTGATTCCTTGAGGGGTGCATCTCCTTAATGC
TAAGAAATCCGCAAACTTGTTTTGATCATCTTCGTTCATAATGCAATTCAAAGAAATGTGTCCATTGATGAAGGATATTG
TTAACTTATCCATTAGATTCGCTACAACAAGGTATGTTTGATGTTTTGAAAGACGACTGTCGTGCATCGCCTCTTCAAAA
ATGATCTCCCACATCTTCCTGTCAGAAAGAACTGCATCAACGACACTTCGTATCTCGTCTTGGTTTGTAATAGTAGATAC
CATTGACTTGTCTAGAAGGAGAAATAAAATTTCTCTTCTTTTGCCAATTATTTCAACATCTTTTGAACTTGATAAGTCAT
CGGTGTAGTTCAGTAGTTTAAACTTCACACTAACGCCTGGGTTCTCGATTCTTAGTAATTCAATCGTCGCAGTAACGAAC
CACTTCTGTACACTTCGGCTTGTTTTTAACTGCTCTGACTTTTGCATCTGGTCGTAGGCATTGATCATCCTTTTGAGGCT
AAATGAACGCAAATCCTTACAAATGCACTTTTCCATGACGCTTTCATACTCTTCCAAGGCAGGTATCTTGCTTAATTCAT
GCAATTCTTGAAAAATAGCTATTATATATTCCTCAACGTTTTCTTTGTCTAGCCCGAAGGAATAAACTAGTTGGATTGTA
CTTGCTGCAAGATTCTAAACTATTTTAGGTGCATACTTGTCTTTTATCTTCTCCCAAAACGAGTGGAAACGCTTGTCTTT
CACGACACTGCACACAACAGTATAATGTTTCTTGGCCTTGGTTCCATCTTGTTGGCTGGGTCTTGAAAGGAATTTGAGAA
ACTGCACAAGTTCATTAGAGGCACCTTTCTGGAGATCATCGTCAAGAATAAGTTCAGTTATGAAGCTCGCATCAAATGGT
TGCACTACCTTATCCAAGCGTTGTTTTAGTTCTTGCAAAAACATATCTGCTAGTTTTGATCTGAGAGCTTCAGGTATTTC
CTTCCAAAGTGATAGATTGATATCTCTTTCCTTTCTGATGAAAATAGGAAACCTGTCAATGATTATCTCTTCGTAATATG
GTTCATAAGAATTGTTCTCATCTAACTGTCGAACGACCATCCATAGAGAAGAGACTGTTGGCACTTTAGATATTACGTAT
TTTATCAACAGGTACTTTCTTGTAATATCTTGGGTATTCACTAGGCTTTGTATCACATTTCTGGCAATATCGTCAAACTT
GTCAGCTTCCGGGTCTTTATAGTAAGAAGCTCCATGTATAACAACATCAGGCGGGAAGAGATGTCCAAAAAGCTGTACAT
ATTGAAGGTTGGTTATTCCAATTTTAGTGCTCGCTTTGACAAACTCTAGATGAATTTTTTCTATGAATTCCATGGCTTGT
TGTGGGAGATGAGCGTGATTACACTTGCTTAGTTGGATCAAAACTCCGTCTGCAATTTCGCTCTTGTTCCTCAAAACAGT
TTTAAAGAAATTACTCGGACATTTCTTTTGGAAAAATTGGCCAAGTAGTGAACAAATCGCTGCACTGCTGTAAGGAGTGA
GATCTTTTTTCAACTCTTCATGCACCGAGTGGTAAAATAATTTCTTGCTGTCATTGCTGATTTCTTTGCCAAGAATGTTC
TGATCCAAACCAATGTTGTCAATATCTGACAAGATCTGATTAAGGTCTTTCCCCTGCGCAGACAAACGTAAACGCTGAAA
GTGATGCGCAATGTAGAATAATTTGCCTTTAAAGGTTCTGTCTGTTTTTGAAGGCATATGTTCTTTAAAGATATCATAAT
GGTTCTGTTCGCCACACATACCAATACGGACAAATAGTTGCTCTTCTTTTGGAGTTCTTGCTCCTTGATACAGGACCTTG
TACATATATTTGACATTGCTTACGTTTTGAAGAACTGGTACTGCTACCTTCCAATAGCTGTTAAAGCGATCTTGAATTCT
GCAATTTAAGGGGTATTCCTGCAAAGTAGGCGAATCGCCTGCACTGGTATCAAGCAGAAGAGTAACTTCCGAAGCGTTTT
TATGGACATGTAAGTGAAACCACTCCACCGATTCCTGACTTGTGCCAACTGCATAAGGAGACTGCTGGATTGTTTCCTCG
ACATTGTGAAACGATCCAACTTGAGTTTGAATTGGATTTTCAAGGACATGGTATTCATCGTCAAATATTCCTCCGGGTGT
TTCTATTTCTGGTGGTACATTACAAGGATCAAAACCACTTGTCTTCTCCAAGAGTAAGCGTGCTCGTGGATTAACTTGTT
CAGTAAGGGCTGGATTTTCAAGTACACTCGTGGAGGATAAGTTACTGCCAACTTCCTGTACCAACGTACTTTCTGTGTTA
CTATTGCGTTGAAAGAGCTCGTGACAAATTGTGTTTCTACTCTCTTTCGACATATTGTTGGCATTTTCTGTCATTTAGAG
CCGACTCTGGTAACGACGTCAGACTAATTTCATGATGACAGGGCATAAATCTTGATAACACTTTAGTCTGGAGAATTACG
TTTATCTGTAAGACATTTGAAAAAGCTATCAGTACCGTCATCATCGAGAAAGACAAAAAGAATATTACTGGTACTTACTA
GTTTGACGAGGCATGAGACGCTCTTCGATCGACTGACCTACAAAGCAATTGATGGTCGAATCAAATGCCACCAGCATCTG
ACAATTCCCAAATATGGGTATAGTGCGTTTGTTTAGACGTAACCAACTGACTGCAACACTGTTCCGAGAATCCACCTCGG
TAAAATGCGAAAGGATCGATAAAGGAAGTCGAGCATCGATCG
>Locus_49687_Transcript_1/1_Confidence_0.000_Length_17800
CCCGCTCAAAGAAGCCGGGTTTGAATTGCCTTTGCACTCAATTGGAAATGCCGGAAAGAAGTCCCAAATCTTTTCGAGAA
TATATACTTTGCGCCGAGCTCGAATCGACTAGAGGCGGAAGTCGAGTTAGCCGTACCGAACGGAATCGAGGTGCTGCCGA
AGTGTCACCGAAGCGTTGTTTTCCTGGAAGCGCAATCTTCATATCACAAGGTTATCGCGTGGTTTCACGGCCGATCAGTG
CCATGAGTGCAGAAGGTTGATCTATCGTCGATCCAGCCGGCGGGAGGCTATAGGAATCTAGAGAGTTCTAGACGAGTTCT
AAAACTGTATAAAAAAGATGAAGGGGGCTTCACAACGACGCCGATACATGATAATTGGTGCTATTTGCTTCGTATAGAAA
TAAGACGTTTGGAACACTGAGAAATGGATGAAGATGAATCTTTTGGGCTTATCCAGCCAACACTTATCCAGCAGATTAAG
AAGATCTTGGACGAGTATCCAGATGATGGACAGATTCTCAAAGAACTTATTCAAAATGCAGAAGATGCTGGTGCAAGCGA
AATAAAATTTTTAATAGACTACCATTATTATGAAACAACAAATCTACAATACCCAGAGCTGAAAAAGTTTCAGGGTCCTG
CTCTTTATGCGTATAATAATGCCAAGTTCACTGAAGGTGACTGGAAAGGATTGGGAATGCTATGTGACAGCATTAAAGTT
AAAGATCCCACAAAAGTTGGTCGCTTTGGTCTTGGATTTAAATCTGTATTTCACATGACAGATCTTCCCAGTGTTGTAAG
TGGTAAAAGTTTGGGGATAATTGACCCACATGAAAAGTGCTTCAGTAATGAAAGTGGAAGAACATCAGGAATGCGTGTCA
AGTTGAATGGTCCTATAACGTGCAAAAATGAGTTCGCCCCGTACAAAAACGTGTTTGACTGCACCCACGATACTTTCCAG
AGAGGTTTCTACGATGGCACCTTGTTTCGGTTGCCATTCAGACAGCAAACGTCAAAACTATCTAACACCCTATACTCTGA
CGACGAAAAGATTCAAGGTTTGTTCGAAAGCTTTAAAAGTGACGCCCATTTGATTTTGCTCTTCTTGATGAATCTGGAGC
GCATTGAGATTTACGAGAGGAAACCTGGTGTGCAAGATGCAGAGAAACTATTCTCGGTTGCTCTTTCCAAAGATTGTAAG
GCTAGCGTGCAAGCAGCGAGATGTAGTTTCAGGGCAAAGATGGACCAGAAGACATCAGATGACGTAACAGAAACTTACGT
TGTTAACATCGAAACTTTAGACTGTCAATCGGGAAAAACCAGCAAGTATTCTTATGCCGTTACTCACTTTCTAAATAGAG
ATAATCTGTCTAGTAAAATGGAAGAACTGGTGAAAGATGAGTCACTCAGCTACATGCCACGTGTTGGTGTTGCTTTTCCA
CTAAATAACGTTGACGAAGTTAGAAAGCCTTCCGGACACGTGTTTTGCTTTCTACCACTACCAGTAGAAGACAAAAGCCT
AACTGGTCTTCCTGTCCATGTCAATGGTTTTTTTGCACTTAGCCAAAATCGTCGCCACCTAAAATGGCGAAGCGCTGACC
AGAAATGTAGTACAGATAAGTCATTGGATTGGAATGAAGGTCTTTTGGCTGAAGTTTTACCAAAAGCTTATGTGGAACTG
GTCATTTACCTGATTTCTGAAGGAATGCCTACAGGTGTTGTGTATTCTGCATGGCCTGACGTGAGCAGAGTTAATGCAAA
ATGGAGCGGAGTTTTCTTGAAGAATTTCTTTACTTTATTATTCACTTTATGTGAGCTTTTGTGCAGCGATTTAGATGGAG
GATGTTGGTGCAGCCTGAAAGATGTCATATTCGATAATGTTAACGAAGATATTGACACTCGAGAAACGGTGATCAACCTG
ATAAGTGACATGGGTCTCAAGATCGTTACGGTGCCCCGCCATGTACAACGTTCATTGGAAGAGTTTCATTCTGGCTCCAT
AGAGGAAATTACTCCCAATTTGTTGAGGGAAAGTCTGTCCTATAAAGATACACACTACATCACTTTCTCAAGAGAGAAAA
AGCTGTCTCTTTTAAAGTACATCTTGAGCGATTCCAAATTCGAAAACCTGGGAGGTCTGCATCTTCTCCCTTTATCAAAT
AAGACATTCACTAAATTCCAAAGCTCTGATGTCATCTATGTTGACTCTCCTGAGCACCCAAGATCGTTGCTCCCTGGAAT
GGATGCAATGTTCCTTGATTCAGATATTGATGTTTATGTTATGAATCAACTTAGAAATGCTGGACACCAAGGCTGGATTC
AGCTTTGTCGTTTTGATGAAAATGTAATGAAGCAGTTTCTCCATAAATCATTGCCAGATGACTGGATGGAGTCGAACGGG
AACGTCATATGGTACCCAGGAAAGCATCAACATCCACCAGAAACATGGCTCAAGGAAGTGTGGCAATACTTAGCTAAGCA
TTTTAATGGCCCTAATGACCTGGACGCTTTTTGTAATGTTCCATTGATACCCATACAAGCCATATCGAACAGCGTGGAAC
TTGCACGAATCAAAAAGCCTTCCACATTGCTTTTGTCATCCTTCAACCGTGATGAGCTTGAAAATTCGGTTGTGGAGAAG
GCGAGCGAGGTCGGAGCAACTGTCCTGAAGAACTTACCCGAGTTTGTAATTGGACATCGTGGTCTTGTACCTGACTACAT
CAACCCACCAAATCATCAAGGTGTTCTAACAGCACTCATGGTTTTTCAAAATAATCTTCCATCTATATCGTTGGATGTGA
GGCCTTTGAGAGGGCTATTTTCTCAAATGAATTTGCCTACAGATTCTGATGCAGAAGTCAATTTTCTGAAGAAGCTAAAG
TTATTTGAAACGTCTTGTCATCCAGCGCTCGACGTTCCATCACGTCCAGTCACACTGATTGACGTTCCACGAGCTGCGCC
ATTGAATGATTTGCCTCCTGTAAAATGGTGCTTTGAGATGATCGATGTCCGTGATAACAGTAGCAGAACGCTTGCACAAA
TGCTTGGAATTGTACCAATGGACCTTGTAGTTCTGGTGAAGATGATGCTTGAAGATGCAAGGAAAGGAAAGTATTCCAAT
AATGAAGTTGATGATCTGGTCAAATATACTTTGGATCGTTTTAGCGTTTTCGGCGAGGAAGCTACCAAAGAATTACAAAA
TCTACTAGCCAGTATTCCATTTGTTACGTCTTCCAATAACACAAGAAAGCGACCGGAGGAGCTTTATGATCCACAAGACA
GCGTCGTTGCCGGGATATTTTTATGCGAGACTGAAAAATTCCCGAATACAGATTCTCAGTACTCGAGTCCCAGTGTTCTT
CGTCATTTGAGAAATATGGGTCTCAAGGGAATTGAAGGTGTAAGCCCTTCCGAAATTATTAGCAGCGCTACATTAGTGAA
TCAAATTAGTGATGTAAAAACAGCCACAACAAAATCCACCTCTATCCTTAATTACCTGGAGAAAAGAATGCTTACTTCGG
TGGACACGAGAAATTGTCTCTTTGACCAACTTCATACGATTCCATGGATACCTGTCGTAAAAATGAGGCCAGAACACTAT
CCCTCTAATTTAAAGCTGGATGAGCATGGATGCTTTGCGTGCCCCAGAGATGTTTTATCTATCCAACATAAATTTCTCGT
GGGTAGTTCCAAACCACTTGTAGACGACCAAAATCAACCTAACGTTTCTGGACTTTTTGGTTGGAAAAGAACGCCATCCA
AAGAAGACGTCATCATTCATTTTGAAAATGTCATCTCATCTTATCACGAAAACGAGAAAAGCACCTATGTCGACGTCATC
AAAGACATTTATCGATATCTTGAAGCGCAAAACATTTGTGGTGTGAAAGAGCGAATCCATCAATGGATATGGAATGGTAA
CAGCTTCTCCTCTGCAGATGAAATTGTTGAAAATAATACGTGGATGGATCTGCAACCATATCTCTACCCTTTGCCAAGGG
AGGTTAAAGAATTTGCATCATTTTTCAATGAATGTGGAATGAAGCAAGAGCCTGATAGCTATCTATTTCTAGAGGTTTTA
CAGAGGATAAAAGAAAGCCATTTAATTTGCACTTCCAAGCCAAAACATGAAGTCAGACGCGACCTCCGTTACTGTATTGA
AGTACTCGATGCCTTGAAGCCCAAAGATGGACAACCACTCGATTTAAAAGTCAAAGAAAGACTTCTCGTCCCATTAGATG
TGAAGGACGATACGAGGCTGGAGTTGGCTTTGATAGAAGACTGCACTTACTGTGATCGGGAATGGCTGCAGAAAGGGTAC
GACGTTTCTGACATTGATGAAACGGATGATGAGAAAATCAAGTTTGTTCATCGCAATATTTCCAATGCCACAGCAGAAAT
TTTAAAGGTGCCTACTTTGATGAGTCGAATACTCGATGCAGATGAGCTTGAAATGGGTGAAAGTTTTGGACAGTCCGAAT
CTTTGCTTGACCGCCTTAAAGGATTACTTGAAGGATACACTGATGGCTTGTCCGTTCCTAAAGAGCTTATACAAAACGCT
GATGATGCTGGAGCTACAGAAGTACGATTTCTTTACGACGAACGAACAAATGACAATGCCATGACGAATTTGATTGATGA
AGGTATGAAGGAGTGCCAGGGACCTGCCCTCTGGACATACAACAATGCCATCTTCACTGAAGAAGATTTCCGAAACGTTG
TAAAGCTGAATGCTGCCACAAAAGAAGAAGACAATGGAAAGATCGGACGATTTGGACTTGGCTTCAATTCGGTGTACAAT
TTGACCGATGTACCCAGTTTTGTTAGTAGAAACTCTATTGTCATCCTTGATCCCCACACTGAGTACCTTGGAAAGGCAAT
ACGAGACAGAAGTAATCCAGGTATCAGGGTTGATTCCTCAAAAAAGAGATTTGACAAGCTGCAAAACCAATTCAAACCTT
ATAACGGTATATTTGGATGTGATCTTAGCCCCGGAAATAAGAATAAGACGTACAATGGGACACTTTTCCGCTTTCCTCTC
CGAACAGCCAGTCAAGCCAAGAAAAGCAAAATCAAAAACCTTTGCTACGATGACAATCAAGTAAAAGAGCTTCTTCGAAT
CCTGCTGCATGGTGCTGAATCTTTGTTGCTATTCACGCAAAACGTTCTCACTGTTGGAGTTTACCATTTGAGTGATGAAG
ACCAGGATCCATCGCAACCAGTTGAACTCTTCTCCATTTCAAAGTCATGCGAAGATGTGATACACAGACTTCCGTGTGAA
GTGTCGTTGTCAAACCAAGCGCAACAACTGAAGGAAAGTGAGCAAGAATTTGTGAAACAGAGCAGTATTTTGAAAGCATC
GACAGAACGACTCAAGACGCTAAACTTACCTCCATCTAAGGTCCTAATGACATCATCTCTTGTGATCAGAAGCTGTTGTA
CGTTATCAGAACGTGGAAAAGATTTTCTACAGATTGTAGATGCAGAGCGAAATTCAAAAGCTGAAAGCCAATGGCTAGTC
CACTCCTGTATGATTGGCGGAAAAGTTCTTACTTTATCTCGAAGCATAAAAGGTATAAGTCCTGTAGCTGGAGCTGCCGC
CAAACTAGAAATGAAGTCGTGTGGTAAGCTTATTCCTTTAACACTGATGCAAAAACTGGAAGATGTAACAATGCTTGTTA
GCCGGTCGACTCCTAATGAAGGTGGAAAAGTGTTTTGCTTCCTTCCTCTTCCTATTCATAGCGGTCTTCCTATCCACATT
AATGGATGCTTTGCAGTAGACGACAGTAGACGTCATTTACGTGAGCGTACAGAAGACGACAAATCAGACCATGGAGCCAA
ATGGAACCAGATGTTAATGAGTCAGGTCATTGTACAAGCATTCCTTGGTCTACTTGAAGATGTCAAAAGGAAATTTAAAG
ACGTGGAGTACCACTTCCACACGCTCTGGCCCACAATCAGCAATTTAAAACCACAGTGGCATCCTTTTGTCAAATCTTTC
TATCAAGCCTTATGCTCTCACGAGAAAGATCTTGAATTATTTACAGATGGCAAGACATGGTCGAGTATTGATAACATTGC
ATTTCTGGATCCGTCTTTTAAAGATGATGACGAGATTGGAAGGGTTGCTTTTGACGTATTCAAAGCCGTTCCACCTGAAC
CAAAGGTCGTTATTGACATGCCAGGAGCTGTTTTTCATACATTTGAATATTATGGTCTTGGTCCCTCCCTGCAGAAGTGC
TGTTTTGACAAAGAACGTTTTTTTCGGGAAGTGGTGTTCCCTTTTCTTGAACTAATAGAAGAACAACAAAGAAACTCGCT
CGTTTTGTATGCTCTTGATGATCAAGATCTTCAATCTCTAGTACGAGAACACCGCTGCATACCCTCTTCGCTGTCTGGGA
ATCATTTAAAGTACCCTAAAGAATTGATTCATCCCAACGGTAGTGCAGCTCGCTTGTACGAGCCAGACGATGGTAAGTTT
CCTTTCGGGGCGTTTTCAACTGAGGGACGTCTACTTAAACTTAAAAGTCTGGGTATGCGTGAAGATGAGCAAGAATGGGA
GGAAATCCTTGAGAGAGCTCAAAGTGTTCAAGGTCAGCTGTGCTATGAAAAATCTATTCAAAGGACAAAGTTCTTGCTAG
AATTCGTTGGCAAAAAGCTTAAGCAAAATGAAAGTGATCCCTGTGGTATTAGGTCAAGCTTGCAACATACATGTTTTCTT
CCCATTCTGCAAAAACCTCAGAGTTACCCTTTTCGATGGAAGGGGGATGAATACCAGCAGACAACATTCCTTTCAGCAGC
TGAACTCTATCCCAAAGAGTTGAAGTATTTAGTAGGTGCGTCTGTGCCGATTCTGGATGATAGAACAATTAATGTTTGTT
CAGAAGTTCGAAGATTTCTGGCAATACCGAAGAATGTAGAACTCAACCAAGCCAAAATTCAGCTACAGAATGTCATTGAA
GTGAAAGAATCTGAAGGAGAAAGTGTTATCAAAGAAGTGGAAAAAGCTTGTGAGAAACTCTACGATTATTTCCAACGTGG
ACTGTCTGATAAAGACGAAGCAGTAATAAGTTTTTTAAAGCCAATAAAGTTTATCCTGGTCGGTTCTCACTTTCTATCAG
CAAGCCAGATTGCGTTTCATGGTACATTGACATTTCCACCATATCTATCCATATTGCCTTCAGATTGGATGAAGTTTCGT
GAGTTTTTCAAATTACTCGGAGCACATGAAGCCTTTGAAATTGGTGATTACGTTACTGCCCTTGGAAAGGTAAATGATGA
CTATGGTGACAGAGCAGTAGATGACGATCTTATCGAGAAAGTCGTTTCTATGTTAAATTTGCTATGTAAATCAATGAGAG
CAAAACAAGTTTTATTTGACGATGTGTTGGCTGAGCATGGGAAAATTTTCTTACCTGATTCTGATAGAATAATGAAGCCA
TCCGCTGACGTATGCGTAAAGGACTGCATTTGGATGCCTGACGAAGCCGATATAACGTATGCAAGTGAGCGCATTCCATT
ACACATTTCCATTGCACTCGGAGTGAAGACAAGAAGACAGGAGACCTTTTCTAGATTTGCGATTGGTATGCCATTTGGAC
AGAAGGAAAAGCTGACAAACAGACTGAAACGAATTCTAACTGGTTATCCTTGTGATGGCTCAATTATGAAAGAGCTTCTT
CAGAACGCGGACGATGCAAAAGCAACCAAGATTTGCTTTATCAAAGATCCACGCCATCACGCTAGCGAAAGAGTGTTTGA
AGAAAGCTGGAAACCCCTTCAAGGGCCTGCTTTGTGTGTTTATAACGACGCTCCATTTACCAATCGTGACATCGAGGGAA
TACAAAGTCTTGGTGAAGGTAGCAAAGGAGATGATCCAAACAAGACTGGACAGTATGGGGTGGGATTTAATGCTGTTTAT
CACCTGACTGATGTACCTTCTTTCCTCTCAAAAGGGAAGGAAATCGGAGAGGTAATGTGTGCATTTGACCCTAATTTGCA
GTACGTTCCTTGTGCTACCTCTGAAAGTCCTGGAATAAAAATCGACAAACTTGACGTTCTAAGGAAAACCTTTACGGATG
TATGGCCATGTTACCTAGAGCATCATTTTCCTATTGAGAATGGGACGATGTTCAGATTTCCACTTCGCAATGAGGAGATG
GCTGAGAGGTCAAAGATCAGCCCCAAAGAAGTGACGTTTGAAGGGCTTAACTCTTTGGTGAATGATTTCCAGAAAGAGCT
ACTTGAAGCATTACTTTTTGTTAATCATGTAAAAGAAATCTCGATTCACGAAGTTGACAAAGATAATGGGAGCATTCAAA
TGACATATCAAGTCAGATCACACATATCTGAAGACGATGAAAAGAAGCGACAAGAGTTTTCTAATGATGTCAAATCAATC
GGAAAGCAATTGCAAAGTGGAAAAATATCATTTAGCGAAATTCCGGTACGTAAAGTTTCCTATATCCTCCATCTTGAAGA
TAGTCATGGTGTTCGTCAAAAGTGGCTGGTTGTGCAACAAATTGGATACGAGTGCAACAAAGATATATGTCATGAGGAAG
GTGTTGTTAAAGCTTTTAAGCAAGGGGAACTAGGCCTTCTTCCCCGTGGCGGTGTAGCAACTTTGATTAATTCTTCAAAT
GACAAACCTTCAGGGAAAGCATTTTGCTTTCTTCCTCTCCCTTTCGTAACAGGGTTGCCCGTTCATATCAACGGCCATTT
TGCTCTTGACCATGAAGCGAGGCGTAATCTGTGGAGAAGCGAAACATCTGATTATCGTAGCAAATGGAACGAGATCCTTC
TAAAGCAAGTGGTTGCTCCTTGCTATGTTCTAATGCTGGAGGAGATCAGGGGATTTATCAATTTGCCAGTACGATGTAAC
CAGACTGTGCTTAAAGGAAGCCGAAAGGAAATGGAGTGTTTTCTTGAAAACTATGCCAGCTTGTTTCCTTCGTTAGAATT
GAAAGAATCTTACTGGGTCATCCTAGCAAAAAGTGTGTATCGTCATTTGAGTATGCAAGAATGTCACGTTCTTCCAGTTT
TACGTTACAGCAGTGTATGTAGAGATGAGTCGCAGGGTGAAGGAAGAATTGAATGGTTGCCACCAACAGGACAAGGCGAA
GAGAAGGTATTTTTTGATGATATGAAGCCCTTCAAGAACAAAGCAGATGGTGAAAGCATAGATAACAAACTAAAGGAATA
TTTTGTCTTAAGAGACACCTTACTTGCTGTGGGATTGAACTTGCTTCACATGCCAATGGCCCACTATGATTTCTTTGTTG
ATTCTGAGGTAAGCGTTAATCGAATTTCTCCAAAGGAACTATTGGCGTTCTTCCACAGCTACGGTGGTCCCTCCGTTTTA
CAACATCAAATTGGAATTCTGCCACTTCCAATAAAAAGTACACCATTTAAAAGTGCTGATAATTTGCTCTTGGTTCTTAT
TTACTGCAAAAAGGAGTCAACATTTTGTCAAGATCTGCATGGTTTACCACTCTTATTAACACAAGATAACCAACTACGTG
TTTTCGACAAACATAATCCTGTTTACCTTAGTGGATTCTGTGATCTCGTACCTGCCTGCAGCGAGTTGTTTGTTCATCGC
CAGCTATTCAACCGTATCTTTTATCAGGATAGGAAAGAAATGGTGTCTTACCTTTTTAAAGTATTTGACATAGCAGAATT
TGCAAGACTTCTTCCAAATGTACTCAGTGAGGTGCCATACAGGTCACCTGATAAGTATGTCAGCTGGAATCCAGTAGAGA
AAGACACGAAGATACCTTCTAAACGATGGATCTATCACGTTTGGAGATTCTTTGATAGTGTTATACGACCAGCTGTTGAC
CAGTACGATGCACAAACAGAAGAGCAACTTCGTGAAAGCACAAAGGATGATCATTGCACGAAAATAGATTTTGAAAAGTC
AGAGGGGAAGTCTAGGACACGAGAAAAGAAACGATTGATTTTGCATTTTCTCGAACCAGTTAAACACTGGTGCCTCCTTC
CAGTGACTGAAATTTACCGTGTACAGCGTAGTCACCAGATGCAACCACACCCAACATATTTACAACACAAGCACTTTCTC
GCACCATTGCAATTGGCAGAAACTGTGCTTTTCCACAGTAGAACAACTCATTCGCTGAAAGATTCCATCGAATGGATGTC
TCTTCCAGAACTGAATTGTAGAATCTTTCAAGGAACTGAGTACTTGACACCCCCAACTAGTTGCCGTGAAATCCCACTGA
TGATTGTTTCCAATTTAGATGATGGAAGGTTGTTTTTATCAGTGCTGTTACATAAGTTAAAAGTCGACTCGTCATTCTTT
CAGAAATTACGCTCAACGATTTGCATGGATGTTCTGCATTATCTAAATGATCATATCCAAGATTTTCAGACAGAGGATGT
TGACGATTTAAAATCTTTCCCATTTTACACCACAACCCATGGCAATAACATCAGCATAAGAAACAAGCAGGCATTCGTTT
TGTCGAAAAGGATCCCAAGCAACGACATGGATAAATGGGAAGAGAAGTCTGGAATTGTGTTCCTTAAGGAATATGATAGT
TTAAAGAAACTTCACAGCTTCCTTGGATGCGATTCAAAGAGTGAAGTTGATGTCTACTGTGATATCATATTTGAGAACTT
CCAAGATATCAGTAAAGAAGCAAGACTGGAACACTTGAAGTTCATTTCTACTTTACTTGGTGAACTGGAAAATCCTTGCC
CTTTTAAATTTAATGGTTTAGACGAGAACGCGAAGAATCATCTTAAAGCCGATTTAAACCAAAACAAGGAGAAGCTTATG
CAAGCCCTTCGCAATCTTAAATTCGATCTCTCTCACGATGGTTCACTAAAATTTGCATGCAACTTTTACGATCCTTTGGT
GGAGGTGTTCCGTTTTATGTTGCCAGAGGAATATTTTCCTGCACAACCTTTTTGTGAATATAACTGGTTGACGTTTCTTC
GCAAAATTGGTCTGATTCACAAAGTAACCGATGAAATGTTTGTCAGATTTGCTGAAGAGGTTGCGTCTGAAGGACAAAGG
AATCCGGTGCAGAGAACAGGAGAAAAATCAGAAATCTTGGTCTCATATTTGTTTTCAATAGAAAACATTGCGACAAGCCC
ATTGCTCAATAAGGTGAAGCACATTCCGTTCATACTACGACAAAAGATTGACGAACAACTAGAGCAATTACATCCACCAT
TTAGCAGAAGCCAATACGTCTGCTTTCAAGGCTCGATGACAGATTACCACCATGCTGAAATAGTCTGGACGAGTGTCAAC
ATACTTCCTAGATACGCTAACCCGCGGTCGCTCCAAGATTGGTCGTTTATACGAAATTACGGAAAAAATTCTAGTTTTAA
CAGCATAGGAAACTACAAGCAAGAAATCATTAAAAAGCTGGGTATTCTTGAACGTCCAACCTGCGAGATGGTTATAAGCC
ACTGTGTAAAGATTTGTACTTCACTTTGTAGAAGTGAGAATACTAGGCCTGAAAACAATTCTAATGGTTGTAGCAATAGC
AATATTGCAACTCATGTCATGACGCCAATCTACTCGTTTTTGCAGGAAAACTACCAAGACAATTCTTATGTCATAACATC
TGGGCTCCATCGCATTCGCTGCATTCTGGTGGAGGATGGAAATCGTTTAATTCGTCCCCAACAAGTTGTTGTTGACCTTA
TGAGGGAAGATGAAATTCCACCATACCTGTACAAGATTCCTTCTAGATTTGCTCCTTATGGTGACCTTTTTGTGGGCCTT
GGAGCAACACAAACAGTAACTGTAACCCAATACGCAATGGTTCTTGATTGTATCCACAAGCACTGCAAAGACAACAACTT
GAATCCTAATGAGACAAATGCAATCCTAAAAGCCACCAAAGGTCTATTTTTAACCCTAAGCAAAAATTGCGGGGTCGATG
GCTCTAGTTTACAGTCCCTATATTTACCAGGAACTCGGCAAAATCCAGTTAGTCCAGATTTAAACTCGGTGTTTGTGAGG
AAATCTTCTGAGATTTTCTTCAGTGACGCTCCTCATTTCAAAGATCGTCTACGTGGATTCCAAGGACACATTCTTGTCAA
ATTCAAAGAGTGCGGTCTGAATGTAGAAAATGATGATCGTTTAGTAAACATGATGCCAGAACCACTTCGGCCAATCATGC
TGACATCTGAGGTACACGAAGCTCTTGTAGGAGACGACCAACATGTCGCATTTTCAAACGCAACTCAAGATTTGAAAAAC
ACTCTGACGTCACATGAGTTTTGCTGTGGTTTGATACGTTTGATGAGACATGCTAATTATGAACGCGACATACACACAGA
GGATGATATTGTGTCAAGGGTACAGAGACGTCTAAGCTGCATTAATGTGTATAGTGTCAAAAACCTCCGTACCAAACTTA
CTTACCAAGGTTCCACCATACCAGAGAGTGAAGCAGAAGTTGCTTGTTTCGAAGAGAGAAAGAAGGAAGGTAATCGAGAT
GTGTGCAACATCTATGTCGAGGAGCAAAAAAGTATCAAGGCATACCTTTCAAGAGTTGCCGAAATTGTTGATAGAGTAAC
TGGCCACCTACTCGGTAACCAGCTTGTCCATCTCTCAATGATGCTGCAATGTTCGCTGGACGAAATAAGCTCATTTCTAG
ACCAGCTAAAAATACGCGAAGACAATTCGTACTCAAAGACAGATCCTAGTATCTTTCCAAAGCCTGGTCATTTCATTCAT
ATAGAGGATCACTACCTTTTAGAAAATGCGTTCACACGTTTTGAACCAGGTGAATACGTGGGCTACGAACTTGATGACCC
AAGTCTTCGCGGCGAAGATGGTGCTCCAACGTTCATCTATGCTATCATTGTGGAACGCATATCACAACAGAGGTACAAAA
TCAATATTGGTTCTGACACCGAACACATTGAAGTAAATGCAGACAAACTGTACAAGTTTTATCGCCGTACACAAGACAAA
GACGAGGGAGAGATTGACCTCTTCACTGGTAAGGAAAGCATAGAAGTCAAACCAGACAATCTTGATGACGCAAAACGACA
AGTGAGAAAGACATTGGAGAACGCCTGGCAACTACCCGAAGAGAGAAAGAGAAGAATCATCAGAAGGTTGTACCTGTCAT
GGCATCCAGACAAGAACCCTGGCAATGAAGAGTTTTGCACTGAGGTTTTTAAGTTTCTTCAAGCAGAAATTGCAAGATTG
GAGAAAGGTCTCAGCGTAGACGATGCAAGTTGGAGTACCTCTAGTAGTAGTAGTTATAGTAACAGCGGCTACAGCGGGTG
TTACAGCGATTTCTTTAGGAGTTGGTCAGGCTTCGCACAAAGTCACAGAAGACATAGAAGCTCATACGACAGTAGGGGAG
GTAGACAACCGTTTCATCGCAAGAATCCTCAACCCGGAGAGGCAAAAAGATGGTATAGACAGGCCAGGGCTGATCTCCAA
GCAGCAAGTAAAGATATACATTATGACAAACCGTCCTATGAATGGGCCTGCTTCAAGTGTCATCAGTCCGCAGAAAAAGC
CCTCAAAGCTGCACAGTATTCACAAGACGCAGACCACAGCTGGACACACGACTTACCCGAAATTGCCAATAGTGTCGGTG
ACAGTGAAGTGCAACGTTTAGCCTGCTCTCTTGAAGGTCTTCTTGGAAACTCAACACGCATGCGTTATCCAGATAGGGTC
TACAGCTATCCCAAAATTCCTCACGACATTTATAGTAAGGGAGACGCAGAAGAGGCTTTGGCAACAGCACAACAAATACT
TGTGATCGTACAAAACAAGTTTGTACATTAAAGCATTTCAATACTGGAGGACGATGTATCCAGGTAATCAAGATTGAAAA
GTACAGCGCAGTACACACTTTTTATTATGTGTCTGACATACAGCATTGCATTTGGTCAAGACAGACTTACATTTACGCTG
TGTATGAATGCTAAAATGTTCTTTTTATGAACCAAACCTAATAGTTTTAGTTTTGAATTGCCCACAGAAAACTGTCTTGT
TTTAGTATTGATTTATAGGTTATATCATAGCAAAATAACTTTGTAGAGTTCAATATTAATGTTAGGTTTTCTATCAAGAT
TAAAGATTAGTAATAGAGAGGCAAAATGAATTCTGAGCGACAAATTGTAGACGTTTTTATAGACTTATAGTTACAACAAA
CACATTCTGTACTTTTTTAGTTTTACATAAGACATTAATTATTCAAGGTTCTATACGTTGTAATATAATCAAACATTTGT
ACCTTAGATTTGTAGAAATTGTAAAGACACTTCTTAATAAAGCCCAGGTACAGAACACAGTTCATCAACTCGGGCGTTCA
GTTTATATTTTATATAAAGTTTGAAGATTAAATCTTCATATCTGAAATCCTGAAATGTATATGTTTTGAATATTGCTACT
AGTTTAGCTGTAACAGGCAACAAAATATACGACATTTTTGCATTCAGAAACTGGATGTGATAACACAGTTTTGCCGGCCG
CTTCCCGCCAAGTCAATAATACAGTGCGGTCCTACGTAGTCGGTATCGACTGACTTTGGCAAGTACTATGCCGTTCAGCT
ACCATATGTTACTTGTGCATAAAGGCAATTTCATGGAAATATTCATTGTCAGTGCTGTGGTCAATGCTACAATAACATAC
AAGCAAGAAAGTTTTCAAACTGTTACATTGTGATTGAATGAGAAGGGTTTCTTCAACAGATAAAAGATCAACATTTTTGT
TTTTCGTCACAAGATTGCGAAATCTTCGAAAACGCGTTCCAAAACCCGATCAGTGGCTCCACAAAAGCACGAAAATACAA
GGAAAACCTCCGTAACCAGACCGTTTTCATTTTTCTACCAAAATTCTCATGCGATAGTCCGGTATAGAGGGTCTGGTTAC
GAGAAAGCCCCTGGTATCGGTCGATCACATACCCAACTCGTCAGCTCGGTGATTTCATGGCAACTTATATGTATCTCATA
TTTTATTGAAAAAAGGATAGGTTTGTCATGCATATAGAATAATTCATTTGGAGTTGGTTTTGACAGTCGCTCCATTCAAG
TGCTGTTTCATCCAATAGCTGGGATCCTTGAACTGACTAGAAAAGTCTTGATCAGCTTCGTTCATAAGGAATTCTCCCTC
GCTGTTAACGTAATTATTAAAGGATTTCTTGCTCCATTCGTTGAAAAATCTTAATTTTGTCGTGTTGTAATCATTCTTGG
TCTGCGATGGTGACTTTTCTTTGAAATCGATTTTTTTCTCTGCGCAGCCCGAAGCTGAGGATTCTTTGTGTAGAATGGAG
GCTGGAACAGATGCCATACCTGGACCAAATGCTCCATGTTGATGTTTTTTAGGCAACCAGGAGTAAATGTTTCCTTTTCT
TTTTGTCGTTGTCTTGCTGGTTGTACCCAGTTTTGCTGTAGCATCTAAAGTAAGAGTCCTTCCACTGCTGCTGTACCGTG
AGTAAACATCATCCAGGTATTGTTCAATTAGCTTGACTCTCTCGTTGTCTTGCAGTTCCCGTTCGATTCGTGAATGCTCT
TGTTCTACTTCCTCTATGAGTTCTTTTTGTTTTTGTCGACGGAGAGAGTTTTCCTGTGCGATGCGTTGCTGTTTTTCGTC
CATTTGTTTGGCGGGTTCTCTTGCTGTGCTTTGCTCTTGGACATTTGCCTTCGTATCACTGTCTTTCCTAAGAATACCGC
TCTCCAAGATATCAGTTTTGAACCAGCTGCATTGAGCTGCATGAGCCATCAGCTTGGCTTCGTCTTGTTCTACTGTTTTT
GACGGGAAATTCATTGTCCTAATAGAGTACTGGGGCTTCTTCTCTCTTCGTACAACCTGAGCTGATTTGATAACGTTCTC
ATCAGTTGACGTCGCATCTCCTGTTTGCTCTTTAACTTTGACGTCACTTTCTTTCTTTCCATATTTGGCTTGAAAGGTAT
GCTCGCGATGGATGATTTCGTGAGCCTGCATTATTGATAGTCGCTTGTGATGTGGTTTACAATTGGCAAGGTAACGCTGA
TAGATATTGAACATGCTGAAAAACAATATCAAGACTCATTTAAGAGTTTCTAACGCTTGTCTACTTCACTGCTGATCATG
TCGGATGTCGGTTCCGTCACAAATGTAAGATGGCAAGCATCGATCCACTTTATTTATTTTTATTATGTCTTCACTACCTG
TCTGTTATCTTGTTGGTGTTACTGTCAGCTAATACCAGATCTTTCTCGCTCAGACCTAGCTTTTTGACAGTGTTGGACAA
AAGTCGTTCGGTCTTCGCTTTTGCCGACTGAGTGTAAAGTTTCCTGGAATGTACGTCATCTGTGTCGTTGGCAGGTGTTC
CTTCATAAGAAAAGTAATTTTCATTGTGAGTTTGTAATGTTATAAATTGTGAAGGGCTGGGAGGTAAGTTATAGAACTTC
CTTAGTGGATCAGAACCAAACTTCTATTTTTATCTTATGTTCTTTACGGAAATGTTAATTGTTTTGGTAGCTTTCCCTTG
CCGCCGTTTTTGCCACGACTATGAACAGTTCAGGAAGGCTTATTTCAAAAAATTCAAACACATTTTACCTGATGACTTAG
ATGTCAATACGTCACGTTTTTGATGTAATTCATGTTTCAAATGATGTAGAGACTTTGTGGTCACCTCTGTAGTTTGCTGT
TCGTATCGTAACAGAGGACACGCCTTTGTATGTGCTTTAATTTGTTTAGATATTTGTTTTGCTGTTTGCTTCAATCCTCT
TCATTTGCTGCGTGGATATCGAGTGCAGTCGTATATTTGCAAACAGAATCGGATGTATAGAGTGCTGTTGCACGAAATTC
AAAGAAGAGGAAAAAGGATAACCTGGTGAAGTTTGACTTGAATACCAAAGAATTGCCCCAGAAAAGTTGTCCTTCGTTTA
GCAGCCATATATGGTAATCTTACCTATCTTATCTTCATGCAATCCATTTTATGATTTCTTTATATGAACGGCACAACTAG
ATTGCTTAAGGTCTGTAAATCCCATCGCGGTCTGTTGCGCCAACAAACATCACTTCTCATTGAAGAAATGTTAAAGTTGT
TGGGTATTAACGATTGGCTAGTGTGGTCTAATGGTATGTGTGCAGATCTAAGAGAGGTGTGTGTGGCCTTGAAGCCTGTG
TGGCTTTTAGTCTGGTCTATATGACTTCAATGCCTGTGTGGCGTTCTGCCTGTGTACTCATATCATATGTTTGGTCAAGG
AGGTAATGGATGAATAAATTCTGTTACAGCAGTTTAACTTATTTATATTTGTTTATCTTAGTTATCAGAACTTTTTTCAG
CTCTTTCAAGAAACTGGCACATTGGTGCATCTCATCAACTGCTGATTATATAGAAAGAATAAAAGAATGGAAAAGTTCAA
GGGAGATAAAGTTCAAGAAAGAAAAAGTTTCAAATTAATGTTTATTATATTTCTGCGAGATGTGCTGAGGAATGCTGCTG
CAAGTGAAAGGACATTTATAGTATTAGTATGTGAAATATTAAAGTTACCAGTAAATCAAATATGCAACGATGGTTAGCTT
ATATTTTTTTATACTTCGTTCTTCTTTATCACCTCTGGCGAAGGGTGGGGCACACTAGGGATGTATGCCCCCTTTTGGAA
CAATTTGTGCACTACTTCAAAAGAGATTCAGTGTTGTAAGAGATATTTTCATGATGAGGTTGTCATGGTATATTATCTAA
AAATATGATTTAAGTATTTGTTATAATTAAAGTATTTCAAAATAAAATAACTAGACCCCGTATGCAGGGTTGACACGTAC
CCTTGTTGTACATGATGTTGTGAAGTCAAAATAAAAAAAT
>Locus_49686_Transcript_1/1_Confidence_0.000_Length_17797
CCCGCTCAAAGAAGCCGGGTTTGAATTGCCTTTGCACTCAATTGGAAATGCCGGAAAGAAGTCCCAAATCTTTTCGAGAA
TATATACTTTGCGCCGAGCTCGAATCGACTAGAGGCGGAAGTCGAGTTAGCCGTACCGAACGGAATCGAGGTGCTGCCGA
AGTGTCACCGAAGCGTTGTTTTCCTGGAAGCGCAATCTTCATATCACAAGGTTATCGCGTGGTTTCACGGCCGATCAGTG
CCATGAGTGCAGAAGGTTGATCTATCGTCGATCCAGCCGGCGGGAGGCTATAGGAATCTAGAGAGTTCTAGACGAGTTCT
AAAACTGTATAAAAAAGATGAAGGGGGCTTCACAACGACGCCGATACATGATAATTGGTGCTATTTGCTTCGTATAGAAA
TAAGACGTTTGGAACACTGAGAAATGGATGAAGATGAATCTTTTGGGCTTATCCAGCCAACACTTATCCAGCAGATTAAG
AAGATCTTGGACGAGTATCCAGATGATGGACAGATTCTCAAAGAACTTATTCAAAATGCAGAAGATGCTGGTGCAAGCGA
AATAAAATTTTTAATAGACTACCATTATTATGAAACAACAAATCTACAATACCCAGAGCTGAAAAAGTTTCAGGGTCCTG
CTCTTTATGCGTATAATAATGCCAAGTTCACTGAAGGTGACTGGAAAGGATTGGGAATGCTATGTGACAGCATTAAAGTT
AAAGATCCCACAAAAGTTGGTCGCTTTGGTCTTGGATTTAAATCTGTATTTCACATGACAGATCTTCCCAGTGTTGTAAG
TGGTAAAAGTTTGGGGATAATTGACCCACATGAAAAGTGCTTCAGTAATGAAAGTGGAAGAACATCAGGAATGCGTGTCA
AGTTGAATGGTCCTATAACGTGCAAAAATGAGTTCGCCCCGTACAAAAACGTGTTTGACTGCACCCACGATACTTTCCAG
AGAGGTTTCTACGATGGCACCTTGTTTCGGTTGCCATTCAGACAGCAAACGTCAAAACTATCTAACACCCTATACTCTGA
CGACGAAAAGATTCAAGGTTTGTTCGAAAGCTTTAAAAGTGACGCCCATTTGATTTTGCTCTTCTTGATGAATCTGGAGC
GCATTGAGATTTACGAGAGGAAACCTGGTGTGCAAGATGCAGAGAAACTATTCTCGGTTGCTCTTTCCAAAGATTGTAAG
GCTAGCGTGCAAGCAGCGAGATGTAGTTTCAGGGCAAAGATGGACCAGAAGACATCAGATGACGTAACAGAAACTTACGT
TGTTAACATCGAAACTTTAGACTGTCAATCGGGAAAAACCAGCAAGTATTCTTATGCCGTTACTCACTTTCTAAATAGAG
ATAATCTGTCTAGTAAAATGGAAGAACTGGTGAAAGATGAGTCACTCAGCTACATGCCACGTGTTGGTGTTGCTTTTCCA
CTAAATAACGTTGACGAAGTTAGAAAGCCTTCCGGACACGTGTTTTGCTTTCTACCACTACCAGTAGAAGACAAAAGCCT
AACTGGTCTTCCTGTCCATGTCAATGGTTTTTTTGCACTTAGCCAAAATCGTCGCCACCTAAAATGGCGAAGCGCTGACC
AGAAATGTAGTACAGATAAGTCATTGGATTGGAATGAAGGTCTTTTGGCTGAAGTTTTACCAAAAGCTTATGTGGAACTG
GTCATTTACCTGATTTCTGAAGGAATGCCTACAGGTGTTGTGTATTCTGCATGGCCTGACGTGAGCAGAGTTAATGCAAA
ATGGAGCGGAGTTTTCTTGAAGAATTTCTTTACTTTATTATTCACTTTATGTGAGCTTTTGTGCAGCGATTTAGATGGAG
GATGTTGGTGCAGCCTGAAAGATGTCATATTCGATAATGTTAACGAAGATATTGACACTCGAGAAACGGTGATCAACCTG
ATAAGTGACATGGGTCTCAAGATCGTTACGGTGCCCCGCCATGTACAACGTTCATTGGAAGAGTTTCATTCTGGCTCCAT
AGAGGAAATTACTCCCAATTTGTTGAGGGAAAGTCTGTCCTATAAAGATACACACTACATCACTTTCTCAAGAGAGAAAA
AGCTGTCTCTTTTAAAGTACATCTTGAGCGATTCCAAATTCGAAAACCTGGGAGGTCTGCATCTTCTCCCTTTATCAAAT
AAGACATTCACTAAATTCCAAAGCTCTGATGTCATCTATGTTGACTCTCCTGAGCACCCAAGATCGTTGCTCCCTGGAAT
GGATGCAATGTTCCTTGATTCAGATATTGATGTTTATGTTATGAATCAACTTAGAAATGCTGGACACCAAGGCTGGATTC
AGCTTTGTCGTTTTGATGAAAATGTAATGAAGCAGTTTCTCCATAAATCATTGCCAGATGACTGGATGGAGTCGAACGGG
AACGTCATATGGTACCCAGGAAAGCATCAACATCCACCAGAAACATGGCTCAAGGAAGTGTGGCAATACTTAGCTAAGCA
TTTTAATGGCCCTAATGACCTGGACGCTTTTTGTAATGTTCCATTGATACCCATACAAGCCATATCGAACAGCGTGGAAC
TTGCACGAATCAAAAAGCCTTCCACATTGCTTTTGTCATCCTTCAACCGTGATGAGCTTGAAAATTCGGTTGTGGAGAAG
GCGAGCGAGGTCGGAGCAACTGTCCTGAAGAACTTACCCGAGTTTGTAATTGGACATCGTGGTCTTGTACCTGACTACAT
CAACCCACCAAATCATCAAGGTGTTCTAACAGCACTCATGGTTTTTCAAAATAATCTTCCATCTATATCGTTGGATGTGA
GGCCTTTGAGAGGGCTATTTTCTCAAATGAATTTGCCTACAGATTCTGATGCAGAAGTCAATTTTCTGAAGAAGCTAAAG
TTATTTGAAACGTCTTGTCATCCAGCGCTCGACGTTCCATCACGTCCAGTCACACTGATTGACGTTCCACGAGCTGCGCC
ATTGAATGATTTGCCTCCTGTAAAATGGTGCTTTGAGATGATCGATGTCCGTGATAACAGTAGCAGAACGCTTGCACAAA
TGCTTGGAATTGTACCAATGGACCTTGTAGTTCTGGTGAAGATGATGCTTGAAGATGCAAGGAAAGGAAAGTATTCCAAT
AATGAAGTTGATGATCTGGTCAAATATACTTTGGATCGTTTTAGCGTTTTCGGCGAGGAAGCTACCAAAGAATTACAAAA
TCTACTAGCCAGTATTCCATTTGTTACGTCTTCCAATAACACAAGAAAGCGACCGGAGGAGCTTTATGATCCACAAGACA
GCGTCGTTGCCGGGATATTTTTATGCGAGACTGAAAAATTCCCGAATACAGATTCTCAGTACTCGAGTCCCAGTGTTCTT
CGTCATTTGAGAAATATGGGTCTCAAGGGAATTGAAGGTGTAAGCCCTTCCGAAATTATTAGCAGCGCTACATTAGTGAA
TCAAATTAGTGATGTAAAAACAGCCACAACAAAATCCACCTCTATCCTTAATTACCTGGAGAAAAGAATGCTTACTTCGG
TGGACACGAGAAATTGTCTCTTTGACCAACTTCATACGATTCCATGGATACCTGTCGTAAAAATGAGGCCAGAACACTAT
CCCTCTAATTTAAAGCTGGATGAGCATGGATGCTTTGCGTGCCCCAGAGATGTTTTATCTATCCAACATAAATTTCTCGT
GGGTAGTTCCAAACCACTTGTAGACGACCAAAATCAACCTAACGTTTCTGGACTTTTTGGTTGGAAAAGAACGCCATCCA
AAGAAGACGTCATCATTCATTTTGAAAATGTCATCTCATCTTATCACGAAAACGAGAAAAGCACCTATGTCGACGTCATC
AAAGACATTTATCGATATCTTGAAGCGCAAAACATTTGTGGTGTGAAAGAGCGAATCCATCAATGGATATGGAATGGTAA
CAGCTTCTCCTCTGCAGATGAAATTGTTGAAAATAATACGTGGATGGATCTGCAACCATATCTCTACCCTTTGCCAAGGG
AGGTTAAAGAATTTGCATCATTTTTCAATGAATGTGGAATGAAGCAAGAGCCTGATAGCTATCTATTTCTAGAGGTTTTA
CAGAGGATAAAAGAAAGCCATTTAATTTGCACTTCCAAGCCAAAACATGAAGTCAGACGCGACCTCCGTTACTGTATTGA
AGTACTCGATGCCTTGAAGCCCAAAGATGGACAACCACTCGATTTAAAAGTCAAAGAAAGACTTCTCGTCCCATTAGATG
TGAAGGACGATACGAGGCTGGAGTTGGCTTTGATAGAAGACTGCACTTACTGTGATCGGGAATGGCTGCAGAAAGGGTAC
GACGTTTCTGACATTGATGAAACGGATGATGAGAAAATCAAGTTTGTTCATCGCAATATTTCCAATGCCACAGCAGAAAT
TTTAAAGGTGCCTACTTTGATGAGTCGAATACTCGATGCAGATGAGCTTGAAATGGGTGAAAGTTTTGGACAGTCCGAAT
CTTTGCTTGACCGCCTTAAAGGATTACTTGAAGGATACACTGATGGCTTGTCCGTTCCTAAAGAGCTTATACAAAACGCT
GATGATGCTGGAGCTACAGAAGTACGATTTCTTTACGACGAACGAACAAATGACAATGCCATGACGAATTTGATTGATGA
AGGTATGAAGGAGTGCCAGGGACCTGCCCTCTGGACATACAACAATGCCATCTTCACTGAAGAAGATTTCCGAAACGTTG
TAAAGCTGAATGCTGCCACAAAAGAAGAAGACAATGGAAAGATCGGACGATTTGGACTTGGCTTCAATTCGGTGTACAAT
TTGACCGATGTACCCAGTTTTGTTAGTAGAAACTCTATTGTCATCCTTGATCCCCACACTGAGTACCTTGGAAAGGCAAT
ACGAGACAGAAGTAATCCAGGTATCAGGGTTGATTCCTCAAAAAAGAGATTTGACAAGCTGCAAAACCAATTCAAACCTT
ATAACGGTATATTTGGATGTGATCTTAGCCCCGGAAATAAGAATAAGACGTACAATGGGACACTTTTCCGCTTTCCTCTC
CGAACAGCCAGTCAAGCCAAGAAAAGCAAAATCAAAAACCTTTGCTACGATGACAATCAAGTAAAAGAGCTTCTTCGAAT
CCTGCTGCATGGTGCTGAATCTTTGTTGCTATTCACGCAAAACGTTCTCACTGTTGGAGTTTACCATTTGAGTGATGAAG
ACCAGGATCCATCGCAACCAGTTGAACTCTTCTCCATTTCAAAGTCATGCGAAGATGTGATACACAGACTTCCGTGTGAA
GTGTCGTTGTCAAACCAAGCGCAACAACTGAAGGAAAGTGAGCAAGAATTTGTGAAACAGAGCAGTATTTTGAAAGCATC
GACAGAACGACTCAAGACGCTAAACTTACCTCCATCTAAGGTCCTAATGACATCATCTCTTGTGATCAGAAGCTGTTGTA
CGTTATCAGAACGTGGAAAAGATTTTCTACAGATTGTAGATGCAGAGCGAAATTCAAAAGCTGAAAGCCAATGGCTAGTC
CACTCCTGTATGATTGGCGGAAAAGTTCTTACTTTATCTCGAAGCATAAAAGGTATAAGTCCTGTAGCTGGAGCTGCCGC
CAAACTAGAAATGAAGTCGTGTGGTAAGCTTATTCCTTTAACACTGATGCAAAAACTGGAAGATGTAACAATGCTTGTTA
GCCGGTCGACTCCTAATGAAGGTGGAAAAGTGTTTTGCTTCCTTCCTCTTCCTATTCATAGCGGTCTTCCTATCCACATT
AATGGATGCTTTGCAGTAGACGACAGTAGACGTCATTTACGTGAGCGTACAGAAGACGACAAATCAGACCATGGAGCCAA
ATGGAACCAGATGTTAATGAGTCAGGTCATTGTACAAGCATTCCTTGGTCTACTTGAAGATGTCAAAAGGAAATTTAAAG
ACGTGGAGTACCACTTCCACACGCTCTGGCCCACAATCAGCAATTTAAAACCACAGTGGCATCCTTTTGTCAAATCTTTC
TATCAAGCCTTATGCTCTCACGAGAAAGATCTTGAATTATTTACAGATGGCAAGACATGGTCGAGTATTGATAACATTGC
ATTTCTGGATCCGTCTTTTAAAGATGATGACGAGATTGGAAGGGTTGCTTTTGACGTATTCAAAGCCGTTCCACCTGAAC
CAAAGGTCGTTATTGACATGCCAGGAGCTGTTTTTCATACATTTGAATATTATGGTCTTGGTCCCTCCCTGCAGAAGTGC
TGTTTTGACAAAGAACGTTTTTTTCGGGAAGTGGTGTTCCCTTTTCTTGAACTAATAGAAGAACAACAAAGAAACTCGCT
CGTTTTGTATGCTCTTGATGATCAAGATCTTCAATCTCTAGTACGAGAACACCGCTGCATACCCTCTTCGCTGTCTGGGA
ATCATTTAAAGTACCCTAAAGAATTGATTCATCCCAACGGTAGTGCAGCTCGCTTGTACGAGCCAGACGATGGTAAGTTT
CCTTTCGGGGCGTTTTCAACTGAGGGACGTCTACTTAAACTTAAAAGTCTGGGTATGCGTGAAGATGAGCAAGAATGGGA
GGAAATCCTTGAGAGAGCTCAAAGTGTTCAAGGTCAGCGTTGCTATGAACAATCTATTCAAAGGACAAAGTTCTTGCTAG
AGTTCATTGGAAAAAAGCTTAAGCAAAATGATCAAAGTGATTCCTGTGGTATTAGGTCAAGCTTGCAACATACATGTTTT
CTTCCCATTCTGCAAAAACCTCAGAGTTTCCCTTTTCGATGGAAGGGGAATGAATATCAGCAGACAACCTTCCTTTCAGC
AGCCGAACTCTATCCCAAAGAGTTGAAGTACTTAGTAAGTGCGTCTGTGCCGATTCTAGATGATAGAAAAGTTAATGTTT
GTTCAGAAGTTCGAAGATTTCTGGCTATATCGAAGAATGTAAAACTCAACCAAGCCAAAATACAGCTACAGAATGTCATT
GAAGTTAAAGAATCTGAAGGAGAGAATGTTATCAAAGAAGTGGAAAAAGCTTGTGAGAAACTCTACGAATATTTCCAACG
TGTACTGTCTGATAAAGATGAAGCAGTTATAAGTTTTTTAAAGCCAATGAAGTTTATCTTGGTCGGCTCTCACTTTCTAT
CAGCAAGCCAGATGGCATTTCATGGTACATTGATATTTCCACCATATCTATCCAAATTGCCTTCAGATTGGATGAAGTTT
TTTGAGTTATTTAAATTACTCGGAGCACATGAAGCCTTTGAAATTGGTGATTACGTTGCTGCCCTGGCAAAGGTTAAAGA
TGACTATGGTGACAAAGCAGTAGATGACGATGTTATCGAGAAAGTTGTTTCTATGTTACATTTGCTATGTAAATCCATGG
AAGTAAAACAAGTTTTATATGACGATGTGTTGGATGAGCATGGGAAGATTTTTTTGCCTGATTCTGATAGAATAATGAAG
CCATCCGCTGACGTATGCGTAAAGGACTGCATTTGGATGCCTGACGAAGCCGATATAACGTATGCAAGTGAGCGCATTCC
ATTACACATTTCCATTGCACTCGGAGTGAAGACAAGAAGACAGGAGACCTTTTCTAGATTTGCGATTGGTATGCCATTTG
GACAGAAGGAAAAGCTGACAAACAGACTGAAACGAATTCTAACTGGTTATCCTTGTGATGGCTCAATTATGAAAGAGCTT
CTTCAGAACGCGGACGATGCAAAAGCAACCAAGATTTGCTTTATCAAAGATCCACGCCATCACGCTAGCGAAAGAGTGTT
TGAAGAAAGCTGGAAACCCCTTCAAGGGCCTGCTTTGTGTGTTTATAACGACGCTCCATTTACCAATCGTGACATCGAGG
GAATACAAAGTCTTGGTGAAGGTAGCAAAGGAGATGATCCAAACAAGACTGGACAGTATGGGGTGGGATTTAATGCTGTT
TATCACCTGACTGATGTACCTTCTTTCCTCTCAAAAGGGAAGGAAATCGGAGAGGTAATGTGTGCATTTGACCCTAATTT
GCAGTACGTTCCTTGTGCTACCTCTGAAAGTCCTGGAATAAAAATCGACAAACTTGACGTTCTAAGGAAAACCTTTACGG
ATGTATGGCCATGTTACCTAGAGCATCATTTTCCTATTGAGAATGGGACGATGTTCAGATTTCCACTTCGCAATGAGGAG
ATGGCTGAGAGGTCAAAGATCAGCCCCAAAGAAGTGACGTTTGAAGGGCTTAACTCTTTGGTGAATGATTTCCAGAAAGA
GCTACTTGAAGCATTACTTTTTGTTAATCATGTAAAAGAAATCTCGATTCACGAAGTTGACAAAGATAATGGGAGCATTC
AAATGACATATCAAGTCAGATCACACATATCTGAAGACGATGAAAAGAAGCGACAAGAGTTTTCTAATGATGTCAAATCA
ATCGGAAAGCAATTGCAAAGTGGAAAAATATCATTTAGCGAAATTCCGGTACGTAAAGTTTCCTATATCCTCCATCTTGA
AGATAGTCATGGTGTTCGTCAAAAGTGGCTGGTTGTGCAACAAATTGGATACGAGTGCAACAAAGATATATGTCATGAGG
AAGGTGTTGTTAAAGCTTTTAAGCAAGGGGAACTAGGCCTTCTTCCCCGTGGCGGTGTAGCAACTTTGATTAATTCTTCA
AATGACAAACCTTCAGGGAAAGCATTTTGCTTTCTTCCTCTCCCTTTCGTAACAGGGTTGCCCGTTCATATCAACGGCCA
TTTTGCTCTTGACCATGAAGCGAGGCGTAATCTGTGGAGAAGCGAAACATCTGATTATCGTAGCAAATGGAACGAGATCC
TTTTAAAGCAAGTGGTTGCCCCTTGTTATGTTCTAATGCTGGAGGAGATCAGAGGTTTTATCAATCTGCCAGTACGATAT
AACCACACTGTGCTTAAAGGAAGCCGGAAGGAAATGGAGTGTTTTCTTGAAAACTATGCCAGCTTATTTCCTTCGTTAGA
ATTGAAAGAATCTTACTGGGTCACCCTAGCAAAAAGTGTGTATCGTCATTTGAGTATGCAAGAATGTCGCGTTCTTCCAG
TTTTACGTTACAGCAGTGTAACTAGAGATGAGTCGCAGGGTGAAGGAAGAATTGAATGGTTGCCACCAACAGGACAAGGT
GAAGAGAAAGTATTTTTTGATAATATGAAGCCTTGCACGAACGAAGCAGATGGTGAAAACATAGACCGCAAGCTAAAGAA
ATATTTTGCCTTAAGAGACACGCTCCTTGCTGTGGGATTTAACTTGCTTTACATGCCAATAACTTACTATAAATTCTTTG
TTGATTCTGAAGTAAGCGTTAATCGAATTTCTCCAAAGGAGGTCTTGGCGTTTTTCCACACCTACGGTTTTCGCTCTTTT
TTACAACGCCAGATTGGTGTTCTTCCACTTCCAATAGAATGTACACCATTTAAAAGTGTTGATAATTTGCTCTTGGTTCT
TATTTACTGCAAAAAGGAGTCAACATTTTGTCAAGATCTGCATGGTTTACCACTCTTATTAACACAAGATAATCATCTTC
GTGTTTTCGACAAGCATAATCCTGTGTACCTTAGTGGATTCTATGATCTCGTACCTGCCTGCAGCGAGTTGTTTGTTCAT
CGCCAACTATTCAACCTGCGCGTCTTTTATGATCAGCCTAGGAAAGAAGTGGTGCCTCAGATTTTTAAAGTATTTGACAT
AGCAGAATTTGCAAGACTTCTTCCAAATGTACTCAGTGAGGTGCCATACAGGTCACCTGATAAGTATGTCAGCTGGAATC
CAGTAGAGAAAGACACAAAGATACCTTCTGGACGATGGATCTGGAACGTCTGGAGATTCTTTGATAGTGCTATACGACCA
GCTTTAGACCAGCACAATGCGCAAGCAGAAAAGCAATTCCGCGAAAGGACAAAGGATTTACATGAACTCGAGAAAATAAA
GTTGGAAGAATCAGAGAGAAAATCTAGAACAAGAGAGAAGAAACGATTTATTTTGCATTTTCTTGAACCAGTTAAGCACT
GGTGCCTCCTTCCAGTGACTGAATTTTACCATGTACAGCGTAGTAACGAGATGCAACCACAACACAGGCATTTTCTCGCA
CCGTTGCAATTGGCAGAAACTGTGCTTTTTCATAGTAGCACAACTTCTTCGCTGAAAGATTCCATCCAACGGATGTCTCT
GCCAGAACTGAATTGTAGAATCCTTCAAGGAACTGAGTATTTGACATCCCCAACTAGCAGTTGTGAAATCCCACTGATGA
TTATTTCCAATTTAGATGATGGAAGGTTGTTTTTATCAGTGCTGTTACATAAGTTAAAAGTCGACTCGTCACTCTTTCAG
AGGTCACACTCAATGAATTGCTTGGCTGTTCTACACTATCTAAATGATCATATCGAAGATTTTCAGCCAAAGGATGTTGA
CGATTTGAAATCTCTCCCATTTTACACTACAATCCATGGCAATAACATCAGCATAAGAAACAAGAAGGCATTCGTTTTGT
CGAAAAGAATCCCAAGCAACGACATGGATAAATGGGAACAGAAGTCTGGAATTGTGTTTCTTAGCGAGTATGGTTCTTTA
AAGAAACTTCTTAGTTTTCTTGGATGCGATTCAAAAAATGAAGTCGATATCTACTGTGATATCATATTTGAGAAATTCCA
AGATATGAGTAAAGAAGCGAGGCTTGCCCACTTGACGTTCATTTCTACTTTACTTTGCGAACTGGAAAATCCTTACCCTT
CTAAATTTTATGGTTTAGACGTGAAAGCGGAGAATGATCTTAAAGCTTATTTGAACCAAAGCAAGGAGAAGCTTATGCAA
GCCCTTCGTAATCTTGAATTTGATCTCTCTCACGATGGTTCATTAAAATCTGCATGCAATTTTTATGATCCTTCGGTGGA
GGTGTTCAATGTTATGTTGCCAGAGGAAAGATTTCCTGCCAAACCTTTTTGTGAAGATGGCTGGTTGAAATTTCTTCACA
AAATTGGCCTGGTTCACAAAGTAACCGATGAAATGTTTCTCAAATTTGCCGAAGAGGTTGCACTTGAAGGACAAAGGAAT
CCGGTTCAGAGAACAAAAGAAAAATCAGAAATCTTGGTCTCACATTTGTTTTCAAGGGAAAACATAGCGACAAGCCCATT
GCTCAATAAGGTGCGCGACATCTCGTTTATACTACGACAAGGGATTGACAGCCAACTAGAGAAATTGCATCCACCATTTA
GCAGAAGCCCATACGTCTGTTTTAGAGGCTCGATGATTGGTTACCACTATGATAAAATAGTTTGGACGAGTGTCAACATT
CTTCCTAGTTACGCTAGCCCGCGGTCGCTCCCAAATTGGGCATTTAACCGAAATTACAGAGGGAAATGTAGTTTAAACAA
CACAGAAAACTACAAGCAGGAAATCATCAAAAATCTGGGAATTCTTGAACGTCCAACCTGCGAGATTGTTACAAGCCACT
GTGTAAAGATTTGTGCTGCACTTTGTAGATGTGAGGATACCAGACCTGAAAGCAATGCTCTAGATTGTAGCAATAGTCGT
ATTACAACTGATGTCATGACGCAAATCTACTCGTTTTTGCGGGAGAACTATGATAACAACTCTGATGTCATAACATCTGG
CCTCCAGGGCATTCGCTGCATTCTGGTGGAAGATGGAAATCTCTTAGTACGTCCCCAACAAGTTGCTGTTGAGCTTATGA
GGGAAGATGAAATTCCACCATACTTGTACAAGATTCCTCCTGAATTAGCTCCTTATGGTGACCTTTTTGTGGGCCTTGGA
GCAACACAAACAGTAACTGTATCGCAATACGCAATGGTTCTTGATTGTATCCACAGGCAGTGCAAAGAAAACAAATTGAA
TCCTAATGAGACTAAAGCAACCCTAAAAGCAACCAAAGGTCTTTTTGTAACCATAATCAAAAATGGCGGAATCGATGCCT
GTAGTTTACGGTCACTATATTTACCAGGAATTCGGCAAAATCCAGCTAATCCAGATTTAAACTGGGTGTTTGTGAGGAAA
TCTTCTGAGATTTTCTTCAGTGACGCTCCCCATTTTAAAGATCGTCTGCGTGGATTCCAAGGACACATTCTTGTCAAATT
CAAAGAGTGTGATCTGAATGTAGAGAATGATGATCGTTTAGTAAACATGCTGCCAGAACCACTTCGGCCAATCATGCTGA
CATCTGAAGTACACGAAGCTCTTGCAGAAGACGACCAACATGTCACATTTTCAAACGCAACTCAAGATTTGAAAAACACT
CTGACGTCACGCGAGTTTTGTTGTGGTTTAATTCGTTTGGTTAGACATGCTAAATATGAACGCGAAATAGACACGAAAGA
TGATATTGTAACCACAATTCAGAGAAGTCTTAGTTGCATTAATGTTTATAGTGTCAAAAACCTCCGTACCAGACTTATTT
ACCAAGGTTCCACCATACCAGAGAGTGAAGCAGAGGTTGCTTGTTTCGAAGAGAGAAAGAATGATGGTACACTAGACGTT
TGCAACATCTATGTTGAAGACGGAGAAGACATCAACGCGTACGTTTCAAGAGTTGCAGAAATCATTGATAGAATCACTGG
CAAACTACTCGATAGAACGATTGTTCATCTCACAACGATGCTGCGATATCCTCTGGACAAAATTAGCTCATTGCTAGACC
GTCTGAAAATACGCGAAGACAATTCGTACTCTAATGCTGATCCTAGTATCTTTCCAAAACCTGGTCATTTTATTCACATA
GAGGATCACTGTCTTTTGGAAAATGCGTTCACACGTTTTGAACCAGGTGAATACGTGGGCTACGAACTTGATGACCCAAG
TCTTCGCGGCGAAGATGGTACTCCAACGTTCATCTATGCTATCATTGTGGAAGAAATATCACCACAGAGGTACAGAATCA
ATATTGGTTCTGACACCGAACATATTGAAGTAAATGCAGACAAACTTTACAAGTTTTATCGCCGTACACAAGACGAAAAC
GGGGGAGAAATTGAGCTCTTCACTGGCAAGGAAAGCATAGAAGTCAAACCGGATAATCTTGATGACGCAAAACGACAAGT
GAGAAAGACATTGGAGAACGCCTGGCAACTACCCGAAGAGAGAAAGAGAAGAATCATCAGAAGGTTGTACCTGTCATGGC
ATCCAGACAAGAACCCTGGCAATGAAGAGTTTTGCACTGAGGTTTTTAAGTTTCTTCAAGCAGAAATTGCAAGATTGGAG
AAAGGTCTCAGCGTAGACGATGCAAGTTGGAGTACCTCTAGTAGTAGTAGTTATAGTAACAGCGGCTACAGCGGGTGTTA
CAGCGATTTCTTTAGGAGTTGGTCAGGCTTCGCACAAAGTCACAGAAGACATAGAAGCTCATACGACAGTAGGGGAGGTA
GACAACCGTTTCATCGCAAGAATCCTCAACCCGGAGAGGCAAAAAGATGGTATAGACAGGCCAGGGCTGATCTCCAAGCA
GCAAGTAAAGATATACATTATGACAAACCGTCCTATGAATGGGCCTGCTTCAAGTGTCATCAGTCCGCAGAAAAAGCCCT
CAAAGCTGCACAGTATTCACAAGACGCAGACCACAGCTGGACACACGACTTACCCGAAATTGCCAATAGTGTCGGTGACA
GTGAAGTGCAACGTTTAGCCTGCTCTCTTGAAGGTCTTCTTGGAAACTCAACACGCATGCGTTATCCAGATAGGGTCTAC
AGCTATCCCAAAATTCCTCACGACATTTATAGTAAGGGAGACGCAGAAGAGGCTTTGGCAACAGCACAACAAATACTTGT
GATCGTACAAAACAAGTTTGTACATTAAAGCATTTCAATACTGGAGGACGATGTATCCAGGTAATCAAGATTGAAAAGTA
CAGCGCAGTACACACTTTTTATTATGTGTCTGACATACAGCATTGCATTTGGTCAAGACAGACTTACATTTACGCTGTGT
ATGAATGCTAAAATGTTCTTTTTATGAACCAAACCTAATAGTTTTAGTTTTGAATTGCCCACAGAAAACTGTCTTGTTTT
AGTATTGATTTATAGGTTATATCATAGCAAAATAACTTTGTAGAGTTCAATATTAATGTTAGGTTTTCTATCAAGATTAA
AGATTAGTAATAGAGAGGCAAAATGAATTCTGAGCGACAAATTGTAGACGTTTTTATAGACTTATAGTTACAACAAACAC
ATTCTGTACTTTTTTAGTTTTACATAAGACATTAATTATTCAAGGTTCTATACGTTGTAATATAATCAAACATTTGTACC
TTAGATTTGTAGAAATTGTAAAGACACTTCTTAATAAAGCCCAGGTACAGAACACAGTTCATCAACTCGGGCGTTCAGTT
TATATTTTATATAAAGTTTGAAGATTAAATCTTCATATCTGAAATCCTGAAATGTATATGTTTTGAATATTGCTACTAGT
TTAGCTGTAACAGGCAACAAAATATACGACATTTTTGCATTCAGAAACTGGATGTGATAACACAGTTTTGCCGGCCGCTT
CCCGCCAAGTCAATAATACAGTGCGGTCCTACGTAGTCGGTATCGACTGACTTTGGCAAGTACTATGCCGTTCAGCTACC
ATATGTTACTTGTGCATAAAGGCAATTTCATGGAAATATTCATTGTCAGTGCTGTGGTCAATGCTACAATAACATACAAG
CAAGAAAGTTTTCAAACTGTTACATTGTGATTGAATGAGAAGGGTTTCTTCAACAGATAAAAGATCAACATTTTTGTTTT
TCGTCACAAGATTGCGAAATCTTCGAAAACGCGTTCCAAAACCCGATCAGTGGCTCCACAAAAGCACGAAAATACAAGGA
AAACCTCCGTAACCAGACCGTTTTCATTTTTCTACCAAAATTCTCATGCGATAGTCCGGTATAGAGGGTCTGGTTACGAG
AAAGCCCCTGGTATCGGTCGATCACATACCCAACTCGTCAGCTCGGTGATTTCATGGCAACTTATATGTATCTCATATTT
TATTGAAAAAAGGATAGGTTTGTCATGCATATAGAATAATTCATTTGGAGTTGGTTTTGACAGTCGCTCCATTCAAGTGC
TGTTTCATCCAATAGCTGGGATCCTTGAACTGACTAGAAAAGTCTTGATCAGCTTCGTTCATAAGGAATTCTCCCTCGCT
GTTAACGTAATTATTAAAGGATTTCTTGCTCCATTCGTTGAAAAATCTTAATTTTGTCGTGTTGTAATCATTCTTGGTCT
GCGATGGTGACTTTTCTTTGAAATCGATTTTTTTCTCTGCGCAGCCCGAAGCTGAGGATTCTTTGTGTAGAATGGAGGCT
GGAACAGATGCCATACCTGGACCAAATGCTCCATGTTGATGTTTTTTAGGCAACCAGGAGTAAATGTTTCCTTTTCTTTT
TGTCGTTGTCTTGCTGGTTGTACCCAGTTTTGCTGTAGCATCTAAAGTAAGAGTCCTTCCACTGCTGCTGTACCGTGAGT
AAACATCATCCAGGTATTGTTCAATTAGCTTGACTCTCTCGTTGTCTTGCAGTTCCCGTTCGATTCGTGAATGCTCTTGT
TCTACTTCCTCTATGAGTTCTTTTTGTTTTTGTCGACGGAGAGAGTTTTCCTGTGCGATGCGTTGCTGTTTTTCGTCCAT
TTGTTTGGCGGGTTCTCTTGCTGTGCTTTGCTCTTGGACATTTGCCTTCGTATCACTGTCTTTCCTAAGAATACCGCTCT
CCAAGATATCAGTTTTGAACCAGCTGCATTGAGCTGCATGAGCCATCAGCTTGGCTTCGTCTTGTTCTACTGTTTTTGAC
GGGAAATTCATTGTCCTAATAGAGTACTGGGGCTTCTTCTCTCTTCGTACAACCTGAGCTGATTTGATAACGTTCTCATC
AGTTGACGTCGCATCTCCTGTTTGCTCTTTAACTTTGACGTCACTTTCTTTCTTTCCATATTTGGCTTGAAAGGTATGCT
CGCGATGGATGATTTCGTGAGCCTGCATTATTGATAGTCGCTTGTGATGTGGTTTACAATTGGCAAGGTAACGCTGATAG
ATATTGAACATGCTGAAAAACAATATCAAGACTCATTTAAGAGTTTCTAACGCTTGTCTACTTCACTGCTGATCATGTCG
GATGTCGGTTCCGTCACAAATGTAAGATGGCAAGCATCGATCCACTTTATTTATTTTTATTATGTCTTCACTACCTGTCT
GTTATCTTGTTGGTGTTACTGTCAGCTAATACCAGATCTTTCTCGCTCAGACCTAGCTTTTTGACAGTGTTGGACAAAAG
TCGTTCGGTCTTCGCTTTTGCCGACTGAGTGTAAAGTTTCCTGGAATGTACGTCATCTGTGTCGTTGGCAGGTGTTCCTT
CATAAGAAAAGTAATTTTCATTGTGAGTTTGTAATGTTATAAATTGTGAAGGGCTGGGAGGTAAGTTATAGAACTTCCTT
AGTGGATCAGAACCAAACTTCTATTTTTATCTTATGTTCTTTACGGAAATGTTAATTGTTTTGGTAGCTTTCCCTTGCCG
CCGTTTTTGCCACGACTATGAACAGTTCAGGAAGGCTTATTTCAAAAAATTCAAACACATTTTACCTGATGACTTAGATG
TCAATACGTCACGTTTTTGATGTAATTCATGTTTCAAATGATGTAGAGACTTTGTGGTCACCTCTGTAGTTTGCTGTTCG
TATCGTAACAGAGGACACGCCTTTGTATGTGCTTTAATTTGTTTAGATATTTGTTTTGCTGTTTGCTTCAATCCTCTTCA
TTTGCTGCGTGGATATCGAGTGCAGTCGTATATTTGCAAACAGAATCGGATGTATAGAGTGCTGTTGCACGAAATTCAAA
GAAGAGGAAAAAGGATAACCTGGTGAAGTTTGACTTGAATACCAAAGAATTGCCCCAGAAAAGTTGTCCTTCGTTTAGCA
GCCATATATGGTAATCTTACCTATCTTATCTTCATGCAATCCATTTTATGATTTCTTTATATGAACGGCACAACTAGATT
GCTTAAGGTCTGTAAATCCCATCGCGGTCTGTTGCGCCAACAAACATCACTTCTCATTGAAGAAATGTTAAAGTTGTTGG
GTATTAACGATTGGCTAGTGTGGTCTAATGGTATGTGTGCAGATCTAAGAGAGGTGTGTGTGGCCTTGAAGCCTGTGTGG
CTTTTAGTCTGGTCTATATGACTTCAATGCCTGTGTGGCGTTCTGCCTGTGTACTCATATCATATGTTTGGTCAAGGAGG
TAATGGATGAATAAATTCTGTTACAGCAGTTTAACTTATTTATATTTGTTTATCTTAGTTATCAGAACTTTTTTCAGCTC
TTTCAAGAAACTGGCACATTGGTGCATCTCATCAACTGCTGATTATATAGAAAGAATAAAAGAATGGAAAAGTTCAAGGG
AGATAAAGTTCAAGAAAGAAAAAGTTTCAAATTAATGTTTATTATATTTCTGCGAGATGTGCTGAGGAATGCTGCTGCAA
GTGAAAGGACATTTATAGTATTAGTATGTGAAATATTAAAGTTACCAGTAAATCAAATATGCAACGATGGTTAGCTTATA
TTTTTTTATACTTCGTTCTTCTTTATCACCTCTGGCGAAGGGTGGGGCACACTAGGGATGTATGCCCCCTTTTGGAACAA
TTTGTGCACTACTTCAAAAGAGATTCAGTGTTGTAAGAGATATTTTCATGATGAGGTTGTCATGGTATATTATCTAAAAA
TATGATTTAAGTATTTGTTATAATTAAAGTATTTCAAAATAAAATAACTAGACCCCGTATGCAGGGTTGACACGTACCCT
TGTTGTACATGATGTTGTGAAGTCAAAATAAAAAAAT
>Locus_55661_Transcript_1/1_Confidence_0.000_Length_17756
AGTTGTGCACCATACATAGCAAATAGCTCTGCGTGTCCTTACACAGATGGACAGGAAACTGGTAAGGGTGGAATATGCCC
AATAGGTCATTATTGTCCAGAAGGGACATACCAGCCAAAACCATGTCCATCAGGGACATATGGCCCCACAACAAAGCTTC
CAGTCTGCTTGTCATGTATGCAAGGCTTCTACTGCCCTGGAGGAAACCACGAGTATTCCAGTAGACCATGTCCATCAGGT
CACTACTGCCCCAATGGCACAAAACAAATGTATGAGAATCGTTGTCCTAAGGGTACATTTAACAACAAAACTAAGATGAT
GAGTTTGTCTGACTGTATTCCTTGTTTACCTGGAATGTACTGTCCAACTGAAGGTTTAACGTACCCTGATGGACATTGTG
CATCTTCATATTTCTGTAAAAACAATGCAGTATCACCAACACCAGACCAAGGAGCTATAGCCAATATTTGTCCCGTCGGT
TATTACTGTCCAAAGAAAACTGGAGAACCATTTAGGTGTCCAAAAGGAACTTATGGCAATGCTACAGGATACAAGTCTGT
CGATGAATGCCTGAACTGCACAGCTGGACAGCATTGTTCTGTACCTGGAAGTGATGGTCCTTCGGGGCCGTGTGATCCTG
GTTATTATTGCCCTTCCAGGTCGTCTAGTGCACGAGAGGTTCCTTGTCCACCTGGTACATATTGTCTAGGCAGCAACAAG
GAGCCTACCCTATGTCCTGTGGGTACATTCCAGCCCAGCTCTACCAGAACATCATCAGCAGACTGCCTAAATTGTACTGA
AGGTTTCTACTGTGGAAAGGAAGGGCTTTCTAACGTCACCGCGCCTTGCGATGCAGGATTTTATTGTCCAACAGGATCTT
CCGTATCAAAGCAAAAAGAATGCCACATCGGCTTCCAGTGTCCTCCAGGTAGCAGTATACCCAAGCCATGTGATGCTGGT
AAATACACAAACTCGTCTGGATCTTCATCATGTCTTGATTGTCCACCTGGCTTCTACTGCACTCCTCTAGACCTTAATCG
CAACCAGACCGAAGGCTACTATAAGTGCCCAAAAGGCTTTTACTGTCCACTAGGAACTGGACTGGATTGGAAACAATGTC
CAGCTGGTACTTACAGCTCTGCTTATGGTTTATATAGTGCTAACCAGTGCACTGACTGTGATCCTGGGAAATACTGTGGA
GGGATGAATCTTACTTCTGTTTCAGGCGATTGTGATCCTGGATATTACTGTACCATAGGGAATGCAAACATCCGACCATA
TATGGATGAATACAACGTGACGAATGCCACTTGTCCTCTAAATAAATATCTCGGCCAATATACAGGAATAGGCGACATCT
GTCCACCAGGAACCTTCTGCAAAGCTGGGTCATCTGTTCCAAAATCTTGCTTGCCAGGCACTTATAATAACCTCAAAGGG
CAAAGTGAATGTAAACCATGTCCTGAAGGATTCTATTGTCTGTCTGGCACAAGCTCATTTAATTCAACTATATGTCCAGC
CGGATTTTACTGTCCAAAAGGAACTGAGAGACCAAATCAATTCCCATGCCCTCCCGGGACGTATAATAATATAACTCAAC
AAAAAAGTAGTTTATCGTGCATAAGCTGTCCTCCAGGACAGTATTGTGAAGGGTTTGGCAACACTTGGCCAACAGGATCA
TGTCACGCTGGATGGTATTGCAATGGTAGTGCTACTACTAATCAGACAACCACACATGGAGGGTTTTGTCCGTCTGGCTT
CTACTGTTCTGCAGCTACTCCAGAACCTGTACCCTGTGATGGTGGTAAATTCTGTGATGCTCCAGGTCTTGATCAACCGA
CTGGCAACTGCACAGCAGGGTATTTTTGCACTCTTTCAACAAGTCTTCCTGATCCTGTTGACGGTAAAACAGGAAATGTT
TGTCCTACAGGGAACTACTGCCCTTCTGGAACAAGAACTCCAATACCATGTAACCCGGGTACGTACAACCCCGCACCAAA
GGCTACCAACTCCAGTGCATGTCTGCCATGTATAAGGGGAAAGTACTGTAATGGCACTGGTCTCGATAAACCTGATGGGC
CTTGTCAAGCAGGATATTATTGCCCTCCTGGGCAGTCATCGGCAACGCCATCCTTATTCCCATGTCCGAAAGGTCACCGC
TGCTTGGAAGGCGTTGATCGACCACAAAGATGCCCATCAGGATACTACCAGGATGAAGTGATGAAAGATAGCTGCAAGAT
TTGCCCTGAAGAATACTACTGTAATGCAACAAATTCTGGTGTTGAGAACTATGCTCTGTATAAATGTCCTCCTGGATACT
ATTGTCCTAATGGCACCAAGTTCGCTGAAGAATTTCCATGTGATTATGGTACATTTAGTAACGCTGTTGGTCTTTCAAGA
CAAAATCAATGTAGTCCGTGCCTTGGAGGGTTCTACTGTGGTGAAGTAGGCCTCACTGCATCAACGACTCCCTGCAGCCC
TGGATACTTCTGTAAAAAAGGAGCTAAAACAGCTACTCCAAATCAAGGAGAGGATGCTAATGTTTGCCCTGCTGGATTTT
ACTGCAAAAAGCAGACCACCACTCCAGCCGCATGTCCTGCAGGAACGTTTAGCAACTTAACAGGACTTCACAACGAGTCC
CAATGTACAGATTGCACTGGCGGTTATTACTGCAAGCTTCCTGGTAAAACTAAGGAAACTGGTCTGTGCCAGGAAGGTTA
TTATTGTGTTAAGGGGTCTAAATCAAAGACTTCAGCTACTTGTCCATCAGGAAAGTATTGTCCTACTGGCACGCAGAATC
CAAAAGAGTGTCCAATGGGTACCTTTTCAAACCAAACAGGTTTAAGCAGTAGAGACCAGTGTAAAAATTGTACTGCTGGG
AGATATTGTGGTGCTAATGGCTTAACAACACCGTCTGGACCATGCCGAGCTGGATACTACTGCCCTGAAGGGTCAGCAGT
TGATAATGCAATCCCATGTAAGATTGGTTTTCACTGTCCTGAAGGAAGCAAAGATGTCGTTGATTGCCTTGCGGGAACAT
TCACGAATACATCCACCGCATCATCTTGTCAGCAGTGTCCAGAAGGATACTACTGTGTACCAGAAAATGTCACAGCTGGT
GACCCCAAATCAGGCTATCATCCTTGTCCTGCAGGCTACTATTGTCCAGCAGGAACAGGACGTGACTGGAAACCTTGTCC
TCGTGGTACTTACAGCTCTGTAGAAAAGCTCTATCAGTCATCGCAGTGTAAGAAATGTGATCCTGGGAAGTATTGTGCGA
AGCTCCATGCTACTGGGGTTTCAGGAAATTGTTCGAGTGGTTATTTCTGCCAGGGAGGCGTAGATATAGCAAGCCCTGTA
AGACAATGGAATGATTCTTCTTTATATGGGAACTGCTCTCTCCTAATGCACGAAGGCTATGGGGATATTTGCCCATACGG
GTACTATTGCCCCGAAGGATCCTCCCACCCTTATGGATGCCCTGTCGGAACCTACCAAGATAGAGAAGGAAAAGACTACT
GTATTGGATGTCCACCAGGCTTTTATTGTCCAAGCAACACATCAGTTTATTCTGTTTTCCCGTGTCCACCTGGAAGCTAC
TGTCCTGCAAATACTACGCACGCAAAGGAATTTCTCTGTCCATCAGGAACATTCAATGCTTTGTCAGAACAGAAGTCTCA
TGCAGCATGTAAATTGTGTCCAGGGGGGAAGTACTGTCAGGGAGATGGTTTGGTTAGTCCTACTGCAGATTGTGCTGGTG
GTTGGTATTGTGTTAATGGATCCAAGCAAGCAATGCCTGTCGGTGCCCAATGCTCTAAAGGATTCTATTGTCCAAATGGA
TCAGCTCTTCCGACCCCATGTGATCGTGGAAAATATTGTGCAATACCTGGTTTGGAAGCACCAACGTTTGACTGCGAAGG
AGGTTACTATTGCAACAATGGTGCATTTGAGCCAAAGCCAAAAGATGGTGTAACTGGTAACATCTGTCCTAAAGGTAGTT
ATTGTCCACGTGGTACAGTTAACGGTCCTATCCCATGTCCAAAAGGAACATTTGCCAATGTAACGGGATATAGAAACATC
ACAGAATGCCAAGACTGTACGCCAGGATGGTATTGCAACAAAAATGGACTCGAAACTCCAGCTGGTCAGTGTCAACAAGG
CTACTACTGCAATGGAAGCTCAAAAACAGAAACACAACATGAATGCCCTGAAGGACATTTCTGTCCTACTGGTAGTAAAA
CGCCATCTCCTTGTCCTGCAGGCACTTATCAAAATGAGCGTATTAAGTACATGTGTAAGCCTTGTCAGGCGGGATATTTC
TGTAATGATACAAATGGTCCCGTGGTCAATTACAACCTACATCCTTGTCCCGAAGGTTATTATTGTCCTAGTAATACGCG
TTATGCAACACAGTATCCATGTCCTCCTGGAACATTCAATAACCTCACTAAAAGGGATGAGTCCGGTGATTGCGTGCAGT
GTACTGGGGGGAACGTCTGTGACGAGTGGGGGCTTTCGAAGCCTAATAAACTGTGCGGCGCGGGTTATTTCTGTCGTGAA
GGAGCTAATACAACGACACCAAACCTTGGCAGCAAAGCAAACAAGTGTCCCGCCGGCTTTTACTGTCCTGAAGGTGTTGC
CACGCCCAAAGCTTGTCCAGAAGGTACTTACAGCTCAGCTACTCGACTACAGAAGGAGTCTGAATGCTTAAACTGTACTG
GTGGAGAATTTTGCAATGAAACATCGATGACAAGAACTGCAGGCAAATGTGACGCTGGCTATTACTGTCCTGAGAACTCT
ATTGGTCCTCAGCAAATTATATGTCCACAAGGAAGATACTGCCCTACAGGTACACATCACCCTCGCCCTTGTCCCAAGGG
TACATATTCAAATGGTACAAAACTAATGGACAGTTCCGCTTGTACATCCTGTACTCCTGGTTGGTACTGTGATAGCACTG
GTCTCGAGGCTCCAAAGGCGAAATGTGACCCTGGGTTCTATTGTCCAAAGGGACAAAATAACAGTCGGCCGTTCAAATGT
CCCAAAGGTTTGCATTGTCCTCTTGGTACCTCGGTGCCTAAATTGTGTCCAGAAGGGACTATGGCTGATCGAACGATGAT
GGATACATGTAGTATGTGTCCTGAAACGAAGTACTGTATCACACCTGCAGTTGTGCACGACTACACCGTCGATTTGGCAG
AAAATGACATCATGAAGGACTGTCCAGAAGGCTATTATTGTCCTAACGGCACTGGGTATGGCGTGAAACCGTGTCCGTCA
GGGACCTACAGTAACAAAAAAGGTTTGGCAAAATCGAAGGAATGTACTCCTTGTGATGGCGGAAAGGTTTGTCGTGGAAC
AAACCTCACTGCACCAAATGGAGTCTGTGCACCAGGCTACTACTGTGTTTCAGGTGTAGATTCAGCCACTCCTTACATGA
CCAACCTTACTCAATGTCCATCGCTGGAGGTTACATTGCCAGTTGGAGGTCCTTGTCCGCCTGGCACCTTCTGTGAAGGA
GGGTGGTCTTACCATAAAGGTTGTCCTGCCGGGACATACAACAATAAAGAGGCACAGTCCAAATGTTTCAATTGTCCGCC
TGGGTACTATTGCTATGCCAATTCGACTGACTTTTCCTCTAATATCTGCCCCAAAGGGCACTACTGCGAGGAAAAAACGC
CAAGCCCTCGTTTCAAACCTTGTCCACCTGGTACATATAACCCTAAATATGGAGGCAACTCGTCTAGTTACTGCTTACCA
TGCGATTGCGGCAAATATTGTGCTGGATATGGGAACGAGAAACCAACCAATTCGTGTGCAGCTGGGTGGTATTGTCCTGG
TGGAAACGACGATCCAAGACCAAAACGTTGTTTGAAAGGATATTTTTGCCCCAAAGAATCATGTAATATGACTTACTGTA
CATCTGGAAAGTATTGTGACTCGAACGAACTGAGCAGTCCCGCTGGTGATTGTGACCCAGGATATTACTGCCCGCTGGGA
TCTTCATCTCGAAAACAAAAGTCATGTCCCTCGGGTTCGTATTGTCCTAAAGGAAGTGCAGTTCCAATTCCATGTGGTCC
AGGTACGTATGTTCCTGGACAACACCACCAGAATGAGTCAGAATGCTTACCTTGTACAGCTGGCAAGTACTGCAATGTAA
GTGGTCTCTCCGAAGCTCAAGGATATTGTAATCCCGGGTACTACTGTCCTCCAGGACAATCGACGTCATCCCCTAGCTCG
TATCCTTGTCCAAAAGGACATTATTGTAAGACAGGATCACCGGTAGCAACAAGATGTGAAAATGGTACTTACCAAACAGA
CGAATACATGTCAGAATGCGACACTTGCCTTGAAGGGTATTTCTGTGATAATACAGCGGCAGCTGTCTCTACGCTGGTTG
GTCGTGAATGTCCGATGGGACATTATTGTCCTAAAGGAACTAAATTCTCTACACAATATAAGTGTCCCTCAGGAACGTGG
AGTAATAAAACAAGGCTGGTTAGAAAAGAGCAGTGCTCTGAATGTCCTCCAAGGTATTTTTGCAACCGTGAAGGACTTTC
TGCACCAGAAGGATATTGTTTAGCGGGATATTATTGTAATGGAAGTGTCAAGGTACCTAATCCGCTAGAGGGCAAGTGTC
CTAAAGGTCATTATTGTCCAGAGGGTAGTTATTCTCCAACAGCTTGCCCTAGAGGATCGTTCTCTAACTCTGAGGGTAAT
AAAAATGAGAGTGATTGTAGACCGTGTAGCGCTGGAAAATATTGTGATCCTACAGACGATATAGTTAAAGAAAGAGATTG
TGATCCAGGGTACTGGTGTAAGGGTGGCTCAACAAAGCCAACACCGACCAATGGTATAGAGGGCGAAGAGTGTCCAGCGG
GACATTACTGTGAAAAAGGAGTTGTCAGTCCGAAACCATGTGAAGAAGGAACATATTCCAGAACAACGGGAGCATCTGTA
TGTGATGCATGCCCACGAAGGTACACTTGTCCAAACACAGCAACTATCAACCCAGTTCCCTGTTCTCCTGGACATTATTG
CACTAGTGGAACAAAAGAGCGAAATGGCACATCTTGCCCGGTTGGTACCTACCTACCTAAATCCATGGCAGGCTACAAGA
ATGAGTGCCTGGCTTGCCCACCAGGCCGGTTCTGTGATATGCAAGGACAGTCTAATTATACTGGTTCCTGTCTTGCCGGA
TACCTGTGTAGAGGAGGCGCTAAATTCAATGCCCCGAATGATACTTCAGATCCTTATAACGGTCCTTGCCCTGTAGGGTT
ATACTGTGAAGCGGGGACAACTAACGGAACCAAGTGTCCTGCTGGAACAATGAGATCTTATCCTGGAGGTAAAACGTTAT
CAGACTGTCAGCCTTGTACAGGTGGTTATTATTGCGACGAGGATGGACTCAGTGCTCCCAAAGCGAAATGTTCAAAAGGA
TATTATTGCCCTCCCGAAGCTGAGATTATAGGTCCTTACCCAACAACTCATCAATGTCCCGAAGGATATTACTGTGATGC
CGGAACGGTGCATCCAAGAAGCTGTCCACCAGGAAAATACCAACCCAGTAAACTGGAAAGCACGTGTCTTAATTGTCCTG
CTGGAAAATACTGTGCAGCCAATACATCAGAACCACAGCCTTGTCCTGCACATCATTACTGCGAGGAAAGCACCATTGCA
CCAACATTTTGTCCAAACGGTACTTTTACCAAAGCAGGTGTCACGGGACTTAGTAAACCAGATCAATGTAATCCGTGTAT
TAACGGGTCGTTCTGTCAACGGGGTAAAATAGCTGGACCGTGTACTGCAGGGTATTTGTGTTATACTGCCAATCCTACAC
CAACTCCTGATGGTTCCAATAAAACAATCGGTGAACTTTGTCCAGTTGGACACTACTGTCCAGCAGGTGCCTTAGAACCA
GTGAAATGTTCCGACGGTCTTGTCATTGTAAATCCAGGAGCCAAATCCAAAGAGGATTGTGAGACATGCCCAGCCGGGTT
TATATGTGTGTCTGGAAGTTCAATTCCATCGCCGTGTCGGGAAGGATACTATTGTCCTGTCAATCAATCTGAAATACCAT
GTCCAAAACAGACGTACTCCGATTCTCGTCAAGCGTCAGATATTAGTACATGTAAACCATGTCCGGCCGGCTTTTGGTGT
AATGATGAAGGTATTGCCAAATATACAACCAAACCATGTCCTGTAGGATTCTACTGTCTTAACGCTACTATCCAACCCAC
CCCTTGTCCTAGTGGTACCTACAGGGACACTAATAGGGCCGCTAACATTTCTGACTGTCATCCTTGTCCCGCTGGGTTTT
ATTGCCCTGAGACTAATGGAAGTATCTGGGGGGAGGCTTGTCCTGAGGGCTCCTTCTGTCCACCTGGTAGTAGAGCTCCA
AGGGAATGTATGGCAGGTTATTTCTGTAATCGATCGATGAGTCAAGAGCCGTGTCCACCGGGGTATTATTGTCCTCGTAA
TTCATCACAACCTGTTCGTTGTCCTTTGGGATATTATTGTGATCCTAAGCTAAATTGCTACAATGACTCAGATAACATAG
CAGGAGCATGTACTCCCAAGCTCTGTCCATCTGGTTCCGAGGAGATCGCTGGAAGCAAACGTGATAGTTTTGAAAGAACT
TGTAGAATTTGTAGACCTGGTTACTTCAACGACGCCCCGAATTCAGCCAGTTGTAGGAAATGCCGTGGTGGTGTGATTTG
TCTTGAGGGTGCAATTACTGACAACCCATCTGAAAATGACACGAGCTGGGGAGTTAATGTCACTAAAAGCTATCTATGTC
CACGTGGTCATTATTGCGTGTCAGGTCACGTGACCCCCACACAATGTAAAAATGGTACCTACAATCCTTATCTTAACAAG
TCCAGTATCGAAGACTGTTTGAATTGTGCAGTTGACCATTTTAATCACCTACCTGCACAAAATGCTTGTTTTCCATGTGG
CTCCAGTGCAAGTGCAAGTTCTCCTGGTAGCGATACTTGTTCATGTAACGGTCAGCACAGAGTTTTCATGGCAAGCGACA
AGACGTGTAGATGCGAAGAGGGCTACAAAACATTTGCAGGACGCGAACAGGATTGTGTCTCCAAACTATATCCTATATGT
TCCGAAGGGTACTACAGGGATCAGTTAGGGTCATGCAAGAGTACCGCAGAGTGGGAGGAACACTGTGCTCAAAAAGTGTG
TAAGACGGGATACGTAGGTTTTGACAAAGAACTGGGACTTTGCAAATGTAAAGTGGAAGACTTGGAAGATGTTTGTGATA
GAGAATGTCGTAACCAACAGCGTAATCGCCTAACTATCGTCTGCTCCACTAATCCCTTGATACGCGTTAGGGCGGCAGAC
AACACGATCCTTAAAACAGTCGAAGTATCAAGTCTGTCTCGTGTTCCGAACTTTAAGGAGGCGTTTAGCGCTAGTAGCTG
CCCAGACCTTGATAACAAAGAATATCCCATCAACCTCTGCGACGTCAGTGCTGAAGGCATACTTGGTGCATACGACGTTT
CTCCGACATTACTCAGCGAATTGTTAACAAGTAACACAAAAGAAAGCAATTCTACCGTCGAAACTCCGACCAATTCAACC
GCCAGGCGTAGACGACGTAGCCTATTAGCTGTTGCCAATTCAACGCCACTCAAAGGCATTAGTAACCCAACAACGTGTTT
GGAAAGTGGAGCTTCGATGATCTTTATGGTAGATAACAATAACTACCCTATCTACGACGCTGATAATCTGTACAACACCA
ACCCATTCTTTGACTATGGTGCTTTCACGGAACTGCAAGAAAAACACGAGCTGCAGTCCACAAAGTATACACTATTTGCC
TTTAAGTTCGATGTAGCTGGTGTTTATGTGTTTAAAACTAGCAGCAATGCAGATAGAAGAATGTATGTACGAGTTATGGC
GGAGGGAGCCAGGTGTGCAGAGGATGGCCCGTTTTTCCCTTCGACTCCACGTTCTGTGATACAAAATGGAATGGCTATCT
CTAGGTCCATCCTTGTAATGCCTGATTGGGCCCTTATTGGCGCCATGTTGGGAAGTTTCTTCCTCCTGATGGTGATTCTC
GTACTTGGTCTGCTGATTTTCCGAAAACATGGTTGGACAAAAGTAACATTTAAGTACCCGCGATACCGAGTTCTTGCTCA
GAGGTATAACTTCGATGAATACTCGTCAAAAGGCTCCACCGTCCACCCAGCCAAGAAATACCATTATAATGCTGGAGCTA
TTGAAGCGATTAATGATGTTCCAGCAGTTACTGTAGGCGCTGAACCAAACCAAGGGGTTTCAGATGTGGTTAAAAACGAT
GATTTTTGGGACTACGATCAACAAGTTGATCTTGAGGGCTTCACGTCTGGTGATTTCTATTCGATATTAGCTAAGCAGTC
ACGTGATGTGACAGCCGCCATATCTCGCCAAAAAGATCAGGCTAAACAGTTATACCAAAAGGTGAACCACCAAACTGAGT
CTCTCAAGGGACTGTGGATCGCTAAGCTTAATCTACGCGGACGATCTGCCATGGCTACGCCCGAAGATCTTCAAGCATAC
GACCAGAAGAAGAAAGAGCTTGAACGTGAGCTTGAACGACGAATCGACCTCGGTTTCAAGTTCCAGCAAATCCTCCGACA
ACAGAAAACCATTTGGAACGACGACGAAACCGCGCGAGAAGCTCATAGAGTTTCCTTCCAAGCAACATTAAGAGAATCAT
CAAGAATTCTAAAAAATTATGCTGAAAACCCCGCAGCAAGGAATGACGATATTATGAACGAATTTAATGAGCAACTTGAA
CACAAAATCGAAAGCAGAGTGGACAGCTTGCTTCAAAGACTTGAGGTCGAGGTTACAAGTGAGTGTCAGAGGCGTGGAGC
CTGGGCATTGCTTGGTGAAAATATCGGAGCAAGAGTGTGTACTTTAGAAGGAGAAGTACTGGGACGAGATAAACTTCTGA
ACGGTGATGGGAGTGTCAAAGCAACTGACATGATTACGGCAGATCATTTAACGGGTCTTCTCATACCCAATCCAGAGAAT
GCGAACATGTTGTTATCTGACAATGTGACTAATGTTCCTGTGCCGCCATACTTTTTTGTTCATCCTAATTCTGGGTTTGT
TATGCCAATTGAAGGCAATGTATCATATGATCCTTTATCCTCTCGTCTCGTCATCACGAGCGATTGCAACAATGCTGATG
CAGCTAACGCTTCTGAAGAGCTTATACCGTACATTCCTTTCCCAATTAACCCCGATACCGGTTCCCCATGCAAGACTTCA
CTTGTACCAGTAGAAAAACGCGGTGATATGAGAATGAACAGCTCTATGATTTGTGGAAAGACTGGTCTAAAAGTACCAAT
ACTTGGAATGACAATACATCCTGAGACTGGAAACGCTTATCCAGTTGGTGCTTGCCATCCTGACCCTGTGACAGGACTAC
CCGTTGCCATAGAAATCGGAGCCATGATGTTAGACCCCAATACCTCTCGTCCTGTGCCTATCACCAACGTTACCATCGAC
CCAAGAACCGGTGACGTCATACCGTTAGGTGGTACATCCGGTGATGCAGAACGTGGAGATGAGATTCCAATCTTATTGGG
TGATGGTTTTCTTGAGCCTCTTTCATCAAGGCCACTCAAGGTGACAAGCTCAAGGCTGATTGGTGATGAAGATGACATTG
AGCTAGAGCCAATAGGTGGAGGCTATGACTTAGCTCTTGATGTAGGCGAATTGTTTCACGAGTTCCGTGTAATTGACATG
ATGCGTGCATTGAAAGAAGCCATAACCGGCCCACAGCCTAGCAGTGGTCGACACGAGACTAGTCTCCTTGACACAGCGAT
CAAAGATCTTGGGAGAATACGTAATAAGGTGCTGACCCACCGATTACGGTTCCTTCATGACGTCATGAGGAGAGAGGAGC
GTTCTACGTTATTACTAGAAAATGGCGGTAGCCCTGGTATGTACGAGTTTACAGCTACTGGTCAACTGCTCCCAATACTG
GTTGGTACTACCATGAGGGACTCCTCTGGGTCAGATTTGGACGTTCCTATACTAGGCATTGACAAGGATCGTGAAACAGA
TAGTATTATACCACTAGGGGGATCAATGGAAGACCCAACAGGCGATGGACTGGTCCCCATAATGTTAGGAGAGAGAGCAG
TCGATCCTGTTACAGAAGAAATGTCCATAATCTGTGGTGTACGTATGAATAAAGAGTTCTTTGTGGTCGAGCCTGTCACT
TTGTCGTCCAGTTCACAGAAAAAGAGACGTCCACCACCTGGAGCGGTTGCCATGCTTGAAGATGAACTGGCAGGTCGGCG
CAGTTTCTGGCGGCGTCAACGCCATCGTGAGGATGAACAAACCGTGACAGAGTCTGGTCTTCACCAACAGTTACTTAACA
ATGAGCATATCACTGCAGCTAAAGTCAAGGAGACTCTGGACTCTATACGAGAAGAAACAACGGCACTTGGTGATGCCGGT
CACCGTGAAGTTCAACGTCGTAGTGAAGCGTCCATCGACCATGCAGCTCTATTACCTGCAGACGTAATCGCAGTATTGAC
TCTCTTTGATGGTGAAGAAAAAAGCTACGAGGAAGACCATTGCAAGGCACACAAGAAATTTATTGACGCCATTATGAGAT
TCTTTGAGAAGATTCAAGCTGAGGAGTTCAAATACAACACAAGAATGGAAGAACTTGAGGGCGCCTTAAACCCTGAAGCA
GAAGGTGCAGTTACGGAACGTTTCAATCAGGCCAGATCTCGTTTGAGGAGTGAATTACAAGATCAGCTTCAAAGCAGAGC
GGAGCAGATTGACGAAGCTCACTCGTTATTGGAGTATTTGAGACATAAAGCTGAAATATCGGCGCTTGAGGCAAAGATTG
TACTTACTGGTGGATCAGCATTGGCAGGCGACTATGACGTCTCCTTGTTGGGTATCTACGGTGACGACATCCCACTTCCA
GAAACCAACAGAGAACTGGTACCACTTATTCAAAAACTCATAAAATTACTGGAAGAAGGAGGGCATATTGCTCCGGGGGG
TGCACCCCCGATAATGATGCAGCCTGGTATGAAGATGGACCCTAGTACAGCTTACCCTGGAGGTGTTACGTATACCACGT
CAGTGCAGCAAGGAGGACTGGGTGTAATACATGAAGCATCTCAGATGAGATCAGCTTATGACAGCTTAAAGATCTCCGTT
CCTCCGCCAATGTCACGTTCGCTAGACAAACAGACTGCATCGGGAAGTGATCAAACAGGCCAAGAACGTGGACCAGCCTT
GTCTGTGACGGATATCATCAATAATGTCGATGTAACACAGATGGGTGAGAAATACAGCAGTGAATCAGTTACTGTATCAG
ATATAACGTCACGAGGTGTCTTAACAGAAGAAAAGCGTAAAGAAATCCAAAAGAACTTGATAGAGAAACACACAATGGAA
TGTGCACAACTTGAGAATGAGCTCCGCAGCAATGAGATTAAAGCAATTACTGATGTTATTAACGAGTATGAACAGAAGAA
AGAAAAAGCTTTGTCTGAACTGAAGACTGAACTCAAGGGAAAACTACGTAACGCGAAGAGTGAAGAGGAGAAGGAGAATT
TGCTCATGGAATTCGCTAGCAAGATGACTGAGGTTCAAGATGAGATTGAGAAGGAAAAACAGAAGAAGTTAAGAGACGTT
AGGAAGCAACTCAAGGCTGAACGACTTAGAAGAAAGAAAGATCTTTATAGTCGTCACAAGGAAGAAGCCCGTGCGGCTGG
AATTAGTGACGTCATAGACCTTGAACTCCCGGATGACGATGAGTTAGAGCGGGATCTTATTCTGTTGGCTAAACAACAAG
AGAAGCTACTGGCAGAACTGACCAAAGCATATGCCGAGGAGAGTGAACGGGAGAGAGAAGAAATAGAAAGCGGAAGGAGA
GAAGCGTTCGATCGTGAAATGGAAGCACGAATTAAAAACATGAAACTTTCTCTTGCCCCGGACGAGATTCAAGGAGCCAT
GAATGAAGTCAAAGGGGTTCTTGAAAAGAGTAAGACACGTCGCTCAAACATGAAAGAAAAAATGAAAGAGCGCAAGGAAA
GGAAACGAGGAAGGAAGTCTGTTGCTGATCTTGAGGCCGAACTCAAGAATGTGGAGCCAGGGTCACAAGAAGAAGCTGAC
ATCAAAGCGGCATTGGAAGAACGTGAGAACGCTGATCGGTTACGCGAAGAGGAGATGCTAATGTCAGTGGTTGATGATGT
TGAATCTGAAACTGAAAATGAAGCAAGACAAAAGGTTGTATCTGACGTGTTGAAGAAGTCCCAACTCTCAGAAGATGAAC
AGAAAAAAGTTGTAGAACAGTTCATGGAAGAGGCTGAAATGATGAAAGAAAGATACCAAGATATGCAGTCAAAGAGCCGA
GCGATACTAGCAGCCAAGCTTGCTGCACGAAAGAGAGTCAGAGACGAAATGTCGGCAGAAAAAGCCATGAAACAACAACT
GAAGGACATGGCTGTCAAACAGGCGACATTGACAGGAGAAGACACCGCGCTTGAAGTCATACATGAAGCAGACGCAACCA
TTGAAGACAAAGTTAGCGAGGCTGTAGAAGAACTTGCAGAAAAACAAATACAACGGCAGGCTGAACTTGAAGTTGAAAAT
CAAGAACGACTCGACGAAATGGAAAACCAGCTAGAAGAAGAACGACAGATTAACGAAGCTCAGATCAACGAACAAATTGA
CGAACAGAAGAAAAAGCTTATCAAGGCTAAAAAAGAGCAATTTAATAAAGACATGGAACGTGACGCTCATAAGCTTTCAC
AAGAACAAGCTGACCATCTTCTTGAGCAACACCGACAAGAAATTGAATTCTTGGAAAGAAATCTTGATGCAGAGAAACGC
CGCCAAAATGATGCCCTGAGTAGTAAGATCCTGGAGAAGCGCAGAAGAAGAGCAGCAGCATTAGAAGCCAGACATAATGT
TGAAGTGAAGAAAGAATTATTAGACCAACAAGCAGAGAGACAGCAAATATGGAATGACCAAGCAAAACAAGCACAAAAAG
AAACTCTCGCAAACAAAGTACAACACATGGACAACGAAACAGCAGGCAACACTGTATTTCAAGTACTGCAGCAAAGACAT
ACTCAAGAAAAGGTGGAAGCAGAAGAAAGATTTTCGCGAGAAGTCGAGATTGCCAAGGCAGAGGCTAGGGCGCAAGCTGA
AGATACCAGACAGACAGCAAGAGATGAGCTCATCGCTGAGCAAGACAAAGAGTTTATGGAACTTATTGGTAAGTCGGGAT
CCCTAAGCAGTGGTGAACTTGCGCAGCAAAAGGCCGAACTCAAGCTAAGACATAAGAAACAACTTGCCGAGTTTGACGCA
GAAACAGAAGAATTGATTGCTAAAGCAGAGCAAGATAGTTTGCCGTCTTTGGAAGTCAAGCATGCTTACGCTCGTCTTGA
ACTCAGAGAAAAACAACTACAAGAACTGGCTGGAACCATGAAAGACTTGACAACAGAAGAGGAACTCCAGCAGAGATACA
TCGACGAGGCACAACAAGCAGCAGAATCCGCTAAAGAATTCCGCGAAAGAACGATGTTTGACATGGCGAAAAAGATTGAG
GACATCAAAGAAAAACGAAGAATTCAAAGCGAAGAAGAGCGACAGCGAATGGACGAAGAGATTCGAATTCTGGAAGCAAA
ACTCGATGAAGAACGAAACCAAGAAGAGCTTCGTCTCGCAGAAAGAGAAGCTGAACGTGTTGCTAAAAAGGTCAAACTTG
CTCAGGAACAAGAAGCTGCCAAACAGTTATCATTGGCACAACAAGGCTTGAATGAAGAAGAAAAGGAGAAACTTCTAAGA
GAGCATGAGGAAAACATGGCCAAATTCGAGCAAAATCTGCGCAAAGAACAAGACAGAGTCAAGGAAGCACTACGCGAAAA
GCTTGAAGCTCGACGAAAGAAGAAACGAGATGCTGCTGTCAAAGACATAACTCAAGCTGCTGAAGAGAGCGCTGTCGTGG
CAAAAGAACTAGAACGACAGCAAGTCAGTGCATTACAAAAAGAAGGAGCAACGAAAATGGCTGCTTTAACGCCTTCGCGA
CCAAAAACACCTCCTTCAAAGGACAAGCCAAGCGGCTTACCAGATGAAGCAGGTCTTCCAGGAACCGTACCTCACTTCGC
AGAGGCACGTGGTGGTGTTCCCGAACACGATCTAGCCAGCATGGCCCTAGGATCACCTCTGTTTGAGAGTCTTAGTGAAA
TAGAGTCTAAACTGCGAAACAATATAGGTGAAGGTGGTGTATCTGGAGCCAGCGGTGGCAGGGCATACATCGATCTACAA
GATGCACAATGGATGTGTGGTGGAGACTTGGTTCCTGTCGATATCAATGAACTTAGTCCCACAAACTTCGTTGTCTACCG
ATTTGGGGTTTTTATAGCTGACATGCTCAAACAAGCAATGCAAGTCCCGGATGTGACATTACTGCTCGCGTCAAATCTCC
CAACCAATGACTACAGCCAAAACGCGTTCAGAAACTCCTTCTTCTTTGAGCATGCTCGAAAAATCTTGTTTATTCGCCAA
GAAAGAATGCAATCAGTTGGTGACTTTGTAGTGGTCATTATGCACTGTCTGGCTCATATTAAAGTTGGTGATCTTATCAA
CGATAACAACACGCTATTCTTGAGGGAATTCTACAAGGCAATGAGGATCTGTTGTCAAGACATGTTTTTCCAAAGATCTC
GTCCGTCTGGTCCTGCGATGTCCGCTGACAATGCAGCTTCTCTGTATGATACCTTTAAGGCTACCTTCAGTCAGTCCACC
GCCGTACAAGAACGTATAAATGTGGTCGAGGAACTAGTCAATTTGAAAGTTATTGGTTCATCGGACACAGACTTCTCCAT
AAAGGGGATTTCTGAGCGTCTCGCAAGGAAGAATGCATTCTTGACTAGAGCGAATCTTAAAGAATATCTTGCTAACGCGC
AAGCAACGACCGAAAGGAAAGAAGGTTTTGCAATGAAAAGAATTCGTGAATTGACTGGTCAAACGTCGCCGAACGACCAA
ACAAGACATCCACAATCTGGAATATCGAGAATCATGACACCGAAAGAAGTCTTAAACCGACAAATTACTAAAATGGAGCG
AGACATCGACAATTGTAACGTTGAACTGACAAAGGTGATGAAATCTGAAGCATCACTTAATGAAACAATCAAGGAAATGG
AAGAAAACACGGACATCGATATGGAACGACTCTCTTCTGTAAAGGAACAGCTCAGAAACGTTGAAATGCACAAAGACACT
ATCATGAGACGGTTGGAATACCTTGAAGACGAGATACTAAAAAAACAGAAAATGTTATCTCAATGAATATTCATACACTG
ATGATTTCCTCTCCTGAGTTCGATAGAACTCGTTAATATGTTCGATAGAATTTTAGCACTATTAACACTTTCAAAAGCTG
ATATTTAGTCGTGATTAAGCTTATAACGTAATAAGAATAATTGAAAACTTGAACAAATACTAAACGGGGCAAATCCTATC
CACCATTTGGGGCAATACTTTTGATAGCAACAATTGATAGAACAATAATTTATTCAATGGCAAATATTTTTAATTACGAC
GACAATGATTTCATTCAAATACAAGAACCATAATTAAATGGTGACGAGAATAGATTGTAAATTTTATTTAATTTCCGATT
GAAGCATGTATATTTTTTGTAGAAAATGTATTTTTGTAAACAATTGTTCAATAAATATTAAAATTTTAAAAAAAAA
>Locus_72426_Transcript_1/1_Confidence_0.000_Length_17746
TAAGTATATCTACCATGCTACTAAGTATTAGCTTTGATTTACCATTTTATTTTTTTATTTTAGTAACAACACATTCTGTA
CTTGGGAAAACGAATTAAAGGAAACAATACCTCATTGCAACTATTCCAGTTGAGTGATAGCAACTAATAGTCACTAAATA
ACAACTATTAGGTCGTAACTATTAAGTAATGCCCCGAATAAGAACTAGGGAAGCAAACGGCATAGGAATGCAAGAAGGTG
CTAATTGCGCATTGTATAATCCATCCATCCCATTGGTTCAAACATGAAAATCTGCTATAATTTCACAAGTTAGGGAATTT
TCTGATATTTTATTTTATTGCAAATTAGACGCATCTTTTGGCTATTGTTTTGAGTGCTTATGATTGGGTAAGAGCTTTTA
ATACAAAAGAAACTTTGTTTCAAGATAGAGTTTATCCACATTTTATTTCAAAAATGTGTTACCCACAGGTTAATACATAA
TCAGTGTGAAAACCAAGACATTCGTACATGGGGAACTCGCTATGCCGCAGAACAATAGAGAGTTCCCTAGTTCTTTAGCG
CATTGTTACTTAAGGTTTTATTTCATGGACATAGTGTAAGCACTCTAGATACTATTTTTGCATTGTTTCATTACTTTGCT
AGGTAAATGTTATGTTATCATGCAGAATTCCAATCAGAGGCAATCAGTTCTTGATTATGATGAGCCATTTTGAATCAGTG
TTTGAATGGTGCCCTGAATGGGGCTGTAATCCTTTGCATTCCCATCCGAGAGACGCTTTAAGCTCAATACTTTCCATTCT
CCATCAATCCTACACATGCTACACATGATGATAGCTTGAGAATATGCAGCATGTGTCAATGAATCATCACAAAGCTGTTT
CTTTGGATATCGTGCATCAAAAAATTTCAGACTTGGGTTGGGATATTTGGAAATGTTTGGTGAATTCCATGCACTCAAGG
TGAAAAATAACTTGTTGATTTTCTCTGGTAAACTTTTGATTTTGATTCTTATGGTGTGGTGTCCTTTACGATTGTAATCA
TCCATTACATCTCCAGAATGACGAACACCTGAGCAGGTCTTGCTGGATCGTCTGCTATAATCTACAACTTCTTGGAAATA
TGGCCCACTGTAAAGTAGCACAGAAGCATCTAAAAAATCTACTCCTGAAAAGGGGTATCCCCAGAACAGATCAAAGATGA
CTTCGTCAAAGGAATCAGGAATGTTGTAGAGGACAACAACAAGGTTTATCGTTGAAGATGGTTGTACATTGTAGTCAAGG
AGAGTTGCCAGTTGGGAGTTGTTCTTATAGGACTTGAGCTCTTTGTCCTGAAACAACAATCTTTGTTGCTCTGGTTTAAC
CTTAAAATGCTCTTGAATCCTGCTCTTGAGTTGGACAACAGTCATGTTTGGATTAAACTGTATGACTGTCACCTCGCCAC
CCATTACTGACACCATAATAGTCTGATTAACACTGGGTGCATCTGCAGTGGTGCTTGGGATAGGTTGGGGAGCCTCAACA
TCAGGGAACATTCTCTTAAGTGTGTAAAGACATTCTTGATAAGTTGGGTTGTCAATTGCAACTGGCTCTTTGCACATTGA
ACAGCGATGATTCTTTTCTACATACTCTGTTGTGCACCTTAAGCAATGTAAAGGCGCGTGGTTGCACTTTTCAGTAAGTG
CCTCGAATGGAAACTCTCTCCGTAACTTGTCCTTAGAACAAAGATGACACTTCATGTTGAATCATGCAGTTAATTAGGAC
AATTATCAAATTATCATTCGGAAAAGTTCATTAAAATATGATGTCCCGAGGGTTATTTCGAAAATTTGAGTTCTTTAAGT
TCAAAATATCGTTATAATACGAAGTTGCGTCAATAAGATTTCGCCTGCTTCCAGGAATTCAACATACACAGTAAGTAGGT
GTTATACTTCGTGGAAGTCCTGCCGAAGCTATGAGTCACATGATGAAACAATGTTACCATATTTGGGATAACATGCGACA
ACTTGTTCTGCAGTCTGCGTGGTTCCAAATTCTGGGAAGCGCTTTCAGCAGGACTCCGCTGAGAGCGTCAAGACTTTCAA
GCTTTACACTTGTGGTAATAAAGATCTTTTGATCAAGCATTTGCTTCTGCAATGTAAGAACAGAAAGCTATGTCAGACAA
AGAGGCGGGTGGCCATGGGGAAAGAGAGAGAGGAAGCAATAAGAGAAGCTATTCAGATGCTCTAGGTGGTGGTGGTGGGA
CTGCACAAGTTAGTAATGATAGGCCTAGTACAACAGCAAATTCCTACAACAGCCAGCAAACAAGTTCCAGTAAAGGAGAA
CACCATGGTGACCAGGAATTTGTGTTTGTTATGTTCCACCTATATGTCAATAAAGATGCAGAGACGGCTACACTTATGTT
CGAGAAACCGTTGAAATGTAATAACAACCTAACAATTACAATGGAAAAGGTTGACAGCGATGGACACTGGACATATTTTA
AGTCAAGAAAAATCAGAATCCATCCTAACGAAGTAGGGAATGCGCGATACAGTTATTTGGTCACTTATGCACCAACACGT
TTTCAAAGATTTAAAAGTGTTTTATTTGATCAAGATCTTCGTGCTCAGGAGAAGTCATCTCGAAAACCCTTTGGTGGAAA
CAACCAGTACGATGTGTTCAAAGATCCCAAGGATACAGAAAATAGATACGAATGTATTTTCGCTGGACAGTTTTTTTATA
TAAAAATGCTGTACGATCAAGTTGAGGAAAGTGGAAGAAATCTGAAAAAGATGATGATTGAAAGTGAGCACATAGGATTT
GGAAGTCTCCCATTTCTCCCAAAAGAGATAAAACCCTTTTTCGTTTGGATTACAAATTCAACGAAATCTGGCCTCACCCC
TAAAAGAAGTGCTTTTCTGTGTGCTTTATTGGGCCAGCTTTACAAAAAAAGTGGAGACCAATGTTGTCTTTCATTGGTTT
TAGATGATAGTAAACAGACTGTAAACTCTTTGCTTATTAAGTTGCGCGATTGCAACGAAGCATGTCTACCCTCGAGCTCA
CTTGATTTCATAAAGCACATTGACTACGACCTTCTTGTAGACAGCTCTTTTTCAAGTGATCTGGGATACGTCTTAACCTT
TTGTCATCTGTTTGACAGCCAAACAGTTGTTGAGAGAATGAAATGGTTTAAGCACACTTTCACCAATGACTTTGATGAAA
TGGCGCAAAAAACTGTGAAAAGAATCCTACAACTTAGAGAGAAGGAAGGTAAAGAGCTGTTGATAAAGTGCATTATAGAG
CGGACCCCAAACATTTCGTCACTTTGGAAATTGTCAAGGACTTTGGAGAGCCAGAATGCCATGATGGATCAGGCTGATTT
CATTGCCGATAAATTCAAGCTCTTTTCCACTTCCGTTTACCGAAAAATAGATGTCTTTGATAAATCAATATGGCACGAAG
CGCCACATTCATTGAAAGGGAGAATTGCAGTTCCGTTTGCTGAAGAATTAAAGCGACGTGTAGAAGGCCGAAGCACAAAG
CTTGACGAGGAATCATTGACTAATCTCATGCTCGACAGAGAACTTCAATCTGGAGCTAGTGCTGTCTTGGTGGACATCAT
GAAAGTCCTTTCAAAATCGAAGAGCAGTCTTGATGTCGTTTGTAAAATCTTGAACTCGCACAACTTCTTATCATTTTGGA
AGAAGACCAAAGAAGAAGATAAGGAAGACATAATTTGTTGCCTTGCATCAACTAAAGTCAAGTCAAGTGTAGATTATAGT
ACACTAAAAAAAGATGAAGTTGTTAAAGGTTTCCGAGCTCTTGAGGAGTTGTGCCAAATCATTTGCTTGAGCAAGCATGA
AGACGTTATTGCAAAGTTCATTTGCCAAGAAATGCAAAGATGTGGTCTCCGATCTATTGTTGATGCTTATGATGAAATTC
AGAAGTCTATGGGAGTAACTGGTAAAGAGTGGCATTTAAAAACGCTTATCAACACAGTGCAAGTCGAACAAGCAAGACCA
GATGTCAAGTCTAAGCTAATTGATACCATTTTCCCAACATTGAATTCAGGGACACTAACGATAGATGGGGGGAGAGAGGA
AATCTTGCTTTTCCTACTTGATCAAATAAAGCTTCCGTCAAAGTCTGGAAGTCAAAACCACCAAAAGACCAGCAATGTGA
TCAACAATGTTTTATCTGAGCGGAAATTGTGGGAAACCGTTTTCCAAGCAACGGGGAAAGTACAACGTCTACACAGCCAC
CAAATGTACCTAATGGTCAAAGATGAGATCGATTCTCATAGTAAGTCCATTAACGATGGCAGTATACCTTTGGGTTTTTT
CAAAAGCAAGGATGACCTGCGAAATGTGGCGCAACTTCTAGCTTTAGGAAGATGTTACCCTAGTGGATGCGAGACAGGGA
TCGGCGTGGACGTGCTAAAAGACAAGTGGATGCAATTTCTTGATTCACTTTCGAATGAAAAAGGAGAGTTAATGTTAATG
TTTATGCATCTTAAAGATGTCATTGATCTCGCCAAAGAAACGGCAGATGAAAGTGGAGCAATCACTCTGGTAGATCTCAA
CACCATCACCAAAGTGTACAATGACCAGAAAAGCAGCTTAAGGAGCATTTACTTGAAAGATATCCGCACGAAAGGCTACT
GGGGCCCTCTGGAATCCTTGACCAAACAGCTATCAGAAGAGTTGGTTAAGCTTTCGAAGTCGACAATCTTCAAGAACTTT
GCAGCAACTATATTAAAGGAGCAAGGCATCAGTTGTGAAATGGTCCAAGGCAGTGCAAATGACGAGGAAGAAAATGGAGT
TGATCGAGAAATGACAGTTGAAGATGTTCTCCTCCTACTCAACAATGACGGAATCAAGACCTTCAAGGATGTTTTGAGAA
GAGTTGCAGACCAAGGCTGCTCGGTAACTTCAAAAGAATTAGACAAACTCCTTGTAGGTATAGAGGCAAGTGCTATTGAA
AGAGAATTCAAAGATGTGTACGTGATCCTTAATATCCCTGCTTTTTCAATGGATGCTACAAAGATGCTGCAAAACTATGT
TCAATTTAACGATGTCGAAAGAAAACTTCAGGTCGCGATGGAGTGCTTAGATACTGTAGGGTATGAAGTTGGCCTTGAAG
ACGAAGGCAGCTTTCAGAAAACTTTGCATTCATTTCTGAACTGTAAAGTGTCAGGGTCTTTAAAGAGTATCTCTGCAAAC
ATGGAGAATCCCACTATTGTGAAGTTAAACTGTCAACTTTCTCCCGACCTTGTTGACATCTTGAATGAATTGTCACTCGC
TAAAGAATTAATTGAATTCATCATTACAACCGCCAAAGATAACATGGTAGACTTAGTTGAAGCCGTAGAAGAACATTCAG
ACCAACTTATTCAAGAGACAACTGTGTCGTACCTCATAGATGTCCATCGGTTTTTGAGAGAACTACTTTCAAACAAGCCT
AAAAAGCCAGAATTGTTCCTAGATGGGATATCCCAGGCATACAGAAACATCACGAAACACAGTTCAAGTAGTGCGAAGAC
AACGAAAATGGCAGCCAAAATTAAAGTCGTCAGTTGTAACGTTCATAGCCTAAGAGGTCTGCACATGATGTTGTCAAACA
GAGGAGAGATGACAAAGGAGATAATCAAAAGTGCTGTAAACTATGGACAGTACCTAGTTCGTATAAATGAGGACGGAAGT
GTGGAGGTCCAATTGACATATAAACGGCAAGACCAGAACAATAGTGAAGCAAAGTACAATCATGATGATTTAAATGATCT
GAGAAGCCGAGCCCTGTTGATGGTTAACGCTGACAAGTCGCACGTGGAGAATGTCGATATTCAAGCGTCTGTGATTTCAC
TCGCAGATTTGAGATATTTTGTTGAGCAAGTTGACCTTCTTACAGACATTGTTCGCAACTACACATTTTTGAAAATGTCT
GGAATGCCTGATTACGACAAATCCTACTGGAAATTGCTGAAGAGCATGGATGAAATCAAAGAAGAAGAACAACGTATCAG
TCGTGAAGTGGAGTGTTGGAACAAAATGATATTTGAGGTCCGTCAGAAGCACTTTTTCTTGAATTTTGTTCACACAAAGC
ATTTCTGGTTGCTTAAATCGTTTTTCCACAAGAACACTAAATCTGACAAGTGCTTTTCAGATGAAGTTCTGGCTATATTT
CGCCAAATCGATAGCGGAGTAAATGTGGATGACTTCCCGTATTTCCATTCAGAATATTTGAAATCCATAACGACAAACAC
AGAACACGAAGTTCATGCAATTGGATCTGCCCTAGAGAGAATATTCAAGCATTCTAAAGTAAAGTCTTTGCCAATTTTAG
AACCGAATCTTGTCGCGAAAGACGCAGTTGTAGAGCCTTGCAAACTCTATGTTGGTGTCCTAGAGACCGACAGTGCTCAA
ACTGTTCACGTCATCATGTCCCTTTTTGGAAACACATGTGCTCGTCTTCCAGAACCTAGCCAGATTCTATTTTGCAACCC
GCAGACAACATGGGATGAAATAGAATTACTTCTCTTGCGAACATTTGAAGCCCATCGACATGGCTTTACAAGCAATCTGC
ATTGCATCGCCAATGTTGAATGCCTTCCAAACGACATTCAGTTCAAACTGGTTGACACTTTGAAACTCAGGACGAGTAAC
ACTGATGCTCCATACCGTCTGGCAATTGTTTGTCGTGGAGGGCCTCATCATCATATTGCAGATCAATTCTCTGACTACGT
GCATTATCATGGAGGTATTGCTGATGCAGACATGAGAACAACATTCGAAGAAATGTGCCCTAACACATTCCTTGTAACTG
GGGATCTCCCTGGTCTTGGGAAATCCGAGGAAATTTCTTTTCATGCTGGTGAAAAGGGTAAAGCTGTCGTAACATTCCCA
ATCAGTGGACCCTTTGTCCGTCGTGATCTTGTCAAAAGACTTTCTGAACTGAAACTCAAGTCTTTCCAATCGCTCCACTT
CGATATTGGAGAGGTTGACGACCCAGCAGGCCTAGATACTTTCTTGTTTGAATTAGTTGTCACTAAAATGGTCTCATCAG
AGGCTTTGATATTCAGTTTGCCTACTGACCATGTTTACATCGAAATTGCCAATACCTTGCAACAAGGAATGAGAAACTCC
CTTCCAGTATGTAAGTGCTTTAAAAGGTTGAAAGTGGATTGGAAAAACTACAGTAACTTAAGGATAAGCGAGGAACTAAC
AAGTCCTATTCAGATTGTATGTCACTATTTAAGTGCCTACGACAGTGGAAAACTCGAGTACCAAGAGGTGAATTTAAGTG
GAATAAACAATTCCAAACCACTTAGTTCTTCAAAGTGCCAGGCGCTTTTGAGAAAGCATTTTTTTCCTGGTGGCGATCCG
TCTTTCAACATTCTCGAAAACTTCCTATCTGTCTTGGCATGTCAACTTCTAAAGTTTTCAAGGAGCCCTTATTTCAAGCC
TAAACACCTTAAAGATATGGTTGGACAAAACCATGACATTCGTATACGTCTTTTCAAAGCGTTGCTCGAGGTTTCCACTA
GTTTCGCTGCAAGATCCGTTAATGCATGTAAGGCAACCCAGAGTGATGCGATCAGCGAAGTTCAGGCTAAAAACGCTTTG
GAAAAGATGAAAGCAGGAGGAGCTATAAGTGCTGACGAAATGGTGGACAGGGTTAAAGGAATGATTCAGTGGTCTGACAA
CCAACAGCTTGTACTCATGCTGCACGGAGCTGGTTCCATCACAGCGATTTATCGAGATTTGAAAGATGTACCGAAAAGCG
TTAAAGATCTTTTCAAGAGTCAAGCAGTGCATGGTAAGGATCTGGAGGACTACTCAAAAATGACACAGAAGGAGCTACAG
AGCAGATTGGAAAAGTTTTCAGATGCTCCTACAAATGTAGATAGGGAAAAACTAGCGTCCTTGAATTATGCACTTACCCC
AGACAACCTACTGAAAATGGCCTTAATCATTCAACGGATGCAAGCAGGTATTCCTGTTATCATTATGGGAGAAACTGGAT
GTGGTAAAACAAGCCTCGTGCGATACCTTGCCCAGACTTGTGACATCCCCTTTGATGTGCTCAGCTTCCACGCAGGTATA
ACAGAACGGCAAATCACTGAATTCATTTATTCCAAAGACAAAGAGGCCAGAAATCTTCAAAAAAAAGGAAAGTCGATGTG
GGTGTTTTTGGATGAAATCAATACTTGTGACTATCTGGGAACCGTTAATGAGATTGTGTGCCATCGTTCTATTCAAGGTA
GACCATTGGCGTCAAACCTCATTTTTGTTGCTGCTTGCAATCCTTATCGTCTCCGCCCACCTGGGCGTATCATGACAGCT
GGTTTAACTGGAAAGACATCATTTGATGAGTTTTCAAAGCTGGTTTATCGAGTTCACCCGTTGCCCGAAACGATGATCGA
CTATGTTTGGGATTATGGATCACTGAATAGCAAAGATGAAAGGGCATACATTGGTCGTATGGTAGAGAGAATGTTTGATG
GCGCTCAACGTGATATGCTAGTGGATTTGCTGGCCACTTCACAACAGTTTATCAGAGATGAAGACAAGAGTTCCTTCTGT
GTGAGTCTTCGAGATGTACACAGAGCCACAATTCTGATGAGGTGGTTTTATGAAACGTTGAGCAATCGCTCGCACACTTG
TACCAGTCATCAGTCACACACTGCTAAGTACTTTCATACAGCACAACAATTTACAAATACTGAGAAAGCAATTGTACTGG
CTCTTGCACACTGCTATCTCTCAAGACTCCCAACAACAGAGTTAAGAAACAGCTATTGCAAACAGATGACTGTGATACTT
GATAAACATGGATTGAACAGGTTTAAGAAGTTAGAAGATTCATTCCAAAGTATCATCCGAGCGGAGCAGGAAGATTACCT
ATTAAGAATGGAGCTTCCTGAAGGAACAGCAAAGAACGCTGCTCTTCGTGAAAACGTTTTTGTCATACTTGTTTGTATTC
TAAACAGAATCCCTGTGTTCATCGTTGGAAAACCAGGATGCAGCAAATCCCTCTCCATGCAAATCATTAGAAGTAATCTG
CGCGGAAGAGACTCTAAAGATCCATTTCTGAAAACACTCCCGCAGCTAATGGTTGTATCTTTTCAAGGCTCTGAATCGTC
GACCTCTGAAGGTATTGAGAAGGTGTTTGAGAAAGCAAGGAAGTACCAATCAAAAGCTGAAAATGTCCTACCTGTCGTGC
TTTTAGACGAAATTGGACTAGCAGAGATTTCAAAGTTTAACCCACTCAAGGTCCTTCACCGTCTACTTGAACCGGGCGAA
GGCAAATTTCCCGATGTAGCCGTTGTGGGAATTTCAAACTGGGCTTTAGATGCTGCTAAGATGAATCGTGCCATTCATCT
GTCTCGTCCGGAACCAGATAAGGATGATCTTTATGAGACTGGTCTTTCTATCCGCAATGCACAAGTTAAACATGTAACAA
GGTCCTTGTCATCAGATCCTCAAATACGTTGCCTTGCAGAGGCATATCATGAATACCAGGCCAAGCAAAAACATGAAAAC
TTCCATGGTCTGAGAGATTACTATTCTATGGCTAAGTGCCTGTCATGTCGAGACCCAGGTGAAAACAGCACAAACATCCA
GCGAGCCATGCAAAGAAACTTTGGTGGTATTACTGCAGGCAAGGGTGACCTTCAGTCAGCATTTTTACAGAAACTCAAAT
TATCTCAAACAATTGGTGATGTTGAAGATTTCCATGTTACCGACCTGATCGAGGGTAATCTGAACGACAGAATGGCACGC
CATTTAATGCTTATCACGAATGGAGATTCAGCCATTGGAATTCTCGACCAAACCTTGAATGATTTGAAGAAGGAAAAGAT
CACAATATTTGGAAGCCGTTTTGAAGAAGATCTTTCGGCAGACTACAGTCACCGTATTCTTAGTCGAATTATTCTTTGCA
TGGAACGCAACTGCATCTTAATCCTACGTGACTTGGAAAGAATCTACGGAAGTTTATACGACATGCTGAACCAAAACTAC
ATGGTAGTTGGGGGGAAAAAGAACTGCAGAGTTGCCCTGGGGGCATTTAGCAACCCAATGTGTCAAGTAGATGACGGCTT
TAGGTGCATTGTGCTTGTTGATGAGGATAAAGTTGACTACTCCGACCCACCCTTCTTGAATCGCTTCGAGAAGCAGCTGC
TACGATTCTCAGATATCCTTGACGACAGACAAAGGACGTTGATAAAGGAGATGGGAGAATGGGCAGAGAGCATTTCATCT
GTACATGGTCATGAAACTAAATTTGACGAGTTTGACATGTTTGCTGGATTCCATGAAGATACTCTACCTTCCGTTGTACT
TTTGCATAGTAAAGAGGCCGAAAGATCTGACGAAGACGTTTTAGAAAGATGTAAAGATGATCTGATGACTATTGCTATGC
CAGATGCCGTTATTCGAAGTCGCAATTCCAAACTTAATCATATGAATGATGAGGAAGTTAATAAGCTTTACCATAGCTAC
TTTGAGAAGCCAATCCATGATGGTGTGAAAACATTCCTGGAGCACACCTTTGAGAATCATCAAAAAGGAGATCATGGTTC
AGCTGGTATGAAGCTTCTCATCATGACACACAGCAGCATTCATAATGATGTGTCTAAATCCATCGACGATCTTTTCGAGG
TTCAGATTGAAAAACTCAGCTTTTTTAAGTCTGAGAAAGAGTTGTCTAAACGAATTAAATACTTCTGGTGGGAGTCCAAG
GCCAATCTTCTGGTAGTCCAATGCAGACCAGAAACAGATGCACCTCACATGCTATTGGTGAAAACTATCATCGAAGAACA
GCGTACAGCATTCATTAACTCTCCTCAAAGCTCAAGTGAAAAGCATGTCTGTATTGTGGTGCATCTTCGTCGCTCAGTTG
AAGAAGAATGTGACTATCGATGGCAGTTTAACTTCTTAAGTGGTTGGTCGCAAGTGATGATTGAATGCCTTGAGAAGCCA
GTTGTACTAATCAGAGAAATGCTGGAGTACTCAGTTATAGATGTTCTTTTGAAATCCGAAACTGTTCCTTTCCACAAAGT
AGCAACTGATCAAGTCTTATGGTGTTTCACTCAGATCAGATTTCCCACTACAAAACCTTGCAATCTTGATGCCATTTCTG
GTCTGATCAGCGTTATGACGTCATGTCCAGACGTTATGAATTGCTTCAAGGAATTATGTTGCAGTTGGATTGGAAATCAG
CAAGAAGGTTCTGAAACCACATGGCAGATTGATGTTGCTTGTGACCGACAAGCATTAATCAACTCATCGACCCTCGTGAA
GGCCATGGAATATTTCATCATACACATTGTGAGGCTTCCATTTGCTCGAATCATCTATTTCCTACAAAAGCATTCTGCTT
TTCAAGCTTTGACTGGAAATGATGCAACTCGCCAAGAATGTCTGAAATTAATATCTAACGAAAGCGTGTTTCAGATAAAT
AAAATTCCGCCTCCCCAAGGAGCAGAGTCACTAGTTGTTGAGGCGACTTATGCGAACCTACGATTTCCATTCTCAACCTT
TTTCTGCGACAGAGTCGATACCTTGTTTGACTTCTTCACAGATGAACACCGTAACCATTGTCTCGAACAAGAAAACATTG
ACGAAAATGGAGACCTCACCAGCAATGCCAGAAAGGTCTTAGTGATGAAGATCGCAATGAAGGTAGAACAAGTCATCAGT
GAGATTACTGATTCGCCATTTTTGACAGAACAATTGAACGAGTACATACAGGACTTTCTCGACATAAAGACGGATGATGC
ATCAGGTTTTTTGAGCCGAGATCAAAGAATTGCCATAATGAAAGCACACTACGGTGAAAAGATGCCAGATTTTACAGGGA
CAAATCCGGCTGATGTTTCTTCTGTTGTAGCCCAGCTTCACTGTAATTTTTGGATTGAAGACAATGCCGTTCCGAACGTA
TTGTACTTTATTAGAGACTGCATAGACATTAATATTCCTGGTTTTAATGTCGAAGATCTTGTATCACGATATCATGGTCA
AAAGAAAAGAAATACGATGACAGACGATGGAGAAGTTTCAGAAAGGAATGATGAAAATCTCCAAGATAATGGATTAAGAC
AAACAGATATGGAGCCAGCTGAAGGGAAAGATCTGTGTAAACTTCCTGAAGAACATAGTGAGAATGAAGATATTTTAACA
GGTCCTGTGCAGGAAAGTCATCAATGCTTAAATGACGACCAGTCAAGCGGTATTCAAAACGAGCAGGCTAGTGAGAAAAA
CAAAGAAAATGTTCTGGGAGATTTTGAGGGCGCGGCGTTACAACAACCTCAAAGCCAAAACAGCCCTGATATTGAGTCAA
GCGGTTTTCCACGAGAGCAGTCTAAAGAGAAAGGCAAGGGAATGCTTGTTGATGATCACGAGGACGAAGCATTACAGCAA
CCCCACACTCACACCACTTTTGATATTGAGTCAAGCGGTGTTCCACAAGAGCAGTCTAAAGAGAAAGGCAAGGAAATGCT
TCTTGAAGATCTCGAGGTCGGGGCGTTGCAACAACCCCAAAACAAAAACAGCTCTGATATCGAGTCTAGCGGTTTTCCAC
AAGAGCAGTCTAAAGATGAAGGCAAGGAAATGCTTGTTGAAGATCGCGAAGACGAAGCGTTACAGCAACCCTACAACAAA
AACAGCTTTGAAATTGAGTCAAGCGGTGTTTCACAAGAGACGTCTGAAGAGAAAAACGAAGAAATAAGTGCTCAAAATCT
CGAGGACGAGACATTGCAGCAAACCCATAGCCACGAAAACGTCGATGATACAGCTAATACGAACAGTGAGCAATCTACAG
TGGACAATGCAGGTGACGCAGAAAGCAACTTCAATCCCGAGTCTGTGTTTGAATATTTTGTTGTGAAAAAAGTGTGTTTG
TCACTTATTCCAACCGACAATGTTATTCAGTTATTTGGAGGAATCTCAAAGTGGAAGAGTGCAGTGAGCCTTGTACTGTC
CTCGGTATCGAAATATCGTATCCCAATTGAAGTATCGTATTTCTTGAAAGTTTGCAATGATTTTGCAAACTTGATTCCTC
TTGAGACAGAGCCCTATTCGCTCTTTGAGATTGGAGAGCGCGGGGAACAAGTGGACAATCAAAACTATCTTGATTCGGAA
GAGATTTTTCAATCGGTGTGTGACTCTGTCCAAGTTCTTCGAGACAAAGGACACGATGAGACGAAGCTCAATGAATTTCT
CTTCCAATTTTATGAGAGGTGTATAGAATCCAATCCAGACTCACCAATGATGGGAGAAATATTGTCAAAGGTATCCTTAT
CTGAAGACGCAAATATGCTCCACCTTGCAAGTTCCATTTTACACCAGATACTCCTTTCTGAGAATGACGCGTTTGCACCC
GAGCACCTAGAGAAATTGATAACTTCAGCAGAACTTGACGAGTTTCCCAATTTAAGCGAAATTAATTTCGCGCTTTCTCT
TCAAGAAAATGAAAAAGAACTTGACTGTCACGTCAACGTGATTTGTTGTGATTTGATCAACAAACTATACTTCAAAAACC
TCAATATCCAAGACGTGACCAGCTCAAATGATGCACATATGCGACACTTTCATCAAGCTGTTTCTATTTTGTCAGAAACC
GATGAAAATCTCAAGACAACTATGTTTCGATTTATTTGTGCTGTTGCCTATCTGAGAGCATATGTGTCGGAGTTGGCCAG
ATTGCCGAGTGGCGAGACGAAAACTTTAGATCTTGTCTTAAGTGATATCTGCGTACATTTGCAAGATGGTGAAGAGCTGC
AGCAGAGGAAGTTAGTCGTTTGGACTTTTCTTATAAAAGAACTGTGTCAAGTGATGTGCCTGTATGATGTTAAGAAATTA
ATCCAGAGCAATGAGAAAACCCATCCCTTGATGTCTCTCGAATGGAAAGAAGAGGATACATGTAAATTAGAGTACAACCC
TTTCAAGTTGCAAACAGCAAAGTCCAAGATAGCAACCGCACTGGGCATCTACGTGGAAAGCAAAGATTCAAAGCCATTTA
CAGATGCTCTTGATTCTATCATGACATCATGCGAGAAAAGACAAGAACTTGCCGCCATCACCATTGAAATGTTCTACATT
GTGCGTTCCTTTCGAAAGCTGAAAGACACAGAGGACAGTGTAGCAGAGTTTGTAACAAAAAGTTTGACCAAGTGTACTCT
CCCATACAAGAATTTCATTTCACGCATTTCCAGTCGACAAAGTTTTCAGTGCAAGGAATTGGAAATCTCATCGGAGACCA
CAACGATTGATTTTCAAGTGGCATGTCTCGTCCAGCATTTGTGCGCCATCTTGACCTCGCGTTTTGTCGGAAAAAGTACA
AATCCAATCATGTGCTGTCTGGTCGATCCCAAAGCACTCAAAACGTCATGTATGGTTGCCTTACCTGACGATAACTCAGG
ATACCCACCGTACAAACACTTCAAGAGCAGCACAGCCTGTGAGGTCCATTTATTTTCTTGCAAATGTGGCATTCGTTATG
TTTCTCGGGAATCAGCAGGTGCAAATTGTCCTTTTTGTGATTCTCATAATAAAAAGGAAGTCGTGAAATGTACAGGGCAG
AAGATCCCTGCAACCAAAGGATATGTCTACATAAGTCCAGAGGATTTGAAATGTGACTCATTGCTCCACGTCCGAAATCT
TGATCCTGTGGAGTTCCGAATTTTACATTTGATCGTCCATGCTGCTCTGCTTGGTGGCTACTCCTTGGACTTGTCAACCG
TTGTACTGAGCGATGTGATGGGAGATGAAAACCCATCAGACACCTGCTACAAAATCGTACAGATTGACCTAGAGGCCCTC
AGCAGCTTGTTTTGCTGTAAAAAGGAAAAGATTGTGACCCTTTTACATCATGTCATCGAGTCGGTGTCCCAGATTTTAAC
CGACAATTCTGGCTTGCCCATTCCTCTCGATGAAAAAGGAAGGTCCTCTTGGGAGGGCTACTTTTCAAAGAAAGTGAAAC
CAGTGCTCGAGAAGTTTCATTGTGGTGGCTTTGTTGAAAAAGACAACCAACAGTCTTACACAGCGGTCATTGAAGAGCGT
CAGTTGCCTCAGTTTGCCGATATCACTTCAAGAAATGCGTCCATCCCTCGATTATTTCGTGTGACACAGCCAAACACGTT
TAACAAATTACGCGAAGTGTATTTTAACAGTCCTACAGAATTAAAAGAAAAGCACCAGCTTCTTGGACTGTTTTTGGACC
ACCATGACACCCTTCACCTAATTGGAAATCTTGTCTCTCTACTTTCGTGGAGCCGCCGTGTAGGAAGCTTGCTTAGCCGG
GCCATCACAAGAAAAGACGCCAAAGAAAAGAAAATCTATGATGTTGTACTCAGCAAGGAATCACAGACACCAAATGAAAC
TAAATTGAGTAAAGCATTTGAAGAATTCAAAAAGGCATGGAGAAAGGTTGTTCCGCTGGTAAATGAAAGTATTCAAGATG
GCGACGAGATGCCTTACATCAGTGAAATCAATCCTGTTGGGTACTGTTTAGCTGAAAAAAATGACCTGGGCCGGTACTTG
TGTAAAAGTTTTTACATCCTTGCCAAGATGCAGAATACGTTTCTGGATAGCTGCCTAGCCATTGCATCAACTGGAAAGTG
TCCGGCTCTTCATTTCTTATCCAAGGAAGGGTCTCCCTATCACTTACCAATAATTCACGTCCAAGATGCAAAGGAGAAAG
AGATTATCAATTATGAATGGACGGATAACTTCCTTGCACACTCGCACTGTTCAACAGAGTATGGCCAGGGAAAGAGCATA
ACTTACGACATGACAAAAATGGAGAAGGAGTTGGCTGGCTGCTTTCTTCTGGGAAAAACTTATCTGGATACGGCGAGTGG
TATTCGCGAATTTGTGTTCTCCAAGCAGCTCTTCCATGACTGTGCAAACATACTCAATGAGTTGTGTGAGTCCATCCCAC
AAGATAAACTTCCAAGCAGCGTGGAGGCAGAACTTAACAGTTCAGCAAGGAAAAGCATGGACCGAATTCAAACTCTCCTG
GGGCACATGGAATTGGTGCTGTGGTATCTGAAAAGGATGGAAGTGAAGCCAGACAGAAGCCTTGTAGAGTTCTCTGACAC
TTGCATTCCTCCCTCAAGAGTATTTCCAAAAGATCTCCTACCGACTACTTTGAACACGATTCAAATTAGACATGTCTGCG
CCTTATATGAGTTCGTGGAGGACCAATTAGCAGCTCCTTCAGTGGAATGTGTTGAAGAAAGGTATCTCCAAAAGATGCCC
GATGGGACGAAAAAGAAGCTAGAAGAGAACAGTGCTACCTTTGAGAAAGTCAAACTGGAAGCAGCCATAACCGCAATTAA
AAGGTTTGTTTTCAGGTATCTTCACATGAAACCACACCCCGACGAAAGTCTTGTGGAGTCGATGAGAGATCCTTCTCTTT
GGCCGATGGCTTTAAGAGCTCGATCCGATGACAGCACTTTTGAAGTGCCAAAAGAGGCTCTGAAGTTCTTCCCCAAAGAA
TTAAAAATTGGTGAGATTTACGAGATTCACGCATTCTACGAGAACTTACTGAAAAAGCTCAACGCAAAGTTGGCTCATCC
AAGACCCACCACATTAGCTACAGCTACAAGAGCACCAAGGACATCCCGCAGACCAGGCAAAAAGAGAGTAATGAAATCTG
GCGGGTTTTCTTAACAAGCTTTTTTTTTGCTAATTCGTTTCGAATTGTTTTACCTTTATTAAGTACTGATTCATATAATA
TTTTTATTAAGATCAACAACAGTTTTAGCTTAGAGTAGTAGGAAAAGGCAACAGGTTACTAGTGAAACTATACATTCTTC
ATTATAGCTTTCGTTTTTCTCAAGTTTTAGAATTTACTCATTATTGTAATGATACATGGCACACTTAGAAGCCAAAAACA
AATGTCTTTTTTATAATTTCTTCTAGATGTGAATGATGACTTTATGCATTCATAGGGATAGTTTATAGCGAGTGTTTTGT
TGTTCTAATCAAATCAGTAAGTAGCAGATTTAAAATACAATTGACGTGGCTCTCTTCCTCAGGGCCTAATGAATATACAT
ATCTAAAATACAAGTGTTATAGTTGTCGGCAATCATTTTTCTACCTTACAAGAATTTAAGTTGGTTACCGGTTTTGAAAT
TATAGTTCATCATTTTGTAGGGTGTTTTTAGTATTGTAGTTTCCAAAACCGAAGCGTAGAAATTGATGTCCTTGCATGGG
CGTATCCAGGATTTTCATTGGGGGATCCTTACATACCAAATTGTCACTGTGCCGGACGTCATTTGACGTCAATATAATGT
CGTATAAATCTATGGTTTTCACGCTGTTTTGGCTTTGAAAGGGGGGGTCACGGGCACCATGTAACCCCTCCCCCTGGATG
CGTCCCTGTCTTGACATTGTGCAGGTAATATTGCTGTAAGTTTCCAAAGGCCATTTCCACGATGTCATCGTTTTTCTACT
GCTCAGAGCATATTCATTCTTCCTTGCAAAGCATTCTGGTAGTTGTAACAAATGAAGACATCGTGCTAAACTTCTATTAG
GTAATTTGATTGCACCTGAAGCATTAAAGAGATTTTAATCATATACTATCAAGTGGGTTGTTTTCTAAAGTCATTATTTA
GTGCATCTAGAGGGAAGACATCTAACGCGAGTATGATATCAATACTCTTTGAGTCCATATAACAAGCCCGCGTCATTTTG
AATCGTTTTGCAATGTATCATGGGATATATATCTCCCTTTCTTCATCAAAACAAATCGCTAAAATC
>Locus_59537_Transcript_1/1_Confidence_0.000_Length_17641
GGGACTTCAGAGTTGGGACTTTCCCTCCAGACAGCCTGTTGTGCATGTTCAAACTCATTTAGGTTTGATTTAGCTGCTTC
CATCGCTCTCTTATAAAGGAAAATATTGAATTGTTGGAAGTAAAAGCTAAAAAGATTGCTTTGATTGAATTTAGACTGCA
TCTTTATGGAGCCAGATTAACAATGGCCTAGAAGGTTTATGCTGTCAATCACAATGGCTGACAGCAAACAAAGAGATGAT
AAATCTCAGCATGTTGATGATGAAGGGACAGTACCACCAGAAGAGATTGCTGTGAAGTCTAGTGATGGTGCTTATAGTGT
CAAACATGAACATCAGAAACAGCAAGACAACAGTTCATCTGATGATGACGCCAGTCAGGATGAAGAAGAAGAGATTGTCA
TTGGTGGTAGTGGTGATGACCTGGACACAACACGTGATGAAGACAATGAGGATGACCAGTTGTCAGATGAACAGCAAGAT
TCAGAAAAGAAAAAGAAGAAAAAGAAGAAAAAGAAAAATAAGGGCACCAAAGAAAAATCAACAAGTAAGACAAAGAAAGA
AAAGAAAAAAGAAAGGAAGAAAAGGAAGGAGATGAAAGATAAAGAAAATGCAAAGAAAAGTACTGATGAACATTCTTTAA
GTCAAAAGAAAAAGAAGAATCAAGAAGAAAAAGTGCAACAAACTGAGAAAAGTCAAGACAATGATTATCCAGGCATACAA
AAGAAACCGCTGCAAAAAATGTTAATGGACATAGTAGAAGCAAACAATGGTGGTTTAAACAAAGAGAGTAAGAACAAACA
CAAGTCAAAGAAATCAGATGGCATCGATAATCAATCCAGACAACAAGGACAAGGAAATTTGGAAGGTCCTGGATCATCAA
ATGACAATCCAGGCATGAGCAAGGAAGAGTTTCTGAAAATGGTGGACAGTTTTGACACAAACAACCACAGTTTAGACAAG
GAAAGTAAGGACAAAAGTGGTATAAAGAAAGCACAATATGTCAATGATCAGTCTGGGCAACAAGTGCAAGGAAAGCTAGA
GCACAGCCCTAAACAAAATGTCAGCCATGAAACTAATCAAACTGAGATTGATGTCCATGCTTCTGGTCCAGATACTCCAG
TGTCCCTAGTCACAGTGAAGAACAGTTCCAATTTGCCAGAAGGTTCCAGTGGTCCACCAATACCAATTTTACAAGAAGTT
GCAAATAAGGATGCTTCAAAGAAGATGGAAATTGGCCAGAAGAGTGAGAATTGGGAACAGGAGCTTGAAGAAAGACAAAA
ACAATCTGGAGAAGAGCCAATGGAAGTTGATAGCATTGGGAAAGAACAAGGTTATAGTAACAAGATGCAAGCCAGTCCCC
TACAGAGAGATGGAAGCGGATTTCAAACTTCTAACGAAAACAGTGGTCAACAAAGTCAGTCATTTTTTGGCAAAGTTATC
AGTGGAGCCAAATCATTACTAGGTTTTCCAAGCAATCAGGAGAAGTTAAAGTATGTGTATGTTGATGTGCATTATCAATC
AGATGCTGTATATTTGTGCATATGGGACAAGCAATTGAATCAAGGGATCAGTTATATTGAAATGCAGCCAATGGATGACC
ATAAGGTATATTGGAGAGCAAAAGCATTTCCTTTAGACGGTAACCGCTATTTGTTTTACTTTGGGGTGATATTTGGTAAA
TACGCGTATTATGACTTGCATCATCGCCGTACATCAAAACGTAAACAAAACATGACTGGTAGTAGAAGTGTTTATTCACT
ATTTAGGTATGATGGCATAGCTGACAATATTACTGGAAGGTTTTGGTTTGCTCGATATGTATATTCTCTCTTGTGTTGTG
GAGAACTTAGCCTAAAGGAGGCTGTAGACGAATACGACCTTATTGACTTTGGATATAGTAACATGGCTAGACAAGAACGC
CAACACGTTGCAGATTGGATTCAGAAGGAATTAGCGCAAAATAGAAGTCAACCAGAAGTGGTGGTGTTTTTAGCACATGT
CATCCAACATTTTGATTGCCGGCTTCTACGTGGTGACAAGAAAAGTTACCCTCTCTTAAAACACCTCATCGCGAATAGCG
ATAGTGCATCAGCGTTGCTTGACACCATCAGTTGCTTTTACGATACTGAAGACTTGTCTGCTGTCCTGAATGTAGAAAGT
GTTAAGGTAGAGGATCTTATTGCAAGTCTCCTGTGTCAGGTACAGCACGGCAGGTCTCTGGAAATGTTGATAAACTTTAT
TTTACGTGTTGGCGGAGGTCTTTTAGATAAAGTGGCCAAGCTTAAGTCCCAAACTTCGCCTCATTCCCAGGTCTATTTTC
ACTTCTCTGAGGAAGATGTTCCATTTCTTAACACCGAACAAGGATCTGGCTTTCTTATGGACCCCAAATTTAAAAGCATT
CGTGTTCGAATTCTTGGCTTCATTGTCCAGAAAGCGACTTCTCCATCAGCGTTGTTTATGCTTCAAGAGGTCCTAAGCAA
CGCCTGTCCATCGTATGTTGCTGCAAATGCCCAAGCATTCAAGAAAGCTTTCCAAAATCATCTCACTTCAAAGAAGCTTC
TTGATAAGACATCATGGTCAGCAATTCCACACAAGTATAAACCAGATTTTGTTAAGCTATATTTTGAGGAACTTAAGAAA
AAAGCCAAACTCCTTATCTCCAAGGACGAACAGCAAGAACAAGCTATTCAAGCCTTTTTCACAGATGAAATAGCGTTGGC
AAGTGAAGTTGTTAAGAAATCATTTTTGGAGATCTTCGAAAACCGAACTCTTTCCAGAGTTCTGGTCAACGTCTTACGGG
ACAACACCTTCAAAACAGTCTGTTGGAATGAAGCCACGGATGAGTTTAAGAAAGACGTGTACCAACATGTGCTCTCTTCA
GCACCCCCAAGACAACAGCAAGGAAGTCACGTCGCCAAAATGTTTCAGGATCTGGACCAGATTTTTGTTGCATTAGATGT
ATGCCCCTTGGACATGGTTAGAGAAAAAGCTGTGACAAAGTGTCACGAACGAATTTGCACTGAAGACATCAATGCAGTAG
CAAATGCATTTGAAGAAATACAAGATCTCCACAAGGACGTCTGTACTGAATACTACTCCTGCCTCCAACAGTCAATAGAG
AAAGAAGTCAAGAAAGGTCACCCCCACAGTTGTGTTATTGATTTGTTAAAAAACCTGTCTGTAAGAGATGACAAAGTGAG
CAAAGTTGAAAGAATTACAAAAGAAGTTCTAAGATGTCTTTGCCAGGATCTCAAGATCCCAAGCACAGCAAAAGACGTCG
AAAAACAGGGTTTCCCAAAAGCGTTTGATGGTGTCTTGAAAGATAAGATAGTTTGGACAACCCTTTTACAATTGTGGCCA
CTGAATCAGACCTTTGACGAGTTTCCAAAAATGGCGTCTCTGAAAGTTGTCCTTGCTTTATTCGTGCAGGCCCTTGAGGC
GAAAACCATCAAGATCAGTGACCTTACAACCATAGCCAATGAAACCGAAGCTGTTGATACTCTAGACAAAATGCATTCTT
CTGTCTTTGAATCAAGCAACACAAGTTCATTGCGTGATCTTGTTTCCTCCCGTTATAAGGAGTTAAAGGAAATATCTGTC
ACCATAGACAAGTTGATAAACGCAGCCAAGTTTATTAAGAATATAACAGAAAAAGTTGTTGACGTTCCAGATATCAACGA
GATCCTCGTAGATTTAGCGAGAAGCCAACATTCCTTTGGAGAAAGGCGCCTTCATGAAGTACTTGATACTAACTTCCTGG
ACAGTGCACAACCATTTGTAGTGAGACTGAAAGACTTGGACAGCTTGATGCAACACAAGGTTTTTAGAAATGCGGCAATG
GCCGTTTTGAAGACTTATGGCACCAAAATGTCGTGTAGCTCAAGCCAGATTCTGGTGATTCTAATTGATCATGGAAAGAC
GCATCTGAATCGTATGTGTGCTCCTCTTTTTGAAAACATCTATGACATGTCTGTGGAAGATGCCAATGTACTTCTTAGAG
GAGTTGAAGAGGAGACCCTACAGTCCGAGCTAAACTTCATAGAGTTGGTCAATGGCAAACGGAAAATTGTGAGGAATGCG
AAGGGTGTTTTGGTGAGATTTCTGATATTTCCTCAAATGCAGATAAATCTTGAAGCTCTTGTCAAACTTCTATCCTCGGT
GAAGCTGAGTTTTACCGACAAATCCATATCTGATTTCTTTACAAAGACTAAAGACTCTTATGACAATCTAAAAGACCTCT
ACGATGCCACAGAAGAAGTAATGTTCATAGAAAAGTCACTGCATGAGGATAGGGGACAAGTCATCAAAGAACTATCGGAT
TCAAAAGAAGTGATCACACTTTTACAAGACACTGCTAATGATGATGTCCGCAACTTAATTGACGCAGTCGAAGAGCACTC
TGATACTACAGTCCGTGCAAAGGAAGTGTCGGATTTTATTGAAATCCATAAAGTATTTGCTCCAGTTTTCCAAAGTGCAC
CAGAAGGTTTTTTGAGTGTTTTGGTGAAACAGTTGAATGATTTGACGAAATCAGAAGCCACTGCAATTGCTGCAAGAATA
AAAGCCAGCAGTAACAATGCCCACAGCCTGCGCAGTATTTACAAGAATGTTGCAAACCGTGGTGAAATGACCAAAGAGAT
TGTTGCTGCAGCCCTACTCAAGGGAAATTATAAGATCTCCAACCAAGGCAAGTTTACCAAAGAACGTTGGGAGTACTTTG
TGACTTACTCGGACACGTCTGATGATACCTTACCCAGTGGAAACCACGCTACTACCCATAGCATGGAGAAACTGCAAGAT
ATCAAAAGTAGAGCACTCCTTATTGTGAATTCAGAAAGAAAGATACAGACCAGCGAAGAAGAGGAGAATTTAGATTTTAC
GGTGTTCATCGATCAGATCGATCTCCTCAATGAAATAGTCATCACTGGTGAAAGCCTGGAAAAGGCCGGGCATCTGGAAT
TTTCACGATTTTGGAGGGAATGCACCTCTCTTGAAGAAATTCAAACTACGTACCAAGAACTAAGTACCAAACGCCAGAAG
TGGGAAAAAACTGTAACAGAGGCTCGGGGTTCACATTTCTATTTGAACTTTTTCCATCCCAGGCAGCTGTGGGTGATTAA
GGAGTTTTTCAACGGAAATGCCAAAGTTCTCGAAGAAGCCCTTTCACTGTTGCGCTTTGTGGATAATTCTCTAATGATGC
AAGATTTAGAAAATTTTAGAAACGACAAAGCGATCAAAGATGGTGATGATTACAAAAAGCAGTTTGAGCAAATTGGTTCG
ACTCTGAAAAAGTTTTTTGAAAGCCGTTCAAGAGTTGCAAAGCACGATCCTGATCCCAGTGCCAAGCGTGGTCTGACTGT
GGCTGTCCTGGAAAAAGATAGCACTCAAACCGCAGCTATTGTTATGAAGCTCTTCAAAGGCATGCCAATGCAATCCAACA
AGGTCTTATTCTGCCATGAAAACTCCACTTGGGACGAGATAGAGCTCTTCCTCGGACGCTGTTTTTGGACAGACAACTTC
AACGTACCACATTGCCTAGCCAATGTCGAAAGCCTTGATGTTGACATACAGTTTCAGCTCGTTGATGCTATTAAAACCTT
CCAAGCAAAAGGGCAATGCTATTGGTTGGTTCTTATTTGTCGTGGAGGAAATCAACATCATGTTGTCAACCAGTTTCAAG
ATAGCGCAAAGAAAATTCCCAGTATGACAGATAAAGAACTCAAAGCAGAATTTTCTTCCAAGTTCCCACACGTGTCACTG
GTTACGTCCGATCTTCCTGGCCTTGGAAAGACGGAGCGAATATGGCATTACGCAGCAAAGAATAAAAAGAAACTGGTGTG
TTTTCCAATAAATGGACCAGTAGATCGTTATAAACTGGTTCATAAACTGTCGCATCTGGGTCTCGATGCACACAGCTTGC
TTCACATTGATGTATCTGAAGTAGACGATCCCCTTTTGGTTGACACTTTTCTCTTTGAGCTGATCGTTCTAGGAATGGTT
TCATCTTCAACATTGATGTTTCAACTTCCGACCTATCACATTTCCATTGAAATTGCAAATACTTTGGACCATCACCTTAG
AGATTCCCTCGCGGTGATAAAGTGTTTTCAACATATTCATGAAAAATGGGATGACTTCACGAACTTTGTGTGCAGTCAAG
AGAATGAAAGTCAAGTTCAGGTTGTCTGCCAGTATCTTCGCGCATATGAAAAAAGGGCTCTTGAAAAGGAAACGCTGAGC
TGCAAAGACCTGAAAGAAGCGAATCCAATCAGTGCAAGTGAATGTAGACGTCTCTTGAAAAATTATTCGCCGTGGAGTGA
TCTCTCGTACAACACTGTTGAGATTTTTTTGAATGTATTGGCTGCACAACTGAGACAATTTTCCTCAAGCCCGTTCTTCC
GACCGGAGAATTTGACAGCAGCTGTGAAAGAAACCGCTGACATACGACAAAGGCTCTTTGAAGCACTAATGGATGTATCC
ATTGAATTTGCCAAACGATCAGTGAAAACCTGTAAAGAAAATCAAACGTCTGCTCTTTGGCGAAGAATGACAAAGAATGA
TACAGCAACAACAATGGTTGACCGTGTACAAGGTATGGTGCGATGGGCGGATGACAATCATCTTGTCGTGATGTTTCAAG
AAGCTTACTCCATTTCTGCTCTTTTTCGAAAGCTTGAAAAGGTTCCTGTTCAGGTCCAAGAGTTATTTAAAAGCCAAAAT
GCCCCCTTGAAGGATTTGGACAAACTCTCAGAAGATGAACTCGAAAAAAAGCTTAAGAAGATTTTGATTGTAGAATCGAA
GAATAAAACAGATTCCACTGAAGGTTATGTGCTTACTCCAGATAACGTCCTAAAAATGGTCTTGATTGTTCAGCGAATTC
GCGCACAGGTTCCTGTGATTGTCATGGGCGAGACGGGCTGCGGAAAGACCAGCTTGGTACGATATCTGGCCAAATGCTGT
GACGTCGAGTTTTCAGTGATGAACTTCCATGCAGGAATCTACGAGGAAGATATCGTCGAGTTTACTAAGAGACAGATTGA
CAAAGCCGAGAGGAATGTGGATAAGCAAGTGTGGGTCTTCTTTGATGAAATCAACACTTGTGATTATCTTGGTCTTATCA
ATGACATCATCTGCCACAGGAGCCTCAATGGAAGAGAACTCCCTCCCAACCTTGTCTTCCTGGCAGCATGTAATCCATAT
TGCTTGCGATCAACAGAGAGTATCTCAACTGCCGGCCTTACTGGAAAAAGTCTCAATGATGAGTACTCAAACCTGGTCTA
CAGAGTGAAACCCCTTCCAGAGACCATGATGGACTACGTGTGGGATTACGGGTCACTTGATCCACAAGATGAACAGGCGT
ACATTGGTCGCATGGTTGCCAAACTAAACACAACGTTCCCAAATTTGCTAGAAGATCTTCTGTCAACATCACAAGAATTC
ATCCGCAAGTTGCAAAGTCGATATAGTGTTAGCCTTCGTGACGTTCGCCGCTGCATACTTCTCGCTGAATGGTTCATGAA
AATGATAGAAGATCGTCCGAAGATTGATGAAAAGAAATTCAGTCAAACTGTAAGAGACATTTATCAACGTGCTCAAGGTG
TCAACATTGAGAACAGATCAATTATTCTAGCAATCGCTCATGCATACCAGTCTCGAATTCCATCAAGCAAGAAGAGGGAA
GACTTCCGTTCACAGCTTGAAAAAGTGTATCATCAACATGAAAGACGGAACATTACCGCAAGTGTTATTAATGACGTTGT
GAGAGCAGAACAAGAAGAAATACTCACAAGAATGGAGTTGCCAGACGGTACAGCCAAAAATACAGCACTGAGAGAAAATG
TCTTCGTCATTTTAGTCTGCATCTTAAACAGGATACCTGTGTTCGTTGTTGGGAAGCCAGGCTGCAGTAAATCCCTCTCA
ATGCAGGTCATTATCAGCAATCTTCGTGGTAAAGATTCCAAGGATGACTTCTTCAAGACGTTGCCTCAGCTACTTGTTGT
GTCTTACCAAGGCTCAGAGTCATCTACATCAGAAGGGATACTAAAAGTTTTTGACAAAGCCCAAAAATACAAAGAACAGG
ACAAAGATGGCACTTCTTTGCCAGTCGTTCTTCTTGACGAAGTTGGTCTTGCAGAGATATCCAAGTATAATCCTTTGAAG
GTACTTCATCGACTTCTTGAGCCCGAAGAGAAGGAGTTGCCTGACGTGGCTGTTGTTGGAATCTCAAATTGGGCGTTAGA
TGCCGCAAAAATGAACCGTGCCATTCACTTGTCAAGACCTGAACCAACTCTTAAAGACTTACAAGAAACTGGGGAGTCTA
TACTGGAAGCACAGTCAAAAGCGCATTTGAGAAAGTCGGAAGTTTTGTATGAGCATGCTCTTCAAGGCCTAAATGAAGAG
ATGCTACAGTGTTTAGCAAAGTCATATTTTGATTATCAGAAGGATCAGATCCATCCCAATTTCCATGGTTTGCGAGATTA
CTACTCACTGATTAAGTGTCTTAGTCAGACATTAATGGGAGAGGAAACGTGGTCGTCGCAAACATTCCAGGCTGACAGTA
CATTCCGTTCGCTGCAAAGAAACTTTGGTGGACTTCCAAAAGAAGACCAAGTAATCGAGGAAACCTACGTTGAAAACGTA
CAATCCATGCAGTGCCATGCTGAATTGGACCGATGGAAGAACTTCCCAGTTACTGATCTAATAACGGACAACTTGAACGA
TCCAGGCGCCCGTCATTTAATGCTAATTACTAGTGGCCAGTCATCTCTTGGAATCGTTGATGACACCTTAGCAGACGTCA
GTAAAGAAAAAGTGGTCATCTACGGAAGCAAGTTTGAAGAAGATCAGTCGGAAGACTACAGCTACAGAACGCTCAGCCGT
ATTATCTTGTATATGGAGCGCGAATGTGTCCTTGTTTTAAAAGATCTTGAGAACGTTTATGGGAGTTTGTATGACATGCT
CAACCAAAACTATGTTGTAGTTGGTCAGAAAAAGAATTGTCGCGTAGCACTTGGGCCATACAGTAACCCTATGTGTCAAG
TCAATGATGGTTTCCGTTGCATCGTTCTTGTCGATGAGAACAAAGTGGACTACACAGACCCACCATTCCTCAATCGCTTC
GAAAAGCAGCTACTTCGATACTCAGATGTACTGAAAGATCATGAAATGAAAACCATTGCACAACTACAGTCATGGGTTGA
CAACTTTTGCATGGTCGAAGACCAGGATTTTCAAAGATGTGATGTTTTCTTGGGGATCAAGGACGATACGCTTGCTTCTC
TTGTACTTCTTCTTGGTCGACAACCAGATGAAAACGTCCCACTACTTCGAAGGTGCAAGGAAAAGATCCTTGATATCGCT
ACTCCTGATGGCGTTCTACGAAGTCTTTGTTCTAAACAGTTCAAGAATGACCCACAAGAGACTAAAGAACTGTACGAAGA
ATACTTTGAGAGAAAACCCCTCCACAAAGGCCTGAAAGGATTTCTAAAGTTCCATCAGGTCAACGCTTCAAAACTTCAGA
GTTCCGAAAAAACGAGCCTCAATTACTTCGTCTTGACACATTCTAGTATCCACACAGATGTTGTTAAATGTCTTAAGGGA
TTTCTCTCCTGCCAAGTCGAAAAGTTAGGAGCATTCAAGTCCGAGAGGCAGCTTTCCAAGACTATTCAACAATTCTGGCA
GGACTCTAACAAAAAAGATCTTCTCGTCTTTCAGTGCAAGCCTGACTTGGATGCAGAACACATGCTTTTGATGAAGTCCA
CCCTTGAACAGAGCCATGAAAATTACCTTCAGAGGTGTAACAATGAGAAGAAGAAGCCAATCAAAAGCATGTGTATTATT
GTCCATCTTGGAAGGGGAGAACAATCTCTACCCTGGCAGTTCAGCTTTTTAAACAACTGGAAACAAGCAACTATTGACGC
TCTTGAACGACCCGAAGTCCCAATTACGAAACTTCTTGGCCACACTGTCGTTTCGCTGATGGACAATGTTTTGTCTTTGA
AGAAGATCATGACTGATAAATTGCTGTGGTGCTTCACGAGGCTCAAGTATCCGAAGGCTTCCAAGGCAAACCAGAAGATT
GTCAATGATGAAGTAGAGCTTCTCAAGTCCTCCAAACCATTGATCAAGTACTTAGAGACAATTGTCTTGCGATGGATTGA
AAAACACCATGTCCAGGAAGATAGATGCATCGGTTCGACACTAAACGCCTGTGAATGGCAGGTCAATGTAGCCTGCGACA
AGAATGCAGTACTGGGGTCCTCAACACTGTCAGGTGCTCTGTTATACTACATCCATAACCTTGTACGTCGACCTTTGGCT
AAGGCAATATTTCTTATTGAAGACCGTCTCTCTATTGAATGCTGTCATCGTGTTCTTAAGAGATCCAGTGACAAGAATGA
TCATCGTCAATTCATAGCAAATCTAATCACGAATGAGGATTTCTTTAACATCGACGACATCCCAGATCCACACGAGGCTC
GCTGTTATGTGCTGACACAGCCAGGGCTTTCCCGATCATTAAACTTTCCTTTCACGCTCATCTTCAACGGGAAAGTCGAG
AGTTTACGTGATCTTTATCTTACAAAATCCAAAGACCTGGAAAAAGACAAGTATGCAGAAATGTTCTTCCAAGATCTACT
TGATGATATTCGCGAAGTTATCCCACAGCTTTTCAAGGACGGTTGGCTGAAAAACAACTTAGAAAGATACATGGAAGATG
TCTTTGACTTTGCCAGTTCAAAGTACTCCTCAGAGCTTAGTAAGATAGAACGGCTCATGATCATGAAGGCAGCTTGTGCA
GAACACTTGAAACCTTTACCTGCATCTGACTCAGAGATTGCTCTTGCGCAGACATATTTCTTTTTATGGAAGTACGAGTC
AGACCTCCTCTCTGTTTTGCAGCTTTTGGCATGTTGTAAGTCAATCTTTGATAAAGATCTAGATCAACTAACAAGAAACT
ACATTCGCCGTTTTAAATATTGTTTGCCAGAAGTTTCTAAATCTCCGATACATGAAGAGAAAATGGCTGGTGATGACAGC
GAGACGAGTGATGAAGATGATATGAGTTCAAGTGATGAAAGTAGTGAAAGTGAATCCAGTGGAACTGAAAGCAGTGAAGA
TGATAGCAGTGACGATGATGATAGTAGTGGTAGTGATGACAGTGATGATGATGATGAGGACAGTGATGATGATGATGAGG
AAAGCGATGATGATGAAGATGAAGACGAAGATGATGCTGATGATGCAGATCTTGATGATAATGAGGGAGATCATGACAAG
GACAAACAAAGAGCCGACAAAGTCGAAGCCAGTAAATATGACATCGAAGATGAGGAACGTCAGAGAAATGAAGATTTTGA
ACATGCCAACCGAGTCAACGCAATTGATGACACAGAAAACGAATGGCAAGAAAGCGAAACACCGTTTTTAGAGTTCTTCT
TCGACGCTCTCTGTGAAAATCTTTTGCCAAAAAAAGAGCTAATTGACAAAGTAGGGGGAGCGAAAAACTGGCAAGCAATG
ATTAACGCATTCATTTCCCATGTTGCCAAGTCTGAAATCAAGGAAACTCTTCTCTACATCTATCTTAGAATTTGTAGTGA
TTTTACAAACATGGTCCTTGATCCTGACAATCTCCGAAACCCAAACTCCTTGTTTATGCTGAGTGAGATGTACTACAGGG
GAACCAACATGGGAGATCTTCAAAACTGTTTCCACGAGCTCTTAGATGTCATCGATAACATGGAAAACCATAGCGACGAA
GTAGACAAGTTTAAAATCAGCTTTTTGTCACGTTGCCTTCAGACATGCCAAACAGAGGAGTTTTTCAAGGACATTGTTAT
TACTGTCTGCTCTATCAAAGGCAAAGAAATCATTCAATCGGCGAGTCCTTTGATCGTTGACATAATACAGTTCTCTCTGT
ATATGGCAGAGATTGAGGGCTATGATTGCAGCTATCTCTGTATTCTAGAAGGAAAAGCTGGCGATTGTCCATATTTTCAA
GTGCTGGATGAAGCTCTGGATGAGGCAGTGAAGAAAGCAGGCAACGTATTAGACTGTCACTTTGTCACAGTTTTTATAGA
TGCTTTCAACAAGTTAATGCCAGGTGCTGATCTATCTGAGGAAGTGAGCGATTCCAGCTCTGTGACAATTACCTGCCTTA
GAAATGCGTTTGCCGTTGTGAAGGAGCCTCGTGTTAAGCAAGACATGTTTGTGCTTATTACTGCAATTTCATACCTAAGA
TCTCTTCTTTCTTCGTTAGCGGAATTGATCAACGAAATGCCTTTCATCCTCAAAAGGGAATCAGAGTATTCAAATTTCTT
GGGGTACTTAAACTCCATATTTGAAGTACCATTGGGAGATCAAACTCGATCTCCACGCAGAGCTTCCATTCTACTCTATT
TCCTAAAAGAGCTCAAGAGATATCATACTATGTTTGAGCTCAGAAAAGTATGTGAAGAGGCCAGTCAGTTGCCAATTTTA
TCGTCCTTGAAATGGAATGATAGGCTGAGCTCAACAGCATTCCATATATTGGACGACACGCCTGAGAAACGTGATGTGAA
GAAAGCTCTTCAAAGTCTCGTCGTCTCAAACGACACAAGCCAAATCAGACAAATCTACCAAAGTCTCTCTGAACCAAAGC
GTCGAAAACTCTTTGCTGTTGTTTTAATGGAGGACCTCTACTTGCCCCAGAGTAATGCAGACACAGTGGACAAAGCGCGG
GATACCATTGAGCAGTTATTGCCCCGTTCATTACCACGTCCCTACTACCATTTCATTCTCTGCCTGGCTGGCAAGCAAGA
TTTCGAAGGGATTTCATATTCATATGAATTACCAGTCCTAGCTACGAAGCAACTTACCATTGTTCTTCATTTGCTAGCAG
TTCTCACTGCAGAGATTGGAGCAGAGCAGGTCATTGATCGACCGTTTTTCTCATACCTTCTTGATCCATTGAAAGCTACA
AAAGGCTGTCTTCTGTCTGATTCTAACTCCCAAAATCAAGTAACATTGAAGTCAGGTCATATTTTCTCGTGCAAATGTGG
AACTGCATTTGTAAGAGGCGATGAGAAAACAAGCTGTCCCCAGCACCGCAAACTTTGCTCATCACGTCCAAAACGTATCG
ACGTTAAGCAAAACGATGTCTCAAAAAGCACACTGTGTGTTGCCCAATCCAGGGGAGACCACTTCTCTGTGTGTAAAATG
ACTCCCTCTAGTTATCGACTTCTTCACATGCTTGTCCATTCTGCACTCTTTGCTGGTGTAGCACTGGAAAGATTCAAAAA
GGACACTCTATCGGAGATTTTGTCCATAGATGATGCTACTGCGGATCCCATGGAATGCTGTCGAGAGGAAATCGAAAATG
ATCTCCTTGTTCTAGGAAGACTTTGGAGCTGCAGTGAAGAGCAGTTATTAAACCAGGTGCATCATCTGATTTCAGACCTT
TCCGGCTTGGTAACAAAGCACACTGGAAGCCCATCCCTAACACCTGACTCCAGAAGTCGATGGCAGAAGCAGTTTGCTGA
TCAAGTAGAGCAGTCTCTTCATCGCCGTAAAAGCGCAGTTTCTCAACCAGCAGATCTTAGTTCTTTGGAAGCTCAAATTG
AAGAAAAAGATTCCACAGATGACGTTGACCGCAATAAATGGCTTCCTAGGCTGTTTCGCCGTACTAAGGAAGAAGGTTTG
GATGACTTCTGTTCAACGTACTACTCTTCAAATGATGCGGCAAAGAAGAAACATCCATTAATTGGTTTGTTCTTGAAACA
CCTAAGAGTTCTCCCTAAAGTGGCCCACCTCTACCCACTTGTTAACTTCTCAAACATGCTTGAGCAGCGTTTTGGTAGAC
GCTTAAGCCGGCAAGACACCGGGAAGTACATTGGAGATGTCATCAAGGGCGACAATTATGAAGAGCTGAAGGATGCATTG
GATAAGTTCTGTGAGTCATGGGAAGTGATGAGGCCGGACATTAAAAGAGAACTTGGCGAAGAGGTACCTCACCTTAGTGA
AACTAGCCAGGCGTCTTACTTTTTGATTAATCAAGGCCACGAAGGGAAATTTTTGCAATGTGCCATACGTGTGCTCCAAG
AATTGCAGAATGTTTTCCAAGTTGAAGTGCTAAATCTTGCTGTACAAGGATCTTGCAAAGCATTGGATTTTCTAAAGAAA
TCTAGGGGTTGTTGCATCATGCCAGTAGTCCATGTCCAAGACGCCAAACAAGAAGAAATTATACAATTTCAATGGGACGA
CACCATATTACTTCACTCACACCACAACACTGACTACGGTAAAGGCTACGAGATATGCTACGACTTTGAAAAGATCGAAC
GTCAACTGGCAGGTCAATTTCTGCTCAAAAAGGTGTATCTTGGCACAAGAGACAGTCTCAGATATTTCCCGTACAGTAAC
GAACTGTTCCATACCACCACAAATGTGTTAAATGATGTTTACCAGCGCATACCTCAGGAACCAATCAGTGCCAACATGGA
AAATCGACTGAATCTCATCAAAGAGAAAAATCTAGAGAATGTCAAAGTTTTGCTGGAGCACATGGAAGTTATTATATGTT
GGTTGGCCACGTCCTCTCAGTTGGAGTCAAATATGCCTTTAGTTGAATACGTTAAAAGGAAACTTCCTAAAGCGAATCTC
CTACCAGAAAGACTTTTCAATGATCCAGAAAAGGAGTTCAAAGTTTGCCACGTCGTTGGGACTTACCAAAAACTCGAAGA
AATGTTCTCTTATGTGACCGCCGAGAATGTTGCTGACAAGTATCGCAATAAGCTGAATGAGAAGGAACATGGGCATCTTG
AAGAGGTCACCGGAATGCTCGGAGATAACATCGATGAACTTTGCGTCGTCTTGACTTCATTACGTCGCTTTATCTTCCGG
TACTTGCTGTCTGAGAAGGAAATCCACTGGTTTCAAGACCCCCTCAGAATAATTGTTTCTCAACTCGACGACCCATCGCT
CTGGCCACTGTCAATGATGTCTAGTGAGGATGGTGATGAAGAAACGCCAAAGTTCAAGCAGCTTATCAATAAGTTTGTAC
CTAAGTCAACACGAGCCGGTGAAGTGTACTCTGTGGTGTCATTTTACGACACTTTTGTAAAGAAGCGCCAAAGCACCAAA
GAGCTTGCAAAGAGGACAGCAACCAAAGGCCCTAAAAAGCTCCGTCCAAAAATGGCACCAAGTTTTAAATCTAGATTCAC
ATAGACAGACCCACATAATGGTTTATTTAGTTAGTTTTTTTGCATCAAAGACGAGATGTTAGAGTAGATAGTCTACTTCT
TCTGTTAAATTTCCTGTCAGCGCTTTATAATTACAGTTGTTTTTTGTAATAAATGTTTATTGCCGTAAAAAACATTCGAA
ATAAAACAATACATATCTAAAGATTTTAAGTGATCCTCAGAAAGCAAAGTCCCTTCTTGGCTTCGGAAACAATTCGACGT
AATTCATGACTCCTGGGTTTTGGATCTTTTTGAATTCTGAAAAACAAACACGAAATGGCATGTTACTAATAATGTAAATG
TAATGTGTAATGTTATTAATCTGCCATCTCAACATAAATACTCCAGAAAGTTGATTTTTAAAGGCAACGTTGATCCCTTT
CTCGAGCTGAAAAGAAAGTTATGCGGGCCGTGTACGCAACCATAACATCCTCGAACTCGGAAAATATATAAGCATTTAAA
ACAGCAGTACCTCACCTTATAATATCACTGACGTCACCATAGCCCATGACGATAATCGTCAAACAGTCTTCAGGTATCGC
TTGACAGACAGTTGATACCCTTGAGTCGAGATTCCTCAACACTTCCTATTGAAACGTCATCGATGACAATCAATTCCTGA
ATCGGCGGCCATCTTGGAAATATGTTAGTATAGGTTCTCTTTACATATTTGACAATGTACTTACCTTTTTCGCATTTGTG
TCATTATTAGCCATTCCCTCATAAAAATGCTGTGCTCCATGGAAATGAACCCAGACGAAATCGCAAGCTTTAATCTGGGT
TACAGCACTAGAAACGATCTCGCTATCGGAAACTCGTGAGATAACGTGATTTCCTGAGGACTTGTGAAACTTGACAATTG
AAGGATAGTCGATCATGGCTGTTGTTAGCTTTCCTGTCTTTCGTTGCTCTCGATCCATTCGATGAAACAACCCTTCTGTG
TGCTTCTCTGCCTGGCCAAATAAAGGACCTTTTTCAAACTTTTGTTTGACCAATTCCATGACAGTTTTGGCATCTTCTAT
GGAACAATGACCATCAGAATTGTTCTGGATGTTTTTCCCTAATAGTTGGTGAGCTAGGTATCGTAGCGCAGGCTTAAAAT
GTGAACCTCGTTTGTCACCAAACATAACAGAAGTGTCGATGATTCTATTGTGGTGCATCTTTAAAGCATTTAAATCAAAT
TCAAACGAATGCCCAGCCAGGATTGCATTATGGGGTAAAATTCTTTGAATCTCCTTCTGAACATCTTGCAAGGTAACTGT
AACTCCTTCAAGACGTTCTGCAGTTATTCCACTGTATTTGGTTTTGTAGTCCAGTATAGGTCTGTTTGGCATCACTAAGG
TGTCATATACAACATTAAACATTTCATCTACTATTGAAATTCTAGTTAATTCATTGCCTTGAGAAGTTGAACACATCTCA
CAGTCTATTGCAAAAACACTAGCCTTCTCATCCACTGTTGAACTGGCTGCTTCTTTGACCACACAAGGTAAGTAACCATC
ATCGTTATCAGTGTCACTTGTGTAGCATTTGGATGGGTATTCATTGACCTTTAGCTGTTTCATAGTTAATAAATACTTTG
ACTTGGCATCATCTTCTTGATCTTTATTTTCTTCTTTTAATTTTTCCATTTCTTTCCTTAACTGCGACTTTGGAATTGGT
ACATTGAGAAGACTGTCATGAGCATAATGTACAAAGAAGTCAGTCCCTGAAGCCTGGGTTTTCACAACATTTTCATTAAA
TTCTTTGTGGATGTAAGGAAAAGCCTCAATGTTCTGTAAATAGTCATTCTCCCCTACTGATCTGAGTGCAATAACAACAA
CTTTTTTGATCATCTTTCTATTGTGCACTTCACACCATCGTGGGCTTACACCAGAACTATGCCACAGCAGACTGTATAAT
ATCAAGTCTTGAATATCTTTCATCTTTAGACGGGGATCTGGGTTCTTTTTTAAGTGTGAATTATTGAATTGTCTTTTGAG
AGTTAGAATGACTGATGGCTTTTCTGTTCCCTCATTGAAGTTGCTGTTTTCTTCCTTCTTCAGTTTTTTGTTAGAAAGAC
TTTCACCTGTGCTTTGTTCATTCTTTTCCTCTTCTGTTTCTAACTTCCTTTTCTTATTTTCTTCATCTCTCTTCTTTGCT
TCTTTTTTTCTCCTCTTTTTTTCCTTCCTTCTGGAAAGTCTTTTTTTTTTGATGTCATTATCGCCGTTACATGCATTTAC
AGTATTCTGTTGTTTACTCTCGCAATGATCTTCAATACATTCATTGGACATGCCTTCTTCACAGCCACCTCCATCTTGAA
ATGTGTCTTGCTCGTCCATGATACTATGATTCTATTCTTACTGTCAAAGGACACCCAGAAAACCAAACCCAAAACATTTT
GCGGAAAAACAACATGTAAGCCGCCATTTTGAACACCACGG
>Locus_72423_Transcript_1/1_Confidence_0.000_Length_17608
TAAGTATATCTACCATGCTACTAAGTATTAGCTTTGATTTACCATTTTATTTTTTTATTTTAGTAACAACACATTCTGTA
CTTGGGAAAACGAATTAAAGGAAACAATACCTCATTGCAACTATTCCAGTTGAGTGATAGCAACTAATAGTCACTAAATA
ACAACTATTAGGTCGTAACTATTAAGTAATGCCCCGAATAAGAACTAGGGAAGCAAACGGCATAGGAATGCAAGAAGGTG
CTAATTGCGCATTGTATAATCCATCCATCCCATTGGTTCAAACATGAAAATCTGCTATAATTTCACAAGTTAGGGAATTT
TCTGATATTTTATTTTATTGCAAATTAGACGCATCTTTTGGCTATTGTTTTGAGTGCTTATGATTGGGTAAGAGCTTTTA
ATACAAAAGAAACTTTGTTTCAAGATAGAGTTTATCCACATTTTATTTCAAAAATGTGTTACCCACAGGTTAATACATAA
TCAGTGTGAAAACCAAGACATTCGTACATGGGGAACTCGCTATGCCGCAGAACAATAGAGAGTTCCCTAGTTCTTTAGCG
CATTGTTACTTAAGGTTTTATTTCATGGACATAGTGTAAGCACTCTAGATACTATTTTTGCATTGTTTCATTACTTTGCT
AGGTAAATGTTATGTTATCATGCAGAATTCCAATCAGAGGCAATCAGTTCTTGATTATGATGAGCCATTTTGAATCAGTG
TTTGAATGGTGCCCTGAATGGGGCTGTAATCCTTTGCATTCCCATCCGAGAGACGCTTTAAGCTCAATACTTTCCATTCT
CCATCAATCCTACACATGCTACACATGATGATAGCTTGAGAATATGCAGCATGTGTCAATGAATCATCACAAAGCTGTTT
CTTTGGATATCGTGCATCAAAAAATTTCAGACTTGGGTTGGGATATTTGGAAATGTTTGGTGAATTCCATGCACTCAAGG
TGAAAAATAACTTGTTGATTTTCTCTGGTAAACTTTTGATTTTGATTCTTATGGTGTGGTGTCCTTTACGATTGTAATCA
TCCATTACATCTCCAGAATGACGAACACCTGAGCAGGTCTTGCTGGATCGTCTGCTATAATCTACAACTTCTTGGAAATA
TGGCCCACTGTAAAGTAGCACAGAAGCATCTAAAAAATCTACTCCTGAAAAGGGGTATCCCCAGAACAGATCAAAGATGA
CTTCGTCAAAGGAATCAGGAATGTTGTAGAGGACAACAACAAGGTTTATCGTTGAAGATGGTTGTACATTGTAGTCAAGG
AGAGTTGCCAGTTGGGAGTTGTTCTTATAGGACTTGAGCTCTTTGTCCTGAAACAACAATCTTTGTTGCTCTGGTTTAAC
CTTAAAATGCTCTTGAATCCTGCTCTTGAGTTGGACAACAGTCATGTTTGGATTAAACTGTATGACTGTCACCTCGCCAC
CCATTACTGACACCATAATAGTCTGATTAACACTGGGTGCATCTGCAGTGGTGCTTGGGATAGGTTGGGGAGCCTCAACA
TCAGGGAACATTCTCTTAAGTGTGTAAAGACATTCTTGATAAGTTGGGTTGTCAATTGCAACTGGCTCTTTGCACATTGA
ACAGCGATGATTCTTTTCTACATACTCTGTTGTGCACCTTAAGCAATGTAAAGGCGCGTGGTTGCACTTTTCAGTAAGTG
CCTCGAATGGAAACTCTCTCCGTAACTTGTCCTTAGAACAAAGATGACACTTCATGTTGAATCATGCAGTTAATTAGGAC
AATTATCAAATTATCATTCGGAAAAGTTCATTAAAATATGATGTCCCGAGGGTTATTTCGAAAATTTGAGTTCTTTAAGT
TCAAAATATCGTTATAATACGAAGTTGCGTCAATAAGATTTCGCCTGCTTCCAGGAATTCAACATACACAGTAAGTAGGT
GTTATACTTCGTGGAAGTCCTGCCGAAGCTATGAGTCACATGATGAAACAATGTTACCATATTTGGGATAACATGCGACA
ACTTGTTCTGCAGTCTGCGTGGTTCCAAATTCTGGGAAGCGCTTTCAGCAGGACTCCGCTGAGAGCGTCAAGACTTTCAA
GCTTTACACTTGTGGTAATAAAGATCTTTTGATCAAGCATTTGCTTCTGCAATGTAAGAACAGAAAGCTATGTCAGACAA
AGAGGCGGGTGGCCATGGGGAAAGAGAGAGAGGAAGCAATAAGAGAAGCTATTCAGATGCTCTAGGTGGTGGTGGTGGGA
CTGCACAAGTTAGTAATGATAGGCCTAGTACAACAGCAAATTCCTACAACAGCCAGCAAACAAGTTCCAGTAAAGGAGAA
CACCATGGTGACCAGGAATTTGTGTTTGTTATGTTCCACCTATATGTCAATAAAGATGCAGAGACGGCTACACTTATGTT
CGAGAAACCGTTGAAATGTAATAACAACCTAACAATTACAATGGAAAAGGTTGACAGCGATGGACACTGGACATATTTTA
AGTCAAGAAAATTCAGAATCCATCCTAACGAAGTAGGAAATGCGCGATACACTTATTTGGTCACTTATGCACCAACAACT
TTTCAAAGAGTGAAAAGTGTTTTTATTGAACAAGATCTCCGTGCTCAGGAGACGTCATATCGAAAACCCTTTGGTGGAAA
CAACCAGTACGATGTGTTCAAAGATCCCAAGAGTAATCAAAATAAGTACGAATGCATTATTGCTGGACAGGTCTTTTACA
TTAAGATGCTGTACGATCAAGTCAAGGAAAACGGAAGCAATCTGAAAAAGATGATGATAGAAAGTGAGCACATAGGATTT
GGAAGTCTCCCATTTTTACCAAAAGAGAGGAAATCCTTTTTTGATTGGATTACAAATTCAACGAAATCTGGCCTCACTCC
TACAAAAAGTGCCTTTCTGTGTGCTTTATTAGGCCAGCTTAGCAAAAGAGGGGGAACCCGATGTTATCTTTCACTTGATA
GTGAACAGGCTGTAAACTTTTTGCTTGTTAAGTTGCACGATTGCAATGAAGCATGTCTACCCTCGAGCTCACTGGATTTC
ATAAAGCACATTGACTATGACCTTCTTGTAGACAGCTCTTTTTCAAGTGACCTGGGATACGTCTTAACGTTTTGTCATCT
GTTTGACAGCCAGACCGTTGTTGAGAGAATGAAAAGGTTTCAGCACACTTTTGGCAAGGACTTTGATGAAATGGCGCTAA
AAACTGTAACAAGAATCCTACATCTTACAGAGAAGGAAGGTAAAGAGCTGTTGATAAAGTGCATTATAGAGCGGACCCCA
AACATTTCGTCACTTTGGAAATTGTCAAGGACTTTGGAGAGCCAGAATGCCATGATGGATCAGGCTGATTTCATTGCCGA
TAAGTTCAAGGTCTTTTCCACTTCCGTTTACCCAAAAATAGATGTCTTTGATAAATCAATATGGCATGATGCGCCAAATT
CATTGAAAGGGAGAATTGCAGTTCCGTTTGCTGAAGAATTAAAGCGGCGTGTAGAACGCCCAGGCGCAAAGGTTGACGAG
GAATCATTGACTAATCTCATGCTCGACAGAGATCTTCAGTCTGGAGCTAGTGCTGTCTTGGTGGACATCATGAAAGTCCT
TTCAAAATCGAAGAGCAGTCTTGATGTCGTTTGTAAAATCTTGAACTCGCACAACTTCTTATCATTTTGGAAGAAGACCA
AAGAAGAAGATAAGGAAGACATAATTTGTTGCCTTGCATCAACTAAAGTCAAGTCAAGTGTAGATTATAGTACACTAAAA
AAAGATGAAGTTGTTAAAGGTTTCCGAGCTCTTGAGGAGTTGTGCCAAATCATTTGCTTGAGCAAGCATGAAGACGTTAT
TGCAAAGTTCATTTGCCAAGAAATGCAAAGATGTGGTCTCCGATCTATTGTTGATGCTTATGATGAAATTCAGAAGTCTA
TGGGAGTAACTGGTAAAGAGTGGCATTTAAAAACGCTTATCAACACAGTGCAAGTCGAACAAGCAAGACCAGATGTCAAG
TCTAAGCTAATTGATACCATTTTCCCAACATTGAATTCAGGGACACTAACGATAGATGGGGGGAGAGAGGAAATCTTGCT
TTTCCTACTTGATCAAATAAAGCTTCCGTCAAAGTCTGGAAGTCAAAACCACCAAAAGACCAGCAATGTGATCAACAATG
TTTTATCTGAGCGGAAATTGTGGGAAACCGTTTTCCAAGCAACGGGGAAAGTACAACGTCTACACAGCCACCAAATGTAC
CTAATGGTCAAAGATGAGATCGATTCTCATAGTAAGTCCATTAACGATGGCAGTATACCTTTGGGTTTTTTCAAAAGCAA
GGATGACCTGCGAAATGTGGCGCAACTTCTAGCTTTAGGAAGATGTTACCCTAGTGGATGCGAGACAGGGATCGGCGTGG
ACGTGCTAAAAGACAAGTGGATGCAATTTCTTGATTCACTTTCGAATGAAAAAGGAGAGTTAATGTTAATGTTTATGCAT
CTTAAAGATGTCATTGATCTCGCCAAAGAAACGGCAGATGAAAGTGGAGCAATCACTCTGGTAGATCTCAACACCATCAC
CAAAGTGTACAATGACCAGAAAAGCAGCTTAAGGAGCATTTACTTGAAAGATATCCGCACGAAAGGCTACTGGGGCCCTC
TGGAATCCTTGACCAAACAGCTATCAGAAGAGTTGGTTAAGCTTTCGAAGTCGACAATCTTCAAGAACTTTGCAGCAACT
ATATTAAAGGAGCAAGGCATCAGTTGTGAAATGGTCCAAGGCAGTGCAAATGACGAGGAAGAAAATGGAGTTGATCGAGA
AATGACAGTTGAAGATGTTCTCCTCCTACTCAACAATGACGGAATCAAGACCTTCAAGGATGTTTTGAGAAGAGTTGCAG
ACCAAGGCTGCTCGGTAACTTCAAAAGAATTAGACAAACTCCTTGTAGGTATAGAGGCAAGTGCTATTGAAAGAGAATTC
AAAGATGTGTACGTGATCCTTAATATCCCTGCTTTTTCAATGGATGCTACAAAGATGCTGCAAAACTATGTTCAATTTAA
CGATGTCGAAAGAAAACTTCAGGTCGCGATGGAGTGCTTAGATACTGTAGGGTATGAAGTTGGCCTTGAAGACGAAGGCA
GCTTTCAGAAAACTTTGCATTCATTTCTGAACTGTAAAGTGTCAGGGTCTTTAAAGAGTATCTCTGCAAACATGGAGAAT
CCCACTATTGTGAAGTTAAACTGTCAACTTTCTCCCGACCTTGTTGACATCTTGAATGAATTGTCACTCGCTAAAGAATT
AATTGAATTCATCATTACAACCGCCAAAGATAACATGGTAGACTTAGTTGAAGCCGTAGAAGAACATTCAGACCAACTTA
TTCAAGAGACAACTGTGTCGTACCTCATAGATGTCCATCGGTTTTTGAGAGAACTACTTTCAAACAAGCCTAAAAAGCCA
GAATTGTTCCTAGATGGGATATCCCAGGCATACAGAAACATCACGAAACACAGTTCAAGTAGTGCGAAGACAACGAAAAT
GGCAGCCAAAATTAAAGTCGTCAGTTGTAACGTTCATAGCCTAAGAGGTCTGCACATGATGTTGTCAAACAGAGGAGAGA
TGACAAAGGAGATAATCAAAAGTGCTGTAAACTATGGACAGTACCTAGTTCGTATAAATGAGGACGGAAGTGTGGAGGTC
CAATTGACATATAAACGGCAAGACCAGAACAATAGTGAAGCAAAGTACAATCATGATGATTTAAATGATCTGAGAAGCCG
AGCCCTGTTGATGGTTAACGCTGACAAGTCGCACGTGGAGAATGTCGATATTCAAGCGTCTGTGATTTCACTCGCAGATT
TGAGATATTTTGTTGAGCAAGTTGACCTTCTTACAGACATTGTTCGCAACTACACATTTTTGAAAATGTCTGGAATGCCT
GATTACGACAAATCCTACTGGAAATTGCTGAAGAGCATGGATGAAATCAAAGAAGAAGAACAACGTATCAGTCGTGAAGT
GGAGTGTTGGAACAAAATGATATTTGAGGTCCGTCAGAAGCACTTTTTCTTGAATTTTGTTCACACAAAGCATTTCTGGT
TGCTTAAATCGTTTTTCCACAAGAACACTAAATCTGACAAGTGCTTTTCAGATGAAGTTCTGGCTATATTTCGCCAAATC
GATAGCGGAGTAAATGTGGATGACTTCCCGTATTTCCATTCAGAATATTTGAAATCCATAACGACAAACACAGAACACGA
AGTTCATGCAATTGGATCTGCCCTAGAGAGAATATTCAAGCATTCTAAAGTAAAGTCTTTGCCAATTTTAGAACCGAATC
TTGTCGCGAAAGACGCAGTTGTAGAGCCTTGCAAACTCTATGTTGGTGTCCTAGAGACCGACAGTGCTCAAACTGTTCAC
GTCATCATGTCCCTTTTTGGAAACACATGTGCTCGTCTTCCAGAACCTAGCCAGATTCTATTTTGCAACCCGCAGACAAC
ATGGGATGAAATAGAATTACTTCTCTTGCGAACATTTGAAGCCCATCGACATGGCTTTACAAGCAATCTGCATTGCATCG
CCAATGTTGAATGCCTTCCAAACGACATTCAGTTCAAACTGGTTGACACTTTGAAACTCAGGACGAGTAACACTGATGCT
CCATACCGTCTGGCAATTGTTTGTCGTGGAGGGCCTCATCATCATATTGCAGATCAATTCTCTGACTACGTGCATTATCA
TGGAGGTATTGCTGATGCAGACATGAGAACAACATTCGAAGAAATGTGCCCTAACACATTCCTTGTAACTGGGGATCTCC
CTGGTCTTGGGAAATCCGAGGAAATTTCTTTTCATGCTGGTGAAAAGGGTAAAGCTGTCGTAACATTCCCAATCAGTGGA
CCCTTTGTCCGTCGTGATCTTGTCAAAAGACTTTCTGAACTGAAACTCAAGTCTTTCCAATCGCTCCACTTCGATATTGG
AGAGGTTGACGACCCAGCAGGCCTAGATACTTTCTTGTTTGAATTAGTTGTCACTAAAATGGTCTCATCAGAGGCTTTGA
TATTCAGTTTGCCTACTGACCATGTTTACATCGAAATTGCCAATACCTTGCAACAAGGAATGAGAAACTCCCTTCCAGTA
TGTAAGTGCTTTAAAAGGTTGAAAGTGGATTGGAAAAACTACAGTAACTTAAGGATAAGCGAGGAACTAACAAGTCCTAT
TCAGATTGTATGTCACTATTTAAGTGCCTACGACAGTGGAAAACTCGAGTACCAAGAGGTGAATTTAAGTGGAATAAACA
ATTCCAAACCACTTAGTTCTTCAAAGTGCCAGGCGCTTTTGAGAAAGCATTTTTTTCCTGGTGGCGATCCGTCTTTCAAC
ATTCTCGAAAACTTCCTATCTGTCTTGGCATGTCAACTTCTAAAGTTTTCAAGGAGCCCTTATTTCAAGCCTAAACACCT
TAAAGATATGGTTGGACAAAACCATGACATTCGTATACGTCTTTTCAAAGCGTTGCTCGAGGTTTCCACTAGTTTCGCTG
CAAGATCCGTTAATGCATGTAAGGCAACCCAGAGTGATGCGATCAGCGAAGTTCAGGCTAAAAACGCTTTGGAAAAGATG
AAAGCAGGAGGAGCTATAAGTGCTGACGAAATGGTGGACAGGGTTAAAGGAATGATTCAGTGGTCTGACAACCAACAGCT
TGTACTCATGCTGCACGGAGCTGGTTCCATCACAGCGATTTATCGAGATTTGAAAGATGTACCGAAAAGCGTTAAAGATC
TTTTCAAGAGTCAAGCAGTGCATGGTAAGGATCTGGAGGACTACTCAAAAATGACACAGAAGGAGCTACAGAGCAGATTG
GAAAAGTTTTCAGATGCTCCTACAAATGTAGATAGGGAAAAACTAGCGTCCTTGAATTATGCACTTACCCCAGACAACCT
ACTGAAAATGGCCTTAATCATTCAACGGATGCAAGCAGGTATTCCTGTTATCATTATGGGAGAAACTGGATGTGGTAAAA
CAAGCCTCGTGCGATACCTTGCCCAGACTTGTGACATCCCCTTTGATGTGCTCAGCTTCCACGCAGGTATAACAGAACGG
CAAATCACTGAATTCATTTATTCCAAAGACAAAGAGGCCAGAAATCTTCAAAAAAAAGGAAAGTCGATGTGGGTGTTTTT
GGATGAAATCAATACTTGTGACTATCTGGGAACCGTTAATGAGATTGTGTGCCATCGTTCTATTCAAGGTAGACCATTGG
CGTCAAACCTCATTTTTGTTGCTGCTTGCAATCCTTATCGTCTCCGCCCACCTGGGCGTATCATGACAGCTGGTTTAACT
GGAAAGACATCATTTGATGAGTTTTCAAAGCTGGTTTATCGAGTTCACCCGTTGCCCGAAACGATGATCGACTATGTTTG
GGATTATGGATCACTGAATAGCAAAGATGAAAGGGCATACATTGGTCGTATGGTAGAGAGAATGTTTGATGGCGCTCAAC
GTGATATGCTAGTGGATTTGCTGGCCACTTCACAACAGTTTATCAGAGATGAAGACAAGAGTTCCTTCTGTGTGAGTCTT
CGAGATGTACACAGAGCCACAATTCTGATGAGGTGGTTTTATGAAACGTTGAGCAATCGCTCGCACACTTGTACCAGTCA
TCAGTCACACACTGCTAAGTACTTTCATACAGCACAACAATTTACAAATACTGAGAAAGCAATTGTACTGGCTCTTGCAC
ACTGCTATCTCTCAAGACTCCCAACAACAGAGTTAAGAAACAGCTATTGCAAACAGATGACTGTGATACTTGATAAACAT
GGATTGAACAGGTTTAAGAAGTTAGAAGATTCATTCCAAAGTATCATCCGAGCGGAGCAGGAAGATTACCTATTAAGAAT
GGAGCTTCCTGAAGGAACAGCAAAGAACGCTGCTCTTCGTGAAAACGTTTTTGTCATACTTGTTTGTATTCTAAACAGAA
TCCCTGTGTTCATCGTTGGAAAACCAGGATGCAGCAAATCCCTCTCCATGCAAATCATTAGAAGTAATCTGCGCGGAAGA
GACTCTAAAGATCCATTTCTGAAAACACTCCCGCAGCTAATGGTTGTATCTTTTCAAGGCTCTGAATCGTCGACCTCTGA
AGGTATTGAGAAGGTGTTTGAGAAAGCAAGGAAGTACCAATCAAAAGCTGAAAATGTCCTACCTGTCGTGCTTTTAGACG
AAATTGGACTAGCAGAGATTTCAAAGTTTAACCCACTCAAGGTCCTTCACCGTCTACTTGAACCGGGCGAAGGCAAATTT
CCCGATGTAGCCGTTGTGGGAATTTCAAACTGGGCTTTAGATGCTGCTAAGATGAATCGTGCCATTCATCTGTCTCGTCC
GGAACCAGATAAGGATGATCTTTATGAGACTGGTCTTTCTATCCGCAATGCACAAGTTAAACATGTAACAAGGTCCTTGT
CATCAGATCCTCAAATACGTTGCCTTGCAGAGGCATATCATGAATACCAGGCCAAGCAAAAACATGAAAACTTCCATGGT
CTGAGAGATTACTATTCTATGGCTAAGTGCCTGTCATGTCGAGACCCAGGTGAAAACAGCACAAACATCCAGCGAGCCAT
GCAAAGAAACTTTGGTGGTATTACTGCAGGCAAGGGTGACCTTCAGTCAGCATTTTTACAGAAACTCAAATTATCTCAAA
CAATTGGTGATGTTGAAGATTTCCATGTTACCGACCTGATCGAGGGTAATCTGAACGACAGAATGGCACGCCATTTAATG
CTTATCACGAATGGAGATTCAGCCATTGGAATTCTCGACCAAACCTTGAATGATTTGAAGAAGGAAAAGATCACAATATT
TGGAAGCCGTTTTGAAGAAGATCTTTCGGCAGACTACAGTCACCGTATTCTTAGTCGAATTATTCTTTGCATGGAACGCA
ACTGCATCTTAATCCTACGTGACTTGGAAAGAATCTACGGAAGTTTATACGACATGCTGAACCAAAACTACATGGTAGTT
GGGGGGAAAAAGAACTGCAGAGTTGCCCTGGGGGCATTTAGCAACCCAATGTGTCAAGTAGATGACGGCTTTAGGTGCAT
TGTGCTTGTTGATGAGGATAAAGTTGACTACTCCGACCCACCCTTCTTGAATCGCTTCGAGAAGCAGCTGCTACGATTCT
CAGATATCCTTGACGACAGACAAAGGACGTTGATAAAGGAGATGGGAGAATGGGCAGAGAGCATTTCATCTGTACATGGT
CATGAAACTAAATTTGACGAGTTTGACATGTTTGCTGGATTCCATGAAGATACTCTACCTTCCGTTGTACTTTTGCATAG
TAAAGAGGCCGAAAGATCTGACGAAGACGTTTTAGAAAGATGTAAAGATGATCTGATGACTATTGCTATGCCAGATGCCG
TTATTCGAAGTCGCAATTCCAAACTTAATCATATGAATGATGAGGAAGTTAATAAGCTTTACCATAGCTACTTTGAGAAG
CCAATCCATGATGGTGTGAAAACATTCCTGGAGCACACCTTTGAGAATCATCAAAAAGGAGATCATGGTTCAGCTGGTAT
GAAGCTTCTCATCATGACACACAGCAGCATTCATAATGATGTGTCTAAATCCATCGACGATCTTTTCGAGGTTCAGATTG
AAAAACTCAGCTTTTTTAAGTCTGAGAAAGAGTTGTCTAAACGAATTAAATACTTCTGGTGGGAGTCCAAGGCCAATCTT
CTGGTAGTCCAATGCAGACCAGAAACAGATGCACCTCACATGCTATTGGTGAAAACTATCATCGAAGAACAGCGTACAGC
ATTCATTAACTCTCCTCAAAGCTCAAGTGAAAAGCATGTCTGTATTGTGGTGCATCTTCGTCGCTCAGTTGAAGAAGAAT
GTGACTATCGATGGCAGTTTAACTTCTTAAGTGGTTGGTCGCAAGTGATGATTGAATGCCTTGAGAAGCCAGTTGTACTA
ATCAGAGAAATGCTGGAGTACTCAGTTATAGATGTTCTTTTGAAATCCGAAACTGTTCCTTTCCACAAAGTAGCAACTGA
TCAAGTCTTATGGTGTTTCACTCAGATCAGATTTCCCACTACAAAACCTTGCAATCTTGATGCCATTTCTGGTCTGATCA
GCGTTATGACGTCATGTCCAGACGTTATGAATTGCTTCAAGGAATTATGTTGCAGTTGGATTGGAAATCAGCAAGAAGGT
TCTGAAACCACATGGCAGATTGATGTTGCTTGTGACCGACAAGCATTAATCAACTCATCGACCCTCGTGAAGGCCATGGA
ATATTTCATCATACACATTGTGAGGCTTCCATTTGCTCGAATCATCTATTTCCTACAAAAGCATTCTGCTTTTCAAGCTT
TGACTGGAAATGATGCAACTCGCCAAGAATGTCTGAAATTAATATCTAACGAAAGCGTGTTTCAGATAAATAAAATTCCG
CCTCCCCAAGGAGCAGAGTCACTAGTTGTTGAGGCGACTTATGCGAACCTACGATTTCCATTCTCAACCTTTTTCTGCGA
CAGAGTCGATACCTTGTTTGACTTCTTCACAGATGAACACCGTAACCATTGTCTCGAACAAGAAAACATTGACGAAAATG
GAGACCTCACCAGCAATGCCAGAAAGGTCTTAGTGATGAAGATCGCAATGAAGGTAGAACAAGTCATCAGTGAGATTACT
GATTCGCCATTTTTGACAGAACAATTGAACGAGTACATACAGGACTTTCTCGACATAAAGACGGATGATGCATCAGGTTT
TTTGAGCCGAGATCAAAGAATTGCCATAATGAAAGCACACTACGGTGAAAAGATGCCAGATTTTACAGGGACAAATCCGG
CTGATGTTTCTTCTGTTGTAGCCCAGCTTCACTGTAATTTTTGGATTGAAGACAATGCCGTTCCGAACGTATTGTACTTT
ATTAGAGACTGCATAGACATTAATATTCCTGGTTTTAATGTCGAAGATCTTGTATCACAATATCATGGTCAAGAGAAAGA
CGATGGAGAAGTTTCAGAAAGGAATGATGAAAATCTCGAAGATAATGGATTAAGCCAAACAGATATGGAGCCAGCTGAAG
GGAAAGATCTGTGTAAGCTTCCTGAAGAACATAGTGAGAATGAAGATATTTTAACAGGTCCTGTGCAGGAAAGTCATCAA
TGCTCAGATGATGGCCAGTCAAGCGGTATTCAAAACGAGCAGTCTAAAGAGAAAGGCAAGGAAATGCTTCTTGAAGATCT
CGAGGTCGGGGCGTTGCAACAACCCCAAAACAAAAACAGCTCTGATATCGAGTCTAGCGGTTTTCCACAAGAGCAGTCTA
AAGAGGAAGGCAAGGGAATGCTTGTTGATGATCACGAGGACGAAGCATTACAGCAACCCCACACTCACACCACTTTTGAT
ATTGAGTCAAGTGATGTTCCACAAGAGCAGTCTAAAGATGAAGGCAAGGAAATGCTTCTTGAAGATCGCGAAGACGAAGC
GTTACAGCAACCCTACAACAAAAACAGCTTTGAAATTGAGTCAAGCGGTGTTTCACAAGAGACGTCTGAAGAGAAAAACG
AAGAAATAAGTGCTCAAAATCTCGAGGACGAGACATTGCAGCAAACCCATAGCCACGAAAACGTCGATGATGCAGCTAAT
ACGAACAGTGAGCAATCGACAGTGGACAATGCAGGTGACGCAGAGAGCACCTTCTTTCCCGAGTCTGTGTTTGAATATTT
TGTTGTGGAAGACGTGTGTTTGTCACTTATTCCAACCGACAATGTTGTTCAGTTATTTGGAGGAATCTCAAAGTGGAAGA
GTGCAGTGAGCCTTGTACTGTCCTCGGTATCGAAATATCGTATCCCAATTGAAGTATCGTATTTCTTGAAAGTTTGCAAT
GATTTTGCAAACTTGATTCCTCTTGAGACAGAGCCCTATTCGCTCTTTGAGATTGGAGAGCGCGGGGAACAAGTGGACAA
TCAAAACTATCTTGATTCGGAAGAGATTTTTCAATCGGTGTGTGACTCTGTCCAAGTTCTTCGAGACAAAGGACACGATG
AGACGAAGCTCAATGAATTTCTCTTCCAATTTTATGAGAGGTGTATAGAATCCAATCCAGACTCACCAATGATGGGAGAA
ATATTGTCAAAGGTATCCTTATCTGAAGACGCAAATATGCTCCACCTTGCAAGTTCCATTTTACACCAGATACTCCTTTC
TGAGAATGACGCGTTTGCACCCGAGCACCTAGAGAAATTGATAACTTCAGCAGAACTTGACGAGTTTCCCAATTTAAGCG
AAATTAATTTCGCGCTTTCTCTTCAAGAAAATGAAAAAGAACTTGACTGTCACGTCAACGTGATTTGTTGTGATTTGATC
AACAAACTATACTTCAAAAACCTCAATATCCAAGACGTGACCAGCTCAAATGATGCACATATGCGACACTTTCATCAAGC
TGTTTCTATTTTGTCAGAAACCGATGAAAATCTCAAGACAACTATGTTTCGATTTATTTGTGCTGTTGCCTATCTGAGAG
CATATGTGTCGGAGTTGGCCAGATTGCCGAGTGGCGAGACGAAAACTTTAGATCTTGTCTTAAGTGATATCTGCGTACAT
TTGCAAGATGGTGAAGAGCTGCAGCAGAGGAAGTTAGTCGTTTGGACTTTTCTTATAAAAGAACTGTGTCAAGTGATGTG
CCTGTATGATGTTAAGAAATTAATCCAGAGCAATGAGAAAACCCATCCCTTGATGTCTCTCGAATGGAAAGAAGAGGATA
CATGTAAATTAGAGTACAACCCTTTCAAGTTGCAAACAGCAAAGTCCAAGATAGCAACCGCACTGGGCATCTACGTGGAA
AGCAAAGATTCAAAGCCATTTACAGATGCTCTTGATTCTATCATGACATCATGCGAGAAAAGACAAGAACTTGCCGCCAT
CACCATTGAAATGTTCTACATTGTGCGTTCCTTTCGAAAGCTGAAAGACACAGAGGACAGTGTAGCAGAGTTTGTAACAA
AAAGTTTGACCAAGTGTACTCTCCCATACAAGAATTTCATTTCACGCATTTCCAGTCGACAAAGTTTTCAGTGCAAGGAA
TTGGAAATCTCATCGGAGACCACAACGATTGATTTTCAAGTGGCATGTCTCGTCCAGCATTTGTGCGCCATCTTGACCTC
GCGTTTTGTCGGAAAAAGTACAAATCCAATCATGTGCTGTCTGGTCGATCCCAAAGCACTCAAAACGTCATGTATGGTTG
CCTTACCTGACGATAACTCAGGATACCCACCGTACAAACACTTCAAGAGCAGCACAGCCTGTGAGGTCCATTTATTTTCT
TGCAAATGTGGCATTCGTTATGTTTCTCGGGAATCAGCAGGTGCAAATTGTCCTTTTTGTGATTCTCATAATAAAAAGGA
AGTCGTGAAATGTACAGGGCAGAAGATCCCTGCAACCAAAGGATATGTCTACATAAGTCCAGAGGATTTGAAATGTGACT
CATTGCTCCACGTCCGAAATCTTGATCCTGTGGAGTTCCGAATTTTACATTTGATCGTCCATGCTGCTCTGCTTGGTGGC
TACTCCTTGGACTTGTCAACCGTTGTACTGAGCGATGTGATGGGAGATGAAAACCCATCAGACACCTGCTACAAAATCGT
ACAGATTGACCTAGAGGCCCTCAGCAGCTTGTTTTGCTGTAAAAAGGAAAAGATTGTGACCCTTTTACATCATGTCATCG
AGTCGGTGTCCCAGATTTTAACCGACAATTCTGGCTTGCCCATTCCTCTCGATGAAAAAGGAAGGTCCTCTTGGGAGGGC
TACTTTTCAAAGAAAGTGAAACCAGTGCTCGAGAAGTTTCATTGTGGTGGCTTTGTTGAAAAAGACAACCAACAGTCTTA
CACAGCGGTCATTGAAGAGCGTCAGTTGCCTCAGTTTGCCGATATCACTTCAAGAAATGCGTCCATCCCTCGATTATTTC
GTGTGACACAGCCAAACACGTTTAACAAATTACGCGAAGTGTATTTTAACAGTCCTACAGAATTAAAAGAAAAGCACCAG
CTTCTTGGACTGTTTTTGGACCACCATGACACCCTTCACCTAATTGGAAATCTTGTCTCTCTACTTTCGTGGAGCCGCCG
TGTAGGAAGCTTGCTTAGCCGGGCCATCACAAGAAAAGACGCCAAAGAAAAGAAAATCTATGATGTTGTACTCAGCAAGG
AATCACAGACACCAAATGAAACTAAATTGAGTAAAGCATTTGAAGAATTCAAAAAGGCATGGAGAAAGGTTGTTCCGCTG
GTAAATGAAAGTATTCAAGATGGCGACGAGATGCCTTACATCAGTGAAATCAATCCTGTTGGGTACTGTTTAGCTGAAAA
AAATGACCTGGGCCGGTACTTGTGTAAAAGTTTTTACATCCTTGCCAAGATGCAGAATACGTTTCTGGATAGCTGCCTAG
CCATTGCATCAACTGGAAAGTGTCCGGCTCTTCATTTCTTATCCAAGGAAGGGTCTCCCTATCACTTACCAATAATTCAC
GTCCAAGATGCAAAGGAGAAAGAGATTATCAATTATGAATGGACGGATAACTTCCTTGCACACTCGCACTGTTCAACAGA
GTATGGCCAGGGAAAGAGCATAACTTACGACATGACAAAAATGGAGAAGGAGTTGGCTGGCTGCTTTCTTCTGGGAAAAA
CTTATCTGGATACGGCGAGTGGTATTCGCGAATTTGTGTTCTCCAAGCAGCTCTTCCATGACTGTGCAAACATACTCAAT
GAGTTGTGTGAGTCCATCCCACAAGATAAACTTCCAAGCAGCGTGGAGGCAGAACTTAACAGTTCAGCAAGGAAAAGCAT
GGACCGAATTCAAACTCTCCTGGGGCACATGGAATTGGTGCTGTGGTATCTGAAAAGGATGGAAGTGAAGCCAGACAGAA
GCCTTGTAGAGTTCTCTGACACTTGCATTCCTCCCTCAAGAGTATTTCCAAAAGATCTCCTACCGACTACTTTGAACACG
ATTCAAATTAGACATGTCTGCGCCTTATATGAGTTCGTGGAGGACCAATTAGCAGCTCCTTCAGTGGAATGTGTTGAAGA
AAGGTATCTCCAAAAGATGCCCGATGGGACGAAAAAGAAGCTAGAAGAGAACAGTGCTACCTTTGAGAAAGTCAAACTGG
AAGCAGCCATAACCGCAATTAAAAGGTTTGTTTTCAGGTATCTTCACATGAAACCACACCCCGACGAAAGTCTTGTGGAG
TCGATGAGAGATCCTTCTCTTTGGCCGATGGCTTTAAGAGCTCGATCCGATGACAGCACTTTTGAAGTGCCAAAAGAGGC
TCTGAAGTTCTTCCCCAAAGAATTAAAAATTGGTGAGATTTACGAGATTCACGCATTCTACGAGAACTTACTGAAAAAGC
TCAACGCAAAGTTGGCTCATCCAAGACCCACCACATTAGCTACAGCTACAAGAGCACCAAGGACATCCCGCAGACCAGGC
AAAAAGAGAGTAATGAAATCTGGCGGGTTTTCTTAACAAGCTTTTTTTTTGCTAATTCGTTTCGAATTGTTTTACCTTTA
TTAAGTACTGATTCATATAATATTTTTATTAAGATCAACAACAGTTTTAGCTTAGAGTAGTAGGAAAAGGCAACAGGTTA
CTAGTGAAACTATACATTCTTCATTATAGCTTTCGTTTTTCTCAAGTTTTAGAATTTACTCATTATTGTAATGATACATG
GCACACTTAGAAGCCAAAAACAAATGTCTTTTTTATAATTTCTTCTAGATGTGAATGATGACTTTATGCATTCATAGGGA
TAGTTTATAGCGAGTGTTTTGTTGTTCTAATCAAATCAGTAAGTAGCAGATTTAAAATACAATTGACGTGGCTCTCTTCC
TCAGGGCCTAATGAATATACATATCTAAAATACAAGTGTTATAGTTGTCGGCAATCATTTTTCTACCTTACAAGAATTTA
AGTTGGTTACCGGTTTTGAAATTATAGTTCATCATTTTGTAGGGTGTTTTTAGTATTGTAGTTTCCAAAACCGAAGCGTA
GAAATTGATGTCCTTGCATGGGCGTATCCAGGATTTTCATTGGGGGATCCTTACATACCAAATTGTCACTGTGCCGGACG
TCATTTGACGTCAATATAATGTCGTATAAATCTATGGTTTTCACGCTGTTTTGGCTTTGAAAGGGGGGGTCACGGGCACC
ATGTAACCCCTCCCCCTGGATGCGTCCCTGTCTTGACATTGTGCAGGTAATATTGCTGTAAGTTTCCAAAGGCCATTTCC
ACGATGTCATCGTTTTTCTACTGCTCAGAGCATATTCATTCTTCCTTGCAAAGCATTCTGGTAGTTGTAACAAATGAAGA
CATCGTGCTAAACTTCTATTAGGTAATTTGATTGCACCTGAAGCATTAAAGAGATTTTAATCATATACTATCAAGTGGGT
TGTTTTCTAAAGTCATTATTTAGTGCATCTAGAGGGAAGACATCTAACGCGAGTATGATATCAATACTCTTTGAGTCCAT
ATAACAAGCCCGCGTCATTTTGAATCGTTTTGCAATGTATCATGGGATATATATCTCCCTTTCTTCATCAAAACAAATCG
CTAAAATC
>Locus_90253_Transcript_1/1_Confidence_0.000_Length_17499
GCCGTCTGCCCACAATCGCATAGAGCGCAGAATCTGTTGGCTCTGCAAGGCTAAGCCTTCGAGCACTTCTGGCCTGGCCG
GAAGACTGAGCACGGCTAGGAATCACTATCAAGGCACAGGCTGCGGGTTCTTCCCGGTGGCTAGGCCAGCAGAACCTGCT
CCGTCGTTATCATGCCACCTGCGGTACAAAGGCCAGCTGCAGCAGGATACAGAGCATGTACCACGACAGCGCTTCCACTT
TCGAGCCGAGCATCGACAATTGTGAGGTTTTTCACGAGTACGCTGGAACCTGCACACCTTCCCTGCCAGGAACCAGGGTC
AGGCACTGCACCCAGCTCGTCAGCAAGGTTGCAATAACATCCTGCAGGCATGCCTGTCAGCTTGCCTGCAAGAGAAAGGG
TGGCGTTGGAGCCTTGCATCGTGTACCAATTGTACCCGCGACTGAAAGCCGCGAATCCGACTTGCCCCAGACTGAAGCCA
ATGTGCCCATCTCCGTCGTCCCATGCATCATGAACTTCCGCAGAACTGTTTGAGAACTGGCGAAAGCGGAGAAGACCAGA
CACTCCTCGCCAACGGTGTTCACAAACCCACGGTTTTGCAGTGTCGTTGTCGTAAAGATCTGTGACCGGCGACGTTGTGG
GCGTGTCGCGGCAAACAACAGGAGATGCAACAGGATCTTTCAGCGAGTCTCGACCTACGCCAGGTGGGCCCTGATTGAAC
TCGTGGAAGCCATAAGAGGACATGAGCCGAACAGCAGATCGTTTGTCCGCTCCGTAAGGCCAGGCCAGCATGTAGAGCTG
CGCCAAAGCATAGACTTGGCCGTGCTTGTAAATAGGTCTGCAGCTTCCAATATCCCGGCCATCCCAAGAGCAAACCGGAG
AGGACGGCGGCTGACCTTGTACCTCAGGCTTCCAGCGCTCCCGCTGCTGATCATGATTGTCCAGAAAGAGGAGCGCCCGG
TCGGTGGGAACAGGCGAATCGCACACTCGATAGCGACAGTCTGGGAAGCCTTCACGCTGCAACCGGAGAAGCTCACCTAG
TTGGCGGGACCTGTTGAACCAACCGCCGGCTTTTCCATCAAAGAGCGATTCGGCAACACGCTGCCCGAATGTAAAGTCGG
TCGCTGAGCCGATGGATGTTGCCTTGTCTCTGTTGTCTCGGTCTTGGAACATATCGGGATAGTATTCCTGGACTATGTAC
TCCCACGGAAAAGCCAAAGCAACCTCTGCAAGCGACTCTGGGTATATGTTCATTGCAGCATCCACACGAAGCATAGTCAC
CCCGGTCTCCAAGAGCTCTAACAGATATGCTCTCAGTTGTTCCTGAACATGAATTTCTTCTGTGTTCAGGTCGGGAAGGC
CGTACATGTCGCACAAACGCTTGTTGTTTGTCCAGGGTGGCAGTCCGCAGTTGGAGTGTTCATTGCCTGGATAATGATGA
AACATCGACCTGTCGTACCAATCAAGCCCTTTGCGGCCGTTCAGGTATTCCCGGTTTCCATACTCGGTGCCCGCCCATCC
CAAACACTTTGCTGTAGAGGATTTTTCGGTGTCCTCACTTTGGCCACACGCCTTGCCCCTGTCCTTTTCAGGCGAGAAGA
CGAAAGGTCCAGCCATGTGATTCAGTACAACGTCAACCATGACGTTGACATTGGCGGCTCTACACCTGCGAACCATGTTG
GCGAAGTCGTCCGAGCTGCCACTCCGAGAGTCCAGCTTGTAGGACACCGGTTGATATCGAGTTGCCCATGAGTCGCCCAG
AATGTGCTCGCTGGGTGGGGAGACCTGGACGGCATTGAAGCCTGCTGGTCCAAGGTAATTCTCGCACTCGTCCCCAACAT
CTTGCCATGACCACTCGAAAAGATGCACAGCAAGCAGATTCGGTCGCGACATATCACAGTAGTGGGACCAAAGGTCAAAG
GCATCGAGGGGTCCTTGACCTGTGGTGGGCGGCTTGTCGCCCTGCAGGGCCGAGGTACTTCCACAATGTTGCACCTCACA
TCTCCCGAACTCCCAGAACCTGAACGTGTCTCCTCCAACAGCTCTCATGCGGCTCAAGCAATTGTACATGCCTGTGGTGT
TCTGGCGGAAGCGATTGAGGCCATAATGCTGGCCGAAAACAGCCTCCTGCGCATCAATCTCGTCCACCAGCACGGTGCAA
TTTGTCGGGTGAGGAATCTCGCATCTAGCAATTCTGCTGACGGGCATCTGTATCTTCAGGAAGGTGCCCATGAGCACACC
AAGGGCCAGGCCTGCACCTGCGAAGGTAGTAAATGCAAACACTGAGGTGCCCTTCCGAAATTTTCGCAGCACGCTCCTCG
AGCTCCGTTCGGCTCCTACAGAAATGCCCATGTCCTTCTTGATGAATGGGGCGATGACGACCTGCAGAAAGAACTGCACC
AAGCCCAAAGGGACACCTGACAGGATCATTGCATCTGCCAGCTCCTTCTGATTGCGTGTGATGAACGTCACGCCATGCCG
CCTGGCCAGAAACTCACACACAAAAGGCGACAGGAAGGCACAGAAGTGGCTGCAGCTTTGAAGGATCGTGCCGTAGCTTA
GAAGACGCCATCTGGAGTTCAAGATGCGGATTTTCGCTGTCCACAAAGCTGAAGATCGAACACCCTCAAAGAACAAGCTG
AAGACACTGATGATCAGTGCGGCCTCTGAGCGCCCCAGGCTGGTGATCGTGGCAACTTCGTCTTGGACTACGCTTCTCAG
CATCGTCGCCGGGGCCAACATGACCGCCACTCCAACGAGGAAGGACAAGCCGTGGATGGAAGCGCGGCTCAAAGCTGCTG
CCCACAGGAAAGTCCCGAAGGCCAGGAGGAAGGCAAAAAGAACACTCAGGCCTGAGAGCTCGATGCTACTCCAGCCATTC
GAGAGCCACCAACTGATGTAACAAGTTCCGGGAAACAGTGCTAAGTTTCCTGCACATTCGCTCAAGAAGAGAAGCACGAA
AGACCTCCTTTTGAAGAGCAGCTCAAGGTTCCAGCCCGGAAATCGATCCTCACGGTATGGCCCCGGAGCAAAAAGCAGAA
GGACTCCTGGGATGAGGGTCAGCAAGAGCATCAACGAAGCTATGGGCAGCAAGAGCAGCACAAACCCGGTCGGAAGGGGC
TGCTGCTTAGTCCCACGGAGCGAAGACGGAGATGCCAGGAAGACGTAACCACTCAACAGCCAGTTCACAACATAGCGCAG
CATTTCCAGGATGCCAAGACGTATGGCATAGTTGCTCATGTCCGCCTTGATCGACATCATGAAGTTGAACACGAGGAACA
AAAACGATGACGCCGTTACCAAGCCGTGTGCGAAAACCAGTAGGCAAGCCAGCTCAAAGCTTGGGTACATTGGCCACAAG
GTCAGCAAAAGCGGCACTTGAAGCAGCAGACTAACTGCCATGATCCGCCTGGGCTGGAAATAGCGGCTCAGCACAGCCCA
GAAGGGCGCTGCCACGCTGAACGCGAGAGCGTTGATGGCAAACAGCAACATGTTCAAGATAGGAGGGTCTATCTTTTCAC
CGAAGAGCCGCTGGGCGAATCGTGGCACGGTTTCCCCACCTCTCAGACCCCACTCGGTGGCCGTCAGGAACGTCAAGAAC
TCGGCAACAGGTGAAGCCACGTAGCCCAGTGCGACCAGAACGTGGACTCGCTGGACACCGCAGGTACGACCAAGTAACCA
TCGTGCCATTGGACTGCCTTCACGCTCAAAGTCCACGTCCGCACCAACGCTTTCCAGTATCTCGTCAATGCCCCAGTGGT
GGGCTCGAACTTTTTGCTTCACTCTCTCTGCGAGCTCGTCTTCGTCCAATTCCTGTGTCATGAACTCTGGTCCAGCCGCA
CACTGTGCGAAGCTGGCATTAACGTGGTGGTACTCTTCGCCCACAGCCGAAGCTACGGCTGACACCGGGGCAGCACCTCG
AAACGGGCCCGCAGTGACTGCATCACCTGATTGCGCTGGCTGCACCGGAGTCAAAAGTACGGCAGCTGATGCATCAGCGT
ACGGTCGGAACGTTCTCGTTCCCGAACGTCGTCCGGGACTCTCGTTAAATTCAATTGTCGAACCTGGTGGAGCTGCCACC
TCTCGAAATCCTTGCGAGGCGTCGTCCTGGCAGTCGCCCAAAGTTGCGAGGCTCTGTGCAGACTGCTCCCTCGGCAGCAT
CGGCACCCCTTCTGTCACGGCCCCATACGCCGCTGCCAACCGCCGCTGCCAGTGCTCCAAGGGAAAGCTGCAACGGACAG
CCGCTTGGGCCATACTCTCAAGCTGTGATCTTGGTGCTCGCATTGCTTGAGACACTGCCGTGCGCAATTCCTTCCGCAGT
CGGCCCAAATTTTCCCTGTTCTGGGCCAGGAAATAAAAGCCAGGCACCTTCCCCAATCCTCCAGCTTGAGCGCCAACCAA
CAAGGCTCCGTGCCAGGCAAACTCAATGTCCACGTAACCGAACGGCTCATCGCGTGAAGGCATAAGGCAGAAGTCCGCAC
CGAGTTTCATGTCCTTCAGAGCTTCAGGATCTCGCATGAACTGGATATTCACATACAGTCGCCCCTGGTATTGTCCGTTC
TCGTCCAACTGCTGCAGCTTGCTGGCAGCATAGTGGCCAAACCCATCTCCAATGGGACCCACCAAGATCAACTGCGCATC
CACATGCTTTGACAGAAGCCATCCCGCAACATCCGCGATGAGGTCGACGCCCTTCTGGCGCACCAGTCGGCCCAATGAAA
CGAAGAGGCGCGCATTGGGGTTTTCTTGAAGACCAAACCTCCTTTGGATGCGATGCTTAGCTTCAGCTTTAGCTTGATTG
ATGTCTCCTTTCACAGCAGCTCGAGGTGGTGTGTGTGAACTGTGAAAGTAGATGAACGTTTAGTCCATTATCTCCACTTC
TATATTACACCAACTTTGATTTACAAGGACTGACCCTTTTACTAAATCACAGCTGAGAAGAATTACAGTCTAAAAATGGC
AAAATTCGTCCGCGCTTCACACTTTCGCCACATCTTCGGTACTAACCCAAAGAGAGAAGAAATCTACGACAACGTCAGGG
TTTCCGAAAACTCTTGGGAAGGTTCTCCAATTGCTGCTGTGAATCCAAAGTTCCTTGCAGTGTGCCTGAAGTCCGCTGGT
GGAGGAGCTTTTCTGGTGTTGCCTCATGATAAGACTGGTCGTATTGAACAAGATGCGCCAAGAGTAGTTGGCCACAAAGG
AGATGTACTAGACATCCAATGGAATCCGTTTAATGATAACATGATTGCTTCAAGCTCAGAGGATATGAGGATTATGATAT
GGGAGATTCCAGACACTGGACTCAGTGCAAATTTAACCAAACCACTTTTGACCCTCGAAAATCATCAACGCCGAGTGGGC
ATCATAAGATGGCACCCCACTGCAGAGAACATTTTATTGAGTGCTAGTCATGACAACAAGATATGCATTTGGAACCTTGA
AAGTGGAGAATGTATATCTGAGATTGATTGCCACCCTGACACAATTTTCTGTGCAGACTGGAACTTTGATGGAAGTTTGA
TCGCAACGACCTGTAAAGACAAAAATCTTCGAATTATTGATCCAAGAAGTGGTGAGGTCAAAAAGGTAGCTAAAGGACAT
GAAGGTGGCAAACCACAACAAATTGCTTTCCTTGGTGAGACCAATGCCCTTTTTACCACTGGCTTCTCAAAGATGAGTGA
GAGACAATATGCTGTTTGGAATAAAGACTTGGAGCAACAAACTCAAGAAGACATTGATCAGTCAAATGGAGTACAGTTTA
TTCGATATGATGCTGATATCAACATTGTTTGGCTTATAGGAAGGGGTGATTGTATTATACGATACTACGAAGTGAAGTTG
GGCACTGTTGCCAATCCAACTTATGAATGTTTCTGGCTGGCTAACTACACTGGCAAAGAATCACAAAGAGGTTTTGGTTT
CATGCCAAAGAGAGGTTGTGATATCAGCAGGAATGAGGTTGCAAAGATCTTTAGGTGTACAAAGACGAATGTACAACCTG
TCTCGTACACGGTTCCAAGAAAGTCTGAACTCTTCCAAGCTGACATTTTTCCAGACACCAAAGGTGACGAGCCATCACTA
ACTGCTGAGGAATGGGAGGAGGGTAAAAATGCTCCACCAAAACTTATCCCTTGTGAGCCTATGTTCCATGGCAATAAAGG
AACTACAAAAGGTGAAACCAAAAAGAAGACCATTGGTCTTGGAGGGCTTAAAAAACCAGGAGCCAAGAAACCAACTCCAG
GAGCAGCAAAAGAAGAGGAGGTTGATGTCGCCAAGCTTTTGGCAACCGTCAAAACCTTAACAGAAAAAGTCCAACACTTA
GAGAAAACCTCTGCAGATTTTGAGAAGAGATTACAGCAATTGGAAGGGAAATCAGACCAACCTGAAGATGATGGCTATGA
TGAGGAGTAGCTTGTCCATTTTCTACCAAGAACGAGTCTAATTTTCTACTAAATTGTTAAAATAAAAGCCCAGAAACTCT
CTTAAGGCTTCCAAAGAAAATGTGTTTTGACATTTTGTAATAACTAATGCTTTGTGTACAATGTAAAAATTTTCATCACT
CCAATGATAAGTTGACGAGATCATTATGAAGAAATTAAAGTAAACAAAAAGATGCTTTATTGTGGAAAGGCTTGGTGACT
ATTCCATCCTTTCGAGCATTTGTAACGCATGTTGATTAACTTTAATTTTGCTGTGAGACACCTAGAAATGGTTGAATTGT
TAGTAAAAAAAATCTTTGTAAAATGTTTTTTTCGTTTTAAAGATCTTGCATTTCTGTTAAACAGTTATTTCAATCTCAAC
GAGTTCAGTAGAGCAAATGCAGGAAAACCATTTATAGTGCTATTTAGTTGTACTTAGTAAATCATGCATTTGGTAGAGTG
ATCGCACTTAAACTTTGCAACTGTAAAAACTAAAAAGTGCTCTTCAGTTGTATTTAGTATGAATTGTGTATGCCGTACAC
AAATGAATTGATATGAATGAAGCATTCAATACCGTCTTGCTTCAGGCCCACTTTTAGTGCTACTTAGATTTTGTACAGTT
GCATGGTTTAAGTGCAATTGCTATACACAAATTGAATTGATAGAAATGAAGCTTTTGATAACGTCTTACTTCAATTAACA
TTGCACGATTTACTAAATAGCACTATTTAGTTTGTACAGTCACTCTGATCACTCTAAAAAAATCCTTTGATCATCTTCAC
TGCTTTTAGTGCCTTTACGAGTGTCTAAATTGCCCCCAATTACAGTAGTCACTGTTGACAGTTGATTCCTGCAAGAAAAT
TAAACATGATTTTTGGAAATTTTGGACAACACGGTACACTGGTGCCTGCACTAAACCAGACTCGTTCGTACCCATTCATT
TCTCTTACTGTTTAATGGGGTGGAATGTATCAAGGGGAGTCTGAACTGGCGGTCCCTTGATCCTTTGCGCGCCAGAATAT
CGACTGGGTACGAGTCTGGCACTAAACCCTCCAATTACAATGTTGGGCTTAGTTTTGTTTAATTGGAGGACTATTTTTTT
ATCCATTGTTTTCTCAGACAACCATGACATTCCAATAATTATTCACAAAGTGCTTTTGTTGGCAAGTTTTATTTTTAAAA
CAAAGCAAAAAACCAAAGTAGATAATGAATAATATACACAAAATATTGTTCAAAAATGATTATATACAGGAAAACCACAA
ACCATACTAAATACATAGTACTTAGAGAAATGGTATTCCAACATAATTATTATACTTGCAGCCTGAAAATTCTAGTATAA
CATACTTGTTAAAGTGAAGTGCTGTCTTCTTTCTGTCTATTTGACCACGACACTTCAATAGTCAAAGTTTGTTTCAATGG
GTTGAATGAGTTTACGCTATTCTAGCTACTAAATGTGCAATCAGTTAGTAAAATGTTGAAAACATGTATCAAATTGGAAG
TATTATATCAAGACTGAAGTAAAAAAACCCTGTGAAATAGATGTTAAACTAATACATATATGTTATTTACTGGCTGGGAG
ATCCATATAGGAAAACACTGCCCAAGGTCTTGACAATACGGAACAAGCGCAGCGAGGTCTGTTCATAAAAGACCGAGGGC
GCAGTTTTTCTATACGAACTGACCTATAGCCCGTAAATAACATTTTTATTTTTTTAATTTGTATTTGATGCAGCTTTGCT
CGCAGACTAGCTGCAGGATACCATCGGACTGGGCAGATTGTGAAAAACCGGACCACGCGCTAGCCAATTACAGCGCGCAA
ATGACTAAGAGACTGGACTGAAAAAAAATAAACCTTGGTATGCTCTAATTGCAATGTTTAGTACTTATCTGTATCATACC
ATAATATTCAAAGTTTTAAAAGGTTTAATCACCTCGCTCTACTATTAATTGTGATTTTCAACTGCCTTTTAAAGTAAAAT
GCATAAGTTGGTTCTCAAAGACTGCTAACACACTATTAGCCTTAGAATTTTTTCACAGTTAACAGAGAAAAAAACCTATT
GTCTTTTCACAAATAAAGGAAGTTAACTAATGTGTTTCAGTAACTGGGTTTGCAAGACCAATGCGAGCATCAGAGATGCA
AATGCAAAAACAAGAAATGGAACTTTTTTTATCATTTTCTAGTAATTGCTATTGCAAACCAGGTTTTAGGATGTAAAATG
ACAAAATAATATACACCAAAATACAGTGATAAAATATTGAATTATTTACAGTGTAGCATGTACTACTAGTGTTTAGGTGG
ATTTCTAAGCCTCATTGTGTATGGAGGTTGTGCTTGTTGATTGTCTTGTTGATGTTGCTGCTGCTGCTGTTGCACTTGAT
GTTGTTGTTGTACTTGCTGTACAACTTGTGGTACCGAGGGTTGTCCTGCTCCTTGAGAAGTCACTGTTGTTATTGTCGGT
GCTGTTCCTTGACTTGCTTGTGCTTGTGCTTGTGCTTGCTGTTGCTGCTGCAGTTTCTGCACCTGACCAGCAGTCATAAC
CTGCTTACGTGGCTGCACCAGCATTTGAACAGTAGATTGCAAACCTGGTGTTCCCTGCACAAGAGTAGTCTGGATACCTT
GCTTTATTGACGACGTTGCTGCCTGCGACGTTGCTGTTGCTGCAATTCGTTGTGCAGCCTGAGAAACAGCAGCAGTACCA
GTGGTTTGCTGTGCTTGCAATTGTTTTTGATGCTTCTGCAATGCCAGTTGATGCTGGTGCTGTTTGAGCTTGACCAACTG
CAATTGTTGCTGCTGCTTCTGAAACTGCTGAATTTGTTGTGGAGTAAGTTTCTGGAATTGCTTTTGCTTCAAGATATGCT
GGATTTGTTGTTGTGTTAGTTGTGTTGGTTGTGTGGGTGTGCTTTGTTGTTGCTGCTGCTGTTGTTGTTGCTGTAGCAAT
GCAGCTTGTATCTGTTTCTGTTGTTGAGGTGTTACTTGAATAGTCTTCCCTGCAATGGTAGCTGTTGTTGTTGGTAGGCC
TACAGTTGTCTTTGTAGACTGTCCCTGTTGCTGCTGTTGCTGAAGTTGTATTTTTCTTTGATTTTGAAGAATTTGGTATC
TTTTGAGTTGCTGTTGTTCCTGTGGTGTGAGTTGTCTCTGGCGGCCGATCACAGCTAATTGCTGAGGTGTTAGTGCTTTA
GCTGTCCCTTGGACCAGTTGTTGTTGAGTAATAGGAAGATTATGACTTGCAGAGGCAACTGTCGTAGTTGTTGTCTGCCG
TGCTGCCATCTGAGCAACTAACGCTGCAGAAGATACTGAAGCAAGAGCAGTAGTAGCAGGTGTTTGTGTGACGGTGGCCC
CTTGAACTCCAACAAGAGTGCCAGCTGCTCTACCAGCATTGACGACAGTGGGTGACATACTTCTTTGTGTTAGTGCTGTT
TGTGCAAGAGATGTCACTTGGCTTTGCATTCTTTTATTGATGGTAGCAAAAGGTGAGCTTGTAGAACTAAGACTATTGGT
TGTCCCAGGAGCTGTGTTGATGATAATGCTGGTTGCATTCGGTGTTCCTGAATTACTTGCTAGCACACTACTTTTTCCAG
GAAGTCCAGTAGTAACAGTGGTCCCTTGGATGTTTGAAACAGTCTTTGGTGCAGCCTCTGTAGAGGAGGCAATCTGCGTG
GTTGTTGTCAGTTTTTGTGCAGTCATAACTTGGTTTTGTGCAGGAACTTGACCAGTTTGTTGGACAAAGTTAGTCTTTTG
TTGTTGAGACTGCTGCTGTTGCTGCTGACTCTGAGCCTGTCCTTGAGACTGTGCTGACGACTGCTGGGATCCCTGTGTGG
CTTGTTGCTGTTGCTGTTGTTGCTGCTGCTGCTGCTGCTGCAACGCTGCAGCCTTTTCTCGGTTAATTCTTTCAGCTTTA
ATTGTTGCTAACTGAACTGGATTAGGTGTTTTATCTTCAGGGATTCCACTTGCCAATAACACTGAAGAGTGCTTGTGGTT
CTTAGACTGTGAGTCTGTCAGCATTTGTTTAACTGTAGGTTTCCTTTTGCTGGCTGTCTTCTTGACCAAGTCAAATAAGG
ACGAATGAAGCACTGTTGGCGATCTACCTGCATCCTGGGATAGCAGTTGGTATGTTCTGAAGGTTCTCCCACTCTTGTTC
TTTGGATGTAAAGGATAAGGAGTTGTTGTTGATAGTTGAGTGTACGGCTTTATTTTAGTCTTCAGCTTTCTCAGTGAATC
TTCAAGGGTTGGCATAGGAACCTTTCCTTCTTCTCTTGGCATGACCATGTTGACATAACGGTCACGGCATTGTCTTGGGG
ACCGATACATTCTACTATTGAGATTAACTATGTCACTGACAATATCCCAGTTGGGAATTTGACTTGGAACCCCAATGGTA
AGATCTACTGGCAACTCTTGCAGGGAACTTACAGCCTGCAGTAGTGCCCAGTCTTCATGTACAAGCCATTCAGGTACGCT
GGATCCCTGAGAATAATCAGTCTGTTTCATCATGCTGGGTATAGATGGCTGTTTGACATTTTTAATCTTTGTCTTCTTTG
TAATGGAGTCTTTTCTTCTTCTGCCAAATGTATCCACGCCAACCCTGTCAAATACTGATGCCGGTCTACGAACTTGATCC
TTGGCAGGGCCATGTAAATGATCTCTGAAGTATTTCACAAGTCTATACACTGTCCTCTTGCCACTGTGATACCTCTTTGT
AAGGTGCAGTGGTGGTAATTGGTTTTCTGGCATGGGAACAGTTTCATACAGATGCATGACACTATAATCCATATAAACAT
CATCTTTGTCTTCTCTTGGTGGTGTTGGTGGTGTCCAGATCTGCATTTCTTCACCTGTTATATCATTCACATAAACCTGT
GTGGAGTCGCTGTGTGCAAATGTGAAAAAGATCTCGTCTTCATCTTCAGCTGCTCTTTTTTCTTCCTCCTCTTTCAGAGC
CAAAATGTGATCCATTTCCCAGTCTTTCTTTGCCAATTCAACTTGTTCCTGCTCTTTGATTTGCTCTAGAGTGACATAAG
CACCGGACATCTCAAAGAATCGCACAGCATATCTTTCAACAGGAGTTAGCTGGGATTCAAGTGCCATTAGCTCCTGCTCC
ACTCTTGAAGATTCTTCTTCTCGTTCCTTGCTTGCTTCATCATTGTAAGGAATTCCTTCATCAAATTCAGCCAGTTCAGC
AGCCTCTTCTGCTTTAGCTTTAGTGGCAGCACAAGCATCTTGCTCATCTTCAGCTTCCAGCAGAGCTTGTTCAAACAGGT
TTTGTGAAACCTTCCCCTTCTGTTCACTATCTTCTTTCTTTGATTCCTCAGGTTGAGCCTGTTGCTGTTGTTCCTCAACT
TCCACAGCAGCCTTTGGTTGTTTTTGTGTGGCTACAAGAGAAGCTTCAAACCCACCAGCACCATCAATGGTGAACAACTC
CTTTAAACTTGTCTCTCTAAGAAATGCTGTGGTAAAGTTGCCACCTTCAATGGCAATATCACCCAATAATCTCTTTTGAT
TTGCTTTCTTTAAGATATTCTCCTCGACTGTTCTTTCACTAACAAGCCTATATATATGAACATCTCTGGTTTGTCCAATA
CGATGACATCTATCCTGAGCCTGAGCATCCATGGTTGGGTTCCAGTCGCTGTCATAGAATACCACAGTGTCTGCACCTGT
CAGATTTACCCCAAGCCCACCACTGCGAGTCGATAAGATGAAGCAGAAGATTCTAGTGTCTGCATTGAATCTGTCCATGA
GAATCTGTCTTTGTTCTACTTTAGTGGATCCATCTAGACGTAGATAAACATGGCCATGATAATTGAGAAACTTTTCCAAG
ACGTCCAGCATTTTGGTCATTTGTGTGAATATCAGGACCCGATGTTTCCCGACTTTCAGCTGTCTTAGAAGAACATCAAG
AGTTTGTAGCTTTCCACAGTCATACTGTATGAGCCTTGCTTCTGGAAACTGGATACTCATTCCTCTAGTGATTGGATGCA
GTACATCAAACTTTGGTAATAAAGACCTAGCCAAGTTGTTTTCTAGGTATTCATGTCTGTTAGTCCAATGGGGAGGTGGA
TGAGAACAGTGCATTTTGACACCAGGTGATGTAGCTCGTGGTATATGGAACACAAACCTATTTATAACTGCATTCATTTC
TGTTATCCTTTGTTCATGACTCCTTATCATATCTTGAATACTTTGGCAGTTAACTGTACTCTTGCCGAGTCCTTTGACAA
ATGTTACAGCCTGGACCAAATCCATGCCATATAAAGGCTGTCGTCGACAATGCTGGTTATTCACTAAAGCCAAAGAAGCC
AACTTTTCTTTTCTTTGCTGGGCTTGCTTTGCAGATAATTTAGGCAAGAAAAAAGGTGAATTTCTATTCTCTTGGGGTGG
CAAAGTGGCTTGTGGAACTGGTTTCTTTTCAACAGCAAGTTTCTTAGAAGGTGAAACCTGCACAGGTTTGGGTTCTGGAT
GGCCGGCATCCAGACCCCTCGAGTGAGGAACACCTAAGCTCTTCTGAATACTAGGCGAAGGGATAGGAGGTCTTTGTTCT
AAATACCCAATGGTTGAATCAAATGACTGGTTTGATGCTACTGCCACAGAATGTCCTGGGTAGGGTGGTGGTGGAGCCAT
CATTTTAGATGGTAGACCATAAGGAAAATGGGTTGCACTTTGTCTTGTTTGGTAGGTATGAGAAGTTGATGTACTAACAG
GTGCTACCATCCTAGGCTGCTGTAAGCCAGGTATTGGTGGTATACTGCCTGGTCTAGGACCATATGGTATACCATCCTGG
TACCACATCATAGTACCATAAGGAGAACCAACGGCAGGAAAAGCACGGTGATCCTGATGTTGATTTGATGGATATGTGGG
CATTGTAGTGGGATGCACATTGTTGGTGTCACAAGCAACTCCTGGGGGTGTTACAATTCCTGGCGTCTTCCTGGACTTTG
CTGCTGGTACAAGTAAAGGTGCTTTGTCTGGTAAACTATCAATTTCTGTTATCAACTGCTTTGGTGTTTGTAGAGAGTGA
GTTCTATAAGCAGCATAACTAGTCACAGTCAGTTCAATATCAGCAAGACAAAGGTTTAGATAACCAAAATTGGCTTCTTT
GAAAGGGTCTTTGTCAAGAGCCCTTAAGATCAGTGATGAAGTATAATAGACTATTTCTGGTAGCTTAAGTGATGAAACAG
TAGGGCGTGGTTCAAACAGGTCAGGATGATTGCACACCTTCCTCAACTGCATAAGAATGTTGATGACACTGAGAAAATGT
CCAGATTCAAGAGTCTCTTTAGTCTTAGTCCTAGACATGAAGTCATCATACAAAAAGCGCTGTCTTTTTGAGAGTCGACA
CCTGTATACATGTTCATACTTTTGAGGCATCTGTTTCTCTACTTCACTCTTGAGTCGTCTTAGTAAAAAAGGTCTTAGAA
CCTTGTGAAGTCTTTTGACCAAGTTTTCATTGTATTCCCTGCTGCCTTCTATCATTCCTGTAAGAGGATTTGAGAACCAT
TCCTTGAAATCTTTATGCGACTGGAATAGGTGAGGCATCAAAAAATGCATCAGTGACCACAACTCCATCAGACTATTCTG
CAATGGAGTTCCTGTAAGAAGCAACCTTCTTTGACTATTGAAGTTTAACAAATATTGCCATCGCTGGGATTTGAAGTTCT
TGATGTTTTGAGCCTCATCTAAAATAAAGTACTTCCATTTCTTTCTTCTGAATGCTTGATGATCTTGTATTACCAGTTTG
TAGGATGTGATGCAGACATGGAAAGCATTGGGTTTAGTCCATCCCTGTCGTTTCGCTTTTCTTTCCTTCTGGCTTCCATA
GTATGTAAGAATCTTGAATCCTGGCAACCATTTCTTAAACTCCATCTCCCAGTTCAGCATGACACTAGTAGGGACAACTA
CAAGATGTGGTCCCCACATGCTCTTATCGCATGCTAAGTGAGCAAGAAGTGCAATGGTTTGGATAGTTTTTCCAAGACCC
ATTTCATCAGCTAGAATACCATTCAGACATTTTTCATGCATAGTAACCAGCCAATCTAAACCAATAACTTGATATTCTCG
AAGTGTGCCTCTCAGTAACATTGGAACTTTAGTTTGGACATGTGCAGTTTCTAAGGTAAACCCAGTTGGCTGTAGACTTT
CTGCAGTAGCAGCAGCACTAGTCAACTCTTGGTCAGGATCAGATTCAGCACCATCAGAACTGCCATCTTTTCTAACAAGA
AACTCCATGCCACTTTCCTCCTCAGCTTCCTCTTCTTCAGAGGACTCTTCAGAACTTTCTTCTTCAGATGGGAAATCTGT
GGTGTCATCTCCAGTTGCATATTGCTTCATGAGTTCATCAAGAGGCATATCACCTTCTTTTTCAAGTTCAGCAATCTCTT
TGTCATGATCGACATCTTCCTCAGCATGTTCTTGTTCATCCAAAGTTTGCTCATCATCTTCAACATCCTCTGTCATCACA
AAGTCTCCATCTGCATCACTCTTTTCTTCTTTAGAGCTTGTTGGCTGAACATCTAAGGGTTTCTCTTCCTCTTTGTCTTT
AGATTCCACGTCAACTTCAATGTCACTTTCATTGCTTTCATTACTTCCCTCTCCAGAATCACTAGCATTTTCATCACCAC
TATCAACAGAGTTGACACTGCCTTCACTGGGTGCTTGTAACATTTCAGGGGGTAATTTCTCAAGAAGTTCTTCTAAGGTC
ATTTCATTATCCTGCTGTAATAATTCCAATTCCTTTTCTTTGTCCTTTTCTGTTTGCTCCTTTTCTTCTAGTTCTTCTTC
TTCTAGAATGGTTTCCTCTTCATCACTTTGGTCACTTCCCTCAAACTCCTCGTCGCCATCATCTTCACCTTTAGTAGATG
AAACAGGAGAAGCTGGTGCTGTTGAACCTTCATTGCTACCAGGCTGGTTTTTCAAGCTCTCTGCTAACCAGGACGAGTAC
TTTTCGGTTTGATCAACTATGAAATTAAGCTGGACATCTAATGCCTTCTTACGCTTCTCCTCCAGTCTGGATTGAACTTT
GTACTGGACAACCTTTTCAACATTGGCCCAAAACTGTTTGACTTCTCTTGCGATGCTGCTTGCAATTCTCTTAAGTCTTA
CAGTCTCTTCTTTCTCTGCCTTGACTTCTTTGCTTCTTTGTTCTTGATGGTGTTTAAGAACTGATCTTGACAACTTTTTA
GCAACTCCTCTTTTCCATCTTCTTTCTTGAGCAAAGTCAGTTGCCAACCACTGCATTTCCTCCAGCAAATAATCCCAATG
GGCCTTTTTACGAGACATTTCTTGAACTTTTGGTAGCCTCCTTGAAGACCACAGACCTTCTTTTCGAAGTTCTGCAACCC
TTTTTAAAACTTCAGCTTCTTTCTTAGCCTCAACGGCAATTTCCTCATGACTACCAAATGAATTATCCAGCACAGATAAC
ACTGATGCATTTTTGTTAACCGAAGTAGTTCTAACTGATGAATTTGATAGATTGGAAGGTCCATTTGTTACAGACTGACC
TCCTACTGATATGCTGCGACTTACTGGAGGATTAGAACCAGTAATATTTGAACGAGCGACAGAGTTAGTCTTGTGTCCAG
TTTGGTGATTGATGTGATTTCCACTTGTGACACTATTTACATTCATGCCAGAAGGATTGGGCATTGATAGCGACCTCGAT
AATGGTGGAATATTTTGTCCAGATTTTATTCCCAGATTGTTTCCAGTAAAAGGTGACACATTTGGAGGGAAACCCTCTGG
GTAATATGAAGGATTAGAATTTGATGCTAAACCAGGTCCTGCCTGCTCATTTCCTGGTCTTTGTACATTTGTAAACTCAG
GATTTCCTTCTACAACAGCCTGTTGCTGCCATATTCCACCAGTTCCTGACGATGGATTACTAGTAGGTGTAGCATTCAAG
TTCCCAAGTCCATCTTCTAATTTATTTGAATTGATAAAGTTTGTAAACTGTGGATTTGGTCTTCTTTTCCAAATAAGAAT
ATCCATTAGATTACCTCCATTTTGAAGAAAAAACAATTCCTGTAACTTCTCATAATATTTTGTTTTTACATTTTCTTTCT
CGTTGTTGTAATATTCTATGACTAGCTGACGCAATCTAGCAGTTTCTGGGGAATCTGGTGGTTTTCCTACAGGTGGCTGA
TTGGTAAACTTCCTCCCAGAAGGAGTTCCTGGCAAATGTTCAGGATTCACTCCTTGAGGTGTGCGATATACAGGCGATTG
AGATGGATGAAGATTGGCTGTTGAACTTGGAGAGGTCATTCTTGGTGTTATTGTATTTGGTGGGGGGTGACTTGGAAAAC
CAGTTTGTCCAGGTACAGGTCGATTAAAACCAAGATGATGTATTGTCCCGCCAGGCGACGGTCCTTGTGGATAGTTAAAC
TGTGGACTCTCCGAGTAAATAGGCTTGTGATCTGGTTGGTAATATGATGGAGACCGTATAGGATAACTTGGGTCTGACTT
GGATGGACTCATAGGTATGGTGCCTTCAGCCATACCTGGACCAAAGAAATCTGGACTTGGTATTGAAGTCGTACTACTTG
GTGTTGCACATGATGGAGTAGAAATTCCTGAACTAGGAGAGGGAACAGACATATAAATAGGTGGTCCTGGAGGGTATCGA
GAAGGAGAAATGGCAGAATGTGGATATCCGTGGGGTGAAGGAGGAATACCAGTTGACTGACTACGTGGATTGTGTTGAGG
GTATAGTCGGTGTGGACTGACTGGATTTTGCATTGAGCCTGGGCTTTGAGGCAACACAAATGGTCCAGCCTTAAAGGGAG
AAGTTGGTGAATTTTCGGCCATTTCTTGTGCTCTTCCTTTCATTTCATTTATGTGAAGTCCTTCCAAGTCTTGTGATTGA
GGACGACGAACTCTTCTACGAGGAGTTTCGTCATGGTATTGCGACGATTCTCCACTTCGTCGCATTACAGAAAGTTCAAA
CACATAGCCATTGCCATTTTAAATAAAGCTTAGTATAAATGATGTTTCCTTCATCATCTATTGAACTTCATCCTGATTTG
CTTCGTTTTCATCTTAGCAAACACACTATCTGTATTTTAGTCATTTACTACATCACTTT
>Locus_27694_Transcript_1/1_Confidence_1.000_Length_17487
GAGCGCTCCGTGGCTAGGATCAGGCATTGGTGATCTTTTTGAAGGTGAACCAGAAAATCAGTCTGGTAAAAAAAGAGAGA
ATCATGAAGAGATAAACGATGGACAACAACAAGACAATGTAAAAGATAAGGACGAAGACATATACGAGCAGGAAAAAGAA
ATAGGCGATGACAAAAACTTGAGCAAATTGAGAGTCAAAGAAAAAGGCGATGACGAATATGAAATTGAGAAAGAGAACCG
ACGTGCGGACGCGGAACGTCAAGAAAAAGACAAAGATTTAGATAAAGGCGAAAAAGAAAAGGATATAAACAAAGACCAAG
AAAAACTTGGCACGAATGACGAAAATACAGAAGAGGAATTATTTTCACCTAAAGACGAAAGCGCAAAAAAAGATGAAAAT
GCTGATGAGTCAAACAGTACATCAGTCATTTCCAAAGCAAAGGAGATTCCTAGGAAAGATGTTGACGACGAATACATAAA
GGATGAATTATCTTCGCAAAAAGAAGATGACGTTTATGACGAAGAAAGAGAAAGTTCATCGGACCAGATTCCTGGGCAAG
ATGAAGATGGCAAAGATTCTGAAGATGACAACAAAACCAATGGCGGAATCACTGATATAAACGATGACATAACAAAAGAT
CACCTTCAAGAGTACAAGAAGTTGAAAAACAATTATGACATTTTAAAAGCGCTTGTGGGTAAAGGATTTGTCGAAGAAAT
ACCGGAACTCAATGAAGCGAAAGTTATTGAAGATTACAATGACATTGATGAACATGATTTAAAAGGATTAGTTGAAGAGG
AGAAGAACATTGCAACGGACATTAAGTCAATAGAGAAACAAATAGCCACTCTTAAAAGCATGAGTGACCCGAATGTAAGA
GAAGCAGAGAAAAAATTAAACGAGAAAGAACTAGGTGTTTTGAATGAGTTAGAAAAAATAAGGCATGCTCTACAAAATGA
AGAAGAGAAAGATTTTATTGAACATCTCAAAAAGGAAAAAGACGAAGTAGACAAAAAGTTAAAGGAAATAGAAAAAGAGT
TTGAAGAAAATATGAATGAAATCGGTGATGAAGAGAAAGTGCTTCTTGACATGACGTCCAAGAAGTTAGATTTAGAGAGT
GAAGTTGCCAAGAAAGCAAATGAGCTTGACAAAAATCACAAGAAGTTCAGGGAGCTCCAAGAAAAAACCGATGATCGAAA
TCTAGAAGAAGATATTGCAAACTTTAAAAAACAAAATGCCGCTCTTCAAGATTTACTACAAATTTGTTTTTCAAAGCATA
ACACCACTGATCAAGATCCCACCAATGATTTATTGGATGATGTCAATGTGCAGGCCCCTCCATCATTACAGTTCAACAAA
GTTGATAAACCCGAAGAAACAATGTCCGATTACATTGGAAACATTTTGAATAATCATACCTGGAATCCAAAAGCAAGAGC
TATTTTGAAAGAAATGTATGACAAGGACCGAAGTGCAGCCATGGCAGCCAAGAAGTTGAAACAAGCACAACGTGATAGAG
ACAGGCTCAACAGAATGGCTCAAGACCAAGTTGATAGATTAAAACCCTTTCTGAAAAAGCAAGAAAGATTGCAAGATGCA
CTTGGTAAAGACATCGATCAATCCATCACAAGAACAACTATTTCTAACGACTTTGCACCATCACGAGATGAAGACAATCA
AATCAAAGCTGGCGAAGTGCAAGAACAGGAACAAACCCCTCCTTATTACAAGGATAAGGGAACAAAAGAAGGCAGAGAGT
ATGACGAAAGTAATCCACAAGAGAGTTCTGACTATACAAACCTTAATATAGATTCAATTGCGAAAGAATGCAATGATATC
AAAGAAAAGCTCAGCAATGTAAATAATGAAATCGAGGCGCTTACGAATAAAGCCTTGCAAAGAAATTATGATCCGAGAAA
TAAATCTCTATCAGGCCACATTCAAGAATTGGAGGACAAAGCTGCAGAAATTTGTGTTCAAATAGACAAAATAAAAGCCG
ATGGTTTAGGTGGGGAAGCAGATCATGACGCCCTTTACAAAATTCTTAAAGAGAAAGCCGCACACGAATTCGATTGTTCA
GAATTACTGTCGATCTTACCAGAAGGTTTTCAGTATTTACCAGAAGACATCGAAAGCCTGTTTGGACTAGCTTGCTTGAA
AGATGATCTTGAAAAAGAATTAAATGATCTTGAGAAATCCATTGACGAGGAAGAAACATTCTACCAAATAGCAAGAAAGT
ATAAGAGAGAAGAAACCTCAGAAGAATGCCACCCCAAATTTCAGGAAATTGTACAGAAAAAGAACAATAGTTTGAAGGAG
CTAACTGAAATTTCAAAGGAGATAGCAGACGTCTTACAAAAAGAGATAGCATCGCAAGAGGTAGAGAATGCAATGAAAAA
GAAAATAGAGCTTGAGCAACTTGTGGATGAAACACAAGGCGAGATCGAGCAAGAACCCTTGCGAGCTGCTGATAGGATTA
ATAACTTAATCAAGCTTAAACATCAAAAAGAGTATGATTTGGCCCAAACGACAAATAGACTAAAAGAATCAAAAGAAAAA
GTAGACCTGGGTGGCGTTCCGACTTCAGTTTCTTCTGCAATCTCCTCAAAATGCAACGATGTAAAAGACAGTACGACGGA
CAAGTACATAAGAGATCTGGAAAATAACATCGAAGAAACTGCCTCTGAGATCATAAATTTAAATCAGCAATGCATGAATA
CCGAGTGTGAAGAAGATAAGCTCGCACAGTTATTTGAGAAGCACAAACCATCATTGAGAACAGACACAAAAGCTGTCAAC
GACGATGTTCTTCCACTTCCGTCCGTTCTTGATGACTTGCAAAGTGTGAAAAGGGATATCAAAGAATTAGAATCTAAATT
GGATAACAAGAAAAACTCGCTTAGTGAAGATAAAATTGAGCAGTTGCAAAATCTCGAAATGTTGATAAAGGCAAACCACA
ACAGTGCGAAGGAAGAAGAACTATTCAGTAAATTAAGCGATCTTGATAAAAATAAAAAAGAGCTGCAAAAGATTCTAAAA
GACAGCAAATTAAAATTGGACTTATTAAGCGTCACAAAAGTGGTCCAAGAAAAGGAGAAAGACATAAAGCGTCTTAAGGA
TAATATTGAGCTCTTGGATGTTTCTTTAGCAAACATCATGGACGACGTCAATAATAACGCGCATGACGAAGCAGACTTCG
AAAACACGATAAAAGAAGTTTTAGCCGAAGCACAGACAAAACTTGAACAAGCTGAAAAAGAAAATGAAACGAACAACCAA
ATACGCCAAAATGCAGAAAATGAACTAAAGGATGCAATAAGTAGTTTAGAAGATGAGCTTGAAGAAAACAGGGAGGAGCT
AGAGTTTCTAGAAAATGAACTGGAGGATAAAGACATACGCCCAGAGGAAGACAACAGCTCCTTATCACCAGAACTTCTTC
ACATGATCGCTCTCCTTAATAAAAAGAAAAGCCTTGAGGACTATCTCTTTGAAATCGATACAAAGCTCAGCTCTGTTGAC
AGCAACAAAGAGCCCATGGAACATGCTGAAATTGACTCTCTACGAGCCAAGAAATGCGAAGCAGAAAATCAATTGTCAAA
GATCCAAGAGGAAAAATCCAAGTTTGAAGTAAAACTTCCAGACGATGAAATACAAGAAACCTTTGATGCCTTATGCGACG
AAAAAAAACAGCTTGAAGACCAGAGGAAAGACGTGATGCAGAAGATTCGCAACGGAAAGAACTTCAGTAGAATTTCTTTT
GACACGGAGGATGAAAAGAAACCAAGCGATGAAGACAAAAAGTACTTTATCCATGCACTGAACGAAATGATTGCTGGTCC
AAAAACCCTCATTCAACTAGCTGAAGAGAACGACAGATTAAAAGATATAGCTTTCAATCAACGATCTCAGATAGAGGATG
TTAATGATCGTTTGACTGCATCTCTCGGTGATCAGCTTTCGAAGGCGGTATTATCGTTGGATTGTGGCAAAGTGCAAGAT
AGTAATATACCAATTATTGATAGAATCAACGATGGGCAAAAGATGGGTGATATTGTCAAAGATCTAAGTAATGAAAACAA
AAATCTAAGAAATATCAACGATGAACTTTTAAAAGACCTGGAATGCCTCAAAAATAGCATAGGCCAGAATCTCGCGGATT
TTCTAATCAGTCCCGAAGACTGCTTGAGCGATTCCTTGGGACCTATACAATATGTCCTTGAGACAGAATGCACCATACAA
GAAATCTTAGAAGAGCTGAAAAATGACATTGAAAGAGCAAAAGAAGCACTGGGTAAGAATATAGCAGACTTCATAATGTC
TCCGGCTTCAGACAATCGCTTGAGTGTTGAATTTAGCGACGTCCCACAAGCTTTGACAATTATGAAAGACAATGACGACG
ATCTTGAATCAGTAATCGTAGCATATGAAGATGAACTTCAGCATCTTGGGAAAGAAAACTACGCTTTGAAAAGCATGTTG
GGTAACGATCTTTCAAAGGCATTATTGCAGATCGGTTCAGAAAGCAAACATGATTTCAAGCCCAACGCAATCCTCTCAAG
TAGAAAACAACCAATTTCAGAAGGAACAGAAAAGATACATGGCCAATACAATTCAGAAGAATTCCAGGAACAAGAGCTAG
CTAAGAAAAGATATGATGAGCCATCACGATTTACAAAGTCTAAAAAAGATGGAGAAAGAGAATGTGGGGATAGCATCAAC
AGCGATAGCATATCAAAGGATTCTATTGGAGAACTTGAAAACCAGATAGAAAAACACCCTAAGGACAAAAACGTAGACTT
CAAGGCACCTGAGATAAAATACAAGAAAGATGAACAAGAAAAAGAGAAGCTTCCACTTTTCCATTCAAGAACAGATTCGA
GTCAAAAGTCCATAGATGACAAGGAAGAATGGAAGCCAGTCAGTAAGCCCGATTGTGCACACAACAAACAACACGCTAGC
ACTCTCCAGGAAACCGACAAGGAGATTGTGGTAAGAGAAGAAGTAAATACGGAATGGAGTCCTAGAATTACAAATCCAAA
GGTTGATAATCAGTTGTTAACAAAATGTGGAATTGAAGCACCTATTCGTATGACCGAGAATGGTATGTCATTAGGAGAAA
TAATAAAAGGATATGAAAACGATTTGGAGACTCTTAAGTCAAGATTGGGTCCCGGATTATATGAATCCATACTTGGTGCT
TGTAAGCCAAACACCCTTCAGAAGTCTGTCTTTGGTATTGCTCCTGAGGAAAAACTACAGTCTGCACGCGAAGCAAAAGG
GAAAGAGTCACAAGACGTTCAAGGGGAAAATAGCAACAAAATAAAACCAGCAGTTTCAAATGTACTTGAAAGTCAGAATG
TTTTGCAAGACGGGGAGGACTCACAAGAATCTCTTGATATTAAGATCAAAGAAGACATTGGTAAAGGCTTCAAAGATATA
AAGGACAAAGAATGCCTTAAGCAGCTGACAGAGGTTGAAAAACATCCAGACTCTAGAATGTACAGCTATAGCCTTTTAGA
AACGCCACAACATAAAATGAGAGATATGGACATTACCCTGGAAGATGTACTCGCAGAATATGAAGATAAGCTCGAGCTTC
TTGGAAGAGAAAATAACGCTTTAAAAAGCATGTTGGGTAATGAGCTTGCGCAGGCATTGCTAGAACAAAACAGGGAGAGT
GAAAAAGACTTAAAGCCCATGTTAGGCAAAACAAGTGACAACAATATTAATAAAACAAAAGTAGATTTTAAAGAACCAGT
GTCGACGAGTAATGGGGGTAATGAGCCAATTGAGGAAACACTTCCACTCTCTGTAAGATTGAAGCCAAAAAGAATGTCCA
AAAAAGACAATGTCGAAACTAACCAGTACAAGCTTAGTGCGTGTGATGATGAACATGGTATAGTAACTGAAAGTGACTTC
CCGGAAAGTGCTAAAACTGAAAAAGGGGTGGTAAACATTTCAGACAAACTTCTTATTCCAGACGAGGAAAATCCGTTGCT
GGAGCAATGTAAACTAAAGGCACCCATTCGGATAGCTAAGGACAAGTTGACATTAGGAGATATACTAAAGGAATATGAAA
GCGATTTGGATACGATAAAGTTACAACTGGGTCCAGGACTTTATGATTGTGTACTAGATGTTGGTAAAGTACTTGAGGGT
ACAACTCTTTCCACAGAGAATAAAAACGAAAGGCCACCAGAGAAAGAAGATAAAGATATGTTGCAGTCAAATGAATATAA
TGAAATATCAGGAGTTCAGAGAGAAAGTGAGGGTCAAGATCTTTTGAATCACAGAAAGAGTGGTCAAAAATTACTTGATG
TCGATGTTAATGATGTTTTCCCTGATGCTCAGAGCAAAGGATTTGTTGTAAAACCCGAAGGGTCTCATGTACTCCCAGAC
GCAAGCAATGCCAGTGAAGACGTAATTGTAAAATCTCCTAGACAGAAAATGATGGATGACGATATGACACTTGAAGACGT
CATCAAGGAGTACACAGGAGATCTGAAAACTTTAAAAACACAAATTGGGCCAGAGCTGTATAAGTCTTTATTAGATACAT
CTAGACGAGATGATGAACTTGATAAAAAAGATCAGTTTATCAAAAATAAGCCAACTATTGACACTGGGAATTTTGAAGAC
AATGGACATGCTCTCGAGAAGGAAATGTTTTCCAAAACATCTACTTCACCTCCAAAAACAAATAGAGATGACGACCTATC
TAAAACTGGAACGGAATCTTCTACAGTCGAGGATATCAAGACACAAAATGTTAAAGTGCCATATGAAAAGATAGCCAGTA
AACAAAGCGAAAGAGTTGCAGATCAACAACGACGTGAAAGCTCATTAGAGCCAGGAGAGATTACATTGGATAACGTCAAA
TTGTACGGTAGCGGAGAAGTAAAAAAAGGTGATTCTGATGAAACGGGTTCATTGGAATCTGGTGAAATTATTGATCTAGA
CGTCAATATTGATATTAGCCTTCAAAGTGACGGAGATATGCTAGCTCCACTTCAAATGAAACAGCAGAATAAAACTTTAC
AAGAAGTGGTTAAAGGTTATGAACATGACTTGAAAACTCTCAAGGCGAAATTGGGACCAGAACTTTTCAAAGGCATCGTT
GACACTAAACGTTCGGCTTCTAAGCCGCAATCAGATTACAAAACTGATCTTCAGATTTCGAAAGACATTCCTTGTGATGG
AGAGGGACAGTTTCGTCCAAATGATATCAAAGAGATTCCTTTCAGGGACAAACAATTTGAAAAACGTTCTCATGGTGCTA
CATTAATTGAGCAAGTAACACCAGAAGAGAAGAGACGCCCTATCAGTTCTAAAGAAATACCTCTTAACGAAAAAGCTAAG
CCATCTTTACGTGGAACTAATGAAATTTCTGAAGACACAGTTCACCAAGACAAACGCAGTTATTCGGAGCCCAGCACTGA
ACACATTAAACCAAGTTTTGATTACACAATGGTTGATAGACTTGAATATGATGCAAAAACTCTTGGGCAAAGCGCACCTT
TGAACGTTTTGGATTCAGTTGAAAAACCGGAAGGAAACATGCAAGAAAGTCTTCAAGGGATCAACATACCAACTGCAGGA
CCATCATCAGAAGCGGATGAAAAAAGTTTCCCTAGTCCTATTAGAGCAATAGAAGTTGTAAAACAACCAGACAAAACTCT
ACAGGACATAATTGAACAATACGAACACGACCTCGATATTCTGAAATCGAAACTAGGACCAAATCTAGCGAAAGCAGTTG
TAGACTCAGAAAGTAAGAAATATAAAAAGGGAAATGATGAAAATCAACCACCCGACGTCAAAATTTGTGATCAAGGACCG
GTCTCTTATGATATCTTGTCGGAAGATAAACAAAGGAGTAAAAAAGAAACCCGCGAGGAAAAGGGCATTTTAGAAGTCAA
CTCAAATGAGCAAATTGACTATTGTGAAGAAAAGAATATAGATGTCAAGAGAAAATCTGTCACACAAGGGATGCCGGAAA
GCAATCTAAAGATCATAAAGCAAGATGACACGGTCCATACAATAGAAATGTTAGATGACATGACATTGGAGGATATCATC
ATTAATTTAGAAAATGAATTGGATTGTTTGAAATCAAAACTGGGTGCTGACTTGACAAAACTTCTATTGGAGGATAGTGA
TAAAAACAAACTTAAAATTCCGGGAAAAAAAGTTGCAGATAGCAAAGAAAAAACGATGTCCTCTGAAGTCCTTGACGAGC
AAAACATGCACCCTGAACCAACTTTATTAGAATCAAATTTAGGAGAAAAAGCCCAAAGAAAGTACTCGCAGGAACCAACT
CAAGAATTAGAGAACAATAAAGGTAATGCACAAGAAAACATTGGATCCGGTTCCCATGAGAAACCAATTATGGCTAAAGG
CAATGTCGTAGAAGGTGAGAGAAGGGGAATAGACGATGAAGAAGATAAAAGGCCACTAAAATATGCAAATGATCAGAGGG
GAGAGAGTATTAATGAAGTAGCAGCTTGTTTTGAAGACATTCAATCGAAAGAAGCGGATACTAAGCAACACCAAAAAGAT
TGCATGTCAGTTAAACGTTTATTAGCGACCGACCTCATGAAACAGCAGAGCACTCCACTTCAAGAAATAATTCAGGAATA
CGAAAATGATCTGTCAGTTCTAAAGAATGCACTTGGATCCACATTATCAGATATGATTCTTAAGAAAAATGAGGTAACTG
AACAAATACAAGATGAAATTTTACAAACAAGTGGATATGAAGAAAAAGAGGGCGACCTTTCAATTTCTGAACAGAGTGAT
GAATCTAAAAGGAATACTAAGCCACCTATTGAGTCCTCCTTAAGTACCGAAACAATAATTCGTGATTTTACAACACCTGA
TCAAACGGAAAAGCTGAAAGATACCCAAAAATATATAGAGAAAGCACAGTTAGCTGACGGTACAGATAAATCGAAAGCGG
AAAGGAGTGGAAAGTTGTTGGATGAGGTAAAAGGCAAAGAAGACGAAAAAATTGCTCCTACAGATAGTGATGGCAATGTA
CAGAAGACGGGGAAACTCATCAACGAGCCAACTCAACATGGTTCAGATTCATTACAAAACGCGCTATTGCCTTATATTAC
CGGGAATGGTAAGGTTACGATTGAAAACATTATAGAAGACTTGACTGACGATCTAACAACTCTCAATAAAAAACTTGGAC
CAGACTTGACTCAGAGTCTGCTCGCCATGAGGACTGATCCAAGCGCAGCATTACCTGATTCTCAACGCGCTGAAGTCAGT
GCATCCCACGAATATAGTGAAGGTAATAATGAAGACGAATCGGAACTCGATAAATCAACGACAGAACCATTAACGGAGGT
TGATGACAAAATGGATATCATGCATCTTAAAGCGACAGAATTTCTTAGAAAACCAGACAAAACTCTACAGGGTATCATTG
AACAGTATGAAAACGAACTCGAGATTATAAAATCTAAACTAGGACCAAATCTAACAAATGCGGTTTTGAACTCTGCTAGC
ACAGAATATGAAAAAGACAGTGATGAAATTTGTAATCAAGTCCCAGAGCTTTGTGATATTATGGAAAAAGATAAGCAAGG
AGACAAAAAATACATCCAGAAAGGAAAACACATTCTAGACAAGAAACCAGAAAAACAAATTGACAATTCTGAAGAAAGTG
ATAATAGAATACCATTCACACAAGACATGCCAGAATCAAGTCTGAAGATCAAAAGTTCAGATAGCATAGATAATACAATG
GAAAGGTTAGAGGATATGACATTGGAGGATATCATAAGTGATTTAGAAATTGAATTGAGTTGTTTGAAGTCGAAACTTGG
TCCTGACTTAACTCAACTTCTACTGGACGACAGTGATGACAAAAAAGGTAAAATTCTGGAAAAACCTGATGTAACACAGG
ATAAAGTTTTTGAAGTGACATCATCTGAAGTCTTAGATCAGAAAGACAAGCGCACTAAATCGTTTGTACTTGAATCGGAC
TTAGGAGAAGACGACCAGCAAAAATATTCACAGAAAATAATTCAAGAATTAGAATTAGAAGACAACAACTTCCAGAGAAA
TCTTCCACAGCAGTTTTATTCAGGTTCGCCGCCTAAAGAAAGCAATTTACAAAGAAACTTGGGATATCAGTTCCGAGAGC
AGTGCTCCATGGACCAAGACAATAATGCAGAGCAAAGGCGAAAAGAATATAAAGATGAGGCTATGCAAATTAAATCTGAA
GATAACAAAACTCGAGAGGACCACGATGATACATTAACTTATGACATAGGTACTCCTTCAAAAGACAGAGATATCAAGCA
AAGGCTGAAAGATGATGTACAAGTTAGTCCTATATTAGCAACTGAACTGATGAAACAGCACAACTTTCCACTTCAAGACG
TAATTCAGAATTACGAGAATGATCTTTCAGTTCTAACGAATGCCCTAGGACCAACTTTATGTGATATGATACTCAAGAAA
CATCAACCTAATGGAGAAACACACGGTAGAGTTACAGACACAGGTAAAGATGACGGAAAAGAGGATGAAGCCAAGATGAA
AGCAACACCATCTATTGAGCCTTCCTTAGATACTACAAAATTACTGCTTGAAGCAACAGACCCTATTCCAGTTGACAAAA
GCAAAAAAGAGAAAGCGCATTTGGATGACAACAAAGATGAAGCTAAAGCAGAAAAGAAAGGGCAGTTGTTGGATGAGGTG
AATGTAGAAAAAGACGCACAAATTACTCCTACAAATGGTGATGACCGTGTCGAGAATGAGGGAGAAGCCATTAATGAGCA
AGCAAAACATAGGTCAGACATATTGCATAAAACGCTATTGCCGTATTTTACTGGGGATGGTGACACGAAAATTGAAAATA
TCATACAAGATTTGAGTGACGATCTAAGAGCTCTCAATGAAAAACTTGGTCCAAACTTGACACAAATCCTTCTCTCTATG
AGCAACGAGCCAAGCAAATCACCAGACACTCGAAGTACTATTGTCACCTTATCTCAAGAAGACAATGAAGGAAACAATGA
AGAAATCTATATTGAAGCAGAAGCCAATAGTTATGAAGGAAAGATTCAGGGATCAGACAATGGGTCTCAAGTCAACGATA
AATCCAGCAAAGAAAAGAAAGCTATCGAAAGCTTATCACAGATAAAAATAGAAGATAAATCAGAGGAAGCAGAAGCCATT
GATCTTGAAGCTCTTGCTCATATATCAGAAAAGGATCAGACCCTCGAAGAAATAATAAAAAGATATGAAGATGCGCTTGA
TAGGTACGAGTCCGCATTAGGACCTCATCTTTCGTATGCAATATTATCGTCTGAGCAGCTGCTTGGCACTGAAAACGAAG
AGAAAAGGAAAGGACACCTAAAGTGTGATGATAATATTGAAGAGGACAAACCCGTTAAAGAAGAAAAAGTAGATAAGCTT
GAGGAGAGCCATGAACATGCAATGGACGAAGACGAAGACGTCACCTCCTCTGAAAGTCCTCACAATTTCACTTCAAAGGA
TGAGGGCCACTGGAGAAAATTTGTGTTTACCAAGGTTAAGGATGAAGAATTTCCTTTAGAAGACAAAAATCTCAAAGAAC
CAATAACGTTCTTAAACGAAGGCAAGACACTTGAAGACATGTTATCTGATTATGAAAATGAACGCGAAATGTTTAGATCA
CTTCAAAGTGGCGGTGGAATTCCGCTTTCTTTGAATGACATTACAGAAACTTACAAGAAAGAAATAGAAGAGCTGGAAAG
TAAGAATGATAAGATGCACAAAGATTTGAACGCATTAAATGAAAAACTAGGCCCTATATTGTTCAATAGGCTTAGAGAAC
ATCAGAAATCTGACGAAGGAAACTACGATGTATCACTTGAAGTAAATGAAAAAGGACTGGAGAGTGACACTAAACTTCCA
TTGGTATCTGACACCTTAGAGATAGAAAAAGATGAGAAAGGGGCAACTACGAAGATAGATGAGCAATCCGATGAAATAGA
AAAAGCTCTGGATAAGTCAATAAAACTAATAACTCAAGGCAAAACAGTACAAGACATATTAATTGAGGGCGAAAAAGAGC
GAAACATCCTTGGTTCTATACAAAGCAAAGATGGAGTACCAATTTCAATCGATGATATTAAAGAAGCTTATAAGAAGGAA
ATCGAACAATTAGAGGGAGTAAATGCTATAGTTAATACCGAATTAACCATTTTAGATGCTAAACTCGGGACAAAATTGTC
TAATCAGCTGAAGGGGAGACCAAGGGGTACCCCAATGATAGACCAAGCGGGAATTAATATACCAGAGAGTCAAAATGTTA
GAGATACAGAAGCTGCTACTTCAACAGAGAAAACTATCGATGTGTCCACGAGTGAAAGGACAGTTCCGCTTGACGTGAAC
TTAGTAAAATATGAGAATACGATTGAAAGTTTACAAAAAGGAGAAAAACAAATTGGGAAAGATCAAGAAGAGGAAAGAGA
GAAAGCAGAAGGGAAATATATTGAACATTCGTCATTGGAAGCTCCGATTATTATGGAACAGCTTGACCAGACACTAGAAG
AAGTAATTGCTGATTACGAAACACAACTTAAAGAAATGTTGACAAATCAAGAACAACTGAAAACAGAACTTGATACCTTA
GAACTGAGCATCGGACCAAAACTTTTTAAAGAACTTTGTGAGTTGAATATACAGGAGGTGGACGATAACAGGAAAACAGT
GAAGATAGAAGATGAAAAGCTAATTGAATATGAACCACAGCCGAAGCAAGATATTCATGATAAAGATGCCGATAATGTCA
AAATAAAACACGAAAAGTCTGATTTTGAAGCAATCAACAAGATGGCAGAAGAGGATAAGCCATTATCAAGCGTACTAGAT
GATTACCAGGGTAAATGTCATTTCTTTGAAAGAGAAAACGCTTCATTGAAAAATGCCTTAAGCGGCTTATCTGGTGATCT
CGACGTTGGACAACTTATCTCAAAATATGAAAACAAGATTCAAACGCTTGAAAATGCCAACAAGGAAGCACAGAAGGAAT
TTGAGAACAAGCACAATGAGTTACAAACTGAAATTGACGACCTAAAGGATACTTTGGAAAAACTTGCACAAACACTCCGC
CAAGATTTCTTGGACGATCTCATGAAACAGCAAGATAGCGAAAATCGCATTCAAGCTCTTCAGAAGATGGAAAAAGAAAA
CAAGACTCTTGCCGAAGTTGTTGAAGAATATGAAGATAATATGAAAAGGCTTGAGAAAGAAAAAGCCGTCTTGGAGCAGC
TAGCAGGTCAAGGTGATGATGGTGTCTCGATGCTGGACAGGATGAATGACTATGAAGATTCCATTCAAAATCTAAAAGAT
GTTAATAAGATGCTTAACAAACGCCTTGATGAATTTAGTGGAAAACTAGGGCCTAAACTGACAGACGAGTTAATAAAACT
TTCTTTGATAACGGACAAAGAAAGTGAAAAATTGAAAGATGACGAGTTCAAAGACTGGTTTCCTGCTGTTAAGAGAATGA
AAAAAAGCAATGATACTTTAGAAGAGGTTTTGGCATGCTATGAGAGCAAAGAATCACCAAGTCCTAATGACGTCATCTCA
AAATTGAAGGAAAAAATAGGAGAGCATTTTATTGACGACATCAATGATCTTGATAACCAAAGTATTGAGGAGCTTATTAA
AAAAGACAAGAGACCAATTGCGCTATTGATAATGAAAAAACGCAACGAAAATCTTGGGAATGTCATAAAACAATATGAAG
ACTATCTTCTGAAGTATGGTGTTCTCGATTCTCTACAGGGAGAATCGCTGGCATCAGAGCTCGAAGACGCATTTGAAGAA
AGCATTGCAGTTGATGTTCAAAACGAACCGCTACTCAGTGAAATTAAAAGTGACACTTTGGCTTCGGGATATGATACTTT
GTTTGGAGAAAGTTTTAATCTTACCGGCGAGATGCCGGATGATAGTCAGCTCAAAGATGGCAATGCAGACGACTGCAAAG
ACATTCAACTACAGAAGCTTCAAAAGCAACTTGAAGAGGAAAAGGAACTTAAAGAAAAGTACCAAAGAGATGTCGAAGAA
CTTCTTAATGACATAGTTCAACTTAAACTAAAAAATGCAAGTGATGACGAGGATAAAGAGGAAATTGAAAGGCAGATTAA
AGAAGAGCACAAAACTAAACAACAATACCAAGAACTAAAGCATGAATTAGCTAATGTCAGGAAGAGCAACAATGAATTGC
AAAAAAGCAATGACGATTTAACAAATGAAACGAAAACCATGGAAAACCAAATTAGGAAGCTCGAAAATAAACTTTCAGAT
TTGGCAAAGACAAACGAAGAATTAGAAAAAGTAATTGAAAACTTAAAGAACCAACTCAAAGAAAATGTAGATAACCTGAA
AACAGAGAAGGGGCTTGATGAAGACACAGACCAAAAGAAAAAAGACACAATCAAAGACCTACTTGAGGCTAAAGAAGGGG
CCGAGTTGAAACTTCAAGAACAATTGATCTTATACCGTGACTTAGAAGAAAAGTTAAAGGTGATCGAGGAAGGGCTGGAC
AATGATGAAGGTGGAGCTGAAACATTGAAACAGATCAAAATCAGGAATGAAGCACTTAAACAGCAGTTGGATCACGCTGA
AGAATCCATGAAGGAAGCATTAGAAAAATACAAAGAACAGATCAGAGATCTTGAAATCGAACAGGCAAAAACAGAGGAAG
AGAAAAAACGCGAATTGGAAATATTAAACAACAAGCTGGAGCTCGAAAAGAGGGCTTACGAAAAACTTAAAGAAGAATAC
AGTGATAATCTTAAAAAAGAAAAAGACAAAATCCAAGAGGATTTTGACAATGAACTCGAGAGGGAGAAACGACGATCAAG
GAAGGACTTAGAGGAGCAAATGGAAGATTTAGAAAGATTGAAGAAAAAACACGAACAAGAGTTAGATGACCTAAATGAAA
AATCAAAGAAAGAGAAAGGTGATTTGACGAATTTATTTGAGGAAGAAAAACAACAACTTCAAAGAGAGCTTGACGACAAG
GTACGAAAAGAGAAGGAAGATCACGAAAAAGAGTTAAAAACAATGAGACAGGTATTGGAAGACAGAATGATAGCTGAAAA
AGCTGAGCTAAACGTTCGATTTAACCAAGAAAAGACCGAATTGCAAGTACAAATCGAAAAAGACGTTTATGGCGAGGAAA
TACAGAAAAATATTGATCTTGAAAACAACTTTCAAGGAACCTTAAATCAGGTTTTACAAGATCATGCAAGTGAGATTGAA
AACATCGATCGCGAAATGAAACAAGCCGACGAATACTTCAAAGAACAAAAATACAAGCTATTAGAGGAATTTGAAAAGGA
ACGAGAAAAAGAAAAACAGGAGCAACAAAAACTTCGATTTGAGATGGAATCAAACATTGAGAATATGTTAAAAGAAATCA
TAAAACTAAAACATCAACGAAAAGAAATGAGGCATCAACATCGGTTAGAAAAGCAAACAATGGAGGAACTTTTTGACAAA
GAAAGAAACGAAATTCAGGAAAGTATTGAGCAAAGTAAGAATGAATTGCTCTCCAAGTTAAAAGAAGAACATGCAAAAGA
GCTTAGCCATGAAAGAGAAAATTATGAAGAAATGTTAAATGAAATGAAGGAGGCCCTTGAAAAATCCGAGGCAAAGCGAA
AAGAGCTTGAAGACAAGTTGCATAATGAGGAACTTAAAGTCGAAGAGAGCAAGTTGAATAATGCTCAAGCCAGACCATTG
AGCCCAGAAGTGCAAAAGGAAATAAAGGTCATAAAAAGAAAATTTGAGGTTGAGTACGAACAGAAACTAAGCATCGAGAA
GCAACGATTTGAGGAAACTCTTCAAGGTTTACGAAAAGAAGTTGGTACACTACAAGAAAAGAGGAAGATAATTCAAGAAA
GAGTATACAATCAAGAGGGTGGTTACGCAGCAGAAAAACATGTCATCGAAAAAAGTATAGCAAACTACAAAATGGAGGTT
TTGGCAAAATTAGAGGGAGAAATGGCTCAAAGAATGAGTCGCGAAAGAAAACCGTTAGAAGAAGAAATAAAGGAGCTACA
AACCGAAAATGAAGAACTTAAACGACAAAGGTGGGAGATGAAGATTCAATTCAGAAGAGAAAAGGCTACTATCGAAGAGA
AATATGAAAAAGAAAAAGAAGCAATGGAACATAATTTTAGCACGGAAAGGGAGGAGATGCGCAAGCGTCTAGAAGCAACT
ATACAAAAACAAGACAAAATAAATAAGACCAATGCCACGGCTTTGCATGGGGAAACCCTTTCGAGCCCTCGCATTGATAA
CACAGTTCGTATGCTGCAGCAAGAAAACCTATCTCTTGTGACTCAAAATGCAAGGCTTGAAGCAGACGTAGAAAAACTCA
GTGAGAAGCTTGAGTCAATAGAAGGAAACTTTAAAGAGATGATCGAATACGAAAAGAGCAAGGCAGAAAGAGTTGGCAAA
ATCCGAGACGAAATGCCAAAGACGGCATTATTTAAAGATATACCTGGACGACCAGCACCAGAATACCAGCCGTCAGCAAG
TTCGCAAGACGACGCAATGTTCCACAGGCTACAGGAGCAAGATCATCAGATCCACCAGCTTCTAGAAACAAAGAAATATT
ATGAATCAGTTTTAGGCGAGCTGTGTGACGAGGCTGGCCTGTTTGAATTAGATCGCAATGAAGTAGTATAAGCATTTAAG
ATATTTTAGTCTGCTACCTTAACGCCACTAACATTTATATTAAGAGTGGCTTAAGAACTAAATTAGATTGTGTTTCAAAT
GCACACTTAAAAGCAGATTTTTGTATACTGTCAAAATGAAGAATTTTAAATACGGCAAATATTTAGCTTAAAAAACAGAG
CTTGCTTTATATAGTTCTATGGCGCCAAAAGTACTACTATAGTACTTCACACAAAACGAGTAGTGCGTGCATAGAGTTTG
TAAGATGCCTTTAAAAAATTTAAAACAAAAGTACAAGAGGAAATAAGAATTTCATTTACTACAATGGATAGGCTCGCTAC
GTATTTATCAGTATGGATTCAGCGCCGTTGACTTAATTTGCGCAAAATATAAAAACCGTGCAGAGTGCAGCAAAATGCTA
GTATGCATACTTTGTACAGAAAGTAAGCTTTATAATCACAATTGTGGTGTACACTCAATCAGACATTTACACAAGATTTA
TATTATGATATATGCATCAATTAATTTTATAGATAAGAGGTAATTTTGTAGAGAAAAAAATATCGAGTAAGTAAGAAATA
CATAATCAGTCCAATTGTCTACCATTTTGTAAGCACGATTTTTAAAGTTCTGATAAGATTGCCCTTTCAATCTGCATTCG
TAAATTGTAGAAAAAATATCGAGTAAGTAAGAAATACATAATCAGTCCAATTTGTCTACCATTTTGTAAGCACGATTTTT
AAAGTTCTGATAAGATTGCCCTTTCAATCTGCATTCGTAAATTGTAG
>Locus_98453_Transcript_1/1_Confidence_0.000_Length_17470
GGAAAACTTCCATGAATTCCGATCCAGTTGGGACAACATAATACTTGATTCTGAATAATTTTAACAATCAAATTCTTTTG
ATCGATGATTTTGAGACAGCTGAACGTTTGAGAGAGCTAAAAATACCAGCCAATCATGGCATTGTCTCCCGATCAGTTGT
CAGCACAGCTTAAAAGTCTCAAACGCGGTCCAGCTCCCAAGGCACCAGGACCAAGCTCTCCCACTTCACCAGTTGCAGGC
ATGGGAGCAATTGATTTGCACTCAATTAAACTCCGAAAAACTGGAATGCGAGAAAGTTTGATTGAAACAGACACAGATCT
TGGGAAAGAGAACACTTCAAATGAGCTAAATAATGTGTTTGCTGCAAGAAGAAAAATGTTTGAGCAAGGCGGTGAAAAGC
CTGCAACTATGCCAAGACCAGCTAGGTCACGGAAATTCAGTGAGGAAGAAACACAGAAGCCTCGTAGTGATTCATTACCG
GGGAGTATGACAGATAGCAATGAAAATATTGTCAATAAAGGAGGGACTCCCAAATTAAAACCACTGCCGACATTACAAAG
TCTTGGATTAAAACCTCCGCAAAAGCCACCAAAACCACTGATTTTAACAATGAAAATAGAAAAGAAATATAAAAACCACA
AGGTGATGATTGCACCAAAGGTCAAAACTGCAATCATTGAAGAAGTTCAGAATGGAAGCTTTGATCAAGATGTTGACATT
GTTGAAGACGGAGAAGATATCTATGATGATATAAACACAGGTGCTAGTATACCAGAAACACCAAGTATTCCAGTTTATAA
ACCAGCGCCTCCGCAACCAGTTGAACCTGAGCTTATTGAAGAAGACACTTATGATGATGTGGAGCAGCTGGCTGAAGTTG
TTAAATCACAATTAGGCCAAACACAAGCTAATCAAAATATAGAAGGTCTAAATATTGACAATGCCGATGGAGAATTTGGT
GAAGACTTTTACCAACCTGTTGAAGGAACATTTTCCTTTGAGAAAACAAATGACATTGAGCCAGTTGACATGGAAGAGGA
AGAACCAGCTGAGGTGCCAACTCTAACTCCTCCTTCAAGAGAAAGCAAAGAGGACATTAAAGCTAAGAAAGAAAGAGAGA
AAAAAGAAAAAGAATTACAGAAGAAGAAAGAAAGGGATGAGCAGCGACGGAAGAAAGAGGAAGAACGAAGAGAACGGGAG
GAGAAAAAGAGGAAAGAGGATGAAAGGAAACGGAGAGAAAAAACTGATAGAGACATCAAGAAAGCACACAAGTTGAAGGG
AAATGAACAAGCATTAAGTAAAGGAACTGCTAAGGAAGACTATCCTGGGACTGGTAACAAAGAGCTTCCTTGTGCAAAAG
GAAGTGTCCTGGAAGTTGTGGTTAAAGACAACTGTCCAAATGGAAAGTGGTTGGTCAGAGACCAGCAAGGACACTTTGGT
TTTGTGCCATCAGAAATCCTTCTACTTGAGGGCAATCCTGAAGAAAACATTAGTGATGAAGCAAACCTGGACGAGGACCT
TTATGAGTGTGTTGATACATTCCAAAGTAAAGCATCTGCACCAAGTAAGTCCAGTCGACAAAATGTTGTACACGTAATAC
CAGTAATGGTTGCGATAAGAGTAGACAAACTGAAAACAAATACAGTATTTCCAATTGCCACTTAATAGTGTTGATAAATA
ATAAATAAATAAAGTCTTTTATTTTGAGAGGGTAGCACGTAATAGTCTCTAGACTAATAAACTTGTGGCCCTATATATAT
TCACTCATACTCACTACCTCAACATTCATTATTTTACTACACGACACTCCTCACAGCTAGTTTTTGACTGAGGGAGGAAA
AACCAGCGGACCTGGAGAAAAACCCTCGGAGCAAGGAAGAGAACCAGCCTACAAACTCAAATCACATATAGTCCCGGACC
GGGAATCGAACCAGGACCACAGCGGTGATTGGCCGGCGTTTTAACCGCTCGGTCATCCTTGCTCCCCTAAACCGTACAAA
ATCTAAGTACTAATTTGTACTAAAAGTGGACCTGAAGCAAGACGGTATTATTGAATGCTTTCATTATCAATTCAAATTTA
ATTTGGCGTATCGGCATGGCACGATTTACTAAATACAAGTAAATAGCACTATTAATTGCACGGGTTAGAGTGGTTTTCAA
AAACCCTTGAAACAAAGTGTAATAATTAGAGTGTAATAGATCGTAATAGTCGTAATAATTAGAGTGTAATAGATCGTAAT
AGTCGCGTAGAGAACATAATAAAAAGTGCCAAAGTGTAATAGTGATAAATACGCTAAAGTGTGTTTCACCGGTTAATGAA
AACCACTCTAAGTGCGATCACTCTACTAGCCAAAAAGAGTTAAGTAAAAAAAACGTGAAATGGATACATGCACTAATATA
CTTTAACGAGCTCTAGTTGCATTGCTTTCTTTTGTGTCTATTTACTCTATTACAATTTAATCACCAAATTAAACGGATTA
AATGACTTTATTCTAAAGCCGGACAACTGATTATAGCGTATATAAGACAATAGAAAACAAAGGAATTCGCATAATTGTGA
TTTTTTTCCTTTTAGCTATTAAAAGAACATTTATTTTTTAATTATTTATTTTTTTAGCTATTTACTGAAAATGTGTATTG
CTTATTTACAAAGTACTGCCGCGTATCATCAAAAAGTCAAAATCTTAATATATGTCTCTCGCGTTCCGTACTCCTAAATA
TTCGTATTACTACATGAATCATTCACTTATTTACAGTATACTCGTAATGCGTATCAGAAACTAATAACGAATTCAAACGC
ACGTGAAAACCTACGTACATGTCTGAATATTCTTATTACTACGTATCCTTTACTAATTTCCGCGTAGTTTAAGTCCTTCT
TATTTACAGTATACTGGTACGTAATGCGTATCAAAAACTAATAAGGGAATTCAAACGCGTGTAAACTACGTGCGTGTGTT
GCGTTCCGTACTCCTGTATATTCGTATTACTACGTATCCTAATAATTTCCGTGAATTAGGTCAACTTCTTATGATTCACA
GTATACTGACAAAGCGTATAAGAAACTAATATAATTCAAACGCGTGTAAACTACGTATGATGTCTTACGTTTGCTACGTA
TTCGTTTTACGTATATCCGTGCGTAATTTCCCTAATGGTAATGTGTATCACCATAAACGCATAGGGGAATTAAAACGTAT
CCTACAACGTAAGTTTCTTGCACTCCGTGCTCTACAATATTGTTATTGCGTATCCGTATGAATATACGTGTAATTTACGT
ATTGCTTATTTGCAGTGATGTTGATGCGTATCACTAGAAACCCAGAATAAAAATGTAAACTTGTCAAACTCAATGCATTT
CTTGAAAAATATTTCTAAAGAAAGAAAATCTTTAAATATTCATTATTCGTAATACAAGTGGCTATATATTTTGCATCGAG
CTTTGATTACCTAATATGGCTTAAAAATATGCCAATCGCGTTTGAATGTTCCAGAGCATGCGTACTCTGGCTTTTATTCT
ATTACGAGTTGCTTATTATAGCAATGATAGAGTGCACGCCACATAAGCATGAAACAATTCTTAAGTAATTAGTGCCCAAT
ACGATTTAGTTATCAACCAACTAAGAATTTAGTGAGGAATAAACAAAGACAAGTTTCCTTTCTGGCATTGTGTTCATGCC
CCAGTGAATTCCCAGTTAGTTGATAACCGAATCCATCAGATGTTGATAGTTAAGAATTGTTTCATGCTTTTTTGGCGTGC
ACTCTACTTAATTGATTATGCAGTGATTGATGCAACATTTTTCTAATACATTCTGTTCAAAATATTTAAAGCTATGTGTT
CTATAGTTAATCTTGGTAGTTTCTTGTCTTGTGGACCACCAGGCTGTAATACTGAGTAGGCTTGTGGAACACATGCGTGT
TTCCATCATTGCAGAGTGACCTCTTCCAAATGACTAACTTTAAACGGGACGACATCTATAAGCAATTCATGGCTGTTGCT
CGTGATCTGTCATATCATACTTGATTTCTTCCCTGGGGTCCCACCCATGTGTAGTCACAGCTTTGTAAACCTCCATCAGT
AGATGTGGAAATTCTTTCAAAAACACAAAGTCCTCAAGAATCAGTTTCTTAATGTCAGGTGGTCGACTGCGCTCAGATAC
GTGATTGTTTGCGTTCCTGATGAAACGAACTAGCTCAACCACGGAACCAGTATCGTAGGTTCTTGGCTTTTGGAAGTAGG
TTGCTCCCTTTTTGTTTACTTTTTTGATTGTTTTCTTCATCTCGGCAACGACTTTTGCCATATCTTTGTAATTAGGATTA
TCCCATTTTGCATATCTTACAATGATGGAGAAGTTGTTCTGAAGATCAGTTTCTACTGCTGTTGGTTTATGATGAGAGGC
TGCTTTGCTAGCAGGTGGACATTCAAACTCGTACTGATTGCCAACAGCACATAGGAAATCCATTTTCTTTTTGTTGGACC
AGAAAAATGGATGATGTAATGAATCGGCTGCTGAAGGTCGCTGACTCTCATCTTTTTGAAGCATTCCTTTAATGAGGTGC
GTGGCTTCTGGTGAAAGAGCGGGATACCATCCAGCCATTGTCATTCTTTCGTACCCCATGTTGTATTCTGTCTCTATTTC
ACTTTCCCGGATAGTTTTGTTAGAGCAATCCGCTGGGCTAAATGGATGTTTTTGATTTGACAAAATGAAGTGTAACAAGA
GCCCACACGCAAAAACGTCTGACGATCGTGTATGCTGGCACGTGGTAGAACGTATAACTTCTGGAGCAATCCAGCATCGA
GTGCCAACATTGGTACCAAGGACGGTGGTCCCAACTGTTGTCAGAGGGCTGCTCAGACCAAAATCTGCAATCTTAAGACA
AAGTTTTGGATGGAGTTTGTAAAGGATATTTCCAGGTTTTAGATCACGATGAAGAATTGGCTTGGGCTTGTGCTGATGCA
AATATGCCAGTCCTTCAACAACATCTTGGCATAGTAGTTCACTTTGATTGGCATCAAAGAAGGAACTTGTAAAGTAGTCC
TCTAGATTTCCCTCCATCAATTCTAGCACAATGTGCACAAAGTCCTTGTCACTGTCGTCGAAAAAGATGTAGCTGACAAC
CTTTTGACAGTCTGCCAATGCGGTCAGATTTCTTATCTCTCTTTTATCCTCTGGTCGCACAAGCCGTAGTTTGTGAATCT
TCTTGATTGCAACTTCTCTTCCGTCTTTTTCATTGATTCCTGAAAAAATATGACCAAACGATCCACCTCCTATCGGTTCT
TTATGAAACCAGTAGGTGCCAATGGTGCCAACATTTTGTTTCCTTGAAACTCTTTTAAGTTTGTCTACGTGAGCTTTGGA
AAACGAAGTCCATGGAATGATCATGGGCACACTGTCAGGGTCAACTTTTTTGGTCAAAAAGGAATGTAGTTCTGGGAAAT
TTTCGCACAAACCCATGCACAATTTATTATCCGCCCCGCGTAAAAGCAGTTGTCTTGCAATGTTCAGGTGAACAGATGTT
AATCCTGTATCATCAAGCTCAATATTAGATTGCGGTGAGCTTATGTCTTCAGTGTGGTCAATTTTCCGCTTTTTAGCTGG
TGGCTCGCTAGATTGACTTCCATCTTCAAATTGAAATCTCTGTCCTTGATCATGAAGCTTTTTGATGTTGGTGCAGCAAT
GAAAAAGTGCATCATTAAGATCATAATCAGATGGAGATGTTCTTAAGTTGAAGATTTTTTCTATGAGAAGCTGCTTCCAG
TTAGCACGGGTAGACTCATCTTTACATATAGTCTCAACTAGATTTTTCAAGATTGACGGGCAGGACACACAGGCAACCTC
AATTAAGGCATTGGCAAGTTCATAGACGTCTGACCTTAGTAGAATAGTCAATATAGATTGCCCTTCGTTGTCAGAACTGC
AGATATCAAGACCAAATGACACACACGTTTCAAAGAACTTTTTCTGATCTTCTTCGACATCTGGAAAGAAATGTCCTGGC
TTTACCTTGAACACTTGCTGTTTTGCAACATTTAACAGAGGAGGTTGTCCTTCCATATCAACATCATTTGGTTTTGCTCC
GGATTCTATTAAGATCCTGGTTGCGGTCCAAGTCTTGCAAAGATGAAGAGGTGTTTGATCTTGATCATTCCTTGGGTTTG
GCGACATTCCGGGCTTCCATAAGTGCTTGAATATGGTTTCAAGAAATTTTAGAAAAGTGATGCCTTTCATTAAAGGATCT
CCACAGTATTTTTGATTTGGCGGCAGAGATAATGAAGCCCAAAGATGTAGAGGAGAATTAAGTTTGTGATCCACCTTCTT
TAAGACAGTTAAATCTTTGCCAGCTGCTTTGGAAAACATTTCGAGAAGTTTAACTGCACTTGATAAAACAACATCTTGAA
TCTTCCCATCATTCACAGATAGTCCACGTTGTATCAATTCCATAACCAAATGATACACAGTCTTTCCACTTCTCGTTGTT
TCACCAATGAGCGAACCATCTTGTAGAAGAAATTCACAGATCTCCACCACTGTAATGATTCCACTCCATGTTTCTTTTTC
GCTGGCTAGTTCCCATGCTTGTTCTGAAAGACAGAAATGTAGAGATGTCTCTTTTTTCTGATTTCTGATGTTGGTTCGTA
TCCCATGGTTTCTAAGCGTCTCAAGGACTTTCTTTACGTTCTCTCGTGTTATCCCATGGAATGGAAGCAGAGTAGCATAA
TGAAGGGCAGTATTTCCATACGAATCGGCACTGTTGGGATTGACACCTAACATCACCATTAAGTCCATTGCGTCTGGTAT
TCTTTCGTCGTCGAGCAGTGCATTTAAGGTATCGATACATTGCACTTCATGACTGGCGTATGTGTATGCAACAGATATAG
CATTCGGAAATATCTGTCTTCTATTCAATGTATTAGAACTGTGAAAGTAGTTTGGTAATATAGCATACAAATAGCTCAAT
[truncated: 99,789,534 more chars]
