# Supplementary material for: Extensive Differences in Gene Expression Between Symbiotic and Aposymbiotic Cnidarians
Source: G3 (Bethesda). 2013 Dec 24;4(2):277–95. doi: 10.1534/g3.113.009084 (PMC3931562; doi:10.1534/g3.113.009084)
Supplement: Supporting Information [file supp_g3.113.009084_FileS5.zip › AiptasiaTranscriptomeContigClassification.txt]

CONTIG_NAME	TopSort_CLASSIFICATION	GENOMIC_CLASSIFICATION	MEAN_PER_BASE_COVERAGE	CONTIG_LENGTH
Locus_113317_Transcript_1/1_Confidence_0.000_Length_832	cnidarian	NO_cnidarian_genomic_evidence	0	832
Locus_36635_Transcript_1/1_Confidence_1.000_Length_246	cnidarian	NO_cnidarian_genomic_evidence	0	246
Locus_21231_Transcript_1/1_Confidence_1.000_Length_443	algal	NO_cnidarian_genomic_evidence	0	443
Locus_6145_Transcript_1/1_Confidence_1.000_Length_2892	algal	NO_cnidarian_genomic_evidence	0.548813363371	2892
Locus_16925_Transcript_1/1_Confidence_1.000_Length_838	algal	NO_cnidarian_genomic_evidence	2.61833233665	838
Locus_125599_Transcript_2/4_Confidence_1.000_Length_409	cnidarian	cnidarian_genomic_evidence	345.658206947	409
Locus_90716_Transcript_1/1_Confidence_0.000_Length_1868	algal	NO_cnidarian_genomic_evidence	0	1868
Locus_100348_Transcript_1/1_Confidence_0.000_Length_1519	cnidarian	cnidarian_genomic_evidence	187.447559669	1519
Locus_129112_Transcript_1/1_Confidence_0.000_Length_436	cnidarian	cnidarian_genomic_evidence	389.005580389	436
Locus_5661_Transcript_2/8_Confidence_1.000_Length_1090	cnidarian	cnidarian_genomic_evidence	96.1557140552	1090
Locus_79922_Transcript_1/1_Confidence_0.000_Length_6499	cnidarian	cnidarian_genomic_evidence	175.841653201	6499
Locus_21864_Transcript_1/1_Confidence_1.000_Length_1036	algal	NO_cnidarian_genomic_evidence	0	1036
Locus_16924_Transcript_1/1_Confidence_2.000_Length_2277	algal	NO_cnidarian_genomic_evidence	0	2277
Locus_84197_Transcript_1/1_Confidence_0.000_Length_3112	cnidarian	cnidarian_genomic_evidence	181.588987266	3112
Locus_61449_Transcript_1/1_Confidence_0.000_Length_934	cnidarian	cnidarian_genomic_evidence	187.106013285	934
Locus_27076_Transcript_1/1_Confidence_2.000_Length_503	cnidarian	cnidarian_genomic_evidence	209.142973728	503
Locus_16905_Transcript_1/41_Confidence_4.000_Length_895	cnidarian	cnidarian_genomic_evidence	278.600837278	895
Locus_47451_Transcript_1/1_Confidence_0.000_Length_465	cnidarian	cnidarian_genomic_evidence	676.43827044	465
Locus_93977_Transcript_1/1_Confidence_0.000_Length_282	cnidarian	cnidarian_genomic_evidence	157.995870231	282
Locus_128301_Transcript_1/1_Confidence_0.000_Length_507	algal	NO_cnidarian_genomic_evidence	0.366016927232	507
Locus_112618_Transcript_1/1_Confidence_0.000_Length_391	cnidarian	cnidarian_genomic_evidence	16.4056033884	391
Locus_20294_Transcript_1/1_Confidence_1.000_Length_1352	cnidarian	cnidarian_genomic_evidence	271.732869744	1352
Locus_2272_Transcript_1/1_Confidence_1.000_Length_280	algal	NO_cnidarian_genomic_evidence	0	280
Locus_128769_Transcript_1/1_Confidence_0.000_Length_2349	cnidarian	cnidarian_genomic_evidence	228.969245927	2349
Locus_23365_Transcript_1/1_Confidence_1.000_Length_2149	cnidarian	cnidarian_genomic_evidence	171.293885709	2149
Locus_57862_Transcript_1/1_Confidence_0.000_Length_1817	cnidarian	cnidarian_genomic_evidence	371.172976377	1817
Locus_117943_Transcript_1/1_Confidence_0.000_Length_968	cnidarian	cnidarian_genomic_evidence	169.352843718	968
Locus_4468_Transcript_1/1_Confidence_1.000_Length_2340	cnidarian	NO_cnidarian_genomic_evidence	0.29231666222	2340
Locus_17827_Transcript_1/1_Confidence_1.000_Length_1067	algal	NO_cnidarian_genomic_evidence	0	1067
Locus_688_Transcript_1/1_Confidence_0.000_Length_286	algal	NO_cnidarian_genomic_evidence	0	286
Locus_3135_Transcript_1/1_Confidence_1.000_Length_960	algal	NO_cnidarian_genomic_evidence	0	960
Locus_117512_Transcript_1/1_Confidence_0.000_Length_1309	cnidarian	cnidarian_genomic_evidence	260.211611141	1309
Locus_36186_Transcript_1/1_Confidence_1.000_Length_1049	algal	NO_cnidarian_genomic_evidence	0	1049
Locus_13707_Transcript_1/1_Confidence_0.000_Length_1308	algal	NO_cnidarian_genomic_evidence	0.206107995763	1308
Locus_8295_Transcript_1/1_Confidence_2.000_Length_226	algal	NO_cnidarian_genomic_evidence	0	226
Locus_52361_Transcript_1/1_Confidence_0.000_Length_1539	algal	cnidarian_genomic_evidence	82.2210581705	1539
Locus_23621_Transcript_1/1_Confidence_1.000_Length_1471	algal	NO_cnidarian_genomic_evidence	0	1471
Locus_60140_Transcript_1/1_Confidence_0.000_Length_1425	algal	NO_cnidarian_genomic_evidence	0	1425
Locus_5678_Transcript_1/1_Confidence_1.000_Length_1826	algal	NO_cnidarian_genomic_evidence	3.02376487512	1826
Locus_122444_Transcript_2/6_Confidence_2.000_Length_625	cnidarian	cnidarian_genomic_evidence	1388.16640153	625
Locus_10104_Transcript_2/2_Confidence_1.000_Length_265	algal	NO_cnidarian_genomic_evidence	6.1414818297	265
Locus_11627_Transcript_1/1_Confidence_1.000_Length_3282	cnidarian	cnidarian_genomic_evidence	247.61194441	3282
Locus_127051_Transcript_1/1_Confidence_1.000_Length_1647	algal	NO_cnidarian_genomic_evidence	0	1647
Locus_121909_Transcript_1/1_Confidence_1.000_Length_1428	cnidarian	cnidarian_genomic_evidence	308.938114278	1428
Locus_116637_Transcript_1/1_Confidence_1.000_Length_476	algal	NO_cnidarian_genomic_evidence	0.333861872067	476
Locus_10053_Transcript_1/1_Confidence_2.000_Length_1005	cnidarian	cnidarian_genomic_evidence	135.236353591	1005
Locus_52757_Transcript_1/1_Confidence_0.000_Length_630	algal	NO_cnidarian_genomic_evidence	0	630
Locus_22739_Transcript_1/1_Confidence_2.000_Length_1173	algal	NO_cnidarian_genomic_evidence	0.251547606477	1173
Locus_124528_Transcript_1/2_Confidence_1.000_Length_1894	algal	NO_cnidarian_genomic_evidence	0	1894
Locus_126234_Transcript_1/1_Confidence_1.000_Length_2358	algal	NO_cnidarian_genomic_evidence	0	2358
Locus_91018_Transcript_1/1_Confidence_0.000_Length_6636	cnidarian	cnidarian_genomic_evidence	228.843076861	6636
Locus_119528_Transcript_1/1_Confidence_1.000_Length_2523	algal	NO_cnidarian_genomic_evidence	0.0410674166214	2523
Locus_6197_Transcript_1/1_Confidence_19.000_Length_243	algal	NO_cnidarian_genomic_evidence	0	243
Locus_61043_Transcript_1/1_Confidence_0.000_Length_531	cnidarian	cnidarian_genomic_evidence	3851.31326412	531
Locus_84469_Transcript_1/1_Confidence_0.000_Length_3764	cnidarian	cnidarian_genomic_evidence	175.003363533	3764
Locus_84523_Transcript_1/1_Confidence_0.000_Length_1672	algal	NO_cnidarian_genomic_evidence	0	1672
Locus_19026_Transcript_1/2_Confidence_2.000_Length_381	cnidarian	NO_cnidarian_genomic_evidence	5.48620119155	381
Locus_5602_Transcript_1/1_Confidence_0.000_Length_1961	algal	NO_cnidarian_genomic_evidence	3.03264425837	1961
Locus_47586_Transcript_1/1_Confidence_0.000_Length_629	cnidarian	cnidarian_genomic_evidence	145.51834823	629
Locus_15828_Transcript_1/1_Confidence_1.000_Length_1499	algal	NO_cnidarian_genomic_evidence	0.251321029216	1499
Locus_28057_Transcript_1/1_Confidence_1.000_Length_195	algal	cnidarian_genomic_evidence	108.59707009	195
Locus_2933_Transcript_1/1_Confidence_1.000_Length_2513	algal	NO_cnidarian_genomic_evidence	0	2513
Locus_19143_Transcript_1/1_Confidence_1.000_Length_1337	algal	NO_cnidarian_genomic_evidence	0.060805460121	1337
Locus_67412_Transcript_1/1_Confidence_0.000_Length_478	cnidarian	cnidarian_genomic_evidence	54.0877334424	478
Locus_21087_Transcript_1/1_Confidence_1.000_Length_1831	algal	NO_cnidarian_genomic_evidence	0	1831
Locus_75853_Transcript_1/1_Confidence_0.000_Length_5230	cnidarian	cnidarian_genomic_evidence	287.293307822	5230
Locus_755_Transcript_1/5_Confidence_3.000_Length_2312	cnidarian	cnidarian_genomic_evidence	126.699478412	2312
Locus_13371_Transcript_1/1_Confidence_1.000_Length_572	algal	NO_cnidarian_genomic_evidence	0	572
Locus_20820_Transcript_1/1_Confidence_1.000_Length_2243	cnidarian	cnidarian_genomic_evidence	278.521943747	2243
Locus_16594_Transcript_1/1_Confidence_1.000_Length_2151	algal	NO_cnidarian_genomic_evidence	0	2151
Locus_15763_Transcript_1/1_Confidence_0.000_Length_467	cnidarian	cnidarian_genomic_evidence	68.4064060307	467
Locus_36700_Transcript_1/1_Confidence_1.000_Length_969	algal	NO_cnidarian_genomic_evidence	0	969
Locus_127824_Transcript_1/1_Confidence_0.000_Length_2402	cnidarian	cnidarian_genomic_evidence	133.601888631	2402
Locus_65587_Transcript_1/1_Confidence_0.000_Length_293	cnidarian	cnidarian_genomic_evidence	91.1811968397	293
Locus_52106_Transcript_1/1_Confidence_0.000_Length_538	cnidarian	cnidarian_genomic_evidence	621.943416991	538
Locus_124439_Transcript_2/2_Confidence_2.000_Length_1226	algal	NO_cnidarian_genomic_evidence	0.0673179042279	1226
Locus_121895_Transcript_1/1_Confidence_1.000_Length_1329	algal	NO_cnidarian_genomic_evidence	0	1329
Locus_114946_Transcript_1/1_Confidence_1.000_Length_209	algal	cnidarian_genomic_evidence	10.811163109	209
Locus_120887_Transcript_1/1_Confidence_0.000_Length_1851	cnidarian	cnidarian_genomic_evidence	352.131455322	1851
Locus_2255_Transcript_1/2_Confidence_2.000_Length_2065	algal	NO_cnidarian_genomic_evidence	0.384199418885	2065
Locus_12924_Transcript_1/1_Confidence_1.000_Length_1817	algal	NO_cnidarian_genomic_evidence	0	1817
Locus_71997_Transcript_1/1_Confidence_0.000_Length_636	cnidarian	cnidarian_genomic_evidence	60.9191688431	636
Locus_121058_Transcript_16/18_Confidence_1.000_Length_1043	algal	NO_cnidarian_genomic_evidence	0.176988819262	1043
Locus_111652_Transcript_1/1_Confidence_0.000_Length_707	cnidarian	cnidarian_genomic_evidence	219.544072621	707
Locus_118458_Transcript_1/1_Confidence_1.000_Length_897	algal	NO_cnidarian_genomic_evidence	0	897
Locus_123386_Transcript_1/1_Confidence_0.000_Length_1572	cnidarian	cnidarian_genomic_evidence	104.108726866	1572
Locus_27438_Transcript_1/1_Confidence_3.000_Length_2563	algal	NO_cnidarian_genomic_evidence	0.1249997488	2563
Locus_30556_Transcript_1/1_Confidence_0.000_Length_1047	cnidarian	cnidarian_genomic_evidence	1081.49826067	1047
Locus_14618_Transcript_1/1_Confidence_1.000_Length_255	algal	cnidarian_genomic_evidence	191.341978972	255
Locus_20762_Transcript_1/1_Confidence_1.000_Length_1043	algal	NO_cnidarian_genomic_evidence	1.10929862833	1043
Locus_127974_Transcript_1/1_Confidence_0.000_Length_434	cnidarian	cnidarian_genomic_evidence	40.1330434861	434
Locus_29424_Transcript_1/1_Confidence_1.000_Length_2080	algal	NO_cnidarian_genomic_evidence	0	2080
Locus_80673_Transcript_1/1_Confidence_0.000_Length_820	cnidarian	cnidarian_genomic_evidence	247.796562882	820
Locus_115865_Transcript_1/1_Confidence_0.000_Length_4812	cnidarian	cnidarian_genomic_evidence	170.556604625	4812
Locus_130482_Transcript_1/1_Confidence_1.000_Length_2237	fungal	NO_cnidarian_genomic_evidence	0.494982169161	2237
Locus_32770_Transcript_1/2_Confidence_1.000_Length_1499	cnidarian	NO_cnidarian_genomic_evidence	1.1469156561	1499
Locus_73507_Transcript_1/1_Confidence_0.000_Length_2296	algal	NO_cnidarian_genomic_evidence	0.070054714001	2296
Locus_60960_Transcript_1/1_Confidence_0.000_Length_3542	cnidarian	cnidarian_genomic_evidence	218.693926845	3542
Locus_2918_Transcript_3/4_Confidence_1.000_Length_2089	cnidarian	cnidarian_genomic_evidence	164.365392119	2089
Locus_17693_Transcript_1/1_Confidence_1.000_Length_4215	cnidarian	cnidarian_genomic_evidence	321.753478501	4215
Locus_28456_Transcript_1/1_Confidence_0.000_Length_2336	cnidarian	cnidarian_genomic_evidence	271.666706241	2336
Locus_117148_Transcript_1/1_Confidence_0.000_Length_1220	cnidarian	cnidarian_genomic_evidence	201.840664202	1220
Locus_29402_Transcript_1/1_Confidence_1.000_Length_1554	algal	NO_cnidarian_genomic_evidence	0	1554
Locus_72285_Transcript_1/1_Confidence_0.000_Length_1878	algal	NO_cnidarian_genomic_evidence	0	1878
Locus_5004_Transcript_1/1_Confidence_1.000_Length_1359	algal	NO_cnidarian_genomic_evidence	0.142359355941	1359
Locus_53175_Transcript_1/1_Confidence_0.000_Length_1202	cnidarian	cnidarian_genomic_evidence	27.2236621896	1202
Locus_1872_Transcript_5/7_Confidence_1.000_Length_438	cnidarian	cnidarian_genomic_evidence	134.770617232	438
Locus_1028_Transcript_1/1_Confidence_1.000_Length_7824	algal	NO_cnidarian_genomic_evidence	0.0508441137557	7824
Locus_26993_Transcript_1/1_Confidence_1.000_Length_454	algal	NO_cnidarian_genomic_evidence	0	454
Locus_3607_Transcript_1/1_Confidence_1.000_Length_1090	algal	NO_cnidarian_genomic_evidence	0	1090
Locus_104582_Transcript_1/1_Confidence_0.000_Length_1317	cnidarian	cnidarian_genomic_evidence	209.038050911	1317
Locus_23406_Transcript_1/1_Confidence_1.000_Length_1286	algal	NO_cnidarian_genomic_evidence	0	1286
Locus_121251_Transcript_2/2_Confidence_1.000_Length_1241	cnidarian	cnidarian_genomic_evidence	99.0276600438	1241
Locus_7949_Transcript_1/1_Confidence_1.000_Length_777	algal	NO_cnidarian_genomic_evidence	0	777
Locus_19247_Transcript_1/2_Confidence_1.000_Length_581	cnidarian	cnidarian_genomic_evidence	179.621389735	581
Locus_9324_Transcript_1/1_Confidence_1.000_Length_2232	algal	NO_cnidarian_genomic_evidence	0	2232
Locus_78011_Transcript_1/1_Confidence_0.000_Length_2837	cnidarian	cnidarian_genomic_evidence	185.928677198	2837
Locus_73651_Transcript_1/1_Confidence_0.000_Length_3102	algal	NO_cnidarian_genomic_evidence	0	3102
Locus_115883_Transcript_1/1_Confidence_1.000_Length_211	algal	NO_cnidarian_genomic_evidence	0	211
Locus_99644_Transcript_1/1_Confidence_0.000_Length_4695	cnidarian	cnidarian_genomic_evidence	215.112207376	4695
Locus_28417_Transcript_4/10_Confidence_2.000_Length_2436	cnidarian	cnidarian_genomic_evidence	139.202383648	2436
Locus_33999_Transcript_1/1_Confidence_1.000_Length_1390	cnidarian	cnidarian_genomic_evidence	211.238519695	1390
Locus_95784_Transcript_1/1_Confidence_0.000_Length_3449	cnidarian	cnidarian_genomic_evidence	403.636181757	3449
Locus_129784_Transcript_1/1_Confidence_0.000_Length_2152	algal	NO_cnidarian_genomic_evidence	0.440948497929	2152
Locus_3923_Transcript_1/1_Confidence_1.000_Length_515	cnidarian	cnidarian_genomic_evidence	370.162533462	515
Locus_76372_Transcript_1/1_Confidence_0.000_Length_1185	cnidarian	cnidarian_genomic_evidence	133.005766674	1185
Locus_71167_Transcript_1/1_Confidence_0.000_Length_437	cnidarian	cnidarian_genomic_evidence	514.225250558	437
Locus_10535_Transcript_1/1_Confidence_1.000_Length_640	algal	NO_cnidarian_genomic_evidence	0	640
Locus_52744_Transcript_1/1_Confidence_0.000_Length_2483	cnidarian	cnidarian_genomic_evidence	196.872950928	2483
Locus_47731_Transcript_1/1_Confidence_0.000_Length_1917	cnidarian	cnidarian_genomic_evidence	313.505891074	1917
Locus_8710_Transcript_2/2_Confidence_2.000_Length_1398	algal	NO_cnidarian_genomic_evidence	0	1398
Locus_20410_Transcript_1/2_Confidence_1.000_Length_972	cnidarian	cnidarian_genomic_evidence	210.593454241	972
Locus_36187_Transcript_1/1_Confidence_1.000_Length_1882	algal	NO_cnidarian_genomic_evidence	0	1882
Locus_78112_Transcript_1/1_Confidence_0.000_Length_3602	cnidarian	cnidarian_genomic_evidence	180.071350693	3602
Locus_119508_Transcript_1/1_Confidence_0.000_Length_2051	algal	cnidarian_genomic_evidence	33.2234391025	2051
Locus_79569_Transcript_1/1_Confidence_0.000_Length_795	cnidarian	cnidarian_genomic_evidence	818.381442514	795
Locus_126552_Transcript_1/1_Confidence_0.000_Length_1846	cnidarian	cnidarian_genomic_evidence	254.39655207	1846
Locus_37896_Transcript_1/1_Confidence_1.000_Length_602	algal	NO_cnidarian_genomic_evidence	4.71345704658	602
Locus_46455_Transcript_1/1_Confidence_0.000_Length_1434	cnidarian	cnidarian_genomic_evidence	266.152182537	1434
Locus_100408_Transcript_1/1_Confidence_0.000_Length_7220	cnidarian	cnidarian_genomic_evidence	117.409782007	7220
Locus_61047_Transcript_1/1_Confidence_0.000_Length_4013	cnidarian	cnidarian_genomic_evidence	570.493231186	4013
Locus_16026_Transcript_1/1_Confidence_1.000_Length_6589	cnidarian	cnidarian_genomic_evidence	268.235706319	6589
Locus_36182_Transcript_1/1_Confidence_1.000_Length_611	algal	NO_cnidarian_genomic_evidence	0	611
Locus_23961_Transcript_1/1_Confidence_1.000_Length_1006	algal	NO_cnidarian_genomic_evidence	0.39524091537	1006
Locus_105489_Transcript_1/1_Confidence_0.000_Length_5014	algal	cnidarian_genomic_evidence	197.665417841	5014
Locus_53516_Transcript_1/1_Confidence_0.000_Length_5772	cnidarian	NO_cnidarian_genomic_evidence	0	5772
Locus_105343_Transcript_1/1_Confidence_0.000_Length_1652	cnidarian	cnidarian_genomic_evidence	286.623245886	1652
Locus_19880_Transcript_1/1_Confidence_1.000_Length_2978	cnidarian	cnidarian_genomic_evidence	263.26303086	2978
Locus_36457_Transcript_1/1_Confidence_0.000_Length_404	algal	NO_cnidarian_genomic_evidence	0	404
Locus_29178_Transcript_1/1_Confidence_0.000_Length_1281	algal	NO_cnidarian_genomic_evidence	1.34356816716	1281
Locus_95916_Transcript_1/1_Confidence_0.000_Length_2690	cnidarian	cnidarian_genomic_evidence	389.038823757	2690
Locus_36742_Transcript_1/1_Confidence_0.000_Length_593	cnidarian	cnidarian_genomic_evidence	160.321597043	593
Locus_117595_Transcript_1/1_Confidence_1.000_Length_1222	algal	NO_cnidarian_genomic_evidence	0.503045169029	1222
Locus_84436_Transcript_1/1_Confidence_0.000_Length_4825	cnidarian	cnidarian_genomic_evidence	21.359910581	4825
Locus_123946_Transcript_1/1_Confidence_1.000_Length_1046	algal	NO_cnidarian_genomic_evidence	0	1046
Locus_95480_Transcript_1/1_Confidence_0.000_Length_4257	cnidarian	cnidarian_genomic_evidence	156.8241588	4257
Locus_26430_Transcript_1/1_Confidence_41.000_Length_367	cnidarian	cnidarian_genomic_evidence	168.838442469	367
Locus_41006_Transcript_1/1_Confidence_0.000_Length_738	cnidarian	cnidarian_genomic_evidence	117.181297965	738
Locus_21807_Transcript_1/1_Confidence_1.000_Length_1847	algal	NO_cnidarian_genomic_evidence	1.04966826849	1847
Locus_114952_Transcript_1/1_Confidence_1.000_Length_861	cnidarian	cnidarian_genomic_evidence	96.2925506673	861
Locus_89130_Transcript_1/1_Confidence_0.000_Length_2300	algal	cnidarian_genomic_evidence	27.8079898978	2300
Locus_9180_Transcript_1/1_Confidence_0.000_Length_6222	cnidarian	cnidarian_genomic_evidence	183.875003999	6222
Locus_122915_Transcript_1/1_Confidence_1.000_Length_463	algal	cnidarian_genomic_evidence	131.411784988	463
Locus_124162_Transcript_1/1_Confidence_1.000_Length_1302	algal	NO_cnidarian_genomic_evidence	0.219823888017	1302
Locus_126518_Transcript_1/1_Confidence_0.000_Length_3187	cnidarian	cnidarian_genomic_evidence	187.432639709	3187
Locus_15383_Transcript_1/1_Confidence_0.000_Length_2529	bacteria	NO_cnidarian_genomic_evidence	0.161172030093	2529
Locus_122419_Transcript_1/1_Confidence_1.000_Length_1663	algal	NO_cnidarian_genomic_evidence	0	1663
Locus_70394_Transcript_1/1_Confidence_0.000_Length_3763	cnidarian	cnidarian_genomic_evidence	240.286820653	3763
Locus_16106_Transcript_1/1_Confidence_0.000_Length_1621	cnidarian	NO_cnidarian_genomic_evidence	0	1621
Locus_15862_Transcript_1/1_Confidence_1.000_Length_4063	algal	NO_cnidarian_genomic_evidence	0	4063
Locus_9660_Transcript_1/1_Confidence_1.000_Length_1083	algal	NO_cnidarian_genomic_evidence	0	1083
Locus_128265_Transcript_4/14_Confidence_4.000_Length_662	cnidarian	cnidarian_genomic_evidence	108.571309506	662
Locus_123339_Transcript_1/1_Confidence_1.000_Length_300	algal	NO_cnidarian_genomic_evidence	0	300
Locus_130977_Transcript_1/2_Confidence_1.000_Length_547	algal	NO_cnidarian_genomic_evidence	0	547
Locus_110493_Transcript_1/1_Confidence_0.000_Length_966	cnidarian	cnidarian_genomic_evidence	24.5246707293	966
Locus_15745_Transcript_1/1_Confidence_1.000_Length_360	cnidarian	cnidarian_genomic_evidence	8535.20894315	360
Locus_4163_Transcript_1/1_Confidence_0.000_Length_2005	cnidarian	cnidarian_genomic_evidence	318.986278675	2005
Locus_24825_Transcript_1/1_Confidence_0.000_Length_4600	cnidarian	cnidarian_genomic_evidence	148.610854716	4600
Locus_8037_Transcript_1/1_Confidence_0.000_Length_2503	cnidarian	cnidarian_genomic_evidence	246.729240138	2503
Locus_38647_Transcript_1/1_Confidence_0.000_Length_1032	cnidarian	cnidarian_genomic_evidence	265.707106556	1032
Locus_1210_Transcript_1/1_Confidence_0.000_Length_3288	algal	NO_cnidarian_genomic_evidence	0.750875287406	3288
Locus_34230_Transcript_1/1_Confidence_0.000_Length_1290	cnidarian	cnidarian_genomic_evidence	360.530592809	1290
Locus_65489_Transcript_1/1_Confidence_0.000_Length_753	cnidarian	cnidarian_genomic_evidence	823.663018413	753
Locus_7798_Transcript_1/1_Confidence_0.000_Length_900	cnidarian	cnidarian_genomic_evidence	162.165762333	900
Locus_90210_Transcript_1/1_Confidence_0.000_Length_2385	cnidarian	cnidarian_genomic_evidence	165.959918511	2385
Locus_90683_Transcript_1/1_Confidence_0.000_Length_1384	algal	NO_cnidarian_genomic_evidence	0	1384
Locus_28082_Transcript_2/2_Confidence_1.000_Length_1101	cnidarian	cnidarian_genomic_evidence	98.8353739818	1101
Locus_19824_Transcript_1/1_Confidence_0.000_Length_1666	cnidarian	cnidarian_genomic_evidence	168.961359393	1666
Locus_27755_Transcript_1/1_Confidence_0.000_Length_2637	cnidarian	cnidarian_genomic_evidence	101.272907364	2637
Locus_46637_Transcript_1/1_Confidence_0.000_Length_8137	cnidarian	cnidarian_genomic_evidence	1318.51238764	8137
Locus_16934_Transcript_1/1_Confidence_1.000_Length_2880	algal	NO_cnidarian_genomic_evidence	0.192808302427	2880
Locus_81720_Transcript_1/1_Confidence_0.000_Length_5907	cnidarian	cnidarian_genomic_evidence	171.594592262	5907
Locus_114802_Transcript_1/1_Confidence_1.000_Length_1262	algal	NO_cnidarian_genomic_evidence	0.0637264751768	1262
Locus_18532_Transcript_1/1_Confidence_1.000_Length_405	algal	NO_cnidarian_genomic_evidence	1.38943845496	405
Locus_59628_Transcript_1/1_Confidence_0.000_Length_2110	cnidarian	cnidarian_genomic_evidence	152.588357916	2110
Locus_11740_Transcript_1/1_Confidence_1.000_Length_1125	algal	NO_cnidarian_genomic_evidence	0.258697065739	1125
Locus_32709_Transcript_1/1_Confidence_0.000_Length_4512	algal	NO_cnidarian_genomic_evidence	0.589120610623	4512
Locus_31321_Transcript_1/1_Confidence_1.000_Length_211	algal	NO_cnidarian_genomic_evidence	0	211
Locus_78327_Transcript_1/1_Confidence_0.000_Length_3941	cnidarian	cnidarian_genomic_evidence	113.049254438	3941
Locus_112217_Transcript_1/1_Confidence_0.000_Length_598	algal	NO_cnidarian_genomic_evidence	2.41925492763	598
Locus_128735_Transcript_1/1_Confidence_1.000_Length_1687	cnidarian	cnidarian_genomic_evidence	242.27174438	1687
Locus_114484_Transcript_1/1_Confidence_0.000_Length_697	cnidarian	cnidarian_genomic_evidence	70.9769545139	697
Locus_23618_Transcript_1/1_Confidence_1.000_Length_4484	algal	NO_cnidarian_genomic_evidence	0	4484
Locus_14578_Transcript_1/1_Confidence_1.000_Length_1200	algal	NO_cnidarian_genomic_evidence	0	1200
Locus_9263_Transcript_1/1_Confidence_1.000_Length_2013	algal	NO_cnidarian_genomic_evidence	0.106581076143	2013
Locus_65441_Transcript_1/1_Confidence_0.000_Length_840	cnidarian	cnidarian_genomic_evidence	369.247298739	840
Locus_31562_Transcript_1/1_Confidence_1.000_Length_730	algal	NO_cnidarian_genomic_evidence	0.139961590872	730
Locus_86767_Transcript_1/1_Confidence_0.000_Length_3452	cnidarian	cnidarian_genomic_evidence	1871.62409316	3452
Locus_72157_Transcript_1/1_Confidence_0.000_Length_1551	cnidarian	cnidarian_genomic_evidence	101.273781415	1551
Locus_41188_Transcript_1/1_Confidence_0.000_Length_531	cnidarian	cnidarian_genomic_evidence	195.741120453	531
Locus_18219_Transcript_1/1_Confidence_0.000_Length_1936	cnidarian	cnidarian_genomic_evidence	260.305492397	1936
Locus_21573_Transcript_1/1_Confidence_1.000_Length_2331	cnidarian	cnidarian_genomic_evidence	212.472556066	2331
Locus_32026_Transcript_1/1_Confidence_0.000_Length_1168	algal	NO_cnidarian_genomic_evidence	0	1168
Locus_119389_Transcript_1/1_Confidence_1.000_Length_602	algal	NO_cnidarian_genomic_evidence	0	602
Locus_29838_Transcript_1/1_Confidence_1.000_Length_541	algal	NO_cnidarian_genomic_evidence	0	541
Locus_5441_Transcript_1/1_Confidence_1.000_Length_1127	algal	NO_cnidarian_genomic_evidence	0	1127
Locus_14637_Transcript_1/1_Confidence_1.000_Length_809	cnidarian	cnidarian_genomic_evidence	77.3726668872	809
Locus_2418_Transcript_1/1_Confidence_1.000_Length_286	cnidarian	cnidarian_genomic_evidence	142.263453579	286
Locus_2282_Transcript_1/1_Confidence_0.000_Length_2271	algal	NO_cnidarian_genomic_evidence	0.141188006587	2271
Locus_2474_Transcript_1/1_Confidence_1.000_Length_433	algal	NO_cnidarian_genomic_evidence	0	433
Locus_9262_Transcript_1/1_Confidence_0.000_Length_2042	cnidarian	cnidarian_genomic_evidence	222.696209286	2042
Locus_28285_Transcript_1/1_Confidence_1.000_Length_897	algal	NO_cnidarian_genomic_evidence	0	897
Locus_28779_Transcript_1/1_Confidence_0.000_Length_2087	cnidarian	cnidarian_genomic_evidence	279.602753711	2087
Locus_2718_Transcript_1/1_Confidence_1.000_Length_2868	cnidarian	NO_cnidarian_genomic_evidence	0.536811306441	2868
Locus_7237_Transcript_1/1_Confidence_1.000_Length_1517	algal	NO_cnidarian_genomic_evidence	0	1517
Locus_12605_Transcript_1/1_Confidence_1.000_Length_1521	cnidarian	cnidarian_genomic_evidence	182.802026037	1521
Locus_122425_Transcript_1/1_Confidence_1.000_Length_1479	algal	NO_cnidarian_genomic_evidence	0	1479
Locus_73646_Transcript_1/1_Confidence_0.000_Length_662	algal	NO_cnidarian_genomic_evidence	0.877740497968	662
Locus_110855_Transcript_1/1_Confidence_0.000_Length_1441	algal	NO_cnidarian_genomic_evidence	0	1441
Locus_23310_Transcript_1/1_Confidence_0.000_Length_2499	cnidarian	cnidarian_genomic_evidence	140.7751053	2499
Locus_23766_Transcript_1/1_Confidence_0.000_Length_1814	algal	NO_cnidarian_genomic_evidence	0	1814
Locus_25866_Transcript_1/1_Confidence_0.000_Length_9543	cnidarian	cnidarian_genomic_evidence	217.987332976	9543
Locus_121570_Transcript_1/2_Confidence_1.000_Length_327	algal	NO_cnidarian_genomic_evidence	0	327
Locus_70360_Transcript_1/1_Confidence_0.000_Length_6107	algal	cnidarian_genomic_evidence	113.60029662	6107
Locus_62238_Transcript_1/1_Confidence_0.000_Length_1508	cnidarian	cnidarian_genomic_evidence	802.925264432	1508
Locus_21999_Transcript_1/1_Confidence_1.000_Length_249	algal	cnidarian_genomic_evidence	14.7273173247	249
Locus_47282_Transcript_1/1_Confidence_0.000_Length_1841	cnidarian	cnidarian_genomic_evidence	153.940789797	1841
Locus_57347_Transcript_1/1_Confidence_0.000_Length_2563	cnidarian	cnidarian_genomic_evidence	753.806337386	2563
Locus_25512_Transcript_1/1_Confidence_1.000_Length_239	cnidarian	cnidarian_genomic_evidence	35.6815199847	239
Locus_8633_Transcript_1/1_Confidence_1.000_Length_389	algal	NO_cnidarian_genomic_evidence	0	389
Locus_30549_Transcript_1/1_Confidence_1.000_Length_1651	algal	NO_cnidarian_genomic_evidence	0	1651
Locus_4856_Transcript_33/41_Confidence_3.000_Length_2848	cnidarian	cnidarian_genomic_evidence	149.091182654	2848
Locus_35350_Transcript_1/1_Confidence_0.000_Length_5988	cnidarian	cnidarian_genomic_evidence	217.277600582	5988
Locus_125028_Transcript_2/2_Confidence_2.000_Length_646	algal	NO_cnidarian_genomic_evidence	0	646
Locus_121118_Transcript_1/2_Confidence_1.000_Length_319	algal	cnidarian_genomic_evidence	10.5779886739	319
Locus_9657_Transcript_1/1_Confidence_1.000_Length_217	algal	NO_cnidarian_genomic_evidence	0	217
Locus_126349_Transcript_1/1_Confidence_1.000_Length_1326	cnidarian	cnidarian_genomic_evidence	223.129341231	1326
Locus_119328_Transcript_1/1_Confidence_1.000_Length_236	cnidarian	cnidarian_genomic_evidence	121.975662028	236
Locus_81255_Transcript_1/1_Confidence_0.000_Length_676	cnidarian	cnidarian_genomic_evidence	209.130879563	676
Locus_97362_Transcript_1/1_Confidence_0.000_Length_5288	cnidarian	cnidarian_genomic_evidence	181.777754983	5288
Locus_117783_Transcript_1/1_Confidence_1.000_Length_2030	algal	NO_cnidarian_genomic_evidence	0.248234107023	2030
Locus_31838_Transcript_1/1_Confidence_1.000_Length_1838	algal	NO_cnidarian_genomic_evidence	0	1838
Locus_115313_Transcript_1/1_Confidence_1.000_Length_2077	algal	NO_cnidarian_genomic_evidence	0.432568669004	2077
Locus_15455_Transcript_1/1_Confidence_2.000_Length_1316	algal	NO_cnidarian_genomic_evidence	0.791469834915	1316
Locus_90974_Transcript_1/1_Confidence_0.000_Length_5383	cnidarian	cnidarian_genomic_evidence	269.839509784	5383
Locus_120418_Transcript_1/1_Confidence_1.000_Length_1093	algal	NO_cnidarian_genomic_evidence	0	1093
Locus_20755_Transcript_1/1_Confidence_1.000_Length_1058	algal	NO_cnidarian_genomic_evidence	0.209706264915	1058
Locus_34127_Transcript_1/1_Confidence_0.000_Length_1767	algal	NO_cnidarian_genomic_evidence	0	1767
Locus_90194_Transcript_1/1_Confidence_0.000_Length_1054	cnidarian	cnidarian_genomic_evidence	22.4784658369	1054
Locus_33961_Transcript_1/1_Confidence_1.000_Length_633	algal	NO_cnidarian_genomic_evidence	0	633
Locus_12121_Transcript_1/1_Confidence_1.000_Length_253	algal	NO_cnidarian_genomic_evidence	0	253
Locus_63452_Transcript_1/1_Confidence_0.000_Length_4118	cnidarian	cnidarian_genomic_evidence	104.282707439	4118
Locus_130821_Transcript_1/1_Confidence_0.000_Length_2183	cnidarian	cnidarian_genomic_evidence	79.9086760084	2183
Locus_26294_Transcript_1/1_Confidence_1.000_Length_530	algal	NO_cnidarian_genomic_evidence	6.10625211276	530
Locus_8872_Transcript_1/1_Confidence_0.000_Length_709	algal	NO_cnidarian_genomic_evidence	0	709
Locus_125980_Transcript_1/1_Confidence_1.000_Length_5017	cnidarian	NO_cnidarian_genomic_evidence	1.36688485312	5017
Locus_98994_Transcript_1/1_Confidence_0.000_Length_1338	cnidarian	cnidarian_genomic_evidence	111.25675963	1338
Locus_48130_Transcript_1/1_Confidence_0.000_Length_9724	cnidarian	cnidarian_genomic_evidence	257.407044947	9724
Locus_26683_Transcript_1/1_Confidence_1.000_Length_946	cnidarian	cnidarian_genomic_evidence	84.9439258593	946
Locus_12314_Transcript_1/1_Confidence_0.000_Length_870	cnidarian	cnidarian_genomic_evidence	82.0968037357	870
Locus_125592_Transcript_1/1_Confidence_0.000_Length_352	cnidarian	cnidarian_genomic_evidence	43.8035724787	352
Locus_117652_Transcript_1/1_Confidence_1.000_Length_954	cnidarian	cnidarian_genomic_evidence	138.082314147	954
Locus_3394_Transcript_1/1_Confidence_1.000_Length_1088	algal	NO_cnidarian_genomic_evidence	0	1088
Locus_97774_Transcript_1/1_Confidence_0.000_Length_555	algal	NO_cnidarian_genomic_evidence	0	555
Locus_128968_Transcript_5/7_Confidence_1.000_Length_714	algal	NO_cnidarian_genomic_evidence	0	714
Locus_106511_Transcript_1/1_Confidence_0.000_Length_3532	cnidarian	cnidarian_genomic_evidence	259.864290285	3532
Locus_11957_Transcript_1/1_Confidence_1.000_Length_2173	cnidarian	cnidarian_genomic_evidence	87.9762706028	2173
Locus_3512_Transcript_1/1_Confidence_1.000_Length_368	cnidarian	NO_cnidarian_genomic_evidence	0.780909139207	368
Locus_20981_Transcript_1/1_Confidence_1.000_Length_403	cnidarian	cnidarian_genomic_evidence	43.0984563399	403
Locus_16733_Transcript_1/1_Confidence_1.000_Length_1301	algal	NO_cnidarian_genomic_evidence	1.04530617524	1301
Locus_5453_Transcript_1/1_Confidence_1.000_Length_468	cnidarian	cnidarian_genomic_evidence	1580.86195364	468
Locus_25968_Transcript_2/2_Confidence_1.000_Length_1194	algal	NO_cnidarian_genomic_evidence	0	1194
Locus_20023_Transcript_1/1_Confidence_1.000_Length_766	algal	NO_cnidarian_genomic_evidence	0	766
Locus_16940_Transcript_1/1_Confidence_1.000_Length_1790	algal	NO_cnidarian_genomic_evidence	0	1790
Locus_96224_Transcript_1/1_Confidence_0.000_Length_6436	cnidarian	cnidarian_genomic_evidence	173.169699595	6436
Locus_30754_Transcript_1/1_Confidence_1.000_Length_459	algal	NO_cnidarian_genomic_evidence	0	459
Locus_5333_Transcript_1/1_Confidence_1.000_Length_1058	algal	NO_cnidarian_genomic_evidence	0	1058
Locus_130462_Transcript_1/1_Confidence_1.000_Length_2322	algal	NO_cnidarian_genomic_evidence	0	2322
Locus_6150_Transcript_1/1_Confidence_1.000_Length_697	algal	NO_cnidarian_genomic_evidence	0	697
Locus_67196_Transcript_1/1_Confidence_0.000_Length_1956	cnidarian	cnidarian_genomic_evidence	285.960414189	1956
Locus_1095_Transcript_1/1_Confidence_0.000_Length_3987	algal	NO_cnidarian_genomic_evidence	0.0256262757303	3987
Locus_16092_Transcript_1/1_Confidence_1.000_Length_919	algal	NO_cnidarian_genomic_evidence	0	919
Locus_68853_Transcript_1/1_Confidence_0.000_Length_3930	cnidarian	cnidarian_genomic_evidence	151.633117278	3930
Locus_9052_Transcript_1/1_Confidence_0.000_Length_1291	cnidarian	cnidarian_genomic_evidence	419.326670874	1291
Locus_32131_Transcript_1/1_Confidence_0.000_Length_2869	cnidarian	cnidarian_genomic_evidence	661.714345987	2869
Locus_334_Transcript_1/1_Confidence_0.000_Length_1395	cnidarian	cnidarian_genomic_evidence	135.560629069	1395
Locus_32653_Transcript_1/1_Confidence_1.000_Length_894	algal	NO_cnidarian_genomic_evidence	0.622948935749	894
Locus_25089_Transcript_1/1_Confidence_1.000_Length_1162	algal	NO_cnidarian_genomic_evidence	0	1162
Locus_107549_Transcript_1/1_Confidence_0.000_Length_3461	cnidarian	cnidarian_genomic_evidence	252.294328304	3461
Locus_10382_Transcript_2/2_Confidence_1.000_Length_1029	algal	NO_cnidarian_genomic_evidence	0	1029
Locus_7192_Transcript_1/1_Confidence_1.000_Length_725	fungal	NO_cnidarian_genomic_evidence	0	725
Locus_17769_Transcript_1/1_Confidence_0.000_Length_563	cnidarian	cnidarian_genomic_evidence	199.575213405	563
Locus_36382_Transcript_3/3_Confidence_1.000_Length_1449	cnidarian	cnidarian_genomic_evidence	138.266147811	1449
Locus_5442_Transcript_1/1_Confidence_0.000_Length_5418	algal	NO_cnidarian_genomic_evidence	0.0523988827371	5418
Locus_124015_Transcript_1/1_Confidence_1.000_Length_230	algal	NO_cnidarian_genomic_evidence	0	230
Locus_12104_Transcript_1/1_Confidence_1.000_Length_217	algal	NO_cnidarian_genomic_evidence	0	217
Locus_119978_Transcript_1/1_Confidence_1.000_Length_1917	algal	NO_cnidarian_genomic_evidence	0.728938633823	1917
Locus_27518_Transcript_1/1_Confidence_1.000_Length_698	algal	NO_cnidarian_genomic_evidence	0	698
Locus_121026_Transcript_1/1_Confidence_1.000_Length_759	algal	NO_cnidarian_genomic_evidence	0	759
Locus_25643_Transcript_1/1_Confidence_1.000_Length_654	cnidarian	cnidarian_genomic_evidence	85.0914684058	654
Locus_17574_Transcript_1/1_Confidence_1.000_Length_219	algal	NO_cnidarian_genomic_evidence	0	219
Locus_76931_Transcript_1/1_Confidence_0.000_Length_2123	cnidarian	cnidarian_genomic_evidence	207.932701122	2123
Locus_90140_Transcript_1/1_Confidence_0.000_Length_1073	cnidarian	cnidarian_genomic_evidence	4557.05526013	1073
Locus_20219_Transcript_1/2_Confidence_1.000_Length_1010	cnidarian	cnidarian_genomic_evidence	217.44021687	1010
Locus_53653_Transcript_1/1_Confidence_0.000_Length_2777	cnidarian	cnidarian_genomic_evidence	252.564735453	2777
Locus_121813_Transcript_1/1_Confidence_0.000_Length_5245	cnidarian	cnidarian_genomic_evidence	73.6841362911	5245
Locus_83341_Transcript_1/1_Confidence_0.000_Length_1355	algal	cnidarian_genomic_evidence	10.6009027238	1355
Locus_130117_Transcript_1/1_Confidence_1.000_Length_2766	algal	NO_cnidarian_genomic_evidence	0.136295672299	2766
Locus_34147_Transcript_1/1_Confidence_1.000_Length_2272	algal	NO_cnidarian_genomic_evidence	0.0488268548151	2272
Locus_12753_Transcript_1/1_Confidence_1.000_Length_1018	algal	NO_cnidarian_genomic_evidence	0	1018
Locus_115741_Transcript_1/1_Confidence_1.000_Length_1701	cnidarian	cnidarian_genomic_evidence	116.786485643	1701
Locus_32688_Transcript_2/2_Confidence_1.000_Length_1302	algal	NO_cnidarian_genomic_evidence	0	1302
Locus_84167_Transcript_1/1_Confidence_0.000_Length_4007	algal	NO_cnidarian_genomic_evidence	0.106458204854	4007
Locus_95082_Transcript_1/1_Confidence_0.000_Length_3177	cnidarian	NO_cnidarian_genomic_evidence	2.72709653775	3177
Locus_57963_Transcript_1/1_Confidence_0.000_Length_941	cnidarian	cnidarian_genomic_evidence	2035.5396777	941
Locus_66085_Transcript_1/1_Confidence_0.000_Length_3141	cnidarian	NO_cnidarian_genomic_evidence	0	3141
Locus_121748_Transcript_1/1_Confidence_0.000_Length_2372	cnidarian	cnidarian_genomic_evidence	207.064726874	2372
Locus_121130_Transcript_2/2_Confidence_1.000_Length_1172	algal	NO_cnidarian_genomic_evidence	0	1172
Locus_57282_Transcript_1/1_Confidence_0.000_Length_619	cnidarian	cnidarian_genomic_evidence	113.90022033	619
Locus_51306_Transcript_1/1_Confidence_0.000_Length_6003	cnidarian	cnidarian_genomic_evidence	1981.72793792	6003
Locus_19456_Transcript_2/2_Confidence_1.000_Length_2964	cnidarian	cnidarian_genomic_evidence	371.476464668	2964
Locus_126320_Transcript_9/14_Confidence_1.000_Length_359	cnidarian	cnidarian_genomic_evidence	110.388714014	359
Locus_73401_Transcript_1/1_Confidence_0.000_Length_271	algal	NO_cnidarian_genomic_evidence	8.1248914352	271
Locus_31048_Transcript_4/4_Confidence_1.000_Length_1622	cnidarian	cnidarian_genomic_evidence	337.594767799	1622
Locus_20359_Transcript_1/1_Confidence_1.000_Length_1326	algal	NO_cnidarian_genomic_evidence	1.17859283929	1326
Locus_74814_Transcript_1/1_Confidence_0.000_Length_648	cnidarian	cnidarian_genomic_evidence	405.990735056	648
Locus_27043_Transcript_1/1_Confidence_1.000_Length_288	algal	NO_cnidarian_genomic_evidence	1.89399612175	288
Locus_21861_Transcript_1/1_Confidence_1.000_Length_649	algal	NO_cnidarian_genomic_evidence	0.534658402339	649
Locus_119504_Transcript_1/1_Confidence_1.000_Length_937	algal	NO_cnidarian_genomic_evidence	0	937
Locus_81660_Transcript_1/1_Confidence_0.000_Length_4697	cnidarian	cnidarian_genomic_evidence	165.273286026	4697
Locus_51459_Transcript_1/1_Confidence_0.000_Length_1259	cnidarian	cnidarian_genomic_evidence	559.904847047	1259
Locus_39726_Transcript_1/1_Confidence_0.000_Length_1106	cnidarian	cnidarian_genomic_evidence	168.486123928	1106
Locus_17513_Transcript_1/1_Confidence_1.000_Length_298	cnidarian	cnidarian_genomic_evidence	118.735614223	298
Locus_12674_Transcript_1/1_Confidence_0.000_Length_1837	cnidarian	cnidarian_genomic_evidence	218.263170009	1837
Locus_36188_Transcript_1/1_Confidence_1.000_Length_496	algal	NO_cnidarian_genomic_evidence	0	496
Locus_113095_Transcript_1/1_Confidence_0.000_Length_1023	cnidarian	cnidarian_genomic_evidence	2676.77829726	1023
Locus_125136_Transcript_1/1_Confidence_0.000_Length_1290	algal	NO_cnidarian_genomic_evidence	1.44893115941	1290
Locus_23495_Transcript_1/1_Confidence_0.000_Length_2034	cnidarian	cnidarian_genomic_evidence	298.748097107	2034
Locus_8573_Transcript_1/1_Confidence_1.000_Length_473	algal	NO_cnidarian_genomic_evidence	0	473
Locus_30332_Transcript_1/1_Confidence_0.000_Length_1639	cnidarian	cnidarian_genomic_evidence	521.338840084	1639
Locus_20026_Transcript_1/1_Confidence_1.000_Length_1465	algal	NO_cnidarian_genomic_evidence	0	1465
Locus_130924_Transcript_1/1_Confidence_0.000_Length_1274	cnidarian	cnidarian_genomic_evidence	69.9597547369	1274
Locus_33564_Transcript_1/1_Confidence_2.000_Length_449	algal	NO_cnidarian_genomic_evidence	0	449
Locus_22579_Transcript_1/1_Confidence_1.000_Length_246	algal	NO_cnidarian_genomic_evidence	0	246
Locus_118278_Transcript_1/1_Confidence_0.000_Length_1362	cnidarian	cnidarian_genomic_evidence	549.029878289	1362
Locus_86614_Transcript_1/1_Confidence_0.000_Length_469	algal	NO_cnidarian_genomic_evidence	4.96694104749	469
Locus_58087_Transcript_1/1_Confidence_0.000_Length_744	cnidarian	cnidarian_genomic_evidence	111.015741884	744
Locus_109051_Transcript_1/1_Confidence_0.000_Length_270	cnidarian	cnidarian_genomic_evidence	776.308486273	270
Locus_69346_Transcript_1/1_Confidence_0.000_Length_4066	cnidarian	cnidarian_genomic_evidence	241.530465159	4066
Locus_58694_Transcript_1/1_Confidence_0.000_Length_823	algal	NO_cnidarian_genomic_evidence	0	823
Locus_66014_Transcript_1/1_Confidence_0.000_Length_515	cnidarian	cnidarian_genomic_evidence	107.582317078	515
Locus_32068_Transcript_1/1_Confidence_1.000_Length_1232	bacteria	NO_cnidarian_genomic_evidence	0	1232
Locus_5418_Transcript_1/1_Confidence_1.000_Length_1244	algal	NO_cnidarian_genomic_evidence	0	1244
Locus_89025_Transcript_1/1_Confidence_0.000_Length_4871	algal	NO_cnidarian_genomic_evidence	0.037664061424	4871
Locus_68355_Transcript_1/1_Confidence_0.000_Length_1805	cnidarian	cnidarian_genomic_evidence	211.746044134	1805
Locus_118717_Transcript_1/1_Confidence_2.000_Length_3421	algal	NO_cnidarian_genomic_evidence	0	3421
Locus_16119_Transcript_1/1_Confidence_0.000_Length_2855	bacteria	NO_cnidarian_genomic_evidence	0.0673520552222	2855
Locus_47936_Transcript_1/1_Confidence_0.000_Length_1096	cnidarian	cnidarian_genomic_evidence	146.395445144	1096
Locus_10450_Transcript_1/1_Confidence_1.000_Length_1394	algal	NO_cnidarian_genomic_evidence	0.790656698188	1394
Locus_24665_Transcript_1/1_Confidence_1.000_Length_202	algal	NO_cnidarian_genomic_evidence	0	202
Locus_23563_Transcript_1/1_Confidence_0.000_Length_1626	cnidarian	cnidarian_genomic_evidence	156.455610292	1626
Locus_30713_Transcript_1/1_Confidence_1.000_Length_1545	algal	NO_cnidarian_genomic_evidence	0	1545
Locus_119707_Transcript_1/1_Confidence_1.000_Length_904	algal	NO_cnidarian_genomic_evidence	0	904
Locus_127297_Transcript_1/1_Confidence_1.000_Length_2874	cnidarian	cnidarian_genomic_evidence	200.982906009	2874
Locus_112301_Transcript_1/1_Confidence_0.000_Length_448	cnidarian	cnidarian_genomic_evidence	90.7201156949	448
Locus_34536_Transcript_1/1_Confidence_0.000_Length_6185	cnidarian	cnidarian_genomic_evidence	197.157770296	6185
Locus_42587_Transcript_1/1_Confidence_0.000_Length_2195	cnidarian	cnidarian_genomic_evidence	172.119674315	2195
Locus_9566_Transcript_1/1_Confidence_2.000_Length_939	algal	NO_cnidarian_genomic_evidence	0	939
Locus_40839_Transcript_1/1_Confidence_0.000_Length_1847	cnidarian	cnidarian_genomic_evidence	132.160680927	1847
Locus_14022_Transcript_1/1_Confidence_0.000_Length_3671	cnidarian	cnidarian_genomic_evidence	176.782528879	3671
Locus_60081_Transcript_1/1_Confidence_0.000_Length_4403	cnidarian	cnidarian_genomic_evidence	248.766051707	4403
Locus_35116_Transcript_1/1_Confidence_0.000_Length_2360	cnidarian	cnidarian_genomic_evidence	99.3389266868	2360
Locus_1359_Transcript_1/1_Confidence_0.000_Length_4133	cnidarian	cnidarian_genomic_evidence	145.941041434	4133
Locus_16164_Transcript_3/4_Confidence_7.000_Length_316	cnidarian	cnidarian_genomic_evidence	836.417438749	316
Locus_119758_Transcript_1/1_Confidence_0.000_Length_1203	cnidarian	cnidarian_genomic_evidence	200.753908714	1203
Locus_105096_Transcript_1/1_Confidence_0.000_Length_4117	cnidarian	cnidarian_genomic_evidence	662.755209524	4117
Locus_23951_Transcript_1/1_Confidence_1.000_Length_1778	algal	NO_cnidarian_genomic_evidence	0	1778
Locus_33175_Transcript_1/1_Confidence_1.000_Length_1496	algal	NO_cnidarian_genomic_evidence	0	1496
Locus_111069_Transcript_1/1_Confidence_0.000_Length_1690	cnidarian	cnidarian_genomic_evidence	450.942542965	1690
Locus_97593_Transcript_1/1_Confidence_0.000_Length_4461	cnidarian	cnidarian_genomic_evidence	2920.75711843	4461
Locus_20147_Transcript_1/1_Confidence_0.000_Length_2395	algal	NO_cnidarian_genomic_evidence	0	2395
Locus_78519_Transcript_1/1_Confidence_0.000_Length_3192	cnidarian	cnidarian_genomic_evidence	137.109856818	3192
Locus_331_Transcript_1/1_Confidence_0.000_Length_640	algal	NO_cnidarian_genomic_evidence	6.69416658797	640
Locus_127004_Transcript_2/2_Confidence_1.000_Length_4110	algal	NO_cnidarian_genomic_evidence	0	4110
Locus_30246_Transcript_1/1_Confidence_2.000_Length_1676	algal	NO_cnidarian_genomic_evidence	0	1676
Locus_113423_Transcript_1/1_Confidence_0.000_Length_1307	cnidarian	cnidarian_genomic_evidence	347.609023824	1307
Locus_31172_Transcript_1/1_Confidence_1.000_Length_1459	algal	NO_cnidarian_genomic_evidence	0	1459
Locus_24489_Transcript_1/1_Confidence_1.000_Length_1907	algal	NO_cnidarian_genomic_evidence	0.0945970506869	1907
Locus_20679_Transcript_1/1_Confidence_1.000_Length_565	algal	NO_cnidarian_genomic_evidence	1.81860983063	565
Locus_9734_Transcript_1/1_Confidence_1.000_Length_2382	algal	NO_cnidarian_genomic_evidence	0.0428933506872	2382
Locus_19704_Transcript_1/1_Confidence_1.000_Length_869	algal	NO_cnidarian_genomic_evidence	1.57899706337	869
Locus_80996_Transcript_1/1_Confidence_0.000_Length_4487	algal	cnidarian_genomic_evidence	71.1606771508	4487
Locus_35501_Transcript_1/1_Confidence_1.000_Length_1285	algal	NO_cnidarian_genomic_evidence	0	1285
Locus_21613_Transcript_1/1_Confidence_1.000_Length_773	algal	NO_cnidarian_genomic_evidence	0	773
Locus_21456_Transcript_1/1_Confidence_1.000_Length_1692	algal	NO_cnidarian_genomic_evidence	0	1692
Locus_65333_Transcript_1/1_Confidence_0.000_Length_1233	cnidarian	cnidarian_genomic_evidence	118.816882026	1233
Locus_26871_Transcript_2/2_Confidence_1.000_Length_1457	algal	NO_cnidarian_genomic_evidence	0	1457
Locus_40466_Transcript_1/1_Confidence_0.000_Length_2339	algal	NO_cnidarian_genomic_evidence	1.04714721489	2339
Locus_128332_Transcript_1/1_Confidence_1.000_Length_478	algal	cnidarian_genomic_evidence	19.498884118	478
Locus_71503_Transcript_1/1_Confidence_0.000_Length_2082	cnidarian	cnidarian_genomic_evidence	187.888328091	2082
Locus_119304_Transcript_1/1_Confidence_0.000_Length_289	cnidarian	cnidarian_genomic_evidence	95.6346705044	289
Locus_127352_Transcript_1/1_Confidence_1.000_Length_7320	algal	NO_cnidarian_genomic_evidence	0.0399023960192	7320
Locus_114119_Transcript_1/1_Confidence_0.000_Length_434	cnidarian	NO_cnidarian_genomic_evidence	5.77053232568	434
Locus_121289_Transcript_1/1_Confidence_1.000_Length_361	algal	cnidarian_genomic_evidence	112.540606368	361
Locus_88464_Transcript_1/1_Confidence_0.000_Length_1106	cnidarian	cnidarian_genomic_evidence	133.487713386	1106
Locus_70753_Transcript_1/1_Confidence_0.000_Length_993	cnidarian	cnidarian_genomic_evidence	841.620238528	993
Locus_28298_Transcript_1/1_Confidence_1.000_Length_2143	algal	NO_cnidarian_genomic_evidence	0	2143
Locus_120018_Transcript_1/3_Confidence_4.000_Length_485	cnidarian	cnidarian_genomic_evidence	128.785233368	485
Locus_120759_Transcript_1/1_Confidence_0.000_Length_1261	cnidarian	cnidarian_genomic_evidence	384.076314366	1261
Locus_18659_Transcript_1/1_Confidence_1.000_Length_2219	algal	NO_cnidarian_genomic_evidence	0	2219
Locus_20952_Transcript_1/1_Confidence_1.000_Length_2522	cnidarian	NO_cnidarian_genomic_evidence	0	2522
Locus_28228_Transcript_1/1_Confidence_0.000_Length_3512	cnidarian	cnidarian_genomic_evidence	574.113019262	3512
Locus_6606_Transcript_1/1_Confidence_1.000_Length_2446	algal	NO_cnidarian_genomic_evidence	0.130181684215	2446
Locus_119542_Transcript_1/1_Confidence_1.000_Length_1834	algal	NO_cnidarian_genomic_evidence	0.285249439906	1834
Locus_87058_Transcript_1/1_Confidence_0.000_Length_4545	cnidarian	cnidarian_genomic_evidence	101.585644882	4545
Locus_125140_Transcript_1/1_Confidence_0.000_Length_1109	algal	NO_cnidarian_genomic_evidence	0	1109
Locus_112596_Transcript_1/1_Confidence_0.000_Length_616	cnidarian	cnidarian_genomic_evidence	235.682164182	616
Locus_21840_Transcript_1/1_Confidence_1.000_Length_1651	algal	NO_cnidarian_genomic_evidence	0	1651
Locus_22833_Transcript_7/32_Confidence_1.000_Length_823	algal	NO_cnidarian_genomic_evidence	0.125896831271	823
Locus_68210_Transcript_1/1_Confidence_0.000_Length_721	cnidarian	cnidarian_genomic_evidence	116.289319858	721
Locus_26238_Transcript_1/1_Confidence_0.000_Length_2114	cnidarian	cnidarian_genomic_evidence	86.3302703852	2114
Locus_15283_Transcript_1/1_Confidence_1.000_Length_858	cnidarian	cnidarian_genomic_evidence	202.25423655	858
Locus_17408_Transcript_1/1_Confidence_1.000_Length_1657	algal	NO_cnidarian_genomic_evidence	0	1657
Locus_25366_Transcript_1/1_Confidence_1.000_Length_375	algal	NO_cnidarian_genomic_evidence	5.13195964319	375
Locus_123086_Transcript_1/1_Confidence_1.000_Length_948	algal	NO_cnidarian_genomic_evidence	0	948
Locus_2597_Transcript_2/2_Confidence_1.000_Length_951	algal	NO_cnidarian_genomic_evidence	0	951
Locus_58528_Transcript_1/1_Confidence_0.000_Length_484	cnidarian	cnidarian_genomic_evidence	465.150944498	484
Locus_126074_Transcript_1/1_Confidence_1.000_Length_2128	algal	NO_cnidarian_genomic_evidence	0	2128
Locus_40615_Transcript_1/1_Confidence_0.000_Length_787	algal	NO_cnidarian_genomic_evidence	0	787
Locus_74114_Transcript_1/1_Confidence_0.000_Length_513	cnidarian	cnidarian_genomic_evidence	213.058359199	513
Locus_125654_Transcript_1/1_Confidence_0.000_Length_787	algal	NO_cnidarian_genomic_evidence	0	787
Locus_74982_Transcript_1/1_Confidence_0.000_Length_2832	algal	cnidarian_genomic_evidence	40.6524503777	2832
Locus_34486_Transcript_1/1_Confidence_1.000_Length_1269	bacteria	NO_cnidarian_genomic_evidence	0	1269
Locus_66047_Transcript_1/1_Confidence_0.000_Length_2075	cnidarian	cnidarian_genomic_evidence	106.109665801	2075
Locus_67061_Transcript_1/1_Confidence_0.000_Length_3508	bacteria	NO_cnidarian_genomic_evidence	0	3508
Locus_40233_Transcript_1/1_Confidence_0.000_Length_1694	algal	NO_cnidarian_genomic_evidence	0.143670232544	1694
Locus_54817_Transcript_1/1_Confidence_0.000_Length_476	cnidarian	cnidarian_genomic_evidence	102.868352729	476
Locus_56508_Transcript_1/1_Confidence_0.000_Length_4239	cnidarian	cnidarian_genomic_evidence	671.985557446	4239
Locus_8612_Transcript_1/1_Confidence_1.000_Length_287	algal	NO_cnidarian_genomic_evidence	0	287
Locus_3772_Transcript_1/1_Confidence_0.000_Length_4450	cnidarian	cnidarian_genomic_evidence	125.928105582	4450
Locus_32086_Transcript_1/1_Confidence_1.000_Length_634	algal	NO_cnidarian_genomic_evidence	0	634
Locus_6194_Transcript_1/1_Confidence_0.000_Length_1556	cnidarian	cnidarian_genomic_evidence	225.251056336	1556
Locus_17782_Transcript_1/1_Confidence_1.000_Length_1143	algal	NO_cnidarian_genomic_evidence	0	1143
Locus_26251_Transcript_3/3_Confidence_1.000_Length_914	algal	NO_cnidarian_genomic_evidence	0	914
Locus_102390_Transcript_1/1_Confidence_0.000_Length_2799	cnidarian	cnidarian_genomic_evidence	226.501258094	2799
Locus_121282_Transcript_1/1_Confidence_1.000_Length_245	algal	NO_cnidarian_genomic_evidence	0	245
Locus_109447_Transcript_1/1_Confidence_0.000_Length_1081	cnidarian	cnidarian_genomic_evidence	843.744414377	1081
Locus_117794_Transcript_1/1_Confidence_1.000_Length_1581	bacteria	NO_cnidarian_genomic_evidence	0	1581
Locus_19074_Transcript_1/1_Confidence_1.000_Length_1743	algal	NO_cnidarian_genomic_evidence	0.153646208747	1743
Locus_124864_Transcript_1/1_Confidence_0.000_Length_2883	cnidarian	cnidarian_genomic_evidence	145.679750351	2883
Locus_126940_Transcript_1/1_Confidence_0.000_Length_1075	algal	NO_cnidarian_genomic_evidence	0	1075
Locus_27050_Transcript_1/1_Confidence_1.000_Length_1723	algal	NO_cnidarian_genomic_evidence	0.0943666862237	1723
Locus_113561_Transcript_1/1_Confidence_0.000_Length_534	cnidarian	cnidarian_genomic_evidence	746.503499998	534
Locus_56712_Transcript_1/1_Confidence_0.000_Length_938	cnidarian	cnidarian_genomic_evidence	147.350393468	938
Locus_125056_Transcript_1/1_Confidence_1.000_Length_526	cnidarian	cnidarian_genomic_evidence	188.492123484	526
Locus_12917_Transcript_1/1_Confidence_5.000_Length_443	cnidarian	cnidarian_genomic_evidence	175.16786066	443
Locus_26316_Transcript_1/1_Confidence_1.000_Length_1394	algal	NO_cnidarian_genomic_evidence	0	1394
Locus_23170_Transcript_1/1_Confidence_1.000_Length_1252	algal	NO_cnidarian_genomic_evidence	0	1252
Locus_115930_Transcript_1/1_Confidence_1.000_Length_554	algal	NO_cnidarian_genomic_evidence	0	554
Locus_90062_Transcript_1/1_Confidence_0.000_Length_3443	cnidarian	cnidarian_genomic_evidence	1266.74382676	3443
Locus_118647_Transcript_1/1_Confidence_1.000_Length_2114	algal	NO_cnidarian_genomic_evidence	0	2114
Locus_30753_Transcript_1/1_Confidence_1.000_Length_1505	algal	NO_cnidarian_genomic_evidence	0.309958497282	1505
Locus_117343_Transcript_1/1_Confidence_1.000_Length_726	algal	NO_cnidarian_genomic_evidence	0.263295347611	726
Locus_65304_Transcript_1/1_Confidence_0.000_Length_2402	cnidarian	cnidarian_genomic_evidence	250.07329169	2402
Locus_64677_Transcript_1/1_Confidence_0.000_Length_1869	cnidarian	cnidarian_genomic_evidence	200.565326162	1869
Locus_25174_Transcript_1/1_Confidence_0.000_Length_2880	algal	NO_cnidarian_genomic_evidence	0	2880
Locus_130075_Transcript_1/1_Confidence_0.000_Length_1765	algal	NO_cnidarian_genomic_evidence	0	1765
Locus_20520_Transcript_1/1_Confidence_1.000_Length_1458	cnidarian	cnidarian_genomic_evidence	277.264575175	1458
Locus_10428_Transcript_5/11_Confidence_3.000_Length_453	cnidarian	cnidarian_genomic_evidence	106.715404934	453
Locus_109608_Transcript_1/1_Confidence_0.000_Length_673	cnidarian	cnidarian_genomic_evidence	88.6035845255	673
Locus_36661_Transcript_1/1_Confidence_0.000_Length_750	cnidarian	cnidarian_genomic_evidence	100.758692282	750
Locus_27442_Transcript_1/1_Confidence_1.000_Length_1703	algal	NO_cnidarian_genomic_evidence	0	1703
Locus_16744_Transcript_1/1_Confidence_3.000_Length_396	cnidarian	cnidarian_genomic_evidence	345.008650286	396
Locus_21187_Transcript_1/1_Confidence_0.000_Length_2434	algal	NO_cnidarian_genomic_evidence	0.0455770805834	2434
Locus_52128_Transcript_1/1_Confidence_0.000_Length_2451	cnidarian	cnidarian_genomic_evidence	139.994979394	2451
Locus_105673_Transcript_1/1_Confidence_0.000_Length_1464	cnidarian	cnidarian_genomic_evidence	228.502744951	1464
Locus_10601_Transcript_1/1_Confidence_0.000_Length_1282	cnidarian	cnidarian_genomic_evidence	153.796105097	1282
Locus_113922_Transcript_1/1_Confidence_0.000_Length_893	cnidarian	cnidarian_genomic_evidence	142.168432581	893
Locus_84590_Transcript_1/1_Confidence_0.000_Length_4074	cnidarian	cnidarian_genomic_evidence	208.227380163	4074
Locus_28127_Transcript_1/1_Confidence_1.000_Length_257	cnidarian	cnidarian_genomic_evidence	116.514565705	257
Locus_31783_Transcript_1/2_Confidence_21.000_Length_248	cnidarian	NO_cnidarian_genomic_evidence	3.60415977125	248
Locus_8533_Transcript_1/1_Confidence_2.000_Length_170	cnidarian	cnidarian_genomic_evidence	75.5836447796	170
Locus_88851_Transcript_1/1_Confidence_0.000_Length_4621	cnidarian	cnidarian_genomic_evidence	386.669383784	4621
Locus_21386_Transcript_1/1_Confidence_0.000_Length_1346	cnidarian	cnidarian_genomic_evidence	229.770530985	1346
Locus_2611_Transcript_1/1_Confidence_1.000_Length_2065	algal	NO_cnidarian_genomic_evidence	0	2065
Locus_7811_Transcript_1/1_Confidence_1.000_Length_1318	algal	NO_cnidarian_genomic_evidence	0	1318
Locus_112252_Transcript_1/1_Confidence_0.000_Length_262	cnidarian	NO_cnidarian_genomic_evidence	2.13558313332	262
Locus_85226_Transcript_1/1_Confidence_0.000_Length_503	cnidarian	cnidarian_genomic_evidence	265.680347582	503
Locus_107852_Transcript_1/1_Confidence_0.000_Length_2684	cnidarian	cnidarian_genomic_evidence	58.241377811	2684
Locus_16598_Transcript_1/1_Confidence_1.000_Length_520	cnidarian	cnidarian_genomic_evidence	294.881689064	520
Locus_94155_Transcript_1/1_Confidence_0.000_Length_723	cnidarian	cnidarian_genomic_evidence	815.029487348	723
Locus_117234_Transcript_1/2_Confidence_2.000_Length_3619	cnidarian	cnidarian_genomic_evidence	222.225595286	3619
Locus_19138_Transcript_1/1_Confidence_0.000_Length_1498	cnidarian	cnidarian_genomic_evidence	413.272117996	1498
Locus_46349_Transcript_1/1_Confidence_0.000_Length_768	algal	NO_cnidarian_genomic_evidence	0.489140330026	768
Locus_19056_Transcript_1/1_Confidence_1.000_Length_1384	algal	NO_cnidarian_genomic_evidence	0.213463383391	1384
Locus_118359_Transcript_2/2_Confidence_2.000_Length_2130	algal	NO_cnidarian_genomic_evidence	0.5013218689	2130
Locus_35752_Transcript_1/1_Confidence_0.000_Length_218	algal	NO_cnidarian_genomic_evidence	0	218
Locus_21923_Transcript_1/1_Confidence_1.000_Length_1409	cnidarian	cnidarian_genomic_evidence	210.856997235	1409
Locus_35109_Transcript_1/1_Confidence_1.000_Length_2425	algal	NO_cnidarian_genomic_evidence	0	2425
Locus_15481_Transcript_1/1_Confidence_0.000_Length_502	algal	NO_cnidarian_genomic_evidence	2.63271688481	502
Locus_14851_Transcript_1/1_Confidence_1.000_Length_533	algal	NO_cnidarian_genomic_evidence	2.4907948677	533
Locus_128984_Transcript_1/1_Confidence_0.000_Length_1184	algal	NO_cnidarian_genomic_evidence	0.065335932548	1184
Locus_93313_Transcript_1/1_Confidence_0.000_Length_1779	cnidarian	cnidarian_genomic_evidence	394.618344887	1779
Locus_33511_Transcript_1/1_Confidence_0.000_Length_1135	algal	NO_cnidarian_genomic_evidence	1.31682189098	1135
Locus_114782_Transcript_2/9_Confidence_2.000_Length_561	algal	NO_cnidarian_genomic_evidence	0	561
Locus_51616_Transcript_1/1_Confidence_0.000_Length_761	cnidarian	cnidarian_genomic_evidence	117.84950856	761
Locus_22343_Transcript_1/1_Confidence_1.000_Length_533	algal	NO_cnidarian_genomic_evidence	0	533
Locus_17004_Transcript_1/1_Confidence_1.000_Length_1365	algal	NO_cnidarian_genomic_evidence	0.387310373429	1365
Locus_21092_Transcript_1/1_Confidence_0.000_Length_556	cnidarian	cnidarian_genomic_evidence	131.555626155	556
Locus_24199_Transcript_1/1_Confidence_0.000_Length_1940	cnidarian	cnidarian_genomic_evidence	125.420964217	1940
Locus_130866_Transcript_1/1_Confidence_0.000_Length_4450	cnidarian	cnidarian_genomic_evidence	315.005571508	4450
Locus_17246_Transcript_1/1_Confidence_1.000_Length_642	algal	NO_cnidarian_genomic_evidence	0	642
Locus_26276_Transcript_1/1_Confidence_1.000_Length_567	algal	NO_cnidarian_genomic_evidence	0.690585389729	567
Locus_53089_Transcript_1/1_Confidence_0.000_Length_3786	cnidarian	cnidarian_genomic_evidence	472.626241515	3786
Locus_47080_Transcript_1/1_Confidence_0.000_Length_2045	algal	NO_cnidarian_genomic_evidence	0	2045
Locus_32127_Transcript_1/1_Confidence_1.000_Length_867	algal	NO_cnidarian_genomic_evidence	0	867
Locus_9772_Transcript_1/1_Confidence_1.000_Length_1567	cnidarian	cnidarian_genomic_evidence	224.89125858	1567
Locus_7892_Transcript_1/1_Confidence_1.000_Length_1210	cnidarian	cnidarian_genomic_evidence	229.41218047	1210
Locus_49700_Transcript_1/1_Confidence_0.000_Length_3684	cnidarian	cnidarian_genomic_evidence	744.688862837	3684
Locus_34647_Transcript_1/1_Confidence_1.000_Length_636	algal	NO_cnidarian_genomic_evidence	0	636
Locus_28582_Transcript_1/1_Confidence_1.000_Length_1385	algal	NO_cnidarian_genomic_evidence	0	1385
Locus_20815_Transcript_1/1_Confidence_1.000_Length_574	cnidarian	cnidarian_genomic_evidence	436.194380684	574
Locus_29238_Transcript_2/2_Confidence_1.000_Length_571	algal	NO_cnidarian_genomic_evidence	1.00684138463	571
Locus_121551_Transcript_4/4_Confidence_1.000_Length_2354	cnidarian	cnidarian_genomic_evidence	139.629907183	2354
Locus_124344_Transcript_1/1_Confidence_0.000_Length_2694	cnidarian	cnidarian_genomic_evidence	210.122110773	2694
Locus_115633_Transcript_1/1_Confidence_0.000_Length_2394	cnidarian	cnidarian_genomic_evidence	159.264216063	2394
Locus_111153_Transcript_1/1_Confidence_0.000_Length_2061	algal	NO_cnidarian_genomic_evidence	0	2061
Locus_20220_Transcript_1/1_Confidence_1.000_Length_955	algal	NO_cnidarian_genomic_evidence	0	955
Locus_70934_Transcript_1/1_Confidence_0.000_Length_3076	cnidarian	cnidarian_genomic_evidence	192.619041229	3076
Locus_49410_Transcript_1/1_Confidence_0.000_Length_4388	cnidarian	cnidarian_genomic_evidence	173.144570889	4388
Locus_124579_Transcript_1/1_Confidence_1.000_Length_1408	algal	NO_cnidarian_genomic_evidence	0	1408
Locus_10944_Transcript_1/1_Confidence_0.000_Length_2524	cnidarian	cnidarian_genomic_evidence	109.124046174	2524
Locus_79928_Transcript_1/1_Confidence_0.000_Length_1887	cnidarian	cnidarian_genomic_evidence	105.177561294	1887
Locus_8440_Transcript_1/1_Confidence_1.000_Length_2991	algal	NO_cnidarian_genomic_evidence	0.166838760377	2991
Locus_19787_Transcript_1/1_Confidence_0.000_Length_1650	cnidarian	NO_cnidarian_genomic_evidence	0.0671088549651	1650
Locus_14211_Transcript_1/1_Confidence_0.000_Length_2180	cnidarian	cnidarian_genomic_evidence	178.707384855	2180
Locus_109150_Transcript_1/1_Confidence_0.000_Length_2282	cnidarian	cnidarian_genomic_evidence	79.0259767203	2282
Locus_4255_Transcript_1/1_Confidence_0.000_Length_777	cnidarian	cnidarian_genomic_evidence	403.465940809	777
Locus_18628_Transcript_1/1_Confidence_0.000_Length_1711	algal	NO_cnidarian_genomic_evidence	0	1711
Locus_68825_Transcript_1/1_Confidence_0.000_Length_3954	algal	NO_cnidarian_genomic_evidence	2.42808101806	3954
Locus_125971_Transcript_1/1_Confidence_1.000_Length_736	algal	NO_cnidarian_genomic_evidence	0	736
Locus_84225_Transcript_1/1_Confidence_0.000_Length_6729	cnidarian	cnidarian_genomic_evidence	135.676366596	6729
Locus_32983_Transcript_1/1_Confidence_1.000_Length_3139	algal	NO_cnidarian_genomic_evidence	0.30107085389	3139
Locus_49413_Transcript_1/1_Confidence_0.000_Length_2070	algal	NO_cnidarian_genomic_evidence	0	2070
Locus_12828_Transcript_1/1_Confidence_1.000_Length_2778	algal	NO_cnidarian_genomic_evidence	0.304756175713	2778
Locus_114378_Transcript_1/1_Confidence_0.000_Length_1268	cnidarian	cnidarian_genomic_evidence	514.461608702	1268
Locus_6653_Transcript_1/1_Confidence_1.000_Length_635	algal	NO_cnidarian_genomic_evidence	0	635
Locus_126750_Transcript_1/1_Confidence_1.000_Length_957	algal	NO_cnidarian_genomic_evidence	1.83676065395	957
Locus_115438_Transcript_1/1_Confidence_1.000_Length_674	algal	NO_cnidarian_genomic_evidence	0	674
Locus_45552_Transcript_1/1_Confidence_0.000_Length_2489	cnidarian	cnidarian_genomic_evidence	155.231024867	2489
Locus_117386_Transcript_1/1_Confidence_0.000_Length_7731	cnidarian	cnidarian_genomic_evidence	87.9677852175	7731
Locus_44804_Transcript_1/1_Confidence_0.000_Length_9458	cnidarian	cnidarian_genomic_evidence	289.647839883	9458
Locus_15393_Transcript_1/1_Confidence_1.000_Length_3515	algal	NO_cnidarian_genomic_evidence	0.145936453027	3515
Locus_2262_Transcript_1/1_Confidence_0.000_Length_3456	cnidarian	NO_cnidarian_genomic_evidence	0	3456
Locus_121362_Transcript_1/2_Confidence_1.000_Length_1254	algal	NO_cnidarian_genomic_evidence	0	1254
Locus_118604_Transcript_1/1_Confidence_0.000_Length_2186	algal	NO_cnidarian_genomic_evidence	0.0469999271179	2186
Locus_125943_Transcript_1/1_Confidence_0.000_Length_884	cnidarian	cnidarian_genomic_evidence	237.469170452	884
Locus_29764_Transcript_1/1_Confidence_1.000_Length_2435	algal	NO_cnidarian_genomic_evidence	0	2435
Locus_27720_Transcript_6/6_Confidence_3.000_Length_275	cnidarian	cnidarian_genomic_evidence	3522.61767684	275
Locus_55646_Transcript_1/1_Confidence_0.000_Length_1649	cnidarian	cnidarian_genomic_evidence	158.115608316	1649
Locus_66962_Transcript_1/1_Confidence_0.000_Length_2442	algal	NO_cnidarian_genomic_evidence	0	2442
Locus_33018_Transcript_1/1_Confidence_1.000_Length_377	cnidarian	cnidarian_genomic_evidence	472.530665847	377
Locus_127237_Transcript_1/1_Confidence_1.000_Length_381	algal	NO_cnidarian_genomic_evidence	0.214069572092	381
Locus_127832_Transcript_1/1_Confidence_1.000_Length_330	algal	NO_cnidarian_genomic_evidence	0.556765055467	330
Locus_26679_Transcript_1/2_Confidence_9.000_Length_332	cnidarian	cnidarian_genomic_evidence	394.284900102	332
Locus_1361_Transcript_2/2_Confidence_1.000_Length_1813	algal	NO_cnidarian_genomic_evidence	0.820210244985	1813
Locus_18599_Transcript_1/1_Confidence_1.000_Length_310	algal	NO_cnidarian_genomic_evidence	1.7290369635	310
Locus_19130_Transcript_1/1_Confidence_1.000_Length_1385	cnidarian	cnidarian_genomic_evidence	190.752616414	1385
Locus_119897_Transcript_6/14_Confidence_1.000_Length_487	cnidarian	cnidarian_genomic_evidence	351.661403709	487
Locus_68110_Transcript_1/1_Confidence_0.000_Length_2703	cnidarian	cnidarian_genomic_evidence	443.856174891	2703
Locus_37758_Transcript_1/1_Confidence_1.000_Length_816	algal	NO_cnidarian_genomic_evidence	0	816
Locus_16861_Transcript_1/1_Confidence_1.000_Length_3626	algal	NO_cnidarian_genomic_evidence	0	3626
Locus_124141_Transcript_1/5_Confidence_1.000_Length_1012	cnidarian	cnidarian_genomic_evidence	199.066500888	1012
Locus_4425_Transcript_1/1_Confidence_1.000_Length_1134	algal	NO_cnidarian_genomic_evidence	0	1134
Locus_28920_Transcript_5/21_Confidence_1.000_Length_2531	cnidarian	cnidarian_genomic_evidence	86.8955838227	2531
Locus_42951_Transcript_1/1_Confidence_0.000_Length_708	cnidarian	cnidarian_genomic_evidence	150.599736315	708
Locus_92956_Transcript_1/1_Confidence_0.000_Length_4263	cnidarian	cnidarian_genomic_evidence	221.518743309	4263
Locus_56180_Transcript_1/1_Confidence_0.000_Length_1338	cnidarian	cnidarian_genomic_evidence	226.432092237	1338
Locus_75423_Transcript_1/1_Confidence_0.000_Length_405	cnidarian	cnidarian_genomic_evidence	73.3233081211	405
Locus_10808_Transcript_1/1_Confidence_0.000_Length_1185	cnidarian	cnidarian_genomic_evidence	120.874310154	1185
Locus_102554_Transcript_1/1_Confidence_0.000_Length_11585	cnidarian	cnidarian_genomic_evidence	221.092665747	11585
Locus_10221_Transcript_1/1_Confidence_1.000_Length_1174	algal	NO_cnidarian_genomic_evidence	0	1174
Locus_116454_Transcript_2/2_Confidence_1.000_Length_2439	algal	NO_cnidarian_genomic_evidence	0.117577408703	2439
Locus_59000_Transcript_1/1_Confidence_0.000_Length_1218	cnidarian	cnidarian_genomic_evidence	208.34819559	1218
Locus_6502_Transcript_1/1_Confidence_1.000_Length_551	algal	NO_cnidarian_genomic_evidence	0	551
Locus_15158_Transcript_1/1_Confidence_1.000_Length_739	algal	NO_cnidarian_genomic_evidence	0	739
Locus_34242_Transcript_1/1_Confidence_0.000_Length_290	cnidarian	cnidarian_genomic_evidence	413.145808978	290
Locus_87878_Transcript_1/1_Confidence_0.000_Length_2758	cnidarian	cnidarian_genomic_evidence	323.684293299	2758
Locus_14922_Transcript_1/1_Confidence_0.000_Length_2406	cnidarian	cnidarian_genomic_evidence	247.115674401	2406
Locus_16130_Transcript_1/1_Confidence_1.000_Length_2344	algal	NO_cnidarian_genomic_evidence	0	2344
Locus_118095_Transcript_1/1_Confidence_1.000_Length_332	algal	NO_cnidarian_genomic_evidence	0	332
Locus_125014_Transcript_1/1_Confidence_1.000_Length_475	algal	NO_cnidarian_genomic_evidence	7.41154015058	475
Locus_127922_Transcript_1/1_Confidence_1.000_Length_335	cnidarian	cnidarian_genomic_evidence	266.198313219	335
Locus_69227_Transcript_1/1_Confidence_0.000_Length_4309	cnidarian	cnidarian_genomic_evidence	293.167109582	4309
Locus_1008_Transcript_1/1_Confidence_1.000_Length_620	algal	NO_cnidarian_genomic_evidence	0	620
Locus_1628_Transcript_1/1_Confidence_1.000_Length_1730	cnidarian	cnidarian_genomic_evidence	293.084707457	1730
Locus_24016_Transcript_1/1_Confidence_2.000_Length_2117	algal	NO_cnidarian_genomic_evidence	0	2117
Locus_15562_Transcript_1/1_Confidence_2.000_Length_327	algal	NO_cnidarian_genomic_evidence	0	327
Locus_71260_Transcript_1/1_Confidence_0.000_Length_366	cnidarian	cnidarian_genomic_evidence	120.00114409	366
Locus_20898_Transcript_1/1_Confidence_1.000_Length_821	algal	NO_cnidarian_genomic_evidence	0	821
Locus_32825_Transcript_1/1_Confidence_1.000_Length_241	algal	NO_cnidarian_genomic_evidence	0	241
Locus_97083_Transcript_1/1_Confidence_0.000_Length_7743	cnidarian	cnidarian_genomic_evidence	4622.29684532	7743
Locus_33862_Transcript_1/1_Confidence_1.000_Length_290	algal	NO_cnidarian_genomic_evidence	0	290
Locus_115124_Transcript_1/1_Confidence_0.000_Length_3844	cnidarian	cnidarian_genomic_evidence	210.410751071	3844
Locus_122950_Transcript_1/1_Confidence_1.000_Length_2374	algal	NO_cnidarian_genomic_evidence	0	2374
Locus_11031_Transcript_1/1_Confidence_1.000_Length_4898	cnidarian	cnidarian_genomic_evidence	198.265830887	4898
Locus_115235_Transcript_1/1_Confidence_1.000_Length_720	algal	NO_cnidarian_genomic_evidence	0	720
Locus_121057_Transcript_1/1_Confidence_1.000_Length_949	algal	NO_cnidarian_genomic_evidence	0	949
Locus_5202_Transcript_5/5_Confidence_1.000_Length_4327	cnidarian	cnidarian_genomic_evidence	911.58136481	4327
Locus_34974_Transcript_1/1_Confidence_0.000_Length_233	cnidarian	cnidarian_genomic_evidence	1226.64481839	233
Locus_57542_Transcript_1/1_Confidence_0.000_Length_2307	cnidarian	cnidarian_genomic_evidence	140.844343379	2307
Locus_107565_Transcript_1/1_Confidence_0.000_Length_1153	cnidarian	cnidarian_genomic_evidence	680.449504291	1153
Locus_76399_Transcript_1/1_Confidence_0.000_Length_975	cnidarian	NO_cnidarian_genomic_evidence	0	975
Locus_120924_Transcript_1/1_Confidence_3.000_Length_1388	cnidarian	cnidarian_genomic_evidence	111.39328857	1388
Locus_28509_Transcript_1/1_Confidence_13.000_Length_298	cnidarian	cnidarian_genomic_evidence	243.754821651	298
Locus_73839_Transcript_1/1_Confidence_0.000_Length_5154	cnidarian	cnidarian_genomic_evidence	282.878214928	5154
Locus_48430_Transcript_1/1_Confidence_0.000_Length_2179	cnidarian	cnidarian_genomic_evidence	303.007373252	2179
Locus_122037_Transcript_1/1_Confidence_2.000_Length_1763	cnidarian	cnidarian_genomic_evidence	112.739645961	1763
Locus_58261_Transcript_1/1_Confidence_0.000_Length_2537	cnidarian	cnidarian_genomic_evidence	136.23228846	2537
Locus_12751_Transcript_1/1_Confidence_1.000_Length_4071	cnidarian	cnidarian_genomic_evidence	210.263099468	4071
Locus_12448_Transcript_1/4_Confidence_8.000_Length_371	cnidarian	cnidarian_genomic_evidence	43.7582426696	371
Locus_33931_Transcript_1/1_Confidence_1.000_Length_1558	algal	NO_cnidarian_genomic_evidence	0	1558
Locus_84683_Transcript_1/1_Confidence_0.000_Length_2669	cnidarian	cnidarian_genomic_evidence	337.689246096	2669
Locus_7486_Transcript_1/1_Confidence_1.000_Length_1036	algal	NO_cnidarian_genomic_evidence	0.795032134828	1036
Locus_20361_Transcript_1/1_Confidence_1.000_Length_1534	algal	NO_cnidarian_genomic_evidence	0.344533162864	1534
Locus_116546_Transcript_1/1_Confidence_1.000_Length_304	algal	cnidarian_genomic_evidence	24.3819784843	304
Locus_48121_Transcript_1/1_Confidence_0.000_Length_3764	cnidarian	cnidarian_genomic_evidence	221.217765513	3764
Locus_119393_Transcript_2/2_Confidence_4.000_Length_1761	algal	NO_cnidarian_genomic_evidence	0	1761
Locus_77076_Transcript_1/1_Confidence_0.000_Length_2817	cnidarian	cnidarian_genomic_evidence	261.755744975	2817
Locus_111647_Transcript_1/1_Confidence_0.000_Length_1361	cnidarian	cnidarian_genomic_evidence	367.064709241	1361
Locus_70015_Transcript_1/1_Confidence_0.000_Length_793	cnidarian	cnidarian_genomic_evidence	180.104800707	793
Locus_55835_Transcript_1/1_Confidence_0.000_Length_8374	cnidarian	cnidarian_genomic_evidence	181.179973004	8374
Locus_17101_Transcript_1/1_Confidence_0.000_Length_2566	algal	NO_cnidarian_genomic_evidence	0.106256557286	2566
Locus_44783_Transcript_1/1_Confidence_0.000_Length_1642	algal	NO_cnidarian_genomic_evidence	0	1642
Locus_22240_Transcript_1/1_Confidence_0.000_Length_3601	cnidarian	cnidarian_genomic_evidence	256.546873226	3601
Locus_13840_Transcript_1/1_Confidence_0.000_Length_7987	cnidarian	cnidarian_genomic_evidence	148.930318951	7987
Locus_4148_Transcript_1/1_Confidence_1.000_Length_1669	algal	NO_cnidarian_genomic_evidence	0	1669
Locus_121147_Transcript_1/1_Confidence_1.000_Length_299	algal	NO_cnidarian_genomic_evidence	0	299
Locus_77935_Transcript_1/1_Confidence_0.000_Length_438	cnidarian	cnidarian_genomic_evidence	239.904663957	438
Locus_81069_Transcript_1/1_Confidence_0.000_Length_3603	cnidarian	cnidarian_genomic_evidence	185.294253051	3603
Locus_81308_Transcript_1/1_Confidence_0.000_Length_8542	cnidarian	cnidarian_genomic_evidence	154.133259024	8542
Locus_128389_Transcript_1/1_Confidence_1.000_Length_848	algal	NO_cnidarian_genomic_evidence	0.702700312249	848
Locus_117832_Transcript_1/1_Confidence_1.000_Length_704	cnidarian	cnidarian_genomic_evidence	197.908304129	704
Locus_119693_Transcript_1/2_Confidence_2.000_Length_6653	cnidarian	NO_cnidarian_genomic_evidence	0	6653
Locus_36826_Transcript_2/2_Confidence_4.000_Length_936	cnidarian	cnidarian_genomic_evidence	69.9703401704	936
Locus_49329_Transcript_1/1_Confidence_0.000_Length_2447	cnidarian	cnidarian_genomic_evidence	1273.54994699	2447
Locus_87359_Transcript_1/1_Confidence_0.000_Length_545	cnidarian	cnidarian_genomic_evidence	177.877255187	545
Locus_74690_Transcript_1/1_Confidence_0.000_Length_2559	cnidarian	cnidarian_genomic_evidence	209.056022722	2559
Locus_12866_Transcript_1/1_Confidence_1.000_Length_270	cnidarian	cnidarian_genomic_evidence	906.131703396	270
Locus_5017_Transcript_1/1_Confidence_1.000_Length_1089	algal	NO_cnidarian_genomic_evidence	1.20629104444	1089
Locus_28505_Transcript_1/2_Confidence_1.000_Length_1959	cnidarian	cnidarian_genomic_evidence	127.775874563	1959
Locus_121709_Transcript_1/1_Confidence_1.000_Length_732	algal	NO_cnidarian_genomic_evidence	1.40834831978	732
Locus_92711_Transcript_1/1_Confidence_0.000_Length_1745	cnidarian	cnidarian_genomic_evidence	380.107966547	1745
Locus_29180_Transcript_1/1_Confidence_1.000_Length_585	algal	NO_cnidarian_genomic_evidence	0	585
Locus_3682_Transcript_1/1_Confidence_0.000_Length_510	cnidarian	cnidarian_genomic_evidence	174.50517099	510
Locus_27323_Transcript_1/1_Confidence_1.000_Length_2994	algal	NO_cnidarian_genomic_evidence	0.0819927564596	2994
Locus_109399_Transcript_1/1_Confidence_0.000_Length_1974	cnidarian	cnidarian_genomic_evidence	63.7211493098	1974
Locus_33383_Transcript_1/1_Confidence_1.000_Length_208	algal	NO_cnidarian_genomic_evidence	0	208
Locus_124804_Transcript_1/1_Confidence_1.000_Length_1548	algal	NO_cnidarian_genomic_evidence	0.102412729244	1548
Locus_57463_Transcript_1/1_Confidence_0.000_Length_1409	cnidarian	cnidarian_genomic_evidence	838.07236031	1409
Locus_89572_Transcript_1/1_Confidence_0.000_Length_4294	cnidarian	cnidarian_genomic_evidence	256.608856629	4294
Locus_88562_Transcript_1/1_Confidence_0.000_Length_1881	cnidarian	cnidarian_genomic_evidence	106.579643994	1881
Locus_90269_Transcript_1/1_Confidence_0.000_Length_1830	cnidarian	cnidarian_genomic_evidence	144.216731976	1830
Locus_18123_Transcript_1/1_Confidence_2.000_Length_269	algal	NO_cnidarian_genomic_evidence	0	269
Locus_127999_Transcript_1/1_Confidence_2.000_Length_775	cnidarian	cnidarian_genomic_evidence	235.642142464	775
Locus_31078_Transcript_1/1_Confidence_1.000_Length_428	cnidarian	cnidarian_genomic_evidence	139.953969608	428
Locus_110816_Transcript_1/1_Confidence_0.000_Length_3830	cnidarian	cnidarian_genomic_evidence	123.165186584	3830
Locus_18183_Transcript_1/1_Confidence_1.000_Length_1754	algal	NO_cnidarian_genomic_evidence	0	1754
Locus_26923_Transcript_1/1_Confidence_1.000_Length_709	bacteria	NO_cnidarian_genomic_evidence	0.33675026372	709
Locus_123055_Transcript_1/1_Confidence_1.000_Length_1858	algal	NO_cnidarian_genomic_evidence	0.658367057362	1858
Locus_110760_Transcript_1/1_Confidence_0.000_Length_3003	cnidarian	cnidarian_genomic_evidence	2070.82256512	3003
Locus_14546_Transcript_1/1_Confidence_0.000_Length_1355	algal	NO_cnidarian_genomic_evidence	0	1355
Locus_24867_Transcript_1/1_Confidence_1.000_Length_341	cnidarian	cnidarian_genomic_evidence	206.996267067	341
Locus_61388_Transcript_1/1_Confidence_0.000_Length_1470	cnidarian	cnidarian_genomic_evidence	1564.06305646	1470
Locus_127739_Transcript_1/1_Confidence_0.000_Length_1551	cnidarian	cnidarian_genomic_evidence	253.315041839	1551
Locus_126107_Transcript_1/2_Confidence_2.000_Length_5993	cnidarian	NO_cnidarian_genomic_evidence	0	5993
Locus_64221_Transcript_1/1_Confidence_0.000_Length_683	cnidarian	cnidarian_genomic_evidence	158.686825675	683
Locus_93956_Transcript_1/1_Confidence_0.000_Length_739	cnidarian	cnidarian_genomic_evidence	304.839064227	739
Locus_77966_Transcript_1/1_Confidence_0.000_Length_2012	cnidarian	cnidarian_genomic_evidence	947.402850006	2012
Locus_14105_Transcript_1/1_Confidence_0.000_Length_2262	cnidarian	cnidarian_genomic_evidence	306.857195027	2262
Locus_115777_Transcript_1/1_Confidence_0.000_Length_1502	cnidarian	cnidarian_genomic_evidence	341.254282317	1502
Locus_28148_Transcript_1/1_Confidence_1.000_Length_819	algal	NO_cnidarian_genomic_evidence	0	819
Locus_14135_Transcript_1/1_Confidence_1.000_Length_873	algal	NO_cnidarian_genomic_evidence	0	873
Locus_76251_Transcript_1/1_Confidence_0.000_Length_1101	cnidarian	cnidarian_genomic_evidence	151.922782068	1101
Locus_112747_Transcript_1/1_Confidence_0.000_Length_715	cnidarian	cnidarian_genomic_evidence	181.0509327	715
Locus_29766_Transcript_1/1_Confidence_1.000_Length_781	algal	NO_cnidarian_genomic_evidence	0	781
Locus_122461_Transcript_1/1_Confidence_2.000_Length_250	algal	NO_cnidarian_genomic_evidence	0	250
Locus_117297_Transcript_1/1_Confidence_0.000_Length_2666	cnidarian	cnidarian_genomic_evidence	166.300034171	2666
Locus_82485_Transcript_1/1_Confidence_0.000_Length_605	algal	NO_cnidarian_genomic_evidence	0	605
Locus_81188_Transcript_1/1_Confidence_0.000_Length_4224	cnidarian	cnidarian_genomic_evidence	178.807685844	4224
Locus_32744_Transcript_1/1_Confidence_0.000_Length_4872	cnidarian	cnidarian_genomic_evidence	173.403341912	4872
Locus_31179_Transcript_1/1_Confidence_1.000_Length_2821	cnidarian	cnidarian_genomic_evidence	173.065858124	2821
Locus_25739_Transcript_1/1_Confidence_1.000_Length_1726	algal	NO_cnidarian_genomic_evidence	0	1726
Locus_126876_Transcript_1/1_Confidence_1.000_Length_331	algal	NO_cnidarian_genomic_evidence	0	331
Locus_115343_Transcript_1/1_Confidence_1.000_Length_644	algal	NO_cnidarian_genomic_evidence	0	644
Locus_22466_Transcript_1/1_Confidence_1.000_Length_1125	algal	NO_cnidarian_genomic_evidence	0	1125
Locus_26680_Transcript_1/1_Confidence_0.000_Length_651	algal	NO_cnidarian_genomic_evidence	0	651
Locus_22925_Transcript_1/1_Confidence_2.000_Length_449	algal	NO_cnidarian_genomic_evidence	3.0021100467	449
Locus_43686_Transcript_1/1_Confidence_0.000_Length_1658	cnidarian	NO_cnidarian_genomic_evidence	0	1658
Locus_74714_Transcript_1/1_Confidence_0.000_Length_3187	cnidarian	cnidarian_genomic_evidence	225.290714531	3187
Locus_34759_Transcript_1/1_Confidence_1.000_Length_1786	algal	NO_cnidarian_genomic_evidence	0	1786
Locus_32134_Transcript_1/1_Confidence_0.000_Length_1061	cnidarian	cnidarian_genomic_evidence	222.623970793	1061
Locus_23704_Transcript_1/1_Confidence_2.000_Length_698	cnidarian	cnidarian_genomic_evidence	102.84536926	698
Locus_64450_Transcript_1/1_Confidence_0.000_Length_525	cnidarian	cnidarian_genomic_evidence	467.868258081	525
Locus_68282_Transcript_1/1_Confidence_0.000_Length_948	cnidarian	cnidarian_genomic_evidence	704.702661322	948
Locus_102024_Transcript_1/1_Confidence_0.000_Length_1579	cnidarian	cnidarian_genomic_evidence	717.941960312	1579
Locus_5709_Transcript_1/1_Confidence_1.000_Length_320	algal	NO_cnidarian_genomic_evidence	0	320
Locus_12892_Transcript_1/1_Confidence_1.000_Length_382	algal	NO_cnidarian_genomic_evidence	3.11310131843	382
Locus_127283_Transcript_1/1_Confidence_0.000_Length_763	cnidarian	cnidarian_genomic_evidence	73.322078063	763
Locus_116604_Transcript_1/1_Confidence_1.000_Length_1045	algal	NO_cnidarian_genomic_evidence	1.13290900374	1045
Locus_122756_Transcript_1/1_Confidence_0.000_Length_2402	cnidarian	cnidarian_genomic_evidence	249.850646907	2402
Locus_56119_Transcript_1/1_Confidence_0.000_Length_2643	cnidarian	cnidarian_genomic_evidence	124.723226895	2643
Locus_41092_Transcript_1/1_Confidence_0.000_Length_1628	cnidarian	cnidarian_genomic_evidence	194.696025047	1628
Locus_8713_Transcript_1/1_Confidence_1.000_Length_261	algal	NO_cnidarian_genomic_evidence	0.312492363858	261
Locus_15973_Transcript_2/3_Confidence_1.000_Length_541	algal	NO_cnidarian_genomic_evidence	0	541
Locus_60270_Transcript_1/1_Confidence_0.000_Length_2109	cnidarian	cnidarian_genomic_evidence	225.271201863	2109
Locus_107184_Transcript_1/1_Confidence_0.000_Length_328	cnidarian	cnidarian_genomic_evidence	139.154982044	328
Locus_22_Transcript_1/1_Confidence_0.000_Length_1107	cnidarian	NO_cnidarian_genomic_evidence	0	1107
Locus_2172_Transcript_1/1_Confidence_1.000_Length_229	algal	NO_cnidarian_genomic_evidence	0	229
Locus_85338_Transcript_1/1_Confidence_0.000_Length_1674	algal	cnidarian_genomic_evidence	23.0266123426	1674
Locus_30110_Transcript_1/1_Confidence_0.000_Length_2509	cnidarian	cnidarian_genomic_evidence	122.3733155	2509
Locus_8613_Transcript_1/3_Confidence_1.000_Length_402	cnidarian	cnidarian_genomic_evidence	181.939066283	402
Locus_6752_Transcript_1/1_Confidence_1.000_Length_1013	algal	NO_cnidarian_genomic_evidence	0	1013
Locus_116122_Transcript_1/1_Confidence_1.000_Length_425	algal	NO_cnidarian_genomic_evidence	1.09374075105	425
Locus_88263_Transcript_1/1_Confidence_0.000_Length_3606	cnidarian	cnidarian_genomic_evidence	138.007000481	3606
Locus_121200_Transcript_1/1_Confidence_1.000_Length_570	algal	cnidarian_genomic_evidence	14.6286643476	570
Locus_107630_Transcript_1/1_Confidence_0.000_Length_519	cnidarian	cnidarian_genomic_evidence	158.20892462	519
Locus_30590_Transcript_1/1_Confidence_0.000_Length_1932	cnidarian	cnidarian_genomic_evidence	220.805250959	1932
Locus_120191_Transcript_1/1_Confidence_2.000_Length_1051	algal	NO_cnidarian_genomic_evidence	0	1051
Locus_23386_Transcript_1/2_Confidence_2.000_Length_1633	algal	NO_cnidarian_genomic_evidence	0	1633
Locus_49656_Transcript_1/1_Confidence_0.000_Length_8941	cnidarian	cnidarian_genomic_evidence	293.284514349	8941
Locus_19102_Transcript_1/1_Confidence_1.000_Length_2175	algal	NO_cnidarian_genomic_evidence	0	2175
Locus_123226_Transcript_4/6_Confidence_1.000_Length_984	algal	NO_cnidarian_genomic_evidence	0	984
Locus_124082_Transcript_1/1_Confidence_1.000_Length_320	algal	NO_cnidarian_genomic_evidence	0	320
Locus_88124_Transcript_1/1_Confidence_0.000_Length_5099	cnidarian	cnidarian_genomic_evidence	675.653277865	5099
Locus_86811_Transcript_1/1_Confidence_0.000_Length_2253	cnidarian	cnidarian_genomic_evidence	195.286219607	2253
Locus_24519_Transcript_1/1_Confidence_1.000_Length_831	algal	NO_cnidarian_genomic_evidence	0	831
Locus_6727_Transcript_1/1_Confidence_1.000_Length_1122	algal	NO_cnidarian_genomic_evidence	0	1122
Locus_23132_Transcript_1/1_Confidence_1.000_Length_583	algal	NO_cnidarian_genomic_evidence	1.08263348777	583
Locus_14450_Transcript_1/2_Confidence_1.000_Length_636	algal	NO_cnidarian_genomic_evidence	0	636
Locus_106889_Transcript_1/1_Confidence_0.000_Length_4005	cnidarian	cnidarian_genomic_evidence	195.086920775	4005
Locus_21669_Transcript_1/1_Confidence_0.000_Length_3389	cnidarian	cnidarian_genomic_evidence	225.584953009	3389
Locus_76082_Transcript_1/1_Confidence_0.000_Length_4511	cnidarian	cnidarian_genomic_evidence	1845.50120562	4511
Locus_88009_Transcript_1/1_Confidence_0.000_Length_5982	cnidarian	cnidarian_genomic_evidence	193.449131301	5982
Locus_2782_Transcript_20/25_Confidence_2.000_Length_953	algal	NO_cnidarian_genomic_evidence	0	953
Locus_25826_Transcript_1/1_Confidence_1.000_Length_2339	algal	NO_cnidarian_genomic_evidence	0	2339
Locus_4578_Transcript_1/1_Confidence_1.000_Length_945	algal	NO_cnidarian_genomic_evidence	0.288523096291	945
Locus_8132_Transcript_1/1_Confidence_1.000_Length_1631	algal	NO_cnidarian_genomic_evidence	0	1631
Locus_17808_Transcript_2/2_Confidence_4.000_Length_932	algal	NO_cnidarian_genomic_evidence	0	932
Locus_126327_Transcript_1/2_Confidence_1.000_Length_632	algal	NO_cnidarian_genomic_evidence	0	632
Locus_33254_Transcript_1/1_Confidence_1.000_Length_470	algal	NO_cnidarian_genomic_evidence	0	470
Locus_72464_Transcript_1/1_Confidence_0.000_Length_3694	cnidarian	cnidarian_genomic_evidence	454.947872975	3694
Locus_77004_Transcript_1/1_Confidence_0.000_Length_6604	cnidarian	cnidarian_genomic_evidence	174.320992187	6604
Locus_115184_Transcript_1/1_Confidence_1.000_Length_1583	algal	NO_cnidarian_genomic_evidence	0	1583
Locus_36205_Transcript_1/1_Confidence_1.000_Length_2295	bacteria	NO_cnidarian_genomic_evidence	0.395550694648	2295
Locus_13995_Transcript_1/1_Confidence_1.000_Length_1738	algal	NO_cnidarian_genomic_evidence	2.72886707586	1738
Locus_109552_Transcript_1/1_Confidence_0.000_Length_3919	cnidarian	cnidarian_genomic_evidence	366.262954512	3919
Locus_122111_Transcript_1/1_Confidence_0.000_Length_1263	cnidarian	cnidarian_genomic_evidence	281.927215334	1263
Locus_118157_Transcript_1/1_Confidence_0.000_Length_953	cnidarian	cnidarian_genomic_evidence	137.384358427	953
Locus_37781_Transcript_1/1_Confidence_2.000_Length_240	algal	NO_cnidarian_genomic_evidence	1.19014001889	240
Locus_17674_Transcript_1/1_Confidence_1.000_Length_1029	algal	NO_cnidarian_genomic_evidence	0	1029
Locus_122846_Transcript_1/1_Confidence_1.000_Length_335	algal	NO_cnidarian_genomic_evidence	0	335
Locus_5663_Transcript_1/1_Confidence_0.000_Length_881	algal	NO_cnidarian_genomic_evidence	0	881
Locus_71567_Transcript_1/1_Confidence_0.000_Length_1022	cnidarian	cnidarian_genomic_evidence	65.5495594285	1022
Locus_16084_Transcript_1/1_Confidence_1.000_Length_830	algal	NO_cnidarian_genomic_evidence	0	830
Locus_37233_Transcript_1/1_Confidence_3.000_Length_3153	algal	NO_cnidarian_genomic_evidence	0	3153
Locus_8921_Transcript_2/2_Confidence_4.000_Length_289	algal	cnidarian_genomic_evidence	14.9573375412	289
Locus_125121_Transcript_1/1_Confidence_0.000_Length_433	cnidarian	cnidarian_genomic_evidence	59.0319980482	433
Locus_85087_Transcript_1/1_Confidence_0.000_Length_1305	cnidarian	cnidarian_genomic_evidence	100.752432702	1305
Locus_6626_Transcript_1/1_Confidence_1.000_Length_251	algal	NO_cnidarian_genomic_evidence	0	251
Locus_32927_Transcript_1/1_Confidence_1.000_Length_515	algal	NO_cnidarian_genomic_evidence	2.72219882495	515
Locus_15761_Transcript_1/1_Confidence_1.000_Length_742	algal	NO_cnidarian_genomic_evidence	0.879068134815	742
Locus_97622_Transcript_1/1_Confidence_0.000_Length_2513	cnidarian	NO_cnidarian_genomic_evidence	0	2513
Locus_35761_Transcript_1/1_Confidence_1.000_Length_1012	cnidarian	NO_cnidarian_genomic_evidence	0.233959226794	1012
Locus_119873_Transcript_1/1_Confidence_0.000_Length_4024	algal	NO_cnidarian_genomic_evidence	0.632852480545	4024
Locus_47597_Transcript_1/1_Confidence_0.000_Length_324	cnidarian	cnidarian_genomic_evidence	265.420942992	324
Locus_85267_Transcript_1/1_Confidence_0.000_Length_5452	cnidarian	cnidarian_genomic_evidence	97.9577413898	5452
Locus_82564_Transcript_1/1_Confidence_0.000_Length_3057	cnidarian	cnidarian_genomic_evidence	177.657289991	3057
Locus_127430_Transcript_2/2_Confidence_1.000_Length_1696	algal	NO_cnidarian_genomic_evidence	0.750995532162	1696
Locus_128193_Transcript_1/1_Confidence_1.000_Length_1713	algal	NO_cnidarian_genomic_evidence	0	1713
Locus_28088_Transcript_1/1_Confidence_1.000_Length_3049	algal	NO_cnidarian_genomic_evidence	0	3049
Locus_74035_Transcript_1/1_Confidence_0.000_Length_6095	cnidarian	cnidarian_genomic_evidence	217.9911113	6095
Locus_5285_Transcript_1/1_Confidence_1.000_Length_862	algal	NO_cnidarian_genomic_evidence	0.487600810963	862
Locus_38900_Transcript_1/1_Confidence_0.000_Length_914	cnidarian	cnidarian_genomic_evidence	113.570793339	914
Locus_72949_Transcript_1/1_Confidence_0.000_Length_2605	algal	NO_cnidarian_genomic_evidence	0	2605
Locus_117746_Transcript_1/1_Confidence_1.000_Length_1146	algal	NO_cnidarian_genomic_evidence	1.71295803484	1146
Locus_80681_Transcript_1/1_Confidence_0.000_Length_1031	cnidarian	cnidarian_genomic_evidence	400.321509534	1031
Locus_1332_Transcript_13/17_Confidence_3.000_Length_1593	cnidarian	cnidarian_genomic_evidence	291.927520074	1593
Locus_67082_Transcript_1/1_Confidence_0.000_Length_1658	cnidarian	NO_cnidarian_genomic_evidence	0	1658
Locus_29630_Transcript_1/1_Confidence_1.000_Length_1410	algal	NO_cnidarian_genomic_evidence	0	1410
Locus_14908_Transcript_1/1_Confidence_1.000_Length_1370	algal	NO_cnidarian_genomic_evidence	0	1370
Locus_4604_Transcript_1/1_Confidence_1.000_Length_1814	algal	NO_cnidarian_genomic_evidence	0	1814
Locus_93402_Transcript_1/1_Confidence_0.000_Length_835	cnidarian	cnidarian_genomic_evidence	80.1843929609	835
Locus_88035_Transcript_1/1_Confidence_0.000_Length_1647	cnidarian	cnidarian_genomic_evidence	201.778831582	1647
Locus_27282_Transcript_1/1_Confidence_1.000_Length_2428	algal	NO_cnidarian_genomic_evidence	0.116689821276	2428
Locus_17199_Transcript_1/1_Confidence_1.000_Length_217	algal	NO_cnidarian_genomic_evidence	0	217
Locus_97987_Transcript_1/1_Confidence_0.000_Length_2110	cnidarian	cnidarian_genomic_evidence	894.104506728	2110
Locus_79869_Transcript_1/1_Confidence_0.000_Length_3850	cnidarian	cnidarian_genomic_evidence	715.124725979	3850
Locus_28392_Transcript_1/1_Confidence_1.000_Length_2416	cnidarian	cnidarian_genomic_evidence	254.11140793	2416
Locus_10421_Transcript_1/1_Confidence_1.000_Length_330	algal	NO_cnidarian_genomic_evidence	0	330
Locus_26520_Transcript_1/1_Confidence_1.000_Length_3551	cnidarian	cnidarian_genomic_evidence	157.430475337	3551
Locus_37539_Transcript_1/1_Confidence_1.000_Length_1680	algal	NO_cnidarian_genomic_evidence	0.0951723182858	1680
Locus_96738_Transcript_1/1_Confidence_0.000_Length_1310	cnidarian	cnidarian_genomic_evidence	282.203535688	1310
Locus_21300_Transcript_2/2_Confidence_1.000_Length_1668	cnidarian	cnidarian_genomic_evidence	126.660118998	1668
Locus_114801_Transcript_2/2_Confidence_1.000_Length_186	cnidarian	cnidarian_genomic_evidence	485.009037084	186
Locus_78477_Transcript_1/1_Confidence_0.000_Length_8686	cnidarian	cnidarian_genomic_evidence	214.520172513	8686
Locus_12738_Transcript_1/1_Confidence_1.000_Length_684	cnidarian	cnidarian_genomic_evidence	205.562190251	684
Locus_83904_Transcript_1/1_Confidence_0.000_Length_1821	cnidarian	cnidarian_genomic_evidence	748.262106574	1821
Locus_19928_Transcript_2/2_Confidence_1.000_Length_1306	algal	NO_cnidarian_genomic_evidence	0	1306
Locus_40433_Transcript_1/1_Confidence_0.000_Length_3792	cnidarian	cnidarian_genomic_evidence	123.415156482	3792
Locus_129771_Transcript_1/3_Confidence_1.000_Length_1559	algal	NO_cnidarian_genomic_evidence	0.12409644947	1559
Locus_33148_Transcript_1/1_Confidence_1.000_Length_320	algal	NO_cnidarian_genomic_evidence	0	320
Locus_122393_Transcript_1/1_Confidence_1.000_Length_1059	cnidarian	cnidarian_genomic_evidence	263.857232398	1059
Locus_115858_Transcript_1/1_Confidence_1.000_Length_1959	cnidarian	cnidarian_genomic_evidence	217.901082142	1959
Locus_30968_Transcript_1/1_Confidence_0.000_Length_1590	cnidarian	cnidarian_genomic_evidence	307.211923016	1590
Locus_17191_Transcript_1/1_Confidence_0.000_Length_840	algal	NO_cnidarian_genomic_evidence	0	840
Locus_319_Transcript_1/1_Confidence_0.000_Length_1528	cnidarian	cnidarian_genomic_evidence	184.616403306	1528
Locus_29028_Transcript_1/1_Confidence_0.000_Length_833	cnidarian	cnidarian_genomic_evidence	151.64214193	833
Locus_30946_Transcript_5/6_Confidence_1.000_Length_2978	cnidarian	cnidarian_genomic_evidence	233.914651383	2978
Locus_13528_Transcript_1/1_Confidence_1.000_Length_825	algal	NO_cnidarian_genomic_evidence	0	825
Locus_108775_Transcript_1/1_Confidence_0.000_Length_1060	cnidarian	cnidarian_genomic_evidence	156.907817905	1060
Locus_734_Transcript_1/1_Confidence_1.000_Length_2019	algal	NO_cnidarian_genomic_evidence	0	2019
Locus_120312_Transcript_1/1_Confidence_1.000_Length_285	algal	NO_cnidarian_genomic_evidence	0	285
Locus_115086_Transcript_1/1_Confidence_0.000_Length_1432	algal	NO_cnidarian_genomic_evidence	0.533988072399	1432
Locus_61516_Transcript_1/1_Confidence_0.000_Length_4677	cnidarian	cnidarian_genomic_evidence	354.826016638	4677
Locus_37414_Transcript_1/1_Confidence_1.000_Length_1249	algal	NO_cnidarian_genomic_evidence	3.22526249509	1249
Locus_77019_Transcript_1/1_Confidence_0.000_Length_1598	cnidarian	cnidarian_genomic_evidence	32.8200142731	1598
Locus_7_Transcript_1/1_Confidence_0.000_Length_1980	algal	NO_cnidarian_genomic_evidence	0	1980
Locus_89542_Transcript_1/1_Confidence_0.000_Length_864	algal	NO_cnidarian_genomic_evidence	0.900177799685	864
Locus_10147_Transcript_1/1_Confidence_1.000_Length_228	algal	NO_cnidarian_genomic_evidence	0	228
Locus_21368_Transcript_1/2_Confidence_6.000_Length_439	algal	NO_cnidarian_genomic_evidence	0	439
Locus_103260_Transcript_1/1_Confidence_0.000_Length_9153	cnidarian	cnidarian_genomic_evidence	468.156180516	9153
Locus_84347_Transcript_1/1_Confidence_0.000_Length_4707	cnidarian	cnidarian_genomic_evidence	199.078937619	4707
Locus_68107_Transcript_1/1_Confidence_0.000_Length_338	cnidarian	cnidarian_genomic_evidence	11.0492719023	338
Locus_128602_Transcript_1/1_Confidence_1.000_Length_1804	algal	NO_cnidarian_genomic_evidence	0.0566363422045	1804
Locus_121418_Transcript_1/1_Confidence_0.000_Length_1659	algal	NO_cnidarian_genomic_evidence	0	1659
Locus_20322_Transcript_1/1_Confidence_35.000_Length_483	cnidarian	cnidarian_genomic_evidence	22.6082129796	483
Locus_15394_Transcript_1/1_Confidence_1.000_Length_3155	algal	NO_cnidarian_genomic_evidence	0.050525829914	3155
Locus_107255_Transcript_1/1_Confidence_0.000_Length_3495	cnidarian	cnidarian_genomic_evidence	427.648253484	3495
Locus_55021_Transcript_1/1_Confidence_0.000_Length_1307	cnidarian	cnidarian_genomic_evidence	304.30760131	1307
Locus_129831_Transcript_1/1_Confidence_0.000_Length_1313	algal	NO_cnidarian_genomic_evidence	0	1313
Locus_119940_Transcript_2/2_Confidence_2.000_Length_842	algal	NO_cnidarian_genomic_evidence	0	842
Locus_20226_Transcript_1/1_Confidence_0.000_Length_4001	cnidarian	cnidarian_genomic_evidence	84.6012647631	4001
Locus_78145_Transcript_1/1_Confidence_0.000_Length_2381	cnidarian	cnidarian_genomic_evidence	356.031725384	2381
Locus_119405_Transcript_1/1_Confidence_0.000_Length_1451	algal	NO_cnidarian_genomic_evidence	0	1451
Locus_99226_Transcript_1/1_Confidence_0.000_Length_3146	cnidarian	cnidarian_genomic_evidence	173.484286002	3146
Locus_20016_Transcript_1/1_Confidence_1.000_Length_1547	algal	NO_cnidarian_genomic_evidence	0	1547
Locus_40006_Transcript_1/1_Confidence_0.000_Length_1932	cnidarian	cnidarian_genomic_evidence	858.081085708	1932
Locus_37879_Transcript_1/1_Confidence_1.000_Length_952	cnidarian	cnidarian_genomic_evidence	156.099922174	952
Locus_31177_Transcript_1/1_Confidence_1.000_Length_1599	algal	NO_cnidarian_genomic_evidence	0.34004654484	1599
Locus_41895_Transcript_1/1_Confidence_0.000_Length_939	cnidarian	cnidarian_genomic_evidence	194.005473259	939
Locus_129220_Transcript_1/1_Confidence_0.000_Length_268	cnidarian	cnidarian_genomic_evidence	69.230805757	268
Locus_26119_Transcript_1/1_Confidence_1.000_Length_231	algal	NO_cnidarian_genomic_evidence	0	231
Locus_81295_Transcript_1/1_Confidence_0.000_Length_2011	cnidarian	cnidarian_genomic_evidence	508.556678792	2011
Locus_34484_Transcript_1/1_Confidence_1.000_Length_845	algal	NO_cnidarian_genomic_evidence	0	845
Locus_75286_Transcript_1/1_Confidence_0.000_Length_3260	cnidarian	cnidarian_genomic_evidence	384.538940194	3260
Locus_62279_Transcript_1/1_Confidence_0.000_Length_3503	cnidarian	cnidarian_genomic_evidence	461.052783882	3503
Locus_117017_Transcript_1/1_Confidence_1.000_Length_2096	algal	NO_cnidarian_genomic_evidence	0	2096
Locus_97448_Transcript_1/1_Confidence_0.000_Length_5249	cnidarian	cnidarian_genomic_evidence	257.455659034	5249
Locus_7753_Transcript_1/1_Confidence_0.000_Length_1603	algal	NO_cnidarian_genomic_evidence	0	1603
Locus_93662_Transcript_1/1_Confidence_0.000_Length_3223	cnidarian	cnidarian_genomic_evidence	635.487796821	3223
Locus_117461_Transcript_1/1_Confidence_1.000_Length_787	algal	NO_cnidarian_genomic_evidence	0	787
Locus_117899_Transcript_1/1_Confidence_0.000_Length_543	cnidarian	cnidarian_genomic_evidence	171.263543521	543
Locus_21786_Transcript_1/1_Confidence_1.000_Length_2644	algal	NO_cnidarian_genomic_evidence	0	2644
Locus_23726_Transcript_1/1_Confidence_0.000_Length_854	cnidarian	cnidarian_genomic_evidence	260.952518849	854
Locus_28590_Transcript_1/2_Confidence_1.000_Length_2032	algal	NO_cnidarian_genomic_evidence	0.0887224677825	2032
Locus_117091_Transcript_1/1_Confidence_0.000_Length_1495	algal	NO_cnidarian_genomic_evidence	0	1495
Locus_65955_Transcript_1/1_Confidence_0.000_Length_5866	cnidarian	cnidarian_genomic_evidence	139.66312116	5866
Locus_6991_Transcript_1/1_Confidence_0.000_Length_778	cnidarian	cnidarian_genomic_evidence	253.249985475	778
Locus_91605_Transcript_1/1_Confidence_0.000_Length_4390	cnidarian	cnidarian_genomic_evidence	658.387466217	4390
Locus_103723_Transcript_1/1_Confidence_0.000_Length_746	cnidarian	cnidarian_genomic_evidence	379.844899472	746
Locus_37542_Transcript_1/2_Confidence_4.000_Length_1220	algal	NO_cnidarian_genomic_evidence	0	1220
Locus_34332_Transcript_1/3_Confidence_1.000_Length_465	algal	NO_cnidarian_genomic_evidence	0	465
Locus_66887_Transcript_1/1_Confidence_0.000_Length_5887	cnidarian	cnidarian_genomic_evidence	233.459524823	5887
Locus_110823_Transcript_1/1_Confidence_0.000_Length_414	cnidarian	NO_cnidarian_genomic_evidence	2.07936882188	414
Locus_533_Transcript_1/1_Confidence_0.000_Length_2011	algal	NO_cnidarian_genomic_evidence	0	2011
Locus_127764_Transcript_1/1_Confidence_1.000_Length_354	cnidarian	cnidarian_genomic_evidence	107.221241755	354
Locus_52318_Transcript_1/1_Confidence_0.000_Length_4065	cnidarian	cnidarian_genomic_evidence	218.49808436	4065
Locus_125483_Transcript_1/1_Confidence_0.000_Length_3999	cnidarian	cnidarian_genomic_evidence	325.332218402	3999
Locus_20796_Transcript_1/1_Confidence_1.000_Length_1045	algal	NO_cnidarian_genomic_evidence	0	1045
Locus_50337_Transcript_1/1_Confidence_0.000_Length_5508	cnidarian	cnidarian_genomic_evidence	198.399387096	5508
Locus_8389_Transcript_1/3_Confidence_2.000_Length_1421	algal	NO_cnidarian_genomic_evidence	0	1421
Locus_20792_Transcript_1/1_Confidence_1.000_Length_1340	bacteria	NO_cnidarian_genomic_evidence	0	1340
Locus_74898_Transcript_1/1_Confidence_0.000_Length_3443	cnidarian	cnidarian_genomic_evidence	447.492096197	3443
Locus_123247_Transcript_1/1_Confidence_0.000_Length_3230	cnidarian	cnidarian_genomic_evidence	592.29865872	3230
Locus_2737_Transcript_1/1_Confidence_1.000_Length_2116	bacteria	NO_cnidarian_genomic_evidence	0	2116
Locus_4799_Transcript_1/1_Confidence_1.000_Length_3501	algal	NO_cnidarian_genomic_evidence	0	3501
Locus_98747_Transcript_1/1_Confidence_0.000_Length_2118	cnidarian	cnidarian_genomic_evidence	166.950525069	2118
Locus_87864_Transcript_1/1_Confidence_0.000_Length_2320	cnidarian	cnidarian_genomic_evidence	309.004885698	2320
Locus_36380_Transcript_1/1_Confidence_1.000_Length_1019	algal	NO_cnidarian_genomic_evidence	0.56061461047	1019
Locus_34371_Transcript_1/1_Confidence_1.000_Length_533	algal	NO_cnidarian_genomic_evidence	3.21842253153	533
Locus_124984_Transcript_1/1_Confidence_0.000_Length_2526	algal	NO_cnidarian_genomic_evidence	0	2526
Locus_76581_Transcript_1/1_Confidence_0.000_Length_3922	cnidarian	cnidarian_genomic_evidence	642.855983958	3922
Locus_45327_Transcript_1/1_Confidence_0.000_Length_3001	cnidarian	NO_cnidarian_genomic_evidence	5.59768121921	3001
Locus_34880_Transcript_1/1_Confidence_2.000_Length_783	algal	NO_cnidarian_genomic_evidence	0	783
Locus_80231_Transcript_1/1_Confidence_0.000_Length_678	cnidarian	cnidarian_genomic_evidence	179.24202673	678
Locus_119200_Transcript_4/5_Confidence_1.000_Length_548	cnidarian	cnidarian_genomic_evidence	81.7036775944	548
Locus_117196_Transcript_12/33_Confidence_16.000_Length_680	cnidarian	cnidarian_genomic_evidence	97.5104729703	680
Locus_120218_Transcript_1/1_Confidence_1.000_Length_1116	cnidarian	cnidarian_genomic_evidence	93.3322053212	1116
Locus_20643_Transcript_1/1_Confidence_0.000_Length_2190	cnidarian	cnidarian_genomic_evidence	177.073894202	2190
Locus_11015_Transcript_1/1_Confidence_1.000_Length_310	cnidarian	cnidarian_genomic_evidence	105.364806413	310
Locus_14933_Transcript_1/1_Confidence_1.000_Length_816	algal	NO_cnidarian_genomic_evidence	0	816
Locus_72919_Transcript_1/1_Confidence_0.000_Length_2627	algal	NO_cnidarian_genomic_evidence	0.148272988392	2627
Locus_11385_Transcript_3/3_Confidence_2.000_Length_4978	cnidarian	cnidarian_genomic_evidence	214.573819131	4978
Locus_126431_Transcript_1/1_Confidence_1.000_Length_1599	algal	NO_cnidarian_genomic_evidence	0.361763113087	1599
Locus_7204_Transcript_1/1_Confidence_1.000_Length_2288	algal	NO_cnidarian_genomic_evidence	2.22815318735	2288
Locus_122539_Transcript_1/1_Confidence_1.000_Length_1495	cnidarian	cnidarian_genomic_evidence	344.536354061	1495
Locus_20764_Transcript_1/1_Confidence_1.000_Length_1296	algal	NO_cnidarian_genomic_evidence	0.978266070178	1296
Locus_5139_Transcript_1/1_Confidence_0.000_Length_2392	cnidarian	NO_cnidarian_genomic_evidence	0	2392
Locus_34419_Transcript_1/1_Confidence_0.000_Length_3501	cnidarian	cnidarian_genomic_evidence	239.024262941	3501
Locus_12049_Transcript_1/1_Confidence_1.000_Length_1702	algal	NO_cnidarian_genomic_evidence	0.315969946879	1702
Locus_29365_Transcript_1/1_Confidence_0.000_Length_291	algal	cnidarian_genomic_evidence	330.102266936	291
Locus_34227_Transcript_1/1_Confidence_1.000_Length_5151	cnidarian	cnidarian_genomic_evidence	191.355379992	5151
Locus_106957_Transcript_1/1_Confidence_0.000_Length_2683	cnidarian	cnidarian_genomic_evidence	483.897788436	2683
Locus_122123_Transcript_1/1_Confidence_1.000_Length_233	cnidarian	cnidarian_genomic_evidence	259.265738876	233
Locus_15188_Transcript_1/1_Confidence_10.000_Length_202	cnidarian	NO_cnidarian_genomic_evidence	0	202
Locus_12712_Transcript_1/2_Confidence_1.000_Length_1043	algal	NO_cnidarian_genomic_evidence	0	1043
Locus_14063_Transcript_1/1_Confidence_0.000_Length_895	algal	NO_cnidarian_genomic_evidence	0	895
Locus_117037_Transcript_1/1_Confidence_0.000_Length_4767	algal	NO_cnidarian_genomic_evidence	0	4767
Locus_24764_Transcript_2/2_Confidence_2.000_Length_227	bacteria	NO_cnidarian_genomic_evidence	0	227
Locus_26936_Transcript_1/1_Confidence_1.000_Length_1356	algal	NO_cnidarian_genomic_evidence	0	1356
Locus_31716_Transcript_1/1_Confidence_0.000_Length_608	cnidarian	cnidarian_genomic_evidence	82.6395872981	608
Locus_517_Transcript_1/1_Confidence_1.000_Length_2474	algal	NO_cnidarian_genomic_evidence	0	2474
Locus_26257_Transcript_1/1_Confidence_1.000_Length_1566	algal	NO_cnidarian_genomic_evidence	0	1566
Locus_15497_Transcript_10/10_Confidence_2.000_Length_989	cnidarian	cnidarian_genomic_evidence	68.5186937026	989
Locus_15843_Transcript_1/1_Confidence_0.000_Length_1292	cnidarian	cnidarian_genomic_evidence	224.70745317	1292
Locus_127498_Transcript_1/1_Confidence_1.000_Length_1927	algal	NO_cnidarian_genomic_evidence	0	1927
Locus_53501_Transcript_1/1_Confidence_0.000_Length_5766	bacteria	NO_cnidarian_genomic_evidence	0	5766
Locus_14690_Transcript_1/1_Confidence_1.000_Length_1059	cnidarian	cnidarian_genomic_evidence	127.028665032	1059
Locus_105417_Transcript_1/1_Confidence_0.000_Length_5152	cnidarian	cnidarian_genomic_evidence	184.187907136	5152
Locus_118608_Transcript_1/2_Confidence_1.000_Length_1610	algal	NO_cnidarian_genomic_evidence	0	1610
Locus_21490_Transcript_2/2_Confidence_1.000_Length_2350	cnidarian	cnidarian_genomic_evidence	154.252616963	2350
Locus_21165_Transcript_1/2_Confidence_7.000_Length_452	cnidarian	cnidarian_genomic_evidence	179.413759306	452
Locus_6579_Transcript_1/1_Confidence_0.000_Length_1619	algal	NO_cnidarian_genomic_evidence	0	1619
Locus_13366_Transcript_1/2_Confidence_1.000_Length_2782	cnidarian	cnidarian_genomic_evidence	212.857145174	2782
Locus_115854_Transcript_6/7_Confidence_1.000_Length_643	cnidarian	cnidarian_genomic_evidence	111.051755185	643
Locus_46813_Transcript_1/1_Confidence_0.000_Length_8938	cnidarian	cnidarian_genomic_evidence	143.120734292	8938
Locus_95867_Transcript_1/1_Confidence_0.000_Length_3611	cnidarian	cnidarian_genomic_evidence	484.019248494	3611
Locus_95375_Transcript_1/1_Confidence_0.000_Length_431	cnidarian	cnidarian_genomic_evidence	320.953357297	431
Locus_35184_Transcript_1/1_Confidence_1.000_Length_277	algal	NO_cnidarian_genomic_evidence	0.279269834429	277
Locus_127684_Transcript_2/2_Confidence_1.000_Length_9647	algal	NO_cnidarian_genomic_evidence	0.176275165587	9647
Locus_29261_Transcript_1/1_Confidence_1.000_Length_1027	algal	NO_cnidarian_genomic_evidence	0	1027
Locus_78896_Transcript_1/1_Confidence_0.000_Length_4600	algal	cnidarian_genomic_evidence	194.116942906	4600
Locus_26651_Transcript_1/1_Confidence_1.000_Length_255	algal	NO_cnidarian_genomic_evidence	0.400674358184	255
Locus_119630_Transcript_1/1_Confidence_1.000_Length_3381	algal	NO_cnidarian_genomic_evidence	0.363698270337	3381
Locus_128729_Transcript_1/1_Confidence_1.000_Length_1202	algal	NO_cnidarian_genomic_evidence	0.730033939216	1202
Locus_31371_Transcript_1/1_Confidence_1.000_Length_1333	algal	NO_cnidarian_genomic_evidence	0.0585987195777	1333
Locus_120053_Transcript_1/1_Confidence_1.000_Length_641	algal	NO_cnidarian_genomic_evidence	0	641
Locus_28609_Transcript_1/1_Confidence_1.000_Length_4219	algal	NO_cnidarian_genomic_evidence	0.164445198491	4219
Locus_8220_Transcript_1/1_Confidence_1.000_Length_766	algal	NO_cnidarian_genomic_evidence	0.24225924557	766
Locus_78034_Transcript_1/1_Confidence_0.000_Length_1748	cnidarian	cnidarian_genomic_evidence	402.380085614	1748
Locus_47764_Transcript_1/1_Confidence_0.000_Length_3423	cnidarian	cnidarian_genomic_evidence	274.888563833	3423
Locus_24653_Transcript_1/1_Confidence_1.000_Length_628	algal	NO_cnidarian_genomic_evidence	0.849365848125	628
Locus_37639_Transcript_1/1_Confidence_1.000_Length_314	algal	NO_cnidarian_genomic_evidence	0	314
Locus_24237_Transcript_1/1_Confidence_1.000_Length_2208	algal	NO_cnidarian_genomic_evidence	0.933951698181	2208
Locus_126411_Transcript_1/1_Confidence_0.000_Length_3726	cnidarian	cnidarian_genomic_evidence	251.477130362	3726
Locus_30214_Transcript_1/1_Confidence_1.000_Length_1000	algal	NO_cnidarian_genomic_evidence	0	1000
Locus_77092_Transcript_1/1_Confidence_0.000_Length_6293	cnidarian	cnidarian_genomic_evidence	783.837768218	6293
Locus_20683_Transcript_1/1_Confidence_1.000_Length_1204	algal	NO_cnidarian_genomic_evidence	0.371778591366	1204
Locus_47961_Transcript_1/1_Confidence_0.000_Length_486	algal	NO_cnidarian_genomic_evidence	0	486
Locus_129634_Transcript_1/1_Confidence_1.000_Length_1419	algal	NO_cnidarian_genomic_evidence	0	1419
Locus_22564_Transcript_1/1_Confidence_2.000_Length_535	algal	NO_cnidarian_genomic_evidence	0	535
Locus_122961_Transcript_1/1_Confidence_1.000_Length_1039	algal	NO_cnidarian_genomic_evidence	0	1039
Locus_129064_Transcript_1/1_Confidence_1.000_Length_1197	algal	NO_cnidarian_genomic_evidence	0	1197
Locus_123198_Transcript_1/1_Confidence_1.000_Length_296	cnidarian	cnidarian_genomic_evidence	53.8238571029	296
Locus_22977_Transcript_1/1_Confidence_1.000_Length_2101	cnidarian	NO_cnidarian_genomic_evidence	0	2101
Locus_47009_Transcript_1/1_Confidence_0.000_Length_1954	algal	NO_cnidarian_genomic_evidence	0	1954
Locus_48568_Transcript_1/1_Confidence_0.000_Length_1893	cnidarian	cnidarian_genomic_evidence	4474.33727936	1893
Locus_128532_Transcript_1/2_Confidence_1.000_Length_6539	cnidarian	cnidarian_genomic_evidence	189.201554737	6539
Locus_69138_Transcript_1/1_Confidence_0.000_Length_1466	cnidarian	cnidarian_genomic_evidence	133.238217992	1466
Locus_126119_Transcript_1/1_Confidence_0.000_Length_1928	algal	NO_cnidarian_genomic_evidence	0.411569343626	1928
Locus_41563_Transcript_1/1_Confidence_0.000_Length_945	cnidarian	cnidarian_genomic_evidence	116.229808096	945
Locus_115478_Transcript_1/1_Confidence_0.000_Length_598	algal	NO_cnidarian_genomic_evidence	0	598
Locus_71023_Transcript_1/1_Confidence_0.000_Length_641	cnidarian	cnidarian_genomic_evidence	5148.16447047	641
Locus_2343_Transcript_1/1_Confidence_0.000_Length_1425	algal	NO_cnidarian_genomic_evidence	0	1425
Locus_18011_Transcript_1/1_Confidence_0.000_Length_2015	cnidarian	cnidarian_genomic_evidence	276.161066405	2015
Locus_127161_Transcript_1/1_Confidence_1.000_Length_1169	algal	NO_cnidarian_genomic_evidence	0	1169
Locus_3521_Transcript_1/1_Confidence_1.000_Length_880	cnidarian	cnidarian_genomic_evidence	302.451495704	880
Locus_32852_Transcript_1/1_Confidence_1.000_Length_2568	algal	NO_cnidarian_genomic_evidence	0.070765259086	2568
Locus_19209_Transcript_1/1_Confidence_0.000_Length_759	cnidarian	cnidarian_genomic_evidence	177.70497703	759
Locus_33357_Transcript_1/1_Confidence_1.000_Length_762	algal	NO_cnidarian_genomic_evidence	1.60621043574	762
Locus_65856_Transcript_1/1_Confidence_0.000_Length_1520	cnidarian	cnidarian_genomic_evidence	108.755284939	1520
Locus_14540_Transcript_1/1_Confidence_0.000_Length_1997	cnidarian	cnidarian_genomic_evidence	114.122074988	1997
Locus_55157_Transcript_1/1_Confidence_0.000_Length_822	algal	NO_cnidarian_genomic_evidence	0	822
Locus_7005_Transcript_1/1_Confidence_1.000_Length_217	algal	NO_cnidarian_genomic_evidence	0	217
Locus_116854_Transcript_9/9_Confidence_4.000_Length_1283	cnidarian	cnidarian_genomic_evidence	436.624677405	1283
Locus_10488_Transcript_1/1_Confidence_1.000_Length_1079	algal	NO_cnidarian_genomic_evidence	0	1079
Locus_93901_Transcript_1/1_Confidence_0.000_Length_2033	cnidarian	cnidarian_genomic_evidence	183.262294905	2033
Locus_20779_Transcript_1/1_Confidence_0.000_Length_3289	algal	NO_cnidarian_genomic_evidence	0	3289
Locus_21978_Transcript_1/2_Confidence_1.000_Length_2126	algal	NO_cnidarian_genomic_evidence	0	2126
Locus_21511_Transcript_3/6_Confidence_1.000_Length_4022	algal	NO_cnidarian_genomic_evidence	0.0394467042065	4022
Locus_119323_Transcript_1/1_Confidence_0.000_Length_3189	cnidarian	cnidarian_genomic_evidence	172.12810585	3189
Locus_471_Transcript_1/1_Confidence_0.000_Length_1680	cnidarian	cnidarian_genomic_evidence	219.027339187	1680
Locus_121712_Transcript_1/1_Confidence_1.000_Length_1940	algal	NO_cnidarian_genomic_evidence	0	1940
Locus_19762_Transcript_1/1_Confidence_0.000_Length_890	cnidarian	cnidarian_genomic_evidence	298.195889619	890
Locus_30218_Transcript_1/1_Confidence_1.000_Length_1973	algal	NO_cnidarian_genomic_evidence	0	1973
Locus_56905_Transcript_1/1_Confidence_0.000_Length_2313	cnidarian	cnidarian_genomic_evidence	136.940294325	2313
Locus_67162_Transcript_1/1_Confidence_0.000_Length_503	algal	NO_cnidarian_genomic_evidence	0	503
Locus_122225_Transcript_1/1_Confidence_0.000_Length_338	algal	NO_cnidarian_genomic_evidence	3.67719910204	338
Locus_33122_Transcript_1/1_Confidence_1.000_Length_406	cnidarian	cnidarian_genomic_evidence	810.891898955	406
Locus_68180_Transcript_1/1_Confidence_0.000_Length_2333	cnidarian	cnidarian_genomic_evidence	703.842616011	2333
Locus_117444_Transcript_1/1_Confidence_1.000_Length_1827	algal	NO_cnidarian_genomic_evidence	0	1827
Locus_27329_Transcript_2/2_Confidence_2.000_Length_2971	algal	cnidarian_genomic_evidence	120.187389868	2971
Locus_32887_Transcript_1/1_Confidence_1.000_Length_578	cnidarian	cnidarian_genomic_evidence	173.326266447	578
Locus_31281_Transcript_1/1_Confidence_1.000_Length_4212	algal	NO_cnidarian_genomic_evidence	0.34985654602	4212
Locus_96939_Transcript_1/1_Confidence_0.000_Length_2887	cnidarian	cnidarian_genomic_evidence	111.852137526	2887
Locus_1736_Transcript_1/2_Confidence_1.000_Length_3020	cnidarian	cnidarian_genomic_evidence	189.728523128	3020
Locus_7421_Transcript_1/1_Confidence_0.000_Length_5242	cnidarian	cnidarian_genomic_evidence	327.524058372	5242
Locus_11521_Transcript_1/2_Confidence_1.000_Length_475	algal	NO_cnidarian_genomic_evidence	0	475
Locus_47295_Transcript_1/1_Confidence_0.000_Length_1697	cnidarian	cnidarian_genomic_evidence	105.689425384	1697
Locus_7978_Transcript_1/1_Confidence_1.000_Length_1055	algal	NO_cnidarian_genomic_evidence	0	1055
Locus_125864_Transcript_1/3_Confidence_1.000_Length_1392	algal	NO_cnidarian_genomic_evidence	0	1392
Locus_58979_Transcript_1/1_Confidence_0.000_Length_429	cnidarian	cnidarian_genomic_evidence	64.6872534045	429
Locus_18931_Transcript_1/1_Confidence_1.000_Length_2042	algal	NO_cnidarian_genomic_evidence	0.855885346982	2042
Locus_62001_Transcript_1/1_Confidence_0.000_Length_1184	algal	NO_cnidarian_genomic_evidence	0.307549261552	1184
Locus_122364_Transcript_5/5_Confidence_3.000_Length_4071	cnidarian	cnidarian_genomic_evidence	217.08982902	4071
Locus_112403_Transcript_1/1_Confidence_0.000_Length_3235	cnidarian	cnidarian_genomic_evidence	340.259853305	3235
Locus_71224_Transcript_1/1_Confidence_0.000_Length_985	cnidarian	cnidarian_genomic_evidence	137.651405059	985
Locus_1706_Transcript_1/1_Confidence_40.000_Length_550	cnidarian	cnidarian_genomic_evidence	23.3897510847	550
Locus_66867_Transcript_1/1_Confidence_0.000_Length_1196	cnidarian	cnidarian_genomic_evidence	112.350885209	1196
Locus_122353_Transcript_2/3_Confidence_16.000_Length_1248	cnidarian	cnidarian_genomic_evidence	38.272328391	1248
Locus_28556_Transcript_1/1_Confidence_1.000_Length_1277	cnidarian	cnidarian_genomic_evidence	164.931781921	1277
Locus_93399_Transcript_1/1_Confidence_0.000_Length_956	cnidarian	cnidarian_genomic_evidence	130.065773967	956
Locus_58146_Transcript_1/1_Confidence_0.000_Length_2295	cnidarian	cnidarian_genomic_evidence	65.4136984308	2295
Locus_85079_Transcript_1/1_Confidence_0.000_Length_2727	cnidarian	cnidarian_genomic_evidence	216.988695362	2727
Locus_42342_Transcript_1/1_Confidence_0.000_Length_636	cnidarian	cnidarian_genomic_evidence	2620.59823415	636
Locus_130404_Transcript_1/1_Confidence_1.000_Length_849	algal	NO_cnidarian_genomic_evidence	0	849
Locus_116254_Transcript_1/1_Confidence_1.000_Length_7200	cnidarian	cnidarian_genomic_evidence	108.860908076	7200
Locus_6246_Transcript_1/1_Confidence_1.000_Length_4611	cnidarian	NO_cnidarian_genomic_evidence	0	4611
Locus_18896_Transcript_1/1_Confidence_1.000_Length_1021	algal	NO_cnidarian_genomic_evidence	0	1021
Locus_35571_Transcript_8/20_Confidence_6.000_Length_2578	cnidarian	cnidarian_genomic_evidence	150.591858293	2578
Locus_125099_Transcript_13/13_Confidence_1.000_Length_1206	algal	NO_cnidarian_genomic_evidence	0	1206
Locus_5890_Transcript_1/1_Confidence_0.000_Length_3036	cnidarian	cnidarian_genomic_evidence	212.940815211	3036
Locus_41574_Transcript_1/1_Confidence_0.000_Length_512	cnidarian	cnidarian_genomic_evidence	96.7851490259	512
Locus_127358_Transcript_1/1_Confidence_0.000_Length_5893	algal	NO_cnidarian_genomic_evidence	0.194314384378	5893
Locus_23923_Transcript_2/2_Confidence_1.000_Length_1592	cnidarian	cnidarian_genomic_evidence	146.127261314	1592
Locus_116270_Transcript_1/1_Confidence_1.000_Length_2012	algal	NO_cnidarian_genomic_evidence	0	2012
Locus_115857_Transcript_1/1_Confidence_1.000_Length_1787	algal	NO_cnidarian_genomic_evidence	0.962659694123	1787
Locus_24526_Transcript_1/1_Confidence_1.000_Length_4275	algal	NO_cnidarian_genomic_evidence	0.019016818756	4275
Locus_110682_Transcript_1/1_Confidence_0.000_Length_793	cnidarian	cnidarian_genomic_evidence	375.102546975	793
Locus_27453_Transcript_1/1_Confidence_1.000_Length_1357	cnidarian	cnidarian_genomic_evidence	232.722724575	1357
Locus_92830_Transcript_1/1_Confidence_0.000_Length_3156	cnidarian	cnidarian_genomic_evidence	106.174817837	3156
Locus_8845_Transcript_1/1_Confidence_0.000_Length_1784	cnidarian	cnidarian_genomic_evidence	224.85416831	1784
Locus_4166_Transcript_1/1_Confidence_0.000_Length_2135	cnidarian	cnidarian_genomic_evidence	292.895230395	2135
Locus_83196_Transcript_1/1_Confidence_0.000_Length_4572	cnidarian	cnidarian_genomic_evidence	530.385815858	4572
Locus_1133_Transcript_1/1_Confidence_1.000_Length_413	cnidarian	NO_cnidarian_genomic_evidence	2.06451589636	413
Locus_115302_Transcript_1/1_Confidence_0.000_Length_605	algal	NO_cnidarian_genomic_evidence	0.983516312185	605
Locus_106528_Transcript_1/1_Confidence_0.000_Length_538	cnidarian	cnidarian_genomic_evidence	158.730380228	538
Locus_82364_Transcript_1/1_Confidence_0.000_Length_3085	cnidarian	cnidarian_genomic_evidence	353.968841153	3085
Locus_16193_Transcript_1/1_Confidence_1.000_Length_1318	algal	NO_cnidarian_genomic_evidence	0	1318
Locus_381_Transcript_1/1_Confidence_1.000_Length_2026	algal	NO_cnidarian_genomic_evidence	0.309271132047	2026
Locus_88166_Transcript_1/1_Confidence_0.000_Length_2056	cnidarian	cnidarian_genomic_evidence	1303.51062919	2056
Locus_69416_Transcript_1/1_Confidence_0.000_Length_3342	cnidarian	cnidarian_genomic_evidence	162.731200085	3342
Locus_23009_Transcript_1/1_Confidence_1.000_Length_1579	algal	NO_cnidarian_genomic_evidence	0	1579
Locus_14448_Transcript_1/1_Confidence_1.000_Length_260	algal	NO_cnidarian_genomic_evidence	2.04362052938	260
Locus_128900_Transcript_1/1_Confidence_1.000_Length_5282	cnidarian	cnidarian_genomic_evidence	204.992446311	5282
Locus_122372_Transcript_1/1_Confidence_1.000_Length_492	algal	NO_cnidarian_genomic_evidence	0	492
Locus_20953_Transcript_1/1_Confidence_1.000_Length_743	algal	NO_cnidarian_genomic_evidence	0.852903467775	743
Locus_110274_Transcript_1/1_Confidence_0.000_Length_7045	cnidarian	cnidarian_genomic_evidence	266.408681198	7045
Locus_124556_Transcript_1/1_Confidence_1.000_Length_1874	cnidarian	cnidarian_genomic_evidence	59.1953098569	1874
Locus_113204_Transcript_1/1_Confidence_0.000_Length_4716	cnidarian	cnidarian_genomic_evidence	686.360539148	4716
Locus_126902_Transcript_1/1_Confidence_1.000_Length_846	algal	NO_cnidarian_genomic_evidence	1.04153203488	846
Locus_117269_Transcript_1/1_Confidence_1.000_Length_1277	algal	NO_cnidarian_genomic_evidence	0.0611684363329	1277
Locus_30805_Transcript_1/1_Confidence_0.000_Length_7612	cnidarian	cnidarian_genomic_evidence	278.752998363	7612
Locus_127613_Transcript_1/1_Confidence_1.000_Length_1612	cnidarian	cnidarian_genomic_evidence	254.801662287	1612
Locus_19058_Transcript_1/1_Confidence_1.000_Length_1612	algal	NO_cnidarian_genomic_evidence	0.27896330228	1612
Locus_25770_Transcript_1/1_Confidence_0.000_Length_1100	cnidarian	cnidarian_genomic_evidence	269.084988709	1100
Locus_24699_Transcript_1/1_Confidence_1.000_Length_242	algal	NO_cnidarian_genomic_evidence	0	242
Locus_125481_Transcript_1/1_Confidence_1.000_Length_1609	algal	NO_cnidarian_genomic_evidence	0	1609
Locus_78184_Transcript_1/1_Confidence_0.000_Length_10015	cnidarian	cnidarian_genomic_evidence	186.795438427	10015
Locus_30490_Transcript_1/1_Confidence_0.000_Length_1533	cnidarian	cnidarian_genomic_evidence	892.952952848	1533
Locus_128716_Transcript_1/1_Confidence_1.000_Length_1419	algal	NO_cnidarian_genomic_evidence	0	1419
Locus_126807_Transcript_1/1_Confidence_0.000_Length_1297	algal	NO_cnidarian_genomic_evidence	0	1297
Locus_692_Transcript_1/1_Confidence_1.000_Length_2542	cnidarian	NO_cnidarian_genomic_evidence	0	2542
Locus_35370_Transcript_1/1_Confidence_0.000_Length_831	algal	NO_cnidarian_genomic_evidence	0	831
Locus_95345_Transcript_1/1_Confidence_0.000_Length_2259	cnidarian	cnidarian_genomic_evidence	360.5690681	2259
Locus_43878_Transcript_1/1_Confidence_0.000_Length_637	cnidarian	cnidarian_genomic_evidence	134.127558669	637
Locus_55664_Transcript_1/1_Confidence_0.000_Length_1462	cnidarian	cnidarian_genomic_evidence	90.5020959828	1462
Locus_110695_Transcript_1/1_Confidence_0.000_Length_330	cnidarian	cnidarian_genomic_evidence	662.701925383	330
Locus_96729_Transcript_1/1_Confidence_0.000_Length_1938	cnidarian	cnidarian_genomic_evidence	210.227871135	1938
Locus_25438_Transcript_1/1_Confidence_0.000_Length_4011	algal	NO_cnidarian_genomic_evidence	0	4011
Locus_97331_Transcript_1/1_Confidence_0.000_Length_13847	cnidarian	cnidarian_genomic_evidence	195.648350031	13847
Locus_19562_Transcript_1/1_Confidence_2.000_Length_637	algal	NO_cnidarian_genomic_evidence	0	637
Locus_47521_Transcript_1/1_Confidence_0.000_Length_2624	cnidarian	cnidarian_genomic_evidence	138.73438714	2624
Locus_104434_Transcript_1/1_Confidence_0.000_Length_938	cnidarian	cnidarian_genomic_evidence	229.560318245	938
Locus_124733_Transcript_1/1_Confidence_1.000_Length_476	algal	NO_cnidarian_genomic_evidence	0	476
Locus_43066_Transcript_1/1_Confidence_0.000_Length_1087	algal	NO_cnidarian_genomic_evidence	1.33169213029	1087
Locus_53528_Transcript_1/1_Confidence_0.000_Length_3316	algal	cnidarian_genomic_evidence	53.9811351943	3316
Locus_34217_Transcript_1/1_Confidence_0.000_Length_5806	cnidarian	cnidarian_genomic_evidence	200.163843697	5806
Locus_5025_Transcript_1/1_Confidence_1.000_Length_348	cnidarian	cnidarian_genomic_evidence	60.09998839	348
Locus_8355_Transcript_1/1_Confidence_0.000_Length_1688	cnidarian	NO_cnidarian_genomic_evidence	0	1688
Locus_125045_Transcript_1/1_Confidence_0.000_Length_1191	cnidarian	cnidarian_genomic_evidence	386.809849966	1191
Locus_130266_Transcript_1/1_Confidence_1.000_Length_977	algal	NO_cnidarian_genomic_evidence	0	977
Locus_76321_Transcript_1/1_Confidence_0.000_Length_3908	cnidarian	cnidarian_genomic_evidence	98.2686232934	3908
Locus_28809_Transcript_1/1_Confidence_1.000_Length_595	cnidarian	cnidarian_genomic_evidence	5387.53108514	595
Locus_84204_Transcript_1/1_Confidence_0.000_Length_2231	cnidarian	cnidarian_genomic_evidence	1415.17908124	2231
Locus_21551_Transcript_1/1_Confidence_0.000_Length_1664	cnidarian	cnidarian_genomic_evidence	143.928191865	1664
Locus_125389_Transcript_1/1_Confidence_10.000_Length_265	cnidarian	cnidarian_genomic_evidence	918.615714149	265
Locus_3951_Transcript_1/1_Confidence_1.000_Length_2546	cnidarian	cnidarian_genomic_evidence	201.683075891	2546
Locus_66676_Transcript_1/1_Confidence_0.000_Length_513	algal	cnidarian_genomic_evidence	15.4912139556	513
Locus_16849_Transcript_1/1_Confidence_1.000_Length_1080	algal	NO_cnidarian_genomic_evidence	0	1080
Locus_93424_Transcript_1/1_Confidence_0.000_Length_4346	cnidarian	cnidarian_genomic_evidence	1491.23465079	4346
Locus_17617_Transcript_1/1_Confidence_1.000_Length_456	algal	NO_cnidarian_genomic_evidence	0	456
Locus_117815_Transcript_1/1_Confidence_0.000_Length_1330	cnidarian	cnidarian_genomic_evidence	180.138852627	1330
Locus_25049_Transcript_1/1_Confidence_0.000_Length_2686	algal	NO_cnidarian_genomic_evidence	0.565357976272	2686
Locus_5546_Transcript_1/1_Confidence_79.000_Length_334	algal	NO_cnidarian_genomic_evidence	0	334
Locus_109929_Transcript_1/1_Confidence_0.000_Length_2731	cnidarian	cnidarian_genomic_evidence	378.85674257	2731
Locus_118655_Transcript_1/1_Confidence_1.000_Length_959	algal	NO_cnidarian_genomic_evidence	0	959
Locus_118564_Transcript_1/1_Confidence_1.000_Length_610	cnidarian	cnidarian_genomic_evidence	707.658551987	610
Locus_34301_Transcript_1/1_Confidence_1.000_Length_938	algal	NO_cnidarian_genomic_evidence	0	938
Locus_90990_Transcript_1/1_Confidence_0.000_Length_2449	cnidarian	cnidarian_genomic_evidence	248.539114659	2449
Locus_18229_Transcript_1/1_Confidence_0.000_Length_2774	cnidarian	cnidarian_genomic_evidence	170.961913322	2774
Locus_94355_Transcript_1/1_Confidence_0.000_Length_5186	cnidarian	cnidarian_genomic_evidence	192.725011235	5186
Locus_26874_Transcript_1/1_Confidence_1.000_Length_230	algal	NO_cnidarian_genomic_evidence	0	230
Locus_5695_Transcript_1/1_Confidence_1.000_Length_2036	cnidarian	NO_cnidarian_genomic_evidence	0	2036
Locus_36860_Transcript_1/1_Confidence_1.000_Length_1910	algal	NO_cnidarian_genomic_evidence	0	1910
Locus_11881_Transcript_2/2_Confidence_1.000_Length_603	algal	NO_cnidarian_genomic_evidence	0	603
Locus_129405_Transcript_1/1_Confidence_2.000_Length_993	algal	NO_cnidarian_genomic_evidence	0.186579648805	993
Locus_50596_Transcript_1/1_Confidence_0.000_Length_1418	cnidarian	cnidarian_genomic_evidence	266.356552053	1418
Locus_92420_Transcript_1/1_Confidence_0.000_Length_5150	cnidarian	cnidarian_genomic_evidence	250.743267702	5150
Locus_33326_Transcript_1/1_Confidence_1.000_Length_1558	algal	NO_cnidarian_genomic_evidence	0	1558
Locus_22449_Transcript_2/2_Confidence_1.000_Length_1560	algal	NO_cnidarian_genomic_evidence	0	1560
Locus_41607_Transcript_1/1_Confidence_0.000_Length_1608	cnidarian	cnidarian_genomic_evidence	242.075243661	1608
Locus_121859_Transcript_1/1_Confidence_0.000_Length_1770	cnidarian	cnidarian_genomic_evidence	1565.20204714	1770
Locus_126462_Transcript_1/1_Confidence_0.000_Length_5534	cnidarian	cnidarian_genomic_evidence	220.207035057	5534
Locus_51381_Transcript_1/1_Confidence_0.000_Length_1384	cnidarian	cnidarian_genomic_evidence	634.254879301	1384
Locus_28601_Transcript_1/1_Confidence_1.000_Length_3172	algal	NO_cnidarian_genomic_evidence	0	3172
Locus_24786_Transcript_1/1_Confidence_1.000_Length_1139	cnidarian	NO_cnidarian_genomic_evidence	0	1139
Locus_22290_Transcript_1/1_Confidence_1.000_Length_2290	cnidarian	cnidarian_genomic_evidence	211.728632447	2290
Locus_97062_Transcript_1/1_Confidence_0.000_Length_1954	cnidarian	cnidarian_genomic_evidence	154.054436354	1954
Locus_15021_Transcript_1/2_Confidence_4.000_Length_544	algal	NO_cnidarian_genomic_evidence	0	544
Locus_118341_Transcript_1/1_Confidence_1.000_Length_1237	algal	NO_cnidarian_genomic_evidence	0	1237
Locus_64065_Transcript_1/1_Confidence_0.000_Length_755	cnidarian	cnidarian_genomic_evidence	90.4209407623	755
Locus_29891_Transcript_1/1_Confidence_0.000_Length_2613	algal	NO_cnidarian_genomic_evidence	0	2613
Locus_91935_Transcript_1/1_Confidence_0.000_Length_2902	cnidarian	cnidarian_genomic_evidence	197.322726693	2902
Locus_19273_Transcript_3/3_Confidence_1.000_Length_3498	algal	NO_cnidarian_genomic_evidence	0.455769718509	3498
Locus_121157_Transcript_1/1_Confidence_1.000_Length_680	algal	NO_cnidarian_genomic_evidence	0	680
Locus_37221_Transcript_1/1_Confidence_0.000_Length_2570	algal	NO_cnidarian_genomic_evidence	0.147405425441	2570
Locus_24416_Transcript_1/1_Confidence_1.000_Length_1566	algal	NO_cnidarian_genomic_evidence	0	1566
Locus_117391_Transcript_1/1_Confidence_1.000_Length_1366	algal	NO_cnidarian_genomic_evidence	0.39622077103	1366
Locus_25961_Transcript_1/1_Confidence_1.000_Length_2515	algal	NO_cnidarian_genomic_evidence	0	2515
Locus_129332_Transcript_1/1_Confidence_0.000_Length_419	cnidarian	cnidarian_genomic_evidence	59.8477620328	419
Locus_116561_Transcript_1/1_Confidence_1.000_Length_888	algal	NO_cnidarian_genomic_evidence	0	888
Locus_89173_Transcript_1/1_Confidence_0.000_Length_2025	cnidarian	cnidarian_genomic_evidence	319.560995652	2025
Locus_119640_Transcript_1/1_Confidence_1.000_Length_945	algal	NO_cnidarian_genomic_evidence	2.44572339844	945
Locus_102110_Transcript_1/1_Confidence_0.000_Length_310	algal	NO_cnidarian_genomic_evidence	0	310
Locus_2090_Transcript_1/1_Confidence_1.000_Length_949	algal	NO_cnidarian_genomic_evidence	0	949
Locus_95145_Transcript_1/1_Confidence_0.000_Length_4845	cnidarian	cnidarian_genomic_evidence	152.455198258	4845
Locus_3005_Transcript_1/1_Confidence_0.000_Length_4276	algal	NO_cnidarian_genomic_evidence	0.049923164493	4276
Locus_75429_Transcript_1/1_Confidence_0.000_Length_12211	cnidarian	cnidarian_genomic_evidence	72.1867605469	12211
Locus_37995_Transcript_1/1_Confidence_0.000_Length_3868	cnidarian	cnidarian_genomic_evidence	299.153593362	3868
Locus_23551_Transcript_1/3_Confidence_1.000_Length_834	cnidarian	cnidarian_genomic_evidence	45.5016752172	834
Locus_117639_Transcript_2/2_Confidence_1.000_Length_580	algal	NO_cnidarian_genomic_evidence	0	580
Locus_35313_Transcript_1/1_Confidence_1.000_Length_255	cnidarian	cnidarian_genomic_evidence	26.1019795323	255
Locus_62669_Transcript_1/1_Confidence_0.000_Length_2422	cnidarian	cnidarian_genomic_evidence	20.5445409249	2422
Locus_99002_Transcript_1/1_Confidence_0.000_Length_964	cnidarian	cnidarian_genomic_evidence	256.386451353	964
Locus_117227_Transcript_1/1_Confidence_1.000_Length_2246	algal	NO_cnidarian_genomic_evidence	0	2246
Locus_59400_Transcript_1/1_Confidence_0.000_Length_2905	cnidarian	cnidarian_genomic_evidence	260.286673645	2905
Locus_31249_Transcript_1/1_Confidence_1.000_Length_1315	algal	NO_cnidarian_genomic_evidence	0	1315
Locus_40204_Transcript_1/1_Confidence_0.000_Length_1705	cnidarian	cnidarian_genomic_evidence	14.3447455518	1705
Locus_114483_Transcript_1/1_Confidence_0.000_Length_440	cnidarian	NO_cnidarian_genomic_evidence	0	440
Locus_119308_Transcript_1/1_Confidence_1.000_Length_647	algal	NO_cnidarian_genomic_evidence	1.08441526461	647
Locus_22714_Transcript_1/1_Confidence_0.000_Length_3491	algal	NO_cnidarian_genomic_evidence	0	3491
Locus_77368_Transcript_1/1_Confidence_0.000_Length_12169	cnidarian	cnidarian_genomic_evidence	1077.36525909	12169
Locus_16817_Transcript_1/1_Confidence_0.000_Length_983	cnidarian	cnidarian_genomic_evidence	339.66931355	983
Locus_38274_Transcript_1/1_Confidence_0.000_Length_1332	cnidarian	cnidarian_genomic_evidence	278.960701376	1332
Locus_17531_Transcript_1/1_Confidence_1.000_Length_209	algal	NO_cnidarian_genomic_evidence	0	209
Locus_8769_Transcript_1/1_Confidence_1.000_Length_2259	cnidarian	cnidarian_genomic_evidence	187.092312057	2259
Locus_69817_Transcript_1/1_Confidence_0.000_Length_2186	cnidarian	cnidarian_genomic_evidence	358.664414989	2186
Locus_10933_Transcript_1/1_Confidence_1.000_Length_1182	cnidarian	cnidarian_genomic_evidence	171.848617381	1182
Locus_18597_Transcript_1/1_Confidence_1.000_Length_1361	cnidarian	cnidarian_genomic_evidence	290.316643561	1361
Locus_130874_Transcript_1/1_Confidence_0.000_Length_1293	cnidarian	cnidarian_genomic_evidence	155.30205037	1293
Locus_114191_Transcript_1/1_Confidence_0.000_Length_519	cnidarian	cnidarian_genomic_evidence	127.695533658	519
Locus_62810_Transcript_1/1_Confidence_0.000_Length_307	cnidarian	cnidarian_genomic_evidence	312.847667951	307
Locus_129288_Transcript_1/1_Confidence_1.000_Length_851	algal	NO_cnidarian_genomic_evidence	0	851
Locus_23870_Transcript_1/1_Confidence_0.000_Length_1577	algal	NO_cnidarian_genomic_evidence	0.631313985271	1577
Locus_19487_Transcript_1/1_Confidence_13.000_Length_3373	cnidarian	cnidarian_genomic_evidence	301.160228061	3373
Locus_13831_Transcript_1/1_Confidence_1.000_Length_2219	cnidarian	cnidarian_genomic_evidence	197.090878106	2219
Locus_67611_Transcript_1/1_Confidence_0.000_Length_6422	cnidarian	cnidarian_genomic_evidence	130.587384927	6422
Locus_122537_Transcript_1/1_Confidence_2.000_Length_425	algal	NO_cnidarian_genomic_evidence	0	425
Locus_7241_Transcript_1/1_Confidence_1.000_Length_1625	algal	NO_cnidarian_genomic_evidence	0.309441336254	1625
Locus_23364_Transcript_1/1_Confidence_1.000_Length_1847	cnidarian	cnidarian_genomic_evidence	220.228976521	1847
Locus_76655_Transcript_1/1_Confidence_0.000_Length_361	algal	NO_cnidarian_genomic_evidence	0	361
Locus_101076_Transcript_1/1_Confidence_0.000_Length_2607	cnidarian	cnidarian_genomic_evidence	244.690991604	2607
Locus_117382_Transcript_1/2_Confidence_1.000_Length_845	algal	NO_cnidarian_genomic_evidence	0	845
Locus_120927_Transcript_3/6_Confidence_9.000_Length_321	cnidarian	cnidarian_genomic_evidence	826.790256715	321
Locus_125656_Transcript_1/1_Confidence_0.000_Length_1643	algal	NO_cnidarian_genomic_evidence	0	1643
Locus_79364_Transcript_1/1_Confidence_0.000_Length_1048	cnidarian	cnidarian_genomic_evidence	389.229293995	1048
Locus_2755_Transcript_1/1_Confidence_0.000_Length_5917	cnidarian	cnidarian_genomic_evidence	157.356223268	5917
Locus_19156_Transcript_1/1_Confidence_1.000_Length_217	cnidarian	cnidarian_genomic_evidence	169.51507357	217
Locus_61229_Transcript_1/1_Confidence_0.000_Length_3404	algal	NO_cnidarian_genomic_evidence	0	3404
Locus_101896_Transcript_1/1_Confidence_0.000_Length_596	cnidarian	cnidarian_genomic_evidence	165.741351418	596
Locus_14992_Transcript_1/1_Confidence_1.000_Length_620	cnidarian	cnidarian_genomic_evidence	194.424587255	620
Locus_299_Transcript_1/1_Confidence_0.000_Length_1719	cnidarian	cnidarian_genomic_evidence	268.440058104	1719
Locus_130521_Transcript_1/1_Confidence_1.000_Length_967	cnidarian	cnidarian_genomic_evidence	110.268679768	967
Locus_541_Transcript_1/1_Confidence_1.000_Length_1489	algal	NO_cnidarian_genomic_evidence	0	1489
Locus_11182_Transcript_1/1_Confidence_0.000_Length_908	cnidarian	cnidarian_genomic_evidence	175.314431372	908
Locus_51831_Transcript_1/1_Confidence_0.000_Length_5009	cnidarian	cnidarian_genomic_evidence	230.56833056	5009
Locus_125556_Transcript_1/1_Confidence_0.000_Length_3213	cnidarian	cnidarian_genomic_evidence	102.181535581	3213
Locus_4370_Transcript_1/1_Confidence_0.000_Length_649	cnidarian	cnidarian_genomic_evidence	257.321153797	649
Locus_72614_Transcript_1/1_Confidence_0.000_Length_7661	cnidarian	cnidarian_genomic_evidence	272.293959958	7661
Locus_101517_Transcript_1/1_Confidence_0.000_Length_5601	cnidarian	cnidarian_genomic_evidence	124.05347037	5601
Locus_118598_Transcript_1/1_Confidence_1.000_Length_220	algal	NO_cnidarian_genomic_evidence	0	220
Locus_30476_Transcript_1/1_Confidence_0.000_Length_2074	cnidarian	cnidarian_genomic_evidence	837.09696506	2074
Locus_61272_Transcript_1/1_Confidence_0.000_Length_1100	cnidarian	cnidarian_genomic_evidence	196.148538699	1100
Locus_15886_Transcript_1/1_Confidence_1.000_Length_900	algal	NO_cnidarian_genomic_evidence	0	900
Locus_35160_Transcript_1/1_Confidence_1.000_Length_1598	algal	NO_cnidarian_genomic_evidence	0.117830011437	1598
Locus_123406_Transcript_1/1_Confidence_1.000_Length_489	cnidarian	cnidarian_genomic_evidence	259.880508731	489
Locus_100944_Transcript_1/1_Confidence_0.000_Length_1567	cnidarian	cnidarian_genomic_evidence	371.055184737	1567
Locus_123050_Transcript_1/1_Confidence_1.000_Length_2061	algal	NO_cnidarian_genomic_evidence	0.66796371231	2061
Locus_73524_Transcript_1/1_Confidence_0.000_Length_2309	algal	NO_cnidarian_genomic_evidence	0	2309
Locus_4537_Transcript_1/1_Confidence_0.000_Length_2086	cnidarian	cnidarian_genomic_evidence	134.436172662	2086
Locus_71606_Transcript_1/1_Confidence_0.000_Length_3098	cnidarian	cnidarian_genomic_evidence	191.295459136	3098
Locus_30154_Transcript_1/1_Confidence_1.000_Length_384	algal	NO_cnidarian_genomic_evidence	0	384
Locus_51315_Transcript_1/1_Confidence_0.000_Length_1928	cnidarian	cnidarian_genomic_evidence	403.088006204	1928
Locus_129265_Transcript_1/1_Confidence_1.000_Length_239	algal	NO_cnidarian_genomic_evidence	0	239
Locus_32056_Transcript_1/1_Confidence_1.000_Length_423	algal	NO_cnidarian_genomic_evidence	0	423
Locus_91823_Transcript_1/1_Confidence_0.000_Length_2650	cnidarian	cnidarian_genomic_evidence	215.197750212	2650
Locus_21691_Transcript_1/1_Confidence_1.000_Length_511	algal	NO_cnidarian_genomic_evidence	0	511
Locus_22728_Transcript_1/1_Confidence_1.000_Length_827	algal	NO_cnidarian_genomic_evidence	0.0983033859513	827
Locus_97869_Transcript_1/1_Confidence_0.000_Length_349	cnidarian	cnidarian_genomic_evidence	2825.02242751	349
Locus_13438_Transcript_1/1_Confidence_1.000_Length_3404	algal	NO_cnidarian_genomic_evidence	0	3404
Locus_53326_Transcript_1/1_Confidence_0.000_Length_4630	cnidarian	cnidarian_genomic_evidence	403.665271632	4630
Locus_83235_Transcript_1/1_Confidence_0.000_Length_561	cnidarian	cnidarian_genomic_evidence	136.467053923	561
Locus_15431_Transcript_3/6_Confidence_10.000_Length_399	cnidarian	cnidarian_genomic_evidence	1239.06416962	399
Locus_17627_Transcript_2/2_Confidence_1.000_Length_359	algal	NO_cnidarian_genomic_evidence	0	359
Locus_123786_Transcript_1/3_Confidence_2.000_Length_446	cnidarian	cnidarian_genomic_evidence	224.004162864	446
Locus_48610_Transcript_1/1_Confidence_0.000_Length_2602	cnidarian	cnidarian_genomic_evidence	177.490177079	2602
Locus_25234_Transcript_1/1_Confidence_1.000_Length_1590	algal	NO_cnidarian_genomic_evidence	0.804729611881	1590
Locus_1146_Transcript_1/1_Confidence_1.000_Length_479	cnidarian	cnidarian_genomic_evidence	961.517521505	479
Locus_3810_Transcript_1/1_Confidence_1.000_Length_417	algal	NO_cnidarian_genomic_evidence	0	417
Locus_16677_Transcript_1/1_Confidence_1.000_Length_1969	cnidarian	NO_cnidarian_genomic_evidence	0.138607380792	1969
Locus_11176_Transcript_1/1_Confidence_0.000_Length_975	algal	NO_cnidarian_genomic_evidence	0	975
Locus_36081_Transcript_1/1_Confidence_1.000_Length_2083	algal	NO_cnidarian_genomic_evidence	0	2083
Locus_27578_Transcript_1/1_Confidence_0.000_Length_422	cnidarian	cnidarian_genomic_evidence	475.640899147	422
Locus_29065_Transcript_1/1_Confidence_0.000_Length_3587	cnidarian	cnidarian_genomic_evidence	257.917264492	3587
Locus_99667_Transcript_1/1_Confidence_0.000_Length_5525	cnidarian	cnidarian_genomic_evidence	185.409647423	5525
Locus_40205_Transcript_1/1_Confidence_0.000_Length_1692	cnidarian	cnidarian_genomic_evidence	14.438260035	1692
Locus_5055_Transcript_1/1_Confidence_1.000_Length_738	algal	NO_cnidarian_genomic_evidence	0.927219950612	738
Locus_113469_Transcript_1/1_Confidence_0.000_Length_3871	cnidarian	cnidarian_genomic_evidence	406.307585804	3871
Locus_120624_Transcript_1/1_Confidence_1.000_Length_1607	algal	NO_cnidarian_genomic_evidence	0	1607
Locus_108129_Transcript_1/1_Confidence_0.000_Length_2739	cnidarian	cnidarian_genomic_evidence	2270.66176113	2739
Locus_8260_Transcript_1/1_Confidence_0.000_Length_363	cnidarian	cnidarian_genomic_evidence	1907.09716161	363
Locus_65376_Transcript_1/1_Confidence_0.000_Length_3515	cnidarian	cnidarian_genomic_evidence	146.791638301	3515
Locus_80540_Transcript_1/1_Confidence_0.000_Length_3811	cnidarian	cnidarian_genomic_evidence	1754.70260026	3811
Locus_7553_Transcript_1/1_Confidence_1.000_Length_802	algal	NO_cnidarian_genomic_evidence	0	802
Locus_90859_Transcript_1/1_Confidence_0.000_Length_1555	cnidarian	cnidarian_genomic_evidence	254.28356786	1555
Locus_106964_Transcript_1/1_Confidence_0.000_Length_7734	cnidarian	cnidarian_genomic_evidence	342.40564347	7734
Locus_7715_Transcript_1/1_Confidence_0.000_Length_1275	algal	NO_cnidarian_genomic_evidence	0.0801348716368	1275
Locus_55753_Transcript_1/1_Confidence_0.000_Length_1297	cnidarian	cnidarian_genomic_evidence	1451.92257248	1297
Locus_21288_Transcript_1/1_Confidence_0.000_Length_2488	cnidarian	cnidarian_genomic_evidence	132.824328144	2488
Locus_40195_Transcript_1/1_Confidence_0.000_Length_1184	cnidarian	cnidarian_genomic_evidence	206.917204165	1184
Locus_37611_Transcript_1/1_Confidence_0.000_Length_1305	algal	NO_cnidarian_genomic_evidence	0	1305
Locus_50693_Transcript_1/1_Confidence_0.000_Length_2584	cnidarian	cnidarian_genomic_evidence	426.290499922	2584
Locus_35816_Transcript_23/31_Confidence_1.000_Length_455	cnidarian	cnidarian_genomic_evidence	137.220761435	455
Locus_15141_Transcript_1/1_Confidence_0.000_Length_2227	cnidarian	cnidarian_genomic_evidence	826.111662097	2227
Locus_96639_Transcript_1/1_Confidence_0.000_Length_2104	cnidarian	cnidarian_genomic_evidence	300.985634528	2104
Locus_71277_Transcript_1/1_Confidence_0.000_Length_1633	cnidarian	cnidarian_genomic_evidence	291.962006978	1633
Locus_56577_Transcript_1/1_Confidence_0.000_Length_739	cnidarian	cnidarian_genomic_evidence	120.155400339	739
Locus_23838_Transcript_1/1_Confidence_0.000_Length_1380	algal	NO_cnidarian_genomic_evidence	0	1380
Locus_30173_Transcript_1/1_Confidence_1.000_Length_472	cnidarian	cnidarian_genomic_evidence	161.791312746	472
Locus_26279_Transcript_1/1_Confidence_1.000_Length_2171	algal	NO_cnidarian_genomic_evidence	0	2171
Locus_22810_Transcript_1/1_Confidence_1.000_Length_479	cnidarian	cnidarian_genomic_evidence	77.2334002382	479
Locus_55572_Transcript_1/1_Confidence_0.000_Length_3490	cnidarian	cnidarian_genomic_evidence	387.230938915	3490
Locus_80210_Transcript_1/1_Confidence_0.000_Length_3066	cnidarian	cnidarian_genomic_evidence	196.590575595	3066
Locus_16984_Transcript_1/1_Confidence_1.000_Length_632	cnidarian	cnidarian_genomic_evidence	161.668634326	632
Locus_117411_Transcript_1/1_Confidence_1.000_Length_3155	algal	NO_cnidarian_genomic_evidence	0	3155
Locus_19922_Transcript_1/1_Confidence_1.000_Length_873	cnidarian	cnidarian_genomic_evidence	218.92675755	873
Locus_18165_Transcript_1/1_Confidence_1.000_Length_401	cnidarian	NO_cnidarian_genomic_evidence	1.22256283844	401
Locus_102124_Transcript_1/1_Confidence_0.000_Length_2908	cnidarian	cnidarian_genomic_evidence	171.250885884	2908
Locus_29846_Transcript_1/1_Confidence_0.000_Length_586	algal	NO_cnidarian_genomic_evidence	0	586
Locus_15351_Transcript_2/3_Confidence_1.000_Length_736	algal	NO_cnidarian_genomic_evidence	0	736
Locus_121077_Transcript_1/1_Confidence_0.000_Length_678	algal	NO_cnidarian_genomic_evidence	0	678
Locus_122453_Transcript_1/1_Confidence_0.000_Length_1685	cnidarian	cnidarian_genomic_evidence	162.540574782	1685
Locus_23626_Transcript_1/1_Confidence_1.000_Length_633	algal	NO_cnidarian_genomic_evidence	0	633
Locus_74380_Transcript_1/1_Confidence_0.000_Length_542	cnidarian	cnidarian_genomic_evidence	1116.18307774	542
Locus_91019_Transcript_1/1_Confidence_0.000_Length_1114	cnidarian	cnidarian_genomic_evidence	363.015632532	1114
Locus_63460_Transcript_1/1_Confidence_0.000_Length_1110	cnidarian	cnidarian_genomic_evidence	233.062315549	1110
Locus_125401_Transcript_1/1_Confidence_1.000_Length_851	cnidarian	cnidarian_genomic_evidence	219.198913643	851
Locus_31538_Transcript_1/1_Confidence_2.000_Length_2010	algal	NO_cnidarian_genomic_evidence	0	2010
Locus_24668_Transcript_1/1_Confidence_0.000_Length_1721	cnidarian	cnidarian_genomic_evidence	188.25493392	1721
Locus_125220_Transcript_1/1_Confidence_0.000_Length_1332	algal	NO_cnidarian_genomic_evidence	0.735581809926	1332
Locus_59517_Transcript_1/1_Confidence_0.000_Length_3755	cnidarian	cnidarian_genomic_evidence	163.905345995	3755
Locus_101204_Transcript_1/1_Confidence_0.000_Length_5235	algal	NO_cnidarian_genomic_evidence	0.0157653773798	5235
Locus_17753_Transcript_1/1_Confidence_0.000_Length_1008	cnidarian	cnidarian_genomic_evidence	123.351649042	1008
Locus_123190_Transcript_1/1_Confidence_1.000_Length_756	cnidarian	cnidarian_genomic_evidence	210.483784125	756
Locus_90507_Transcript_1/1_Confidence_0.000_Length_328	cnidarian	cnidarian_genomic_evidence	49.8642478144	328
Locus_94395_Transcript_1/1_Confidence_0.000_Length_2207	cnidarian	cnidarian_genomic_evidence	487.885615375	2207
Locus_28717_Transcript_1/1_Confidence_0.000_Length_4403	cnidarian	cnidarian_genomic_evidence	181.502902582	4403
Locus_44760_Transcript_1/1_Confidence_0.000_Length_2507	cnidarian	cnidarian_genomic_evidence	194.982569836	2507
Locus_10719_Transcript_7/9_Confidence_2.000_Length_672	cnidarian	cnidarian_genomic_evidence	112.693351077	672
Locus_50801_Transcript_1/1_Confidence_0.000_Length_3034	cnidarian	cnidarian_genomic_evidence	141.349940515	3034
Locus_5855_Transcript_1/1_Confidence_1.000_Length_986	algal	NO_cnidarian_genomic_evidence	0.655239945366	986
Locus_50375_Transcript_1/1_Confidence_0.000_Length_845	cnidarian	cnidarian_genomic_evidence	230.846986332	845
Locus_56539_Transcript_1/1_Confidence_0.000_Length_3448	cnidarian	cnidarian_genomic_evidence	907.131154651	3448
Locus_25088_Transcript_1/1_Confidence_1.000_Length_3776	cnidarian	cnidarian_genomic_evidence	180.002598013	3776
Locus_27278_Transcript_1/1_Confidence_0.000_Length_1615	algal	NO_cnidarian_genomic_evidence	0	1615
Locus_6725_Transcript_1/1_Confidence_1.000_Length_1815	algal	NO_cnidarian_genomic_evidence	0	1815
Locus_130883_Transcript_1/1_Confidence_1.000_Length_660	algal	cnidarian_genomic_evidence	11.5826979731	660
Locus_94604_Transcript_1/1_Confidence_0.000_Length_1666	cnidarian	cnidarian_genomic_evidence	77.4198545275	1666
Locus_95404_Transcript_1/1_Confidence_0.000_Length_1550	algal	NO_cnidarian_genomic_evidence	0	1550
Locus_23121_Transcript_1/1_Confidence_1.000_Length_1124	cnidarian	cnidarian_genomic_evidence	247.860771749	1124
Locus_96379_Transcript_1/1_Confidence_0.000_Length_6680	cnidarian	cnidarian_genomic_evidence	1668.12543782	6680
Locus_104430_Transcript_1/1_Confidence_0.000_Length_1142	cnidarian	cnidarian_genomic_evidence	103.617632666	1142
Locus_10797_Transcript_1/1_Confidence_0.000_Length_2935	cnidarian	NO_cnidarian_genomic_evidence	0	2935
Locus_34355_Transcript_1/1_Confidence_0.000_Length_829	cnidarian	cnidarian_genomic_evidence	215.679411154	829
Locus_121070_Transcript_1/1_Confidence_1.000_Length_230	algal	NO_cnidarian_genomic_evidence	0	230
Locus_31040_Transcript_1/1_Confidence_0.000_Length_1454	cnidarian	cnidarian_genomic_evidence	89.4218270029	1454
Locus_114863_Transcript_2/2_Confidence_1.000_Length_1169	cnidarian	cnidarian_genomic_evidence	223.863639318	1169
Locus_36104_Transcript_1/1_Confidence_1.000_Length_1590	algal	NO_cnidarian_genomic_evidence	0	1590
Locus_5270_Transcript_1/1_Confidence_1.000_Length_703	algal	NO_cnidarian_genomic_evidence	0	703
Locus_54743_Transcript_1/1_Confidence_0.000_Length_1585	cnidarian	cnidarian_genomic_evidence	97.5277719389	1585
Locus_126397_Transcript_1/1_Confidence_1.000_Length_603	algal	NO_cnidarian_genomic_evidence	0	603
Locus_7759_Transcript_1/1_Confidence_0.000_Length_1146	algal	NO_cnidarian_genomic_evidence	0	1146
Locus_35741_Transcript_1/1_Confidence_1.000_Length_311	cnidarian	cnidarian_genomic_evidence	68.6668324246	311
Locus_129977_Transcript_1/1_Confidence_0.000_Length_1566	algal	NO_cnidarian_genomic_evidence	0	1566
Locus_124141_Transcript_5/5_Confidence_1.000_Length_988	cnidarian	cnidarian_genomic_evidence	162.221950133	988
Locus_60040_Transcript_1/1_Confidence_0.000_Length_714	cnidarian	cnidarian_genomic_evidence	105.233325846	714
Locus_34824_Transcript_1/1_Confidence_1.000_Length_2997	algal	NO_cnidarian_genomic_evidence	0	2997
Locus_106292_Transcript_1/1_Confidence_0.000_Length_1730	cnidarian	cnidarian_genomic_evidence	196.258064626	1730
Locus_86276_Transcript_1/1_Confidence_0.000_Length_629	cnidarian	cnidarian_genomic_evidence	181.273064436	629
Locus_8065_Transcript_1/1_Confidence_0.000_Length_823	bacteria	NO_cnidarian_genomic_evidence	0	823
Locus_19978_Transcript_1/1_Confidence_1.000_Length_777	algal	NO_cnidarian_genomic_evidence	0	777
Locus_43651_Transcript_1/1_Confidence_0.000_Length_983	algal	NO_cnidarian_genomic_evidence	0	983
Locus_127381_Transcript_1/2_Confidence_1.000_Length_395	algal	NO_cnidarian_genomic_evidence	0	395
Locus_25678_Transcript_1/1_Confidence_9.000_Length_3577	cnidarian	cnidarian_genomic_evidence	271.85525633	3577
Locus_27509_Transcript_1/1_Confidence_1.000_Length_675	algal	NO_cnidarian_genomic_evidence	0	675
Locus_66993_Transcript_1/1_Confidence_0.000_Length_3497	bacteria	NO_cnidarian_genomic_evidence	0.385540915965	3497
Locus_125328_Transcript_1/1_Confidence_1.000_Length_1133	algal	NO_cnidarian_genomic_evidence	0	1133
Locus_66250_Transcript_1/1_Confidence_0.000_Length_1475	cnidarian	cnidarian_genomic_evidence	1484.08345001	1475
Locus_122951_Transcript_1/1_Confidence_1.000_Length_1487	algal	NO_cnidarian_genomic_evidence	0.163016900009	1487
Locus_21462_Transcript_1/1_Confidence_1.000_Length_2510	algal	NO_cnidarian_genomic_evidence	0	2510
Locus_21073_Transcript_1/1_Confidence_0.000_Length_2727	cnidarian	cnidarian_genomic_evidence	215.236015335	2727
Locus_128136_Transcript_1/1_Confidence_1.000_Length_330	cnidarian	cnidarian_genomic_evidence	11129.24231	330
Locus_111931_Transcript_1/1_Confidence_0.000_Length_449	cnidarian	NO_cnidarian_genomic_evidence	0.592428980183	449
Locus_12072_Transcript_1/1_Confidence_20.000_Length_316	cnidarian	cnidarian_genomic_evidence	46.7886495677	316
Locus_27713_Transcript_1/1_Confidence_3.000_Length_1335	algal	NO_cnidarian_genomic_evidence	0	1335
Locus_30799_Transcript_3/4_Confidence_1.000_Length_3103	algal	NO_cnidarian_genomic_evidence	0	3103
Locus_36373_Transcript_1/1_Confidence_1.000_Length_3384	algal	NO_cnidarian_genomic_evidence	0.0243888151842	3384
Locus_26697_Transcript_1/1_Confidence_0.000_Length_2863	cnidarian	cnidarian_genomic_evidence	158.518574334	2863
Locus_9070_Transcript_1/1_Confidence_0.000_Length_640	cnidarian	cnidarian_genomic_evidence	203.098231602	640
Locus_27421_Transcript_1/2_Confidence_1.000_Length_1910	algal	NO_cnidarian_genomic_evidence	0	1910
Locus_72130_Transcript_1/1_Confidence_0.000_Length_5162	cnidarian	cnidarian_genomic_evidence	146.826116015	5162
Locus_15348_Transcript_5/5_Confidence_1.000_Length_971	algal	NO_cnidarian_genomic_evidence	0	971
Locus_61159_Transcript_1/1_Confidence_0.000_Length_714	cnidarian	cnidarian_genomic_evidence	122.977846649	714
Locus_15737_Transcript_1/1_Confidence_1.000_Length_3310	algal	cnidarian_genomic_evidence	163.354807579	3310
Locus_79274_Transcript_1/1_Confidence_0.000_Length_3912	cnidarian	cnidarian_genomic_evidence	201.657119787	3912
Locus_128857_Transcript_1/1_Confidence_1.000_Length_236	algal	NO_cnidarian_genomic_evidence	0	236
Locus_9713_Transcript_1/2_Confidence_2.000_Length_1199	cnidarian	cnidarian_genomic_evidence	197.272678847	1199
Locus_128939_Transcript_1/1_Confidence_0.000_Length_1663	algal	NO_cnidarian_genomic_evidence	0	1663
Locus_51834_Transcript_1/1_Confidence_0.000_Length_581	cnidarian	cnidarian_genomic_evidence	137.02434781	581
Locus_6482_Transcript_2/2_Confidence_1.000_Length_3921	cnidarian	cnidarian_genomic_evidence	165.348464238	3921
Locus_26654_Transcript_1/1_Confidence_1.000_Length_569	algal	NO_cnidarian_genomic_evidence	0	569
Locus_8051_Transcript_1/3_Confidence_1.000_Length_12821	cnidarian	cnidarian_genomic_evidence	4155.28442541	12821
Locus_124236_Transcript_1/1_Confidence_0.000_Length_1594	cnidarian	cnidarian_genomic_evidence	216.580120004	1594
Locus_20258_Transcript_1/3_Confidence_1.000_Length_679	algal	NO_cnidarian_genomic_evidence	0	679
Locus_125171_Transcript_1/1_Confidence_1.000_Length_671	cnidarian	cnidarian_genomic_evidence	339.894066517	671
Locus_15324_Transcript_1/1_Confidence_0.000_Length_1038	algal	NO_cnidarian_genomic_evidence	0	1038
Locus_10118_Transcript_2/3_Confidence_2.000_Length_1184	cnidarian	cnidarian_genomic_evidence	178.970219365	1184
Locus_83927_Transcript_1/1_Confidence_0.000_Length_741	cnidarian	cnidarian_genomic_evidence	153.62329622	741
Locus_11667_Transcript_1/1_Confidence_0.000_Length_2211	cnidarian	cnidarian_genomic_evidence	86.3965616913	2211
Locus_6260_Transcript_1/1_Confidence_1.000_Length_2644	cnidarian	cnidarian_genomic_evidence	135.881389467	2644
Locus_98803_Transcript_1/1_Confidence_0.000_Length_5437	cnidarian	cnidarian_genomic_evidence	119.084983368	5437
Locus_90068_Transcript_1/1_Confidence_0.000_Length_3601	cnidarian	cnidarian_genomic_evidence	177.453678278	3601
Locus_130936_Transcript_1/1_Confidence_1.000_Length_2700	cnidarian	cnidarian_genomic_evidence	396.143924911	2700
Locus_29241_Transcript_1/1_Confidence_1.000_Length_593	cnidarian	cnidarian_genomic_evidence	1468.60318993	593
Locus_15184_Transcript_2/2_Confidence_3.000_Length_262	algal	NO_cnidarian_genomic_evidence	0	262
Locus_36217_Transcript_1/1_Confidence_56.000_Length_352	cnidarian	cnidarian_genomic_evidence	14.6437620951	352
Locus_128507_Transcript_1/1_Confidence_0.000_Length_1251	algal	NO_cnidarian_genomic_evidence	0	1251
Locus_2074_Transcript_1/1_Confidence_1.000_Length_412	algal	NO_cnidarian_genomic_evidence	0	412
Locus_15082_Transcript_1/1_Confidence_0.000_Length_452	cnidarian	cnidarian_genomic_evidence	1402.09313085	452
Locus_40106_Transcript_1/1_Confidence_0.000_Length_4016	cnidarian	cnidarian_genomic_evidence	251.538771799	4016
Locus_66152_Transcript_1/1_Confidence_0.000_Length_1102	cnidarian	cnidarian_genomic_evidence	258.276894172	1102
Locus_93697_Transcript_1/1_Confidence_0.000_Length_611	cnidarian	cnidarian_genomic_evidence	342.411707623	611
Locus_105551_Transcript_1/1_Confidence_0.000_Length_404	cnidarian	cnidarian_genomic_evidence	47.9388966088	404
Locus_16627_Transcript_1/1_Confidence_0.000_Length_1282	cnidarian	cnidarian_genomic_evidence	259.070060174	1282
Locus_121762_Transcript_1/1_Confidence_1.000_Length_701	algal	NO_cnidarian_genomic_evidence	0	701
Locus_82330_Transcript_1/1_Confidence_0.000_Length_1666	cnidarian	cnidarian_genomic_evidence	256.979474738	1666
Locus_126026_Transcript_1/1_Confidence_0.000_Length_2497	cnidarian	cnidarian_genomic_evidence	271.903194309	2497
Locus_130483_Transcript_2/2_Confidence_1.000_Length_3014	algal	NO_cnidarian_genomic_evidence	0.87469235031	3014
Locus_93939_Transcript_1/1_Confidence_0.000_Length_3526	cnidarian	cnidarian_genomic_evidence	154.895934566	3526
Locus_119555_Transcript_1/1_Confidence_1.000_Length_1276	algal	NO_cnidarian_genomic_evidence	0.0869393527743	1276
Locus_121199_Transcript_1/1_Confidence_1.000_Length_1596	algal	NO_cnidarian_genomic_evidence	0.563594452053	1596
Locus_130869_Transcript_1/1_Confidence_0.000_Length_9602	cnidarian	cnidarian_genomic_evidence	271.867379908	9602
Locus_82950_Transcript_1/1_Confidence_0.000_Length_1201	cnidarian	cnidarian_genomic_evidence	114.837938533	1201
Locus_100671_Transcript_1/1_Confidence_0.000_Length_1493	cnidarian	cnidarian_genomic_evidence	88.8548759872	1493
Locus_115485_Transcript_9/11_Confidence_1.000_Length_1698	cnidarian	cnidarian_genomic_evidence	978.703020599	1698
Locus_22311_Transcript_1/1_Confidence_1.000_Length_1042	algal	NO_cnidarian_genomic_evidence	0.916681595296	1042
Locus_115562_Transcript_1/1_Confidence_1.000_Length_1603	algal	NO_cnidarian_genomic_evidence	0	1603
Locus_130475_Transcript_1/1_Confidence_0.000_Length_2254	cnidarian	cnidarian_genomic_evidence	119.089749863	2254
Locus_8758_Transcript_1/1_Confidence_0.000_Length_4503	cnidarian	cnidarian_genomic_evidence	133.370414174	4503
Locus_19709_Transcript_2/2_Confidence_1.000_Length_2209	cnidarian	cnidarian_genomic_evidence	197.014721929	2209
Locus_27912_Transcript_1/1_Confidence_1.000_Length_1426	algal	NO_cnidarian_genomic_evidence	0.437781890828	1426
Locus_116311_Transcript_1/1_Confidence_0.000_Length_832	algal	NO_cnidarian_genomic_evidence	0	832
Locus_15499_Transcript_2/2_Confidence_1.000_Length_622	cnidarian	cnidarian_genomic_evidence	101.0198415	622
Locus_63904_Transcript_1/1_Confidence_0.000_Length_4469	cnidarian	cnidarian_genomic_evidence	78.4675047376	4469
Locus_91296_Transcript_1/1_Confidence_0.000_Length_5046	algal	cnidarian_genomic_evidence	40.3984212512	5046
Locus_16851_Transcript_1/1_Confidence_1.000_Length_1573	algal	NO_cnidarian_genomic_evidence	0	1573
Locus_93893_Transcript_1/1_Confidence_0.000_Length_666	algal	NO_cnidarian_genomic_evidence	0.283546101936	666
Locus_621_Transcript_1/1_Confidence_1.000_Length_944	algal	NO_cnidarian_genomic_evidence	0	944
Locus_27440_Transcript_1/1_Confidence_1.000_Length_1651	algal	NO_cnidarian_genomic_evidence	0	1651
Locus_42260_Transcript_1/1_Confidence_0.000_Length_1926	algal	NO_cnidarian_genomic_evidence	0.137015406642	1926
Locus_83879_Transcript_1/1_Confidence_0.000_Length_1665	cnidarian	cnidarian_genomic_evidence	252.972511887	1665
Locus_130449_Transcript_1/1_Confidence_1.000_Length_4199	cnidarian	cnidarian_genomic_evidence	198.919047639	4199
Locus_58116_Transcript_1/1_Confidence_0.000_Length_5542	cnidarian	cnidarian_genomic_evidence	691.47701664	5542
Locus_84609_Transcript_1/1_Confidence_0.000_Length_5560	cnidarian	cnidarian_genomic_evidence	181.48345531	5560
Locus_41703_Transcript_1/1_Confidence_0.000_Length_7258	cnidarian	cnidarian_genomic_evidence	726.815392986	7258
Locus_1734_Transcript_1/1_Confidence_1.000_Length_1105	algal	NO_cnidarian_genomic_evidence	0	1105
Locus_101370_Transcript_1/1_Confidence_0.000_Length_1640	algal	NO_cnidarian_genomic_evidence	0	1640
Locus_21333_Transcript_1/1_Confidence_0.000_Length_4782	cnidarian	cnidarian_genomic_evidence	253.215477304	4782
Locus_28826_Transcript_1/1_Confidence_1.000_Length_1346	bacteria	cnidarian_genomic_evidence	78.5311289479	1346
Locus_14647_Transcript_1/1_Confidence_1.000_Length_260	algal	cnidarian_genomic_evidence	64.6743593779	260
Locus_76670_Transcript_1/1_Confidence_0.000_Length_1497	algal	NO_cnidarian_genomic_evidence	0.0537226530883	1497
Locus_37396_Transcript_1/1_Confidence_0.000_Length_763	cnidarian	cnidarian_genomic_evidence	234.145182786	763
Locus_36853_Transcript_1/1_Confidence_1.000_Length_1108	algal	NO_cnidarian_genomic_evidence	0	1108
Locus_76847_Transcript_1/1_Confidence_0.000_Length_4919	cnidarian	cnidarian_genomic_evidence	631.172308357	4919
Locus_96078_Transcript_1/1_Confidence_0.000_Length_4042	cnidarian	cnidarian_genomic_evidence	160.574687069	4042
Locus_66588_Transcript_1/1_Confidence_0.000_Length_2185	cnidarian	cnidarian_genomic_evidence	138.84106436	2185
Locus_17425_Transcript_1/1_Confidence_22.000_Length_195	cnidarian	cnidarian_genomic_evidence	57.0468244019	195
Locus_21276_Transcript_1/1_Confidence_1.000_Length_898	algal	NO_cnidarian_genomic_evidence	0	898
Locus_80744_Transcript_1/1_Confidence_0.000_Length_1130	cnidarian	cnidarian_genomic_evidence	194.181796721	1130
Locus_106982_Transcript_1/1_Confidence_0.000_Length_3356	cnidarian	cnidarian_genomic_evidence	546.089878538	3356
Locus_97540_Transcript_1/1_Confidence_0.000_Length_5012	cnidarian	cnidarian_genomic_evidence	1669.85277641	5012
Locus_27124_Transcript_1/1_Confidence_0.000_Length_2910	cnidarian	cnidarian_genomic_evidence	281.830291191	2910
Locus_27272_Transcript_1/1_Confidence_1.000_Length_1768	algal	NO_cnidarian_genomic_evidence	0.475888267694	1768
Locus_23965_Transcript_1/1_Confidence_1.000_Length_385	algal	NO_cnidarian_genomic_evidence	0	385
Locus_18320_Transcript_2/2_Confidence_1.000_Length_1848	cnidarian	cnidarian_genomic_evidence	289.762623877	1848
Locus_11812_Transcript_1/2_Confidence_2.000_Length_1327	algal	NO_cnidarian_genomic_evidence	0	1327
Locus_118273_Transcript_1/1_Confidence_1.000_Length_1738	algal	NO_cnidarian_genomic_evidence	0.308989388312	1738
Locus_23931_Transcript_1/1_Confidence_1.000_Length_1392	algal	NO_cnidarian_genomic_evidence	0	1392
Locus_20840_Transcript_1/1_Confidence_1.000_Length_2390	cnidarian	cnidarian_genomic_evidence	280.642881139	2390
Locus_35503_Transcript_1/1_Confidence_1.000_Length_1080	algal	NO_cnidarian_genomic_evidence	0	1080
Locus_116081_Transcript_1/1_Confidence_1.000_Length_1430	algal	NO_cnidarian_genomic_evidence	0	1430
Locus_84591_Transcript_1/1_Confidence_0.000_Length_1716	cnidarian	cnidarian_genomic_evidence	126.013827539	1716
Locus_8527_Transcript_1/1_Confidence_1.000_Length_558	cnidarian	cnidarian_genomic_evidence	270.493678805	558
Locus_95997_Transcript_1/1_Confidence_0.000_Length_1451	algal	NO_cnidarian_genomic_evidence	0	1451
Locus_128901_Transcript_2/2_Confidence_2.000_Length_433	algal	NO_cnidarian_genomic_evidence	2.71119790072	433
Locus_28658_Transcript_1/1_Confidence_1.000_Length_1422	cnidarian	cnidarian_genomic_evidence	144.588234304	1422
Locus_44178_Transcript_1/1_Confidence_0.000_Length_1358	cnidarian	cnidarian_genomic_evidence	391.954115874	1358
Locus_16337_Transcript_1/1_Confidence_1.000_Length_1111	algal	NO_cnidarian_genomic_evidence	0	1111
Locus_17080_Transcript_2/2_Confidence_1.000_Length_2820	cnidarian	cnidarian_genomic_evidence	217.19302411	2820
Locus_24423_Transcript_1/1_Confidence_1.000_Length_3734	algal	NO_cnidarian_genomic_evidence	0	3734
Locus_15407_Transcript_1/1_Confidence_0.000_Length_3105	cnidarian	cnidarian_genomic_evidence	199.743077128	3105
Locus_124279_Transcript_1/1_Confidence_0.000_Length_1876	algal	NO_cnidarian_genomic_evidence	0	1876
Locus_8702_Transcript_1/1_Confidence_0.000_Length_1196	algal	NO_cnidarian_genomic_evidence	0	1196
Locus_115183_Transcript_1/1_Confidence_1.000_Length_678	algal	cnidarian_genomic_evidence	422.423180908	678
Locus_6957_Transcript_1/1_Confidence_0.000_Length_2659	cnidarian	cnidarian_genomic_evidence	79.125222552	2659
Locus_11205_Transcript_1/1_Confidence_1.000_Length_303	algal	NO_cnidarian_genomic_evidence	0	303
Locus_117196_Transcript_16/33_Confidence_11.000_Length_457	algal	cnidarian_genomic_evidence	85.554376179	457
Locus_31514_Transcript_1/1_Confidence_0.000_Length_3849	algal	NO_cnidarian_genomic_evidence	0	3849
Locus_78868_Transcript_1/1_Confidence_0.000_Length_907	cnidarian	cnidarian_genomic_evidence	2394.99443353	907
Locus_27451_Transcript_1/1_Confidence_1.000_Length_855	cnidarian	cnidarian_genomic_evidence	125.783895054	855
Locus_66136_Transcript_1/1_Confidence_0.000_Length_1133	cnidarian	cnidarian_genomic_evidence	153.689986891	1133
Locus_8826_Transcript_1/1_Confidence_0.000_Length_3920	cnidarian	cnidarian_genomic_evidence	172.373405775	3920
Locus_53509_Transcript_1/1_Confidence_0.000_Length_5640	bacteria	NO_cnidarian_genomic_evidence	0.114742930909	5640
Locus_95409_Transcript_1/1_Confidence_0.000_Length_2333	cnidarian	cnidarian_genomic_evidence	56.0372950994	2333
Locus_117389_Transcript_1/1_Confidence_1.000_Length_1140	algal	NO_cnidarian_genomic_evidence	0	1140
Locus_22303_Transcript_1/1_Confidence_1.000_Length_216	algal	NO_cnidarian_genomic_evidence	0	216
Locus_26053_Transcript_1/1_Confidence_1.000_Length_3929	algal	NO_cnidarian_genomic_evidence	0	3929
Locus_87534_Transcript_1/1_Confidence_0.000_Length_1991	cnidarian	cnidarian_genomic_evidence	1045.59863041	1991
Locus_3133_Transcript_1/1_Confidence_1.000_Length_1912	algal	NO_cnidarian_genomic_evidence	0	1912
Locus_127273_Transcript_1/7_Confidence_1.000_Length_1804	algal	cnidarian_genomic_evidence	334.154965556	1804
Locus_9001_Transcript_1/1_Confidence_1.000_Length_1024	cnidarian	cnidarian_genomic_evidence	728.279632674	1024
Locus_4293_Transcript_2/2_Confidence_1.000_Length_1490	cnidarian	cnidarian_genomic_evidence	138.882385926	1490
Locus_52047_Transcript_1/1_Confidence_0.000_Length_1481	cnidarian	cnidarian_genomic_evidence	5014.42610088	1481
Locus_66508_Transcript_1/1_Confidence_0.000_Length_1577	cnidarian	cnidarian_genomic_evidence	241.857314313	1577
Locus_80339_Transcript_1/1_Confidence_0.000_Length_1847	algal	NO_cnidarian_genomic_evidence	0	1847
Locus_6454_Transcript_1/1_Confidence_0.000_Length_1022	cnidarian	cnidarian_genomic_evidence	126.805229381	1022
Locus_6996_Transcript_2/2_Confidence_1.000_Length_1865	cnidarian	cnidarian_genomic_evidence	67.8999090676	1865
Locus_19062_Transcript_1/1_Confidence_1.000_Length_1197	algal	NO_cnidarian_genomic_evidence	0	1197
Locus_130459_Transcript_1/1_Confidence_1.000_Length_546	cnidarian	cnidarian_genomic_evidence	129.205934159	546
Locus_44207_Transcript_1/1_Confidence_0.000_Length_735	cnidarian	cnidarian_genomic_evidence	87.0512102957	735
Locus_3117_Transcript_1/1_Confidence_1.000_Length_1226	algal	NO_cnidarian_genomic_evidence	0	1226
Locus_53468_Transcript_1/1_Confidence_0.000_Length_5331	cnidarian	cnidarian_genomic_evidence	182.113064679	5331
Locus_23072_Transcript_1/1_Confidence_2.000_Length_240	algal	NO_cnidarian_genomic_evidence	0	240
Locus_28734_Transcript_1/1_Confidence_2.000_Length_344	algal	NO_cnidarian_genomic_evidence	0	344
Locus_127551_Transcript_1/1_Confidence_0.000_Length_2499	cnidarian	cnidarian_genomic_evidence	716.352053973	2499
Locus_31257_Transcript_1/1_Confidence_1.000_Length_2152	algal	NO_cnidarian_genomic_evidence	1.60133923435	2152
Locus_61251_Transcript_1/1_Confidence_0.000_Length_936	algal	NO_cnidarian_genomic_evidence	0	936
Locus_13450_Transcript_1/1_Confidence_1.000_Length_230	algal	NO_cnidarian_genomic_evidence	0	230
Locus_57287_Transcript_1/1_Confidence_0.000_Length_1322	cnidarian	cnidarian_genomic_evidence	447.893915997	1322
Locus_28971_Transcript_1/1_Confidence_1.000_Length_267	algal	NO_cnidarian_genomic_evidence	0	267
Locus_24221_Transcript_1/1_Confidence_1.000_Length_1466	algal	NO_cnidarian_genomic_evidence	0	1466
Locus_30797_Transcript_1/1_Confidence_0.000_Length_7711	cnidarian	cnidarian_genomic_evidence	198.690193999	7711
Locus_35930_Transcript_1/1_Confidence_0.000_Length_1729	algal	NO_cnidarian_genomic_evidence	0.0465140611181	1729
Locus_80202_Transcript_1/1_Confidence_0.000_Length_2192	cnidarian	cnidarian_genomic_evidence	203.630603751	2192
Locus_14069_Transcript_1/1_Confidence_1.000_Length_1088	algal	NO_cnidarian_genomic_evidence	0	1088
Locus_107610_Transcript_1/1_Confidence_0.000_Length_351	cnidarian	cnidarian_genomic_evidence	169.374577221	351
Locus_23744_Transcript_15/31_Confidence_7.000_Length_1622	cnidarian	cnidarian_genomic_evidence	123.133618372	1622
Locus_33636_Transcript_1/1_Confidence_1.000_Length_3944	cnidarian	cnidarian_genomic_evidence	234.658500989	3944
Locus_52134_Transcript_1/1_Confidence_0.000_Length_481	algal	cnidarian_genomic_evidence	13.8326949432	481
Locus_38248_Transcript_1/1_Confidence_0.000_Length_1236	cnidarian	cnidarian_genomic_evidence	252.154944246	1236
Locus_45164_Transcript_1/1_Confidence_0.000_Length_765	cnidarian	cnidarian_genomic_evidence	123.904248363	765
Locus_24301_Transcript_1/1_Confidence_0.000_Length_1080	cnidarian	cnidarian_genomic_evidence	110.260697486	1080
Locus_128909_Transcript_1/1_Confidence_0.000_Length_2241	cnidarian	cnidarian_genomic_evidence	250.830762708	2241
Locus_122500_Transcript_1/1_Confidence_1.000_Length_1486	algal	NO_cnidarian_genomic_evidence	0	1486
Locus_13157_Transcript_1/1_Confidence_0.000_Length_9265	cnidarian	cnidarian_genomic_evidence	142.148105261	9265
Locus_28025_Transcript_1/1_Confidence_1.000_Length_1035	algal	NO_cnidarian_genomic_evidence	0	1035
Locus_118036_Transcript_1/1_Confidence_0.000_Length_1140	algal	NO_cnidarian_genomic_evidence	0	1140
Locus_128503_Transcript_1/1_Confidence_0.000_Length_1112	algal	NO_cnidarian_genomic_evidence	0	1112
Locus_17548_Transcript_1/1_Confidence_1.000_Length_791	algal	NO_cnidarian_genomic_evidence	0.0977974009315	791
Locus_99413_Transcript_1/1_Confidence_0.000_Length_1408	cnidarian	cnidarian_genomic_evidence	126.051622226	1408
Locus_825_Transcript_1/1_Confidence_0.000_Length_1802	cnidarian	cnidarian_genomic_evidence	253.306741827	1802
Locus_90430_Transcript_1/1_Confidence_0.000_Length_2512	cnidarian	cnidarian_genomic_evidence	5831.44547385	2512
Locus_15001_Transcript_9/15_Confidence_3.000_Length_278	algal	cnidarian_genomic_evidence	2592.38452249	278
Locus_86093_Transcript_1/1_Confidence_0.000_Length_445	cnidarian	cnidarian_genomic_evidence	932.92178136	445
Locus_129016_Transcript_1/1_Confidence_1.000_Length_978	algal	NO_cnidarian_genomic_evidence	0	978
Locus_14008_Transcript_1/1_Confidence_1.000_Length_3506	cnidarian	NO_cnidarian_genomic_evidence	0	3506
Locus_92265_Transcript_1/1_Confidence_0.000_Length_1808	cnidarian	cnidarian_genomic_evidence	42.5672207946	1808
Locus_118924_Transcript_1/1_Confidence_1.000_Length_1069	algal	NO_cnidarian_genomic_evidence	0	1069
Locus_26556_Transcript_1/1_Confidence_1.000_Length_710	algal	NO_cnidarian_genomic_evidence	0	710
Locus_126837_Transcript_1/1_Confidence_1.000_Length_217	algal	NO_cnidarian_genomic_evidence	0	217
Locus_2565_Transcript_1/1_Confidence_1.000_Length_2068	algal	NO_cnidarian_genomic_evidence	0	2068
Locus_79568_Transcript_1/1_Confidence_0.000_Length_610	cnidarian	cnidarian_genomic_evidence	948.266486429	610
Locus_10492_Transcript_1/1_Confidence_1.000_Length_238	algal	NO_cnidarian_genomic_evidence	1.03623532829	238
Locus_122269_Transcript_2/2_Confidence_2.000_Length_2579	cnidarian	cnidarian_genomic_evidence	182.144175174	2579
Locus_26034_Transcript_1/1_Confidence_0.000_Length_647	cnidarian	cnidarian_genomic_evidence	311.414628087	647
Locus_21123_Transcript_1/1_Confidence_0.000_Length_1255	cnidarian	cnidarian_genomic_evidence	1229.44696553	1255
Locus_35624_Transcript_1/1_Confidence_0.000_Length_2061	algal	NO_cnidarian_genomic_evidence	0.0379000937395	2061
Locus_6181_Transcript_1/1_Confidence_1.000_Length_1369	cnidarian	NO_cnidarian_genomic_evidence	0	1369
Locus_65231_Transcript_1/1_Confidence_0.000_Length_4287	cnidarian	cnidarian_genomic_evidence	166.999873372	4287
Locus_67140_Transcript_1/1_Confidence_0.000_Length_3072	cnidarian	NO_cnidarian_genomic_evidence	0.0860877449657	3072
Locus_84549_Transcript_1/1_Confidence_0.000_Length_1602	algal	NO_cnidarian_genomic_evidence	0	1602
Locus_25281_Transcript_1/1_Confidence_1.000_Length_1834	algal	NO_cnidarian_genomic_evidence	0	1834
Locus_13168_Transcript_1/1_Confidence_0.000_Length_676	cnidarian	cnidarian_genomic_evidence	169.334792459	676
Locus_116029_Transcript_1/1_Confidence_1.000_Length_1104	algal	NO_cnidarian_genomic_evidence	0	1104
Locus_114705_Transcript_1/1_Confidence_0.000_Length_1709	cnidarian	cnidarian_genomic_evidence	142.858138005	1709
Locus_127694_Transcript_1/1_Confidence_0.000_Length_2298	algal	cnidarian_genomic_evidence	31.9360444789	2298
Locus_14480_Transcript_3/3_Confidence_4.000_Length_1170	cnidarian	cnidarian_genomic_evidence	236.695089371	1170
Locus_100447_Transcript_1/1_Confidence_0.000_Length_1288	cnidarian	cnidarian_genomic_evidence	165.470847886	1288
Locus_37371_Transcript_1/1_Confidence_1.000_Length_293	algal	NO_cnidarian_genomic_evidence	0	293
Locus_10581_Transcript_2/2_Confidence_7.000_Length_1840	bacteria	NO_cnidarian_genomic_evidence	0	1840
Locus_64443_Transcript_1/1_Confidence_0.000_Length_1118	cnidarian	cnidarian_genomic_evidence	1531.51593754	1118
Locus_33674_Transcript_1/1_Confidence_0.000_Length_1904	cnidarian	cnidarian_genomic_evidence	150.982598085	1904
Locus_71617_Transcript_1/1_Confidence_0.000_Length_779	cnidarian	cnidarian_genomic_evidence	97.4105781527	779
Locus_5596_Transcript_4/5_Confidence_1.000_Length_1362	cnidarian	cnidarian_genomic_evidence	354.66916587	1362
Locus_47248_Transcript_1/1_Confidence_0.000_Length_5695	cnidarian	cnidarian_genomic_evidence	160.481476611	5695
Locus_17308_Transcript_2/2_Confidence_1.000_Length_1088	algal	NO_cnidarian_genomic_evidence	0	1088
Locus_20726_Transcript_1/1_Confidence_1.000_Length_325	algal	NO_cnidarian_genomic_evidence	0	325
Locus_9033_Transcript_1/1_Confidence_1.000_Length_3078	algal	NO_cnidarian_genomic_evidence	0	3078
Locus_53711_Transcript_1/1_Confidence_0.000_Length_1747	cnidarian	cnidarian_genomic_evidence	347.956290255	1747
Locus_54321_Transcript_1/1_Confidence_0.000_Length_830	cnidarian	cnidarian_genomic_evidence	166.621036042	830
Locus_118591_Transcript_1/1_Confidence_1.000_Length_1219	algal	NO_cnidarian_genomic_evidence	0	1219
Locus_38369_Transcript_1/1_Confidence_0.000_Length_383	cnidarian	NO_cnidarian_genomic_evidence	0	383
Locus_38923_Transcript_1/1_Confidence_0.000_Length_1399	algal	NO_cnidarian_genomic_evidence	0.116221444148	1399
Locus_67184_Transcript_1/1_Confidence_0.000_Length_624	algal	NO_cnidarian_genomic_evidence	0	624
Locus_76807_Transcript_1/1_Confidence_0.000_Length_7049	cnidarian	cnidarian_genomic_evidence	238.589196989	7049
Locus_31615_Transcript_2/2_Confidence_3.000_Length_1721	algal	NO_cnidarian_genomic_evidence	0	1721
Locus_1143_Transcript_1/1_Confidence_1.000_Length_254	cnidarian	cnidarian_genomic_evidence	1203.03112426	254
Locus_31761_Transcript_1/1_Confidence_1.000_Length_203	algal	NO_cnidarian_genomic_evidence	0	203
Locus_51856_Transcript_1/1_Confidence_0.000_Length_1535	cnidarian	cnidarian_genomic_evidence	116.010887308	1535
Locus_118047_Transcript_1/1_Confidence_1.000_Length_378	algal	NO_cnidarian_genomic_evidence	0	378
Locus_23487_Transcript_2/2_Confidence_1.000_Length_370	algal	NO_cnidarian_genomic_evidence	0	370
Locus_26277_Transcript_1/1_Confidence_1.000_Length_1405	algal	NO_cnidarian_genomic_evidence	0	1405
Locus_2936_Transcript_1/1_Confidence_1.000_Length_359	cnidarian	cnidarian_genomic_evidence	402.172423789	359
Locus_15755_Transcript_1/1_Confidence_1.000_Length_936	algal	NO_cnidarian_genomic_evidence	0	936
Locus_27794_Transcript_1/1_Confidence_0.000_Length_3194	cnidarian	cnidarian_genomic_evidence	260.587526192	3194
Locus_130109_Transcript_2/2_Confidence_1.000_Length_613	algal	NO_cnidarian_genomic_evidence	2.88442908552	613
Locus_21277_Transcript_1/1_Confidence_1.000_Length_403	algal	NO_cnidarian_genomic_evidence	3.09693575367	403
Locus_120920_Transcript_1/1_Confidence_1.000_Length_2624	algal	NO_cnidarian_genomic_evidence	0	2624
Locus_29910_Transcript_2/4_Confidence_1.000_Length_1232	algal	NO_cnidarian_genomic_evidence	0	1232
Locus_26907_Transcript_1/2_Confidence_17.000_Length_263	algal	NO_cnidarian_genomic_evidence	0	263
Locus_24349_Transcript_1/1_Confidence_1.000_Length_234	algal	NO_cnidarian_genomic_evidence	0	234
Locus_19200_Transcript_1/1_Confidence_0.000_Length_1916	algal	NO_cnidarian_genomic_evidence	0	1916
Locus_51005_Transcript_1/1_Confidence_0.000_Length_3682	cnidarian	cnidarian_genomic_evidence	2162.23004136	3682
Locus_9878_Transcript_1/1_Confidence_0.000_Length_2872	cnidarian	cnidarian_genomic_evidence	183.93103609	2872
Locus_23504_Transcript_1/1_Confidence_1.000_Length_1511	cnidarian	cnidarian_genomic_evidence	205.871309675	1511
Locus_37806_Transcript_1/1_Confidence_0.000_Length_1284	algal	NO_cnidarian_genomic_evidence	0	1284
Locus_30959_Transcript_1/1_Confidence_1.000_Length_336	algal	NO_cnidarian_genomic_evidence	0	336
Locus_30822_Transcript_1/1_Confidence_2.000_Length_287	cnidarian	cnidarian_genomic_evidence	229.067167774	287
Locus_121606_Transcript_1/1_Confidence_1.000_Length_3764	algal	NO_cnidarian_genomic_evidence	0.0491959615045	3764
Locus_13898_Transcript_1/1_Confidence_0.000_Length_620	cnidarian	cnidarian_genomic_evidence	117.620454358	620
Locus_125645_Transcript_1/1_Confidence_0.000_Length_2962	cnidarian	cnidarian_genomic_evidence	158.968775435	2962
Locus_124585_Transcript_1/1_Confidence_1.000_Length_2528	cnidarian	cnidarian_genomic_evidence	219.866032679	2528
Locus_25928_Transcript_1/1_Confidence_1.000_Length_1137	algal	NO_cnidarian_genomic_evidence	0	1137
Locus_49258_Transcript_1/1_Confidence_0.000_Length_2290	cnidarian	cnidarian_genomic_evidence	354.944955412	2290
Locus_18945_Transcript_1/1_Confidence_1.000_Length_1003	algal	NO_cnidarian_genomic_evidence	0	1003
Locus_11913_Transcript_1/1_Confidence_1.000_Length_782	algal	NO_cnidarian_genomic_evidence	1.49909044498	782
Locus_24120_Transcript_1/1_Confidence_0.000_Length_5837	algal	NO_cnidarian_genomic_evidence	0.732796550101	5837
Locus_72255_Transcript_1/1_Confidence_0.000_Length_957	algal	NO_cnidarian_genomic_evidence	0	957
Locus_69846_Transcript_1/1_Confidence_0.000_Length_1978	cnidarian	cnidarian_genomic_evidence	1846.50221458	1978
Locus_2973_Transcript_1/1_Confidence_1.000_Length_996	algal	NO_cnidarian_genomic_evidence	0	996
Locus_24928_Transcript_1/1_Confidence_1.000_Length_2806	algal	NO_cnidarian_genomic_evidence	0.29055940835	2806
Locus_28061_Transcript_1/1_Confidence_2.000_Length_221	algal	NO_cnidarian_genomic_evidence	6.8393790552	221
Locus_23182_Transcript_1/2_Confidence_1.000_Length_1886	cnidarian	NO_cnidarian_genomic_evidence	0	1886
Locus_120219_Transcript_2/6_Confidence_22.000_Length_389	cnidarian	cnidarian_genomic_evidence	108.491072783	389
Locus_120774_Transcript_1/1_Confidence_0.000_Length_1952	cnidarian	cnidarian_genomic_evidence	173.623267369	1952
Locus_129576_Transcript_1/1_Confidence_0.000_Length_2641	cnidarian	cnidarian_genomic_evidence	107.989723351	2641
Locus_39134_Transcript_1/1_Confidence_0.000_Length_2841	cnidarian	cnidarian_genomic_evidence	473.372178805	2841
Locus_1955_Transcript_2/2_Confidence_1.000_Length_2365	cnidarian	cnidarian_genomic_evidence	206.93646885	2365
Locus_111897_Transcript_1/1_Confidence_0.000_Length_1049	algal	NO_cnidarian_genomic_evidence	0	1049
Locus_121309_Transcript_2/2_Confidence_1.000_Length_2177	algal	NO_cnidarian_genomic_evidence	0	2177
Locus_33904_Transcript_1/1_Confidence_1.000_Length_3263	algal	NO_cnidarian_genomic_evidence	0	3263
Locus_116921_Transcript_1/1_Confidence_1.000_Length_874	algal	NO_cnidarian_genomic_evidence	0	874
Locus_5615_Transcript_1/1_Confidence_0.000_Length_662	cnidarian	cnidarian_genomic_evidence	98.8756569783	662
Locus_8508_Transcript_1/1_Confidence_1.000_Length_1356	algal	NO_cnidarian_genomic_evidence	0	1356
Locus_119266_Transcript_2/2_Confidence_1.000_Length_805	cnidarian	cnidarian_genomic_evidence	240.840841662	805
Locus_125511_Transcript_1/1_Confidence_1.000_Length_836	algal	NO_cnidarian_genomic_evidence	0.958598031475	836
Locus_91995_Transcript_1/1_Confidence_0.000_Length_1888	cnidarian	cnidarian_genomic_evidence	210.542599292	1888
Locus_117301_Transcript_1/1_Confidence_0.000_Length_1485	cnidarian	cnidarian_genomic_evidence	186.620196341	1485
Locus_103143_Transcript_1/1_Confidence_0.000_Length_896	cnidarian	cnidarian_genomic_evidence	107.448015102	896
Locus_97396_Transcript_1/1_Confidence_0.000_Length_5924	cnidarian	cnidarian_genomic_evidence	5813.43537505	5924
Locus_84752_Transcript_1/1_Confidence_0.000_Length_903	cnidarian	cnidarian_genomic_evidence	210.459453296	903
Locus_29559_Transcript_1/1_Confidence_1.000_Length_3452	algal	NO_cnidarian_genomic_evidence	0.188449095965	3452
Locus_28682_Transcript_1/1_Confidence_1.000_Length_1299	cnidarian	NO_cnidarian_genomic_evidence	0.142856491229	1299
Locus_13954_Transcript_1/1_Confidence_0.000_Length_1692	bacteria	NO_cnidarian_genomic_evidence	0.108769941407	1692
Locus_102654_Transcript_1/1_Confidence_0.000_Length_2938	cnidarian	cnidarian_genomic_evidence	2416.15521422	2938
Locus_121307_Transcript_1/1_Confidence_2.000_Length_1072	algal	NO_cnidarian_genomic_evidence	0	1072
Locus_19490_Transcript_1/1_Confidence_1.000_Length_2027	algal	NO_cnidarian_genomic_evidence	0	2027
Locus_89399_Transcript_1/1_Confidence_0.000_Length_671	cnidarian	cnidarian_genomic_evidence	74.7563408242	671
Locus_89717_Transcript_1/1_Confidence_0.000_Length_3005	cnidarian	cnidarian_genomic_evidence	389.27412689	3005
Locus_124262_Transcript_1/1_Confidence_0.000_Length_2195	cnidarian	cnidarian_genomic_evidence	188.847589574	2195
Locus_10881_Transcript_1/1_Confidence_0.000_Length_2964	cnidarian	cnidarian_genomic_evidence	153.729033901	2964
Locus_7386_Transcript_1/1_Confidence_1.000_Length_522	algal	NO_cnidarian_genomic_evidence	0.516061791209	522
Locus_48597_Transcript_1/1_Confidence_0.000_Length_503	cnidarian	cnidarian_genomic_evidence	127.516568887	503
Locus_124022_Transcript_1/1_Confidence_1.000_Length_1967	algal	NO_cnidarian_genomic_evidence	0	1967
Locus_112261_Transcript_1/1_Confidence_0.000_Length_398	cnidarian	cnidarian_genomic_evidence	48.3636679184	398
Locus_19959_Transcript_1/1_Confidence_0.000_Length_885	algal	NO_cnidarian_genomic_evidence	1.05426667821	885
Locus_127382_Transcript_1/1_Confidence_2.000_Length_1380	cnidarian	NO_cnidarian_genomic_evidence	0	1380
Locus_75214_Transcript_1/1_Confidence_0.000_Length_1819	cnidarian	cnidarian_genomic_evidence	191.15728369	1819
Locus_119832_Transcript_1/1_Confidence_1.000_Length_1379	algal	NO_cnidarian_genomic_evidence	0	1379
Locus_65150_Transcript_1/1_Confidence_0.000_Length_1586	algal	NO_cnidarian_genomic_evidence	1.82092747259	1586
Locus_26973_Transcript_1/1_Confidence_1.000_Length_1267	algal	NO_cnidarian_genomic_evidence	0	1267
Locus_3735_Transcript_1/1_Confidence_1.000_Length_2096	algal	NO_cnidarian_genomic_evidence	0.105755832458	2096
Locus_117852_Transcript_1/3_Confidence_4.000_Length_1818	cnidarian	cnidarian_genomic_evidence	221.230215094	1818
Locus_98540_Transcript_1/1_Confidence_0.000_Length_1263	algal	NO_cnidarian_genomic_evidence	0.701216037356	1263
Locus_125952_Transcript_1/1_Confidence_1.000_Length_1583	algal	NO_cnidarian_genomic_evidence	1.44379800964	1583
Locus_32105_Transcript_1/1_Confidence_1.000_Length_1003	algal	NO_cnidarian_genomic_evidence	0	1003
Locus_21929_Transcript_1/1_Confidence_2.000_Length_1880	cnidarian	cnidarian_genomic_evidence	288.948543935	1880
Locus_97044_Transcript_1/1_Confidence_0.000_Length_408	cnidarian	cnidarian_genomic_evidence	93.0707833786	408
Locus_104574_Transcript_1/1_Confidence_0.000_Length_1750	cnidarian	cnidarian_genomic_evidence	208.64926048	1750
Locus_35700_Transcript_1/1_Confidence_1.000_Length_463	algal	NO_cnidarian_genomic_evidence	0.397485753367	463
Locus_8536_Transcript_1/1_Confidence_1.000_Length_614	cnidarian	cnidarian_genomic_evidence	500.543740633	614
Locus_35837_Transcript_1/1_Confidence_1.000_Length_2424	algal	NO_cnidarian_genomic_evidence	0	2424
Locus_127432_Transcript_14/20_Confidence_1.000_Length_432	cnidarian	cnidarian_genomic_evidence	114.475606611	432
Locus_1411_Transcript_1/1_Confidence_0.000_Length_1091	algal	NO_cnidarian_genomic_evidence	0.31663811197	1091
Locus_22508_Transcript_1/1_Confidence_1.000_Length_4338	algal	NO_cnidarian_genomic_evidence	0.0712532903401	4338
Locus_104885_Transcript_1/1_Confidence_0.000_Length_1742	algal	NO_cnidarian_genomic_evidence	9.55010937431	1742
Locus_7489_Transcript_1/1_Confidence_1.000_Length_3594	algal	NO_cnidarian_genomic_evidence	0	3594
Locus_26102_Transcript_1/1_Confidence_1.000_Length_1528	cnidarian	cnidarian_genomic_evidence	114.25340858	1528
Locus_128369_Transcript_2/13_Confidence_10.000_Length_2040	cnidarian	cnidarian_genomic_evidence	183.144069096	2040
Locus_4505_Transcript_1/1_Confidence_1.000_Length_818	algal	NO_cnidarian_genomic_evidence	0	818
Locus_97066_Transcript_1/1_Confidence_0.000_Length_1969	cnidarian	cnidarian_genomic_evidence	2991.60069996	1969
Locus_9502_Transcript_1/1_Confidence_1.000_Length_1066	cnidarian	cnidarian_genomic_evidence	198.721006937	1066
Locus_19621_Transcript_1/1_Confidence_0.000_Length_1485	cnidarian	NO_cnidarian_genomic_evidence	3.81027752922	1485
Locus_98742_Transcript_1/1_Confidence_0.000_Length_2979	cnidarian	cnidarian_genomic_evidence	304.646703316	2979
Locus_129666_Transcript_1/1_Confidence_1.000_Length_568	algal	NO_cnidarian_genomic_evidence	1.56159290921	568
Locus_21261_Transcript_1/1_Confidence_0.000_Length_2533	cnidarian	cnidarian_genomic_evidence	69.8972285008	2533
Locus_38750_Transcript_1/1_Confidence_0.000_Length_1332	algal	NO_cnidarian_genomic_evidence	0	1332
Locus_1435_Transcript_1/1_Confidence_1.000_Length_2650	algal	NO_cnidarian_genomic_evidence	0	2650
Locus_8479_Transcript_1/1_Confidence_0.000_Length_953	cnidarian	cnidarian_genomic_evidence	376.006160145	953
Locus_25688_Transcript_1/1_Confidence_1.000_Length_3476	algal	NO_cnidarian_genomic_evidence	0.158859861236	3476
Locus_26024_Transcript_1/1_Confidence_1.000_Length_1719	bacteria	NO_cnidarian_genomic_evidence	0.446940582793	1719
Locus_2459_Transcript_1/1_Confidence_1.000_Length_711	algal	NO_cnidarian_genomic_evidence	0.883546427796	711
Locus_124877_Transcript_1/1_Confidence_1.000_Length_1030	algal	NO_cnidarian_genomic_evidence	0	1030
Locus_99490_Transcript_1/1_Confidence_0.000_Length_6225	algal	NO_cnidarian_genomic_evidence	0.122801324775	6225
Locus_32276_Transcript_1/1_Confidence_0.000_Length_3879	cnidarian	cnidarian_genomic_evidence	198.817748724	3879
Locus_128622_Transcript_1/1_Confidence_1.000_Length_1241	algal	NO_cnidarian_genomic_evidence	0	1241
Locus_2563_Transcript_1/1_Confidence_1.000_Length_1819	algal	NO_cnidarian_genomic_evidence	0	1819
Locus_6713_Transcript_1/1_Confidence_1.000_Length_1390	algal	NO_cnidarian_genomic_evidence	0	1390
Locus_18185_Transcript_1/1_Confidence_0.000_Length_944	cnidarian	cnidarian_genomic_evidence	178.422924582	944
Locus_4642_Transcript_1/1_Confidence_1.000_Length_359	algal	NO_cnidarian_genomic_evidence	0	359
Locus_36580_Transcript_1/1_Confidence_1.000_Length_1942	algal	NO_cnidarian_genomic_evidence	0	1942
Locus_40968_Transcript_1/1_Confidence_0.000_Length_334	cnidarian	cnidarian_genomic_evidence	17.3524850018	334
Locus_23810_Transcript_1/1_Confidence_0.000_Length_643	cnidarian	cnidarian_genomic_evidence	84.4978902064	643
Locus_29273_Transcript_1/1_Confidence_1.000_Length_5902	cnidarian	cnidarian_genomic_evidence	218.572685012	5902
Locus_19339_Transcript_1/1_Confidence_0.000_Length_221	cnidarian	cnidarian_genomic_evidence	106.916419752	221
Locus_128194_Transcript_1/1_Confidence_1.000_Length_1372	algal	NO_cnidarian_genomic_evidence	3.43457753676	1372
Locus_11833_Transcript_1/1_Confidence_1.000_Length_1019	algal	NO_cnidarian_genomic_evidence	0	1019
Locus_19759_Transcript_1/1_Confidence_0.000_Length_4536	cnidarian	cnidarian_genomic_evidence	241.754823364	4536
Locus_4295_Transcript_1/1_Confidence_1.000_Length_215	algal	NO_cnidarian_genomic_evidence	0	215
Locus_124934_Transcript_1/1_Confidence_1.000_Length_826	algal	NO_cnidarian_genomic_evidence	0	826
Locus_1183_Transcript_1/1_Confidence_1.000_Length_2202	algal	NO_cnidarian_genomic_evidence	0	2202
Locus_37942_Transcript_1/1_Confidence_1.000_Length_2691	cnidarian	cnidarian_genomic_evidence	241.887013697	2691
Locus_115559_Transcript_1/1_Confidence_1.000_Length_746	algal	NO_cnidarian_genomic_evidence	4.02134353179	746
Locus_10057_Transcript_4/5_Confidence_5.000_Length_1376	cnidarian	cnidarian_genomic_evidence	203.264918346	1376
Locus_8410_Transcript_1/1_Confidence_0.000_Length_973	cnidarian	cnidarian_genomic_evidence	116.03461566	973
Locus_83853_Transcript_1/1_Confidence_0.000_Length_4152	cnidarian	cnidarian_genomic_evidence	346.452472257	4152
Locus_88630_Transcript_1/1_Confidence_0.000_Length_298	cnidarian	cnidarian_genomic_evidence	722.144697243	298
Locus_54073_Transcript_1/1_Confidence_0.000_Length_969	cnidarian	cnidarian_genomic_evidence	513.002501476	969
Locus_125193_Transcript_1/1_Confidence_1.000_Length_1392	algal	NO_cnidarian_genomic_evidence	0	1392
Locus_84399_Transcript_1/1_Confidence_0.000_Length_669	cnidarian	cnidarian_genomic_evidence	324.821013346	669
Locus_93365_Transcript_1/1_Confidence_0.000_Length_680	cnidarian	cnidarian_genomic_evidence	297.345347937	680
Locus_10627_Transcript_1/1_Confidence_1.000_Length_2252	algal	NO_cnidarian_genomic_evidence	0.39101618643	2252
Locus_22699_Transcript_1/1_Confidence_2.000_Length_844	cnidarian	cnidarian_genomic_evidence	191.145673191	844
Locus_8796_Transcript_1/1_Confidence_1.000_Length_2091	algal	NO_cnidarian_genomic_evidence	0	2091
Locus_103710_Transcript_1/1_Confidence_0.000_Length_3055	cnidarian	cnidarian_genomic_evidence	183.132795011	3055
Locus_61126_Transcript_1/1_Confidence_0.000_Length_1639	algal	NO_cnidarian_genomic_evidence	0	1639
Locus_55638_Transcript_1/1_Confidence_0.000_Length_873	cnidarian	cnidarian_genomic_evidence	117.709498352	873
Locus_29419_Transcript_1/1_Confidence_0.000_Length_2336	cnidarian	cnidarian_genomic_evidence	263.41105103	2336
Locus_1329_Transcript_1/1_Confidence_1.000_Length_1204	cnidarian	cnidarian_genomic_evidence	261.600636086	1204
Locus_86088_Transcript_1/1_Confidence_0.000_Length_869	cnidarian	cnidarian_genomic_evidence	103.838393106	869
Locus_100899_Transcript_1/1_Confidence_0.000_Length_11404	algal	cnidarian_genomic_evidence	95.3489035215	11404
Locus_53118_Transcript_1/1_Confidence_0.000_Length_1893	cnidarian	cnidarian_genomic_evidence	179.180810706	1893
Locus_24550_Transcript_1/1_Confidence_1.000_Length_1539	cnidarian	cnidarian_genomic_evidence	244.338196226	1539
Locus_23853_Transcript_1/1_Confidence_0.000_Length_1334	algal	NO_cnidarian_genomic_evidence	1.10543080052	1334
Locus_43586_Transcript_1/1_Confidence_0.000_Length_2441	cnidarian	cnidarian_genomic_evidence	275.445949006	2441
Locus_79224_Transcript_1/1_Confidence_0.000_Length_2985	cnidarian	cnidarian_genomic_evidence	440.150259095	2985
Locus_125883_Transcript_1/1_Confidence_1.000_Length_542	algal	NO_cnidarian_genomic_evidence	0.69583303808	542
Locus_37940_Transcript_1/1_Confidence_1.000_Length_1172	algal	NO_cnidarian_genomic_evidence	0	1172
Locus_117620_Transcript_1/1_Confidence_1.000_Length_672	algal	NO_cnidarian_genomic_evidence	0	672
Locus_43652_Transcript_1/1_Confidence_0.000_Length_983	algal	NO_cnidarian_genomic_evidence	0	983
Locus_13346_Transcript_1/1_Confidence_1.000_Length_1343	bacteria	NO_cnidarian_genomic_evidence	0	1343
Locus_121542_Transcript_1/1_Confidence_1.000_Length_772	algal	NO_cnidarian_genomic_evidence	0	772
Locus_48019_Transcript_1/1_Confidence_0.000_Length_704	cnidarian	cnidarian_genomic_evidence	153.406775607	704
Locus_28389_Transcript_1/1_Confidence_1.000_Length_4887	cnidarian	cnidarian_genomic_evidence	126.072861726	4887
Locus_3916_Transcript_2/2_Confidence_1.000_Length_1465	algal	NO_cnidarian_genomic_evidence	0.069741953131	1465
Locus_23337_Transcript_1/1_Confidence_1.000_Length_175	cnidarian	NO_cnidarian_genomic_evidence	0	175
Locus_26288_Transcript_1/1_Confidence_1.000_Length_3058	algal	NO_cnidarian_genomic_evidence	0.267091196568	3058
Locus_99850_Transcript_1/1_Confidence_0.000_Length_2734	cnidarian	cnidarian_genomic_evidence	81.1479307357	2734
Locus_9577_Transcript_1/1_Confidence_0.000_Length_1228	cnidarian	cnidarian_genomic_evidence	155.927495229	1228
Locus_112347_Transcript_1/1_Confidence_0.000_Length_1922	cnidarian	cnidarian_genomic_evidence	180.533502828	1922
Locus_2298_Transcript_1/1_Confidence_1.000_Length_219	algal	NO_cnidarian_genomic_evidence	0	219
Locus_17522_Transcript_1/1_Confidence_1.000_Length_938	algal	NO_cnidarian_genomic_evidence	0.171477210391	938
Locus_57136_Transcript_1/1_Confidence_0.000_Length_2500	cnidarian	cnidarian_genomic_evidence	259.732644525	2500
Locus_51028_Transcript_1/1_Confidence_0.000_Length_1549	cnidarian	cnidarian_genomic_evidence	201.489269533	1549
Locus_36983_Transcript_1/1_Confidence_0.000_Length_2269	cnidarian	cnidarian_genomic_evidence	497.133327059	2269
Locus_9996_Transcript_1/1_Confidence_0.000_Length_6146	cnidarian	cnidarian_genomic_evidence	288.052142736	6146
Locus_108060_Transcript_1/1_Confidence_0.000_Length_773	cnidarian	cnidarian_genomic_evidence	693.372886689	773
Locus_97657_Transcript_1/1_Confidence_0.000_Length_10103	cnidarian	cnidarian_genomic_evidence	1312.16472783	10103
Locus_66105_Transcript_1/1_Confidence_0.000_Length_611	cnidarian	NO_cnidarian_genomic_evidence	0.314282341856	611
Locus_99372_Transcript_1/1_Confidence_0.000_Length_817	cnidarian	cnidarian_genomic_evidence	96.2580259374	817
Locus_32228_Transcript_3/3_Confidence_14.000_Length_1169	algal	NO_cnidarian_genomic_evidence	0.521246052206	1169
Locus_96602_Transcript_1/1_Confidence_0.000_Length_551	cnidarian	cnidarian_genomic_evidence	297.666494403	551
Locus_122367_Transcript_1/1_Confidence_1.000_Length_400	cnidarian	cnidarian_genomic_evidence	6520.11578415	400
Locus_85889_Transcript_1/1_Confidence_0.000_Length_4591	cnidarian	cnidarian_genomic_evidence	394.568868335	4591
Locus_99235_Transcript_1/1_Confidence_0.000_Length_653	algal	NO_cnidarian_genomic_evidence	0	653
Locus_128913_Transcript_1/1_Confidence_1.000_Length_987	algal	NO_cnidarian_genomic_evidence	0	987
Locus_31401_Transcript_1/1_Confidence_1.000_Length_1131	algal	NO_cnidarian_genomic_evidence	0.0911041834864	1131
Locus_53373_Transcript_1/1_Confidence_0.000_Length_766	cnidarian	cnidarian_genomic_evidence	178.07314364	766
Locus_120321_Transcript_1/1_Confidence_1.000_Length_290	bacteria	cnidarian_genomic_evidence	324.704376292	290
Locus_71575_Transcript_1/1_Confidence_0.000_Length_2566	cnidarian	cnidarian_genomic_evidence	55.1298144526	2566
Locus_1617_Transcript_1/1_Confidence_0.000_Length_3216	cnidarian	cnidarian_genomic_evidence	143.295474871	3216
Locus_19424_Transcript_1/1_Confidence_1.000_Length_682	algal	NO_cnidarian_genomic_evidence	0	682
Locus_11190_Transcript_1/1_Confidence_1.000_Length_3654	algal	NO_cnidarian_genomic_evidence	0.932232220889	3654
Locus_120426_Transcript_1/1_Confidence_0.000_Length_2269	cnidarian	cnidarian_genomic_evidence	209.068301219	2269
Locus_121149_Transcript_1/1_Confidence_1.000_Length_1048	algal	NO_cnidarian_genomic_evidence	1.40570506352	1048
Locus_17898_Transcript_1/1_Confidence_1.000_Length_1034	cnidarian	cnidarian_genomic_evidence	148.708777248	1034
Locus_8063_Transcript_1/1_Confidence_0.000_Length_378	cnidarian	cnidarian_genomic_evidence	156.697894175	378
Locus_122893_Transcript_1/1_Confidence_0.000_Length_2286	cnidarian	cnidarian_genomic_evidence	125.897821735	2286
Locus_29438_Transcript_1/1_Confidence_2.000_Length_3002	algal	NO_cnidarian_genomic_evidence	0	3002
Locus_50537_Transcript_1/1_Confidence_0.000_Length_399	bacteria	cnidarian_genomic_evidence	156.229268868	399
Locus_4019_Transcript_1/1_Confidence_0.000_Length_3399	cnidarian	cnidarian_genomic_evidence	84.5203838066	3399
Locus_25924_Transcript_1/1_Confidence_1.000_Length_582	algal	NO_cnidarian_genomic_evidence	0	582
Locus_20284_Transcript_1/1_Confidence_0.000_Length_472	cnidarian	cnidarian_genomic_evidence	120.637410491	472
Locus_55267_Transcript_1/1_Confidence_0.000_Length_524	cnidarian	cnidarian_genomic_evidence	228.230897247	524
Locus_14926_Transcript_1/1_Confidence_1.000_Length_1049	algal	NO_cnidarian_genomic_evidence	0.515248243505	1049
Locus_21604_Transcript_2/6_Confidence_1.000_Length_1714	cnidarian	NO_cnidarian_genomic_evidence	0	1714
Locus_65821_Transcript_1/1_Confidence_0.000_Length_516	cnidarian	cnidarian_genomic_evidence	33.5893257442	516
Locus_51599_Transcript_1/1_Confidence_0.000_Length_1176	cnidarian	cnidarian_genomic_evidence	118.354165402	1176
Locus_32782_Transcript_1/1_Confidence_0.000_Length_2222	cnidarian	cnidarian_genomic_evidence	28.7601369055	2222
Locus_23815_Transcript_1/1_Confidence_0.000_Length_416	algal	NO_cnidarian_genomic_evidence	0	416
Locus_118896_Transcript_1/1_Confidence_1.000_Length_1167	algal	NO_cnidarian_genomic_evidence	0.952788055783	1167
Locus_82352_Transcript_1/1_Confidence_0.000_Length_2888	cnidarian	cnidarian_genomic_evidence	367.413121693	2888
Locus_57735_Transcript_1/1_Confidence_0.000_Length_6336	cnidarian	cnidarian_genomic_evidence	714.9997836	6336
Locus_3344_Transcript_1/1_Confidence_1.000_Length_338	bacteria	cnidarian_genomic_evidence	90.7909299206	338
Locus_25978_Transcript_1/1_Confidence_1.000_Length_582	algal	NO_cnidarian_genomic_evidence	0	582
Locus_91851_Transcript_1/1_Confidence_0.000_Length_371	cnidarian	cnidarian_genomic_evidence	515.136450491	371
Locus_119052_Transcript_1/1_Confidence_0.000_Length_2375	cnidarian	cnidarian_genomic_evidence	385.690343561	2375
Locus_123072_Transcript_1/1_Confidence_1.000_Length_1814	algal	NO_cnidarian_genomic_evidence	0.782583794706	1814
Locus_121894_Transcript_1/1_Confidence_1.000_Length_1598	algal	NO_cnidarian_genomic_evidence	0	1598
Locus_118901_Transcript_1/1_Confidence_1.000_Length_2513	algal	NO_cnidarian_genomic_evidence	0	2513
Locus_15709_Transcript_1/1_Confidence_2.000_Length_1399	cnidarian	cnidarian_genomic_evidence	235.244936996	1399
Locus_11010_Transcript_1/1_Confidence_1.000_Length_390	cnidarian	cnidarian_genomic_evidence	187.240016858	390
Locus_16203_Transcript_1/1_Confidence_44.000_Length_369	cnidarian	cnidarian_genomic_evidence	79.9258775396	369
Locus_16181_Transcript_1/1_Confidence_1.000_Length_1736	algal	NO_cnidarian_genomic_evidence	0	1736
Locus_227_Transcript_1/1_Confidence_1.000_Length_1097	cnidarian	cnidarian_genomic_evidence	239.046025691	1097
Locus_28827_Transcript_1/1_Confidence_0.000_Length_1873	algal	NO_cnidarian_genomic_evidence	0	1873
Locus_22341_Transcript_1/1_Confidence_1.000_Length_539	algal	NO_cnidarian_genomic_evidence	0	539
Locus_106747_Transcript_1/1_Confidence_0.000_Length_2819	cnidarian	cnidarian_genomic_evidence	101.107883778	2819
Locus_25099_Transcript_1/1_Confidence_1.000_Length_256	algal	cnidarian_genomic_evidence	285.743221625	256
Locus_15192_Transcript_1/1_Confidence_0.000_Length_962	cnidarian	cnidarian_genomic_evidence	182.530878055	962
Locus_64274_Transcript_1/1_Confidence_0.000_Length_4239	cnidarian	cnidarian_genomic_evidence	1003.80162014	4239
Locus_124779_Transcript_1/1_Confidence_1.000_Length_1573	algal	NO_cnidarian_genomic_evidence	0	1573
Locus_97923_Transcript_1/1_Confidence_0.000_Length_1893	cnidarian	cnidarian_genomic_evidence	266.691635693	1893
Locus_12812_Transcript_1/1_Confidence_1.000_Length_730	algal	NO_cnidarian_genomic_evidence	0	730
Locus_5035_Transcript_1/1_Confidence_1.000_Length_308	cnidarian	NO_cnidarian_genomic_evidence	1.56325839709	308
Locus_7209_Transcript_3/3_Confidence_1.000_Length_788	algal	NO_cnidarian_genomic_evidence	0	788
Locus_23206_Transcript_1/1_Confidence_0.000_Length_310	cnidarian	cnidarian_genomic_evidence	112.261550634	310
Locus_19048_Transcript_1/1_Confidence_1.000_Length_268	cnidarian	cnidarian_genomic_evidence	117.033277887	268
Locus_14708_Transcript_1/1_Confidence_1.000_Length_2096	algal	NO_cnidarian_genomic_evidence	0	2096
Locus_410_Transcript_7/17_Confidence_1.000_Length_678	algal	NO_cnidarian_genomic_evidence	6.65340141518	678
Locus_833_Transcript_2/2_Confidence_1.000_Length_1305	cnidarian	cnidarian_genomic_evidence	130.026291919	1305
Locus_16651_Transcript_1/1_Confidence_1.000_Length_3575	algal	NO_cnidarian_genomic_evidence	0.229225118576	3575
Locus_117379_Transcript_1/1_Confidence_1.000_Length_974	algal	NO_cnidarian_genomic_evidence	0.578522263297	974
Locus_33415_Transcript_1/1_Confidence_0.000_Length_3360	cnidarian	cnidarian_genomic_evidence	111.925326954	3360
Locus_24696_Transcript_1/1_Confidence_1.000_Length_318	algal	NO_cnidarian_genomic_evidence	0	318
Locus_44063_Transcript_1/1_Confidence_0.000_Length_2574	cnidarian	cnidarian_genomic_evidence	182.813569479	2574
Locus_73586_Transcript_1/1_Confidence_0.000_Length_1261	algal	NO_cnidarian_genomic_evidence	0	1261
Locus_28643_Transcript_1/1_Confidence_1.000_Length_864	cnidarian	cnidarian_genomic_evidence	1494.71645319	864
Locus_30764_Transcript_1/1_Confidence_1.000_Length_245	algal	NO_cnidarian_genomic_evidence	0	245
Locus_15425_Transcript_9/16_Confidence_8.000_Length_558	cnidarian	cnidarian_genomic_evidence	155.600702155	558
Locus_30080_Transcript_1/1_Confidence_1.000_Length_1145	algal	NO_cnidarian_genomic_evidence	0.0710016595473	1145
Locus_121981_Transcript_1/1_Confidence_0.000_Length_8206	cnidarian	cnidarian_genomic_evidence	162.522336656	8206
Locus_17615_Transcript_1/1_Confidence_1.000_Length_1088	algal	NO_cnidarian_genomic_evidence	0	1088
Locus_70430_Transcript_1/1_Confidence_0.000_Length_3142	cnidarian	cnidarian_genomic_evidence	143.08713122	3142
Locus_49598_Transcript_1/1_Confidence_0.000_Length_386	cnidarian	cnidarian_genomic_evidence	8000.81422851	386
Locus_31324_Transcript_1/1_Confidence_0.000_Length_1628	cnidarian	cnidarian_genomic_evidence	232.19061643	1628
Locus_112682_Transcript_1/1_Confidence_0.000_Length_1667	algal	NO_cnidarian_genomic_evidence	0.111141926373	1667
Locus_30931_Transcript_1/1_Confidence_1.000_Length_1414	algal	NO_cnidarian_genomic_evidence	2.14824844783	1414
Locus_8892_Transcript_1/1_Confidence_0.000_Length_1397	cnidarian	cnidarian_genomic_evidence	249.370954576	1397
Locus_82396_Transcript_1/1_Confidence_0.000_Length_813	cnidarian	cnidarian_genomic_evidence	107.718254588	813
Locus_3073_Transcript_1/1_Confidence_0.000_Length_773	algal	NO_cnidarian_genomic_evidence	0	773
Locus_15974_Transcript_1/1_Confidence_2.000_Length_1220	cnidarian	NO_cnidarian_genomic_evidence	0	1220
Locus_29396_Transcript_1/1_Confidence_0.000_Length_6637	algal	NO_cnidarian_genomic_evidence	0.172295667759	6637
Locus_545_Transcript_1/1_Confidence_1.000_Length_1466	cnidarian	cnidarian_genomic_evidence	82.297142847	1466
Locus_605_Transcript_1/1_Confidence_0.000_Length_2015	cnidarian	cnidarian_genomic_evidence	192.411378924	2015
Locus_10736_Transcript_1/1_Confidence_1.000_Length_3799	algal	NO_cnidarian_genomic_evidence	0	3799
Locus_42412_Transcript_1/1_Confidence_0.000_Length_3987	cnidarian	cnidarian_genomic_evidence	103.127387021	3987
Locus_52777_Transcript_1/1_Confidence_0.000_Length_1393	cnidarian	cnidarian_genomic_evidence	206.27729002	1393
Locus_73042_Transcript_1/1_Confidence_0.000_Length_2454	bacteria	cnidarian_genomic_evidence	462.744024079	2454
Locus_122355_Transcript_7/7_Confidence_5.000_Length_589	cnidarian	cnidarian_genomic_evidence	6955.92499145	589
Locus_66814_Transcript_1/1_Confidence_0.000_Length_2223	algal	NO_cnidarian_genomic_evidence	0	2223
Locus_12111_Transcript_1/1_Confidence_1.000_Length_3016	cnidarian	cnidarian_genomic_evidence	160.989967882	3016
Locus_13623_Transcript_1/1_Confidence_1.000_Length_655	algal	NO_cnidarian_genomic_evidence	0	655
Locus_116814_Transcript_1/1_Confidence_1.000_Length_236	algal	cnidarian_genomic_evidence	207.391407187	236
Locus_124676_Transcript_1/1_Confidence_0.000_Length_703	algal	NO_cnidarian_genomic_evidence	0	703
Locus_16098_Transcript_1/2_Confidence_1.000_Length_1591	cnidarian	cnidarian_genomic_evidence	147.189703693	1591
Locus_119846_Transcript_1/1_Confidence_1.000_Length_1973	algal	NO_cnidarian_genomic_evidence	0	1973
Locus_106172_Transcript_1/1_Confidence_0.000_Length_822	cnidarian	cnidarian_genomic_evidence	171.652924473	822
Locus_117883_Transcript_1/1_Confidence_1.000_Length_230	algal	NO_cnidarian_genomic_evidence	0	230
Locus_30763_Transcript_1/1_Confidence_1.000_Length_1469	algal	NO_cnidarian_genomic_evidence	0.125483820085	1469
Locus_63422_Transcript_1/1_Confidence_0.000_Length_5157	algal	cnidarian_genomic_evidence	45.9132165421	5157
Locus_26997_Transcript_1/1_Confidence_53.000_Length_289	cnidarian	NO_cnidarian_genomic_evidence	0	289
Locus_30320_Transcript_1/1_Confidence_0.000_Length_392	cnidarian	cnidarian_genomic_evidence	217.342549936	392
Locus_54784_Transcript_1/1_Confidence_0.000_Length_607	algal	NO_cnidarian_genomic_evidence	2.76628785561	607
Locus_102414_Transcript_1/1_Confidence_0.000_Length_6509	cnidarian	cnidarian_genomic_evidence	535.74405185	6509
Locus_129534_Transcript_1/1_Confidence_0.000_Length_2134	cnidarian	cnidarian_genomic_evidence	236.059909343	2134
Locus_77800_Transcript_1/1_Confidence_0.000_Length_2054	algal	NO_cnidarian_genomic_evidence	2.71288749411	2054
Locus_41768_Transcript_1/1_Confidence_0.000_Length_753	algal	NO_cnidarian_genomic_evidence	0	753
Locus_94387_Transcript_1/1_Confidence_0.000_Length_1048	cnidarian	cnidarian_genomic_evidence	127.334914401	1048
Locus_128698_Transcript_1/1_Confidence_1.000_Length_259	algal	NO_cnidarian_genomic_evidence	0	259
Locus_14456_Transcript_3/6_Confidence_1.000_Length_3032	algal	NO_cnidarian_genomic_evidence	0	3032
Locus_61788_Transcript_1/1_Confidence_0.000_Length_353	cnidarian	cnidarian_genomic_evidence	97.4472720208	353
Locus_51173_Transcript_1/1_Confidence_0.000_Length_2409	algal	NO_cnidarian_genomic_evidence	0	2409
Locus_72333_Transcript_1/1_Confidence_0.000_Length_729	cnidarian	cnidarian_genomic_evidence	415.818025527	729
Locus_63617_Transcript_1/1_Confidence_0.000_Length_1258	cnidarian	cnidarian_genomic_evidence	852.577343583	1258
Locus_125791_Transcript_1/1_Confidence_1.000_Length_2966	bacteria	NO_cnidarian_genomic_evidence	2.29750531145	2966
Locus_56059_Transcript_1/1_Confidence_0.000_Length_4590	cnidarian	cnidarian_genomic_evidence	160.132960655	4590
Locus_36588_Transcript_1/1_Confidence_0.000_Length_1122	algal	NO_cnidarian_genomic_evidence	0	1122
Locus_12972_Transcript_1/1_Confidence_1.000_Length_1062	algal	NO_cnidarian_genomic_evidence	0.80867756592	1062
Locus_70638_Transcript_1/1_Confidence_0.000_Length_2432	cnidarian	cnidarian_genomic_evidence	416.448665535	2432
Locus_39557_Transcript_1/1_Confidence_0.000_Length_3282	cnidarian	cnidarian_genomic_evidence	16.2493269785	3282
Locus_49456_Transcript_1/1_Confidence_0.000_Length_2383	cnidarian	cnidarian_genomic_evidence	127.808775771	2383
Locus_61939_Transcript_1/1_Confidence_0.000_Length_8521	cnidarian	cnidarian_genomic_evidence	247.849200843	8521
Locus_83852_Transcript_1/1_Confidence_0.000_Length_3317	cnidarian	cnidarian_genomic_evidence	379.045901348	3317
Locus_17135_Transcript_1/1_Confidence_1.000_Length_5504	algal	NO_cnidarian_genomic_evidence	0.0337155854118	5504
Locus_115739_Transcript_1/1_Confidence_0.000_Length_2307	cnidarian	cnidarian_genomic_evidence	135.273298272	2307
Locus_127266_Transcript_1/1_Confidence_0.000_Length_1422	cnidarian	cnidarian_genomic_evidence	170.523169239	1422
Locus_33359_Transcript_3/3_Confidence_1.000_Length_1129	cnidarian	cnidarian_genomic_evidence	231.0491781	1129
Locus_9780_Transcript_1/1_Confidence_1.000_Length_276	algal	cnidarian_genomic_evidence	18.1813661898	276
Locus_32125_Transcript_1/1_Confidence_1.000_Length_1167	algal	NO_cnidarian_genomic_evidence	0.457677304482	1167
Locus_55613_Transcript_1/1_Confidence_0.000_Length_842	cnidarian	cnidarian_genomic_evidence	134.97910777	842
Locus_36938_Transcript_1/1_Confidence_0.000_Length_6218	cnidarian	cnidarian_genomic_evidence	213.091705756	6218
Locus_30552_Transcript_1/1_Confidence_1.000_Length_1174	algal	NO_cnidarian_genomic_evidence	0	1174
Locus_27205_Transcript_1/1_Confidence_0.000_Length_6230	cnidarian	NO_cnidarian_genomic_evidence	0.0419873121534	6230
Locus_906_Transcript_4/4_Confidence_1.000_Length_3693	cnidarian	cnidarian_genomic_evidence	223.759926579	3693
Locus_121815_Transcript_1/1_Confidence_0.000_Length_1467	cnidarian	cnidarian_genomic_evidence	151.468656828	1467
Locus_44795_Transcript_1/1_Confidence_0.000_Length_363	cnidarian	cnidarian_genomic_evidence	41.383126708	363
Locus_57027_Transcript_1/1_Confidence_0.000_Length_4667	cnidarian	cnidarian_genomic_evidence	134.547655239	4667
Locus_41949_Transcript_1/1_Confidence_0.000_Length_4590	cnidarian	cnidarian_genomic_evidence	175.04116875	4590
Locus_22973_Transcript_1/1_Confidence_1.000_Length_1635	cnidarian	cnidarian_genomic_evidence	256.631743223	1635
Locus_1802_Transcript_1/1_Confidence_1.000_Length_1217	algal	NO_cnidarian_genomic_evidence	0	1217
Locus_83867_Transcript_1/1_Confidence_0.000_Length_3244	cnidarian	cnidarian_genomic_evidence	375.262584346	3244
Locus_34709_Transcript_1/1_Confidence_1.000_Length_1544	cnidarian	NO_cnidarian_genomic_evidence	0	1544
Locus_82441_Transcript_1/1_Confidence_0.000_Length_3030	cnidarian	cnidarian_genomic_evidence	108.869776916	3030
Locus_123655_Transcript_1/1_Confidence_0.000_Length_642	algal	NO_cnidarian_genomic_evidence	0.172795349128	642
Locus_117979_Transcript_1/1_Confidence_1.000_Length_897	cnidarian	cnidarian_genomic_evidence	94.0729720238	897
Locus_31578_Transcript_4/14_Confidence_3.000_Length_387	algal	NO_cnidarian_genomic_evidence	0	387
Locus_19374_Transcript_1/1_Confidence_1.000_Length_1886	algal	NO_cnidarian_genomic_evidence	0	1886
Locus_122617_Transcript_1/1_Confidence_1.000_Length_2166	algal	NO_cnidarian_genomic_evidence	0.291763099441	2166
Locus_4153_Transcript_1/1_Confidence_0.000_Length_754	algal	NO_cnidarian_genomic_evidence	0.576347210692	754
Locus_128324_Transcript_1/1_Confidence_1.000_Length_2282	algal	NO_cnidarian_genomic_evidence	0	2282
Locus_2181_Transcript_1/1_Confidence_1.000_Length_3170	cnidarian	cnidarian_genomic_evidence	416.08927459	3170
Locus_130200_Transcript_1/1_Confidence_1.000_Length_1095	algal	NO_cnidarian_genomic_evidence	0	1095
Locus_88925_Transcript_1/1_Confidence_0.000_Length_5524	cnidarian	cnidarian_genomic_evidence	225.745834678	5524
Locus_29211_Transcript_1/1_Confidence_0.000_Length_681	cnidarian	cnidarian_genomic_evidence	202.288004175	681
Locus_28109_Transcript_1/1_Confidence_1.000_Length_939	algal	NO_cnidarian_genomic_evidence	1.18250312546	939
Locus_85344_Transcript_1/1_Confidence_0.000_Length_947	cnidarian	cnidarian_genomic_evidence	95.9831221211	947
Locus_7226_Transcript_1/1_Confidence_1.000_Length_1107	cnidarian	NO_cnidarian_genomic_evidence	0.162959869612	1107
Locus_7248_Transcript_1/1_Confidence_1.000_Length_633	algal	NO_cnidarian_genomic_evidence	0	633
Locus_95861_Transcript_1/1_Confidence_0.000_Length_5115	cnidarian	cnidarian_genomic_evidence	343.471273156	5115
Locus_25762_Transcript_1/1_Confidence_0.000_Length_611	algal	NO_cnidarian_genomic_evidence	5.71504342743	611
Locus_77554_Transcript_1/1_Confidence_0.000_Length_7328	cnidarian	cnidarian_genomic_evidence	375.489965348	7328
Locus_230_Transcript_1/1_Confidence_1.000_Length_923	algal	NO_cnidarian_genomic_evidence	0.768780410664	923
Locus_9984_Transcript_2/5_Confidence_1.000_Length_497	cnidarian	cnidarian_genomic_evidence	157.752611561	497
Locus_40325_Transcript_1/1_Confidence_0.000_Length_1649	cnidarian	cnidarian_genomic_evidence	721.420923256	1649
Locus_12076_Transcript_1/1_Confidence_1.000_Length_1350	algal	NO_cnidarian_genomic_evidence	0	1350
Locus_33118_Transcript_1/1_Confidence_1.000_Length_582	algal	NO_cnidarian_genomic_evidence	0	582
Locus_128746_Transcript_1/1_Confidence_17.000_Length_262	algal	cnidarian_genomic_evidence	57784.6791465	262
Locus_9301_Transcript_1/1_Confidence_1.000_Length_1180	algal	NO_cnidarian_genomic_evidence	0	1180
Locus_119112_Transcript_1/1_Confidence_1.000_Length_1239	algal	NO_cnidarian_genomic_evidence	0	1239
Locus_9598_Transcript_1/1_Confidence_0.000_Length_3960	cnidarian	cnidarian_genomic_evidence	174.982125444	3960
Locus_33657_Transcript_3/3_Confidence_1.000_Length_964	cnidarian	cnidarian_genomic_evidence	195.047494495	964
Locus_44303_Transcript_1/1_Confidence_0.000_Length_549	cnidarian	cnidarian_genomic_evidence	155.772838913	549
Locus_129709_Transcript_2/2_Confidence_1.000_Length_991	cnidarian	cnidarian_genomic_evidence	107.88316462	991
Locus_116031_Transcript_1/1_Confidence_0.000_Length_985	cnidarian	cnidarian_genomic_evidence	264.321523937	985
Locus_21631_Transcript_1/1_Confidence_1.000_Length_883	algal	NO_cnidarian_genomic_evidence	0	883
Locus_89851_Transcript_1/1_Confidence_0.000_Length_2891	cnidarian	cnidarian_genomic_evidence	121.878740366	2891
Locus_69473_Transcript_1/1_Confidence_0.000_Length_1546	cnidarian	cnidarian_genomic_evidence	68.6933030108	1546
Locus_115028_Transcript_2/2_Confidence_1.000_Length_3246	cnidarian	cnidarian_genomic_evidence	952.255512893	3246
Locus_23010_Transcript_1/1_Confidence_1.000_Length_2042	algal	NO_cnidarian_genomic_evidence	0	2042
Locus_121775_Transcript_1/1_Confidence_1.000_Length_1193	algal	NO_cnidarian_genomic_evidence	1.19005143429	1193
Locus_12644_Transcript_1/1_Confidence_0.000_Length_852	algal	NO_cnidarian_genomic_evidence	0	852
Locus_14986_Transcript_1/1_Confidence_0.000_Length_314	cnidarian	cnidarian_genomic_evidence	113.442713661	314
Locus_25876_Transcript_1/1_Confidence_1.000_Length_826	algal	NO_cnidarian_genomic_evidence	0.231419397537	826
Locus_33995_Transcript_1/1_Confidence_1.000_Length_521	cnidarian	cnidarian_genomic_evidence	246.093153799	521
Locus_68435_Transcript_1/1_Confidence_0.000_Length_1780	cnidarian	cnidarian_genomic_evidence	254.045323429	1780
Locus_10106_Transcript_1/1_Confidence_1.000_Length_382	algal	NO_cnidarian_genomic_evidence	1.15722787621	382
Locus_2595_Transcript_1/1_Confidence_1.000_Length_883	algal	NO_cnidarian_genomic_evidence	0	883
Locus_86509_Transcript_1/1_Confidence_0.000_Length_3724	cnidarian	cnidarian_genomic_evidence	126.599207769	3724
Locus_46009_Transcript_1/1_Confidence_0.000_Length_380	bacteria	cnidarian_genomic_evidence	61.1023553574	380
Locus_85923_Transcript_1/1_Confidence_0.000_Length_955	cnidarian	cnidarian_genomic_evidence	166.567812178	955
Locus_26081_Transcript_1/1_Confidence_1.000_Length_737	cnidarian	cnidarian_genomic_evidence	169.794280387	737
Locus_123869_Transcript_3/4_Confidence_1.000_Length_3613	algal	cnidarian_genomic_evidence	83.2472713468	3613
Locus_27109_Transcript_1/1_Confidence_1.000_Length_2304	cnidarian	NO_cnidarian_genomic_evidence	0	2304
Locus_37552_Transcript_1/1_Confidence_1.000_Length_1282	algal	NO_cnidarian_genomic_evidence	0	1282
Locus_1790_Transcript_1/1_Confidence_1.000_Length_278	algal	NO_cnidarian_genomic_evidence	0	278
Locus_123071_Transcript_1/1_Confidence_1.000_Length_1008	cnidarian	cnidarian_genomic_evidence	244.333941303	1008
Locus_119824_Transcript_1/1_Confidence_1.000_Length_2021	algal	NO_cnidarian_genomic_evidence	0	2021
Locus_29672_Transcript_1/1_Confidence_1.000_Length_287	cnidarian	NO_cnidarian_genomic_evidence	0	287
Locus_126851_Transcript_1/1_Confidence_0.000_Length_1993	cnidarian	cnidarian_genomic_evidence	160.152735984	1993
Locus_68140_Transcript_1/1_Confidence_0.000_Length_4347	cnidarian	cnidarian_genomic_evidence	228.772155337	4347
Locus_14006_Transcript_1/1_Confidence_1.000_Length_734	algal	NO_cnidarian_genomic_evidence	1.93338043735	734
Locus_16626_Transcript_1/1_Confidence_0.000_Length_4367	cnidarian	cnidarian_genomic_evidence	315.453168449	4367
Locus_11677_Transcript_1/2_Confidence_7.000_Length_3391	cnidarian	cnidarian_genomic_evidence	152.687527743	3391
Locus_14931_Transcript_1/1_Confidence_1.000_Length_758	algal	NO_cnidarian_genomic_evidence	0	758
Locus_22780_Transcript_1/1_Confidence_1.000_Length_914	algal	NO_cnidarian_genomic_evidence	0	914
Locus_128336_Transcript_1/1_Confidence_1.000_Length_2039	algal	NO_cnidarian_genomic_evidence	0	2039
Locus_32183_Transcript_1/1_Confidence_1.000_Length_273	algal	NO_cnidarian_genomic_evidence	0	273
Locus_115022_Transcript_1/1_Confidence_0.000_Length_1001	algal	NO_cnidarian_genomic_evidence	0	1001
Locus_35779_Transcript_1/1_Confidence_1.000_Length_1105	algal	NO_cnidarian_genomic_evidence	0	1105
Locus_97536_Transcript_1/1_Confidence_0.000_Length_5346	cnidarian	cnidarian_genomic_evidence	205.006967221	5346
Locus_31548_Transcript_1/1_Confidence_1.000_Length_3641	algal	NO_cnidarian_genomic_evidence	0.049514983393	3641
Locus_812_Transcript_1/1_Confidence_1.000_Length_1512	bacteria	NO_cnidarian_genomic_evidence	0.957201873131	1512
Locus_17247_Transcript_1/1_Confidence_1.000_Length_1589	algal	NO_cnidarian_genomic_evidence	0	1589
Locus_16537_Transcript_1/1_Confidence_1.000_Length_1820	algal	NO_cnidarian_genomic_evidence	0	1820
Locus_68645_Transcript_1/1_Confidence_0.000_Length_618	cnidarian	cnidarian_genomic_evidence	19.775707641	618
Locus_109251_Transcript_1/1_Confidence_0.000_Length_774	cnidarian	cnidarian_genomic_evidence	190.118247606	774
Locus_32060_Transcript_1/1_Confidence_1.000_Length_448	algal	NO_cnidarian_genomic_evidence	0	448
Locus_32669_Transcript_1/2_Confidence_1.000_Length_595	algal	NO_cnidarian_genomic_evidence	0	595
Locus_77819_Transcript_1/1_Confidence_0.000_Length_4913	cnidarian	cnidarian_genomic_evidence	139.76858077	4913
Locus_45534_Transcript_1/1_Confidence_0.000_Length_1999	cnidarian	cnidarian_genomic_evidence	111.939100163	1999
Locus_37184_Transcript_1/1_Confidence_11.000_Length_338	algal	NO_cnidarian_genomic_evidence	0	338
Locus_129825_Transcript_1/1_Confidence_1.000_Length_550	algal	NO_cnidarian_genomic_evidence	0	550
Locus_23794_Transcript_2/5_Confidence_45.000_Length_315	cnidarian	cnidarian_genomic_evidence	65127.327388	315
Locus_30001_Transcript_1/1_Confidence_1.000_Length_7776	cnidarian	cnidarian_genomic_evidence	164.111100724	7776
Locus_22318_Transcript_1/1_Confidence_1.000_Length_1955	cnidarian	cnidarian_genomic_evidence	110.023193249	1955
Locus_92071_Transcript_1/1_Confidence_0.000_Length_2321	cnidarian	cnidarian_genomic_evidence	136.030155488	2321
Locus_5451_Transcript_3/3_Confidence_4.000_Length_344	cnidarian	cnidarian_genomic_evidence	2644.4102299	344
Locus_9388_Transcript_1/1_Confidence_1.000_Length_582	bacteria	NO_cnidarian_genomic_evidence	0	582
Locus_7425_Transcript_1/1_Confidence_1.000_Length_752	algal	NO_cnidarian_genomic_evidence	0.108107580029	752
Locus_53382_Transcript_1/1_Confidence_0.000_Length_3345	cnidarian	cnidarian_genomic_evidence	399.130290333	3345
Locus_128657_Transcript_1/1_Confidence_0.000_Length_878	bacteria	NO_cnidarian_genomic_evidence	3.23803396962	878
Locus_28092_Transcript_1/1_Confidence_0.000_Length_1493	cnidarian	cnidarian_genomic_evidence	240.992325602	1493
Locus_73869_Transcript_1/1_Confidence_0.000_Length_6081	cnidarian	cnidarian_genomic_evidence	189.229184173	6081
Locus_22221_Transcript_1/1_Confidence_1.000_Length_599	algal	NO_cnidarian_genomic_evidence	0	599
Locus_106980_Transcript_1/1_Confidence_0.000_Length_598	cnidarian	cnidarian_genomic_evidence	317.683049591	598
Locus_86901_Transcript_1/1_Confidence_0.000_Length_1075	algal	NO_cnidarian_genomic_evidence	0	1075
Locus_127217_Transcript_1/1_Confidence_0.000_Length_1397	algal	NO_cnidarian_genomic_evidence	0	1397
Locus_1807_Transcript_1/4_Confidence_1.000_Length_4668	bacteria	cnidarian_genomic_evidence	585.297111632	4668
Locus_65831_Transcript_1/1_Confidence_0.000_Length_271	cnidarian	cnidarian_genomic_evidence	73.7898610679	271
Locus_87181_Transcript_1/1_Confidence_0.000_Length_1133	cnidarian	cnidarian_genomic_evidence	106.215393506	1133
Locus_17114_Transcript_2/5_Confidence_15.000_Length_585	cnidarian	cnidarian_genomic_evidence	319.505855084	585
Locus_129036_Transcript_1/1_Confidence_9.000_Length_238	cnidarian	NO_cnidarian_genomic_evidence	0.756720944607	238
Locus_129432_Transcript_1/1_Confidence_0.000_Length_977	cnidarian	cnidarian_genomic_evidence	136.744742308	977
Locus_122356_Transcript_1/1_Confidence_1.000_Length_1174	algal	NO_cnidarian_genomic_evidence	0	1174
Locus_91138_Transcript_1/1_Confidence_0.000_Length_2934	cnidarian	cnidarian_genomic_evidence	190.255580745	2934
Locus_35468_Transcript_1/1_Confidence_1.000_Length_278	cnidarian	cnidarian_genomic_evidence	31.2499253733	278
Locus_4269_Transcript_1/1_Confidence_0.000_Length_749	algal	NO_cnidarian_genomic_evidence	0	749
Locus_16936_Transcript_1/1_Confidence_1.000_Length_357	algal	NO_cnidarian_genomic_evidence	0	357
Locus_14508_Transcript_4/9_Confidence_4.000_Length_614	cnidarian	cnidarian_genomic_evidence	185.575767657	614
Locus_24495_Transcript_1/1_Confidence_0.000_Length_1692	algal	NO_cnidarian_genomic_evidence	0.108428867137	1692
Locus_10345_Transcript_1/1_Confidence_0.000_Length_2022	algal	NO_cnidarian_genomic_evidence	0	2022
Locus_54979_Transcript_1/1_Confidence_0.000_Length_1558	cnidarian	cnidarian_genomic_evidence	1691.82794677	1558
Locus_27259_Transcript_1/1_Confidence_1.000_Length_1795	cnidarian	cnidarian_genomic_evidence	182.053048476	1795
Locus_113284_Transcript_1/1_Confidence_0.000_Length_598	cnidarian	cnidarian_genomic_evidence	67.0883862092	598
Locus_21351_Transcript_1/1_Confidence_0.000_Length_1929	algal	NO_cnidarian_genomic_evidence	0	1929
Locus_16772_Transcript_5/5_Confidence_1.000_Length_4046	cnidarian	cnidarian_genomic_evidence	140.929261399	4046
Locus_73704_Transcript_1/1_Confidence_0.000_Length_566	cnidarian	cnidarian_genomic_evidence	223.330704472	566
Locus_124576_Transcript_1/1_Confidence_1.000_Length_1508	cnidarian	cnidarian_genomic_evidence	285.384513056	1508
Locus_25654_Transcript_4/4_Confidence_1.000_Length_1785	algal	NO_cnidarian_genomic_evidence	0	1785
Locus_119537_Transcript_1/1_Confidence_0.000_Length_4072	cnidarian	cnidarian_genomic_evidence	73.9117793874	4072
Locus_130128_Transcript_1/1_Confidence_0.000_Length_1429	algal	NO_cnidarian_genomic_evidence	0	1429
Locus_73824_Transcript_1/1_Confidence_0.000_Length_5617	cnidarian	cnidarian_genomic_evidence	126.206309017	5617
Locus_21305_Transcript_1/1_Confidence_1.000_Length_966	cnidarian	cnidarian_genomic_evidence	88.0346943876	966
Locus_11051_Transcript_1/1_Confidence_2.000_Length_2067	algal	NO_cnidarian_genomic_evidence	0	2067
Locus_750_Transcript_1/1_Confidence_1.000_Length_817	algal	NO_cnidarian_genomic_evidence	0	817
Locus_115455_Transcript_1/2_Confidence_1.000_Length_1881	algal	NO_cnidarian_genomic_evidence	0	1881
[truncated: 50,718 more rows]
